# Supplementary material for: Functional Assessments of Gynecologic Cancer Models Highlight Differences Between Single-Node Inhibitors of the PI3K/AKT/mTOR Pathway and a Pan-PI3K/mTOR Inhibitor, Gedatolisib
Source: Cancers (Basel). 2024 Oct 17;16(20):3520. doi: 10.3390/cancers16203520 (PMC11505998; doi:10.3390/cancers16203520)
Supplement: Supplementary file 1 [file cancers-16-03520-s001.zip]

Archive with 10 entries (10 files):
- Supplementary  Figures.pdf
- Supplementary  Tables S1-S7.xlsx
- Supplementary  Table_S10.csv
- Supplementary  Table_S11.csv
- Supplementary  Table_S12.csv
- Supplementary  Table_S13.csv
- Supplementary  Table_S14.csv
- Supplementary  Table_S15.xlsx
- Supplementary  Table_S9.csv
- Supplementary Table_S8.xlsx
