# Supplementary material for: Functional Assessments of Gynecologic Cancer Models Highlight Differences Between Single-Node Inhibitors of the PI3K/AKT/mTOR Pathway and a Pan-PI3K/mTOR Inhibitor, Gedatolisib
Source: Cancers (Basel). 2024 Oct 17;16(20):3520. doi: 10.3390/cancers16203520 (PMC11505998; doi:10.3390/cancers16203520)
Supplement: Supplementary file 1 [file cancers-16-03520-s001.zip › Supplementary Tables S1-S7.xlsx]

## Sheet: Supplementary Table S1
	Table S1. PAM inhibitors potency and efficacy in gynecologic cancer cell lines
			Cell line potency based on endpoint cell viability
			Average IC50 (nM)					% Sensitive cell lines1
			Geda	Alpe	Capi	Evero2		Geda	Alpe	Capi	Evero
	All cell lines (n=24)		41.2224	11075.5	15524.6	1774.35		0.833333	0.25	0.291667	0.375
	PAM altered (n=17)		46.8554	10716.6	13868.5	2000.51		0.764706	0.294118	0.352941	0.294118
	PAM not altered (7)		28.3469	11947.3	19546.6	1289.73		1	0.142857	0.142857	0.571429
			Cell line potency based on GR metrics
			Average GR50 (nM)					% Sensitive cell lines3
			Geda	Alpe	Capi	Evero2		Geda	Alpe	Capi	Evero
	All cell lines (n=24)		19.9671	5413.94	11782.6	1228.19		0.958333	0.583333	0.416667	0.541667
	PAM altered (n=17)		24.0235	6073.44	10861.4	1313.74		0.941176	0.588235	0.470588	0.529412
	PAM not altered (7)		10.1159	3812.29	14019.7	1000.08		1	0.571429	0.285714	0.571429
			Cell line efficacy based on GR metrics
			Average GR-Max4					% High efficacy cell lines5
			Geda	Alpe	Capi	Evero		Geda	Alpe	Capi	Evero
	All cell lines (n=24)		-0.525952	0.397701	0.483495	0.222795		1	0.208333	0.208333	0.291667
	PAM altered (n=17)		-0.479247	0.385644	0.455844	0.248181		1	0.235294	0.235294	0.235294
	PAM not altered (7)		-0.639381	0.426983	0.550646	0.161142		1	0.142857	0.142857	0.428571
			1Sensitive cell lines: IC50 < 100 nM for gedatolisib; IC50 < 3000 nM for alpelisib, capivasertib; IC50 < 50 nM for everolimus; 2Bimodal distribution; 3Sensitive cell lines: GR50 < 100 nM for gedatolisib; GR50 < 3000 nM for alpelisib, capivasertib; GR50 < 50 nM for everolimus; 4Based on 1.4-3000 nM titration; 5High efficacy cell lines: GRMax < 0 (max conc tested = 3000 nM)

## Sheet: Supplementary Table S2
	Supplementary Table S2. GR values in EC, OC, and CC cell lines treated with PAM inhibitors for 72h
			Gedatolisib (nM)								Alpelisib (nM)								Capivasertib (nM)								Everolimus (nM)								Dactolisib (nM)								Samotolisib (nM)
			1.4	4.1	12	37	111	333	1000	3000	12	37	111	333	1000	3000	9000	27000	12	37	111	333	1000	3000	9000	27000	1.4	4.1	12	37	111	333	1000	3000	1.4	4.1	12	37	111	333	1000	3000	1.4	4.1	12	37	111	333	1000
	CAOV3		0.66622	0.420686	0.202707	-0.306578	-0.482868	-0.540321	-0.588686	-0.63334	1.05148	1.1751	1.12522	1.09034	1.4334	1.22774	0.41431	-0.133765	1.17136	0.923594	0.96172	0.779271	1.08351	1.47167	0.498739	0.337789	0.726392	0.705779	0.771769	0.591236	0.501183	0.580241	0.317757	0.610144	0.750727	0.646983	0.211819	-0.00752818	-0.306311	-0.347699	-0.269271	-0.482051	1.07554	0.866998	0.760334	0.819856	0.316579	-0.110914	-0.374176
	AN3CA		0.805254	0.366588	-0.20645	-0.596319	-0.722025	-0.78707	-0.849239	-0.90702	0.906337	0.877375	0.682987	0.471078	0.224698	-0.0302479	-0.494809	-0.773339	0.88325	0.780772	0.525616	0.332225	0.203112	-0.0350073	-0.272321	-0.58065	0.179539	0.104677	0.0635835	0.0516332	0.0433511	0.0128698	-0.0246735	-0.122113	0.924887	0.683197	0.368137	-0.233024	-0.574791	-0.636252	-0.626157	-0.679158	1.04876	1.0582	0.832722	0.410844	-0.164741	-0.520077	-0.640099
	OVMANA		0.944803	0.32777	-0.489504	-0.896352	-0.953156	-0.967393	-0.977821	-0.981982	0.694462	0.670812	0.0897365	-0.438545	-0.626977	-0.832855	-0.946725	-0.986191	1.05142	0.655858	0.43004	0.13099	0.116905	-0.135661	-0.589447	-0.881555	-0.359357	-0.4643	-0.468873	-0.585828	-0.554359	-0.504035	-0.568423	-0.541297	0.372518	0.0845605	-0.248781	-0.81706	-0.931585	-0.949483	-0.95394	-0.961333	0.79412	0.736139	0.628387	-0.0301773	-0.771817	-0.923843	-0.951558
	OVCAR4		0.87156	0.515736	-0.0374264	-0.419378	-0.552229	-0.629028	-0.669534	-0.710911	0.937366	0.939708	0.827792	0.80258	0.831522	0.549537	0.159341	-0.194469	0.985346	1.00987	0.899113	0.884598	0.780226	0.79516	0.558701	0.32284	0.25606	0.182986	0.203916	0.146567	0.137893	0.140395	0.153782	0.142288	0.866959	0.668517	0.253398	-0.198891	-0.416749	-0.457543	-0.434582	-0.416168	1.02536	0.951107	0.827975	0.540841	0.136979	-0.321402	-0.479502
	SKOV3		0.855368	0.570761	0.176789	-0.076427	-0.201075	-0.252929	-0.305501	-0.349536	0.981564	0.942867	0.776799	0.655004	0.451879	0.279081	0.0580263	-0.134277	1.03809	1.01179	0.850504	0.664245	0.564912	0.474874	0.406335	0.302786	0.626475	0.570552	0.487756	0.4786	0.46543	0.502695	0.445775	0.462227	0.889165	0.602743	0.294021	0.0562646	-0.0671766	-0.114259	-0.143748	-0.235574	1.01047	0.927498	0.846829	0.487654	0.136574	-0.0909039	-0.17319
	Kuramochi		1.06925	0.647848	0.12405	-0.470125	-0.641183	-0.749146	-0.788221	-0.801304	1.00159	0.924229	0.732696	0.566222	0.292836	-0.0816042	-0.446551	-0.731291	1.00661	1.07872	0.957213	0.844916	0.478147	0.288915	0.0453661	-0.223859	0.202147	-0.0144068	-0.0799116	-0.118726	-0.108308	-0.173898	-0.203712	-0.38535	0.959416	0.704612	0.260131	-0.215819	-0.560308	-0.65402	-0.637841	-0.669979	1.16265	1.00791	0.964974	0.658902	0.0901452	-0.390465	-0.592607
	COV632		0.656009	0.838064	0.375839	-0.163096	-0.583178	-0.78351	-0.778981	-0.779706	0.841	1.09289	0.484486	0.640933	0.734021	0.65733	0.00246852	-0.326661	0.713697	0.403861	0.864742	0.801392	0.770874	0.686125	0.179818	0.202309	0.495501	0.660037	0.516473	0.504946	0.581139	0.585785	0.524265	0.546907	0.725302	0.876381	0.316592	-0.168345	-0.502894	-0.625859	-0.635686	-0.706764	0.886811	0.825596	0.631251	0.766541	0.425906	-0.132646	-0.485189
	A2780		0.927832	0.698932	0.269243	-0.312894	-0.55892	-0.653504	-0.687657	-0.713796	0.947388	0.884323	0.751065	0.590586	0.351828	-0.00838862	-0.329183	-0.545463	1.0261	0.963274	0.775701	0.63649	0.359162	0.106086	-0.0996548	-0.421883	0.390306	0.252158	0.186451	0.126663	0.105803	0.0489606	0.0224375	-0.0276006	0.827027	0.489275	-0.0776014	-0.375362	-0.564696	-0.591701	-0.582505	-0.623824	0.990744	0.988287	0.910277	0.479186	-0.177738	-0.473156	-0.574299
	CaSki		0.801196	0.784988	0.412513	-0.0228414	-0.251136	-0.346587	-0.452147	-0.541688	0.922299	0.964652	0.909004	0.817641	0.647089	0.469844	0.160423	-0.178843	0.95152	0.954813	0.88672	0.762321	0.538565	0.401679	0.2481	-0.100628	0.634934	0.582395	0.564694	0.524256	0.500222	0.521626	0.551709	0.551247	0.914794	0.792721	0.549379	0.135492	-0.155572	-0.239874	-0.27753	-0.32178	0.952241	0.890838	0.906502	0.768173	0.362124	-0.00673735	-0.216387
	OVCAR3		0.983	0.741019	0.338428	-0.392574	-0.713326	-0.864289	-0.917911	-0.934476	1.17933	1.12705	1.00252	0.751162	0.6757	0.230442	-0.348915	-0.839981	1.27155	1.04384	0.917546	0.88255	0.787227	0.454798	0.336339	0.0393628	0.966973	0.660592	0.456757	0.499127	0.438518	0.407279	0.344588	0.283164	0.977426	0.658513	0.557991	0.100404	-0.458227	-0.637867	-0.689769	-0.657009	1.01438	1.11879	0.954634	0.785349	0.274037	-0.35611	-0.621857
	TOV-112D		1.01031	0.728308	0.369731	-0.429365	-0.685082	-0.731084	-0.757379	-0.77661	1.07364	1.08563	1.06603	0.996114	0.757801	0.589099	0.264929	-0.445289	1.04908	1.00044	0.838049	0.812284	0.653074	0.621822	0.228379	-0.248611	-0.161683	-0.262111	-0.268038	-0.281317	-0.336246	-0.389421	-0.265709	-0.452619	0.788498	0.761541	0.322414	-0.351976	-0.625911	-0.714685	-0.76971	-0.757253	1.28964	1.22141	1.0368	0.617007	-0.15507	-0.576987	-0.681292
	SiHa		1.0014	0.742934	0.347593	0.0333815	-0.168404	-0.221489	-0.209412	-0.187966	0.919746	0.935633	0.984034	0.882949	0.892567	0.769872	0.765584	0.207767	0.892998	0.785642	0.844803	0.744837	0.721572	0.775765	0.797065	0.926064	0.571627	0.527936	0.559552	0.319963	0.273501	0.454099	0.588016	0.514252	1.09352	0.907393	0.545577	0.227001	-0.0150457	-0.165758	-0.127445	-0.149229	1.13419	1.07033	0.746636	0.64759	0.344149	0.0539294	-0.0975277
	UWB1.289		0.821792	0.760552	0.443602	-0.194862	-0.501279	-0.640286	-0.694748	-0.693177	0.839784	0.799011	0.656112	0.542508	0.0471044	0.03123	-0.358796	-0.625308	0.898686	0.777579	0.686824	0.422777	0.149987	-0.0567585	-0.288531	-0.487443	0.0766851	0.00587344	-0.0647306	-0.0812428	-0.111855	-0.104513	-0.0943621	-0.11115	1.02187	0.81699	0.256763	-0.262337	-0.50017	-0.588963	-0.641144	-0.668032	1.0775	1.02643	0.930294	0.715766	0.150052	-0.22793	-0.42222
	HEC1A		0.998936	0.88843	0.328151	-0.0658811	-0.189113	-0.208587	-0.242489	-0.280094	0.967808	0.966746	0.933805	0.804042	0.678269	0.417733	0.179848	0.0157136	0.942595	0.969771	0.903866	0.876674	0.776596	0.765856	0.659003	0.502122	0.828175	0.801525	0.708084	0.73281	0.705325	0.643633	0.618905	0.619352	1.03646	0.929672	0.709417	0.297653	0.0362235	-0.0600223	-0.01556	-0.0309541	1.03108	1.00586	0.990422	0.906427	0.543732	0.113423	-0.0625129
	OVKATE		1.24749	0.803612	0.413378	-0.233203	-0.643588	-0.738389	-0.793385	-0.843729	0.892845	0.979333	0.591583	0.272694	-0.120698	-0.274244	-0.396368	-0.654791	1.0832	1.00238	0.900128	0.938545	1.07601	0.933201	0.66547	0.269129	0.770444	0.277343	0.358381	0.326525	0.237765	0.338532	0.339249	0.175699	1.00331	0.988232	0.80712	0.331559	-0.280137	-0.579504	-0.633087	-0.663802	0.732158	1.03406	1.03214	0.592301	0.407922	-0.208856	-0.519322
	RL95-2		0.98288	0.732266	0.383361	0.152599	0.00639329	-0.151491	-0.285511	-0.509135	0.913479	0.935165	0.885072	0.886742	0.758654	0.604568	0.310276	-0.204724	1.0016	0.969964	0.758552	0.47146	0.169659	-0.117638	-0.36959	-0.682939	0.290784	0.242702	0.252894	0.220641	0.178386	0.191094	0.203005	0.111767	0.999442	0.831242	0.56872	0.216582	-0.0437613	-0.0707764	-0.0479092	-0.0658356	1.07812	1.04578	0.965485	0.723268	0.38218	0.0756795	-0.0194215
	C-33A		1.02692	0.967952	0.415011	0.188913	-0.0292856	-0.0984032	-0.12175	-0.224156	0.999364	1.02304	0.981268	0.977263	0.932906	0.876477	0.683411	0.154982	0.958801	0.895894	0.760976	0.562126	0.352717	-0.0122186	-0.174696	-0.317562	0.459443	0.329902	0.318326	0.267895	0.291409	0.327317	0.284588	0.12865	1.01993	0.894533	0.54582	0.235822	0.0722945	-0.0302735	-0.212292	-0.300421	1.01729	0.919092	0.984495	0.732762	0.408675	0.152937	-0.0494856
	Ovsaho		0.858097	0.820035	0.659806	0.0524369	-0.23836	-0.408865	-0.38161	-0.220204	0.873522	0.82605	0.893915	0.73386	0.572672	0.24376	-0.114952	-0.423787	0.902989	0.869961	0.73927	0.795877	0.748089	0.733443	0.738701	0.683104	0.488848	0.407016	0.369901	0.32284	0.32738	0.323212	0.271077	0.314199	1.11248	0.904519	0.690057	0.0791532	-0.294646	-0.2986	-0.0715409	-0.0574284	1.08546	1.05125	1.06169	0.869161	0.512213	-0.0463856	-0.128177
	TOV-21G		1.089	0.850387	0.486432	0.260814	0.149513	0.000742826	-0.123955	-0.0882389	0.977777	1.06028	0.8454	0.777136	0.700199	0.714622	0.619123	0.485483	1.00355	1.02464	0.856695	0.767931	0.588364	0.392637	0.193668	0.0691083	0.420279	0.328401	0.242517	0.210654	0.171321	0.157922	0.201205	-0.0261848	0.895527	0.661719	0.400591	0.121304	0.0182478	0.0397799	0.073686	-0.0016332	0.895297	0.91794	0.781707	0.639708	0.257832	0.0663567	0.00291916
	DoTc2 4510		1.25521	1.08104	0.793305	0.245015	-0.10219	-0.30595	-0.42504	-0.502973	1.09672	0.998912	0.899512	0.785205	0.649555	0.473416	0.123557	-0.25564	0.94581	0.90665	0.955685	0.963767	0.812624	0.871247	0.788751	0.65737	0.871001	1.00029	0.914251	0.938635	0.885135	0.859063	0.896309	1.01677	1.09948	1.0866	1.10767	0.949836	0.607276	0.312989	0.0744945	-0.0693205	1.05479	1.10437	0.965126	1.0865	0.908733	0.706207	0.377797
	OV-90		1.24435	0.925191	0.97313	0.368065	0.12542	0.135947	0.0509081	-0.000733604	0.71118	0.976856	0.70735	0.832681	0.719322	0.727023	0.492809	0.229802	0.966028	1.00628	1.00496	0.831935	0.790863	0.679487	0.189149	-0.162911	0.693955	0.594546	0.500299	0.453309	0.468004	0.534128	0.39471	0.483677	0.97954	0.966142	0.619661	0.338895	0.120801	0.0402427	-0.00171812	-0.10475	0.931786	0.880031	0.806185	0.66904	0.461054	0.106733	-0.000459838
	KLE		1.06719	1.0046	0.941023	0.482986	0.117431	-0.19028	-0.355416	-0.500733	1.01086	1.01509	0.898388	0.773108	0.586518	0.304176	-0.0469877	-0.329732	1.009	1.07337	1.07177	0.857657	0.625211	0.527758	0.454078	0.200128	0.788249	0.597409	0.639896	0.661001	0.605589	0.483398	0.54566	0.413769	0.99105	0.858912	0.68682	0.687782	0.127917	-0.0975479	-0.219701	-0.209847	1.17623	1.17653	0.999711	1.09038	0.620721	0.355999	-0.0402771
	HEC1B		1.12809	1.11995	0.962931	0.702195	0.208669	0.0463953	-0.0640431	-0.0913201	0.927043	0.861422	0.856133	0.783117	0.685563	0.637033	0.417111	0.195023	0.956077	0.97216	0.857889	0.779324	0.9032	0.827518	0.736955	0.690162	0.784799	0.786561	0.79181	0.678787	0.759373	0.712911	0.726013	0.689308	1.04751	1.04625	0.838744	0.629258	0.255886	0.0841968	0.0913345	0.0484233	0.886074	0.787094	0.791622	0.746963	0.562711	0.273895	0.0790518
	Ishikawa		1.06899	1.09678	1.0836	0.931277	0.62575	0.194887	0.0163513	-0.129744	0.960967	0.961049	0.988365	0.888441	1.02643	0.991728	0.933689	0.790625	1.04383	0.965904	0.915389	0.911524	0.807826	0.683893	0.497439	0.254999	0.842398	0.72668	0.698367	0.679334	0.651697	0.626363	0.609384	0.580625	0.919113	0.867781	0.622781	0.364849	0.12983	0.0811491	0.0685789	0.0145073	1.05613	0.974915	0.996529	0.857262	0.69116	0.30781	0.172102
[truncated: 9 more columns]

## Sheet: Supplementary Table S3
	Supplementary Table S3. GR metrics in EC, OC, and CC cell lines treated with PAM inhibitors for 72h
			PIK3CA/B	PIK3R1/2	PTEN	AKT1/2/3
								GR50 (nM)								GR-Max								GR-AOC
								Geda	Alpe	Capi	Eve	Dacto	Samo	Copa		Geda	Alpe	Capi	Eve	Dacto	Samo	Copa		Geda	Alpe	Capi	Eve	Dacto	Samo	Copa
	CAOV3							2.31158	8496.22	27000*	3000*	4.81295	69.7233	15.4791		-0.63334	1.22774	1.08351	0.317757	-0.482051	-0.609214	-0.520077		4.11711	-0.704836	-0.277371	1.4306	3.46299	2.16598	2.66399
	AN3CA							3.26363	354.367	197.444	0.0936927	7.97844	32.3744	10.5169		-0.90702	-0.0302479	-0.0350073	-0.122113	-0.679158	-0.793712	-0.892784		4.74289	1.16884	1.41898	3.55839	3.81252	2.79788	3.61748
	OVMANA							3.5581	44.7008	161.121	0.17776	0.713256	13.1309	3.59763		-0.981982	-0.832855	-0.135661	-0.568423	-0.961333	-0.962987	-0.977786		5.16232	2.63326	1.3434	5.61474	5.54975	4.12936	5.01743
	OVCAR4							4.2351	3139.05	12433.7	0.236651	6.60091	43.6874	99.8537		-0.710911	0.549537	0.780226	0.142288	-0.434582	-0.581935	-0.600468		4.21262	0.474023	0.204402	3.1053	3.5551	2.43234	1.9694
	SKOV3							5.1469	884.378	1413.9	13.6507	6.55662	39.4358	12.0091		-0.349536	0.279081	0.474874	0.445775	-0.235574	-0.268681	-0.253568		3.31234	0.713909	0.45838	1.831	2.91551	2.12316	2.60966
	Kuramochi							6.41869	473.742	1342.13	0.153447	7.59299	55.0478	13.4129		-0.801304	-0.0816042	0.288915	-0.38535	-0.669979	-0.685159	-0.743449		4.16544	0.987892	0.49076	4.07351	3.79544	2.36242	3.24782
	COV632							7.10843	1955.47	27000*	3000*	8.72713	59.3235	2.639		-0.779706	0.65733	0.686125	0.524265	-0.706764	-0.663081	-0.641369		4.07318	0.492374	0.872707	1.68161	3.75856	2.35636	3.34108
	A2780							7.16634	501.525	668.197	0.859049	3.60369	36.0898	9.82788		-0.713796	-0.00838862	0.106086	-0.0276006	-0.623824	-0.621845	-0.728067		3.92473	1.0019	0.804801	3.13837	4.18895	2.72251	3.48681
	CaSki							8.49832	2425.83	1930.6	3000*	13.0715	79.8636	48.6082		-0.541688	0.469844	0.401679	0.551247	-0.32178	-0.31566	-0.690166		3.30355	0.482496	0.594722	1.68161	2.84595	1.92154	2.22847
	OVCAR3							8.65835	1628.57	27000	3000*	12.3892	75.3438	16.0821		-0.934476	0.230442	0.454798	0.283164	-0.689769	-0.805541	-0.987509		4.17893	-0.0332447	-0.327563	1.68827	3.50392	2.21085	3.73903
	TOV-112D							8.94681	4327.04	3126.01	0.0157848	7.26555	47.6318	84.0932		-0.77661	0.589099	0.621822	-0.452619	-0.76971	-0.71054	-0.714554		3.97926	0.0473677	0.422419	4.86748	4.10449	2.37829	2.15646
	SiHa							8.98998	14120.3	27000*	Unst.	16.3535	64.9213	191.675		-0.209412	0.769872	0.721572	0.514252	-0.149229	-0.172638	0.157013		2.82829	0.0760947	0.329797	1.96367	2.39099	1.7132	1.32769
	UWB1.289							9.00388	257.458	236.059	0.064626	8.44247	60.1581	23.6649		-0.694748	0.03123	-0.0567585	-0.11115	-0.668032	-0.467798	-0.603771		3.77355	1.36499	1.37539	3.96424	3.69594	2.12169	2.81716
	HEC1A							9.47216	2135.58	27000*	3000*	21.5214	131.167	29.0997		-0.280094	0.417733	0.765856	0.618905	-0.0309541	-0.151764	-0.128002		2.92932	0.446029	0.278659	1.04922	2.18597	1.44392	2.00293
	OVKATE							10.9268	169.967	27000*	2.46778	27.677	74.3824	5.97811		-0.843729	-0.274244	0.933201	0.175699	-0.663802	-0.719829	-0.68218		3.75424	1.52791	-0.556015	2.32554	2.94385	2.27889	3.62777
	RL95-2							12.186	4021.22	377.685	0.133747	14.7225	86.8489	120.985		-0.509135	0.604568	-0.117638	0.111767	-0.0658356	-0.0758901	-0.63154		2.81346	0.434844	1.03259	2.94797	2.41384	1.54358	1.69587
	C-33A							13.1626	13776	475.032	0.341502	18.2122	100.467	116.75		-0.224156	0.876477	-0.0122186	0.12865	-0.300421	-0.0790221	-0.253573		2.4812	0.0528337	0.913196	2.60932	2.45048	1.62799	1.69285
	Ovsaho							14.9667	1077.58	27000*	1.44932	16.7847	108.857	29.0856		-0.38161	0.24376	0.733443	0.271077	-0.0715409	-0.128177	-0.222225		2.98872	0.865687	0.651716	2.39472	2.56661	1.4327	2.26603
	TOV-21G							15.6341	27000*	1615.78	0.62558	7.6815	49.3771	603.24		-0.123955	0.700199	0.392637	-0.0261848	-0.0016332	0.00291916	-0.24985		2.25923	0.330028	0.50195	2.85534	2.53873	1.87238	1.04371
	DoTc2 4510							26.1087	2412.91	27000*	3000*	182.377	823.274	56.1005		-0.502973	0.473416	0.812624	0.896309	-0.0693205	0.0292221	-0.716891		2.43483	0.222528	0.100724	0.298929	1.04186	0.573159	2.1441
	OV-90							31.1345	7102.55	4183.95	Unst.	21.8184	77.8666	388.342		-0.000733604	0.719322	0.679487	0.39471	-0.10475	-0.0643096	0.31484		1.73953	0.544975	0.364037	1.76798	2.13234	1.73228	1.43631
	KLE							44.3853	1470.43	3309.66	3000*	37.9605	241.552	38.0221		-0.500733	0.304176	0.527758	0.413769	-0.219701	-0.354925	-0.151312		2.19269	0.494512	0.44003	1.4804	2.23045	1.08047	1.8599
	HEC1B							59.4513	5159.51	27000*	3000*	50.6378	108.703	173.663		-0.0913201	0.637033	0.827518	0.689308	0.0484233	-0.0270524	0.166818		1.60514	0.514898	0.191222	0.946775	1.63437	1.66353	1.07012
	Ishikawa							158.476	27000*	8311.1	3000*	20.2113	200.344	900.436		-0.12989	0.991303	0.669032	0.561575	-0.0466929	0.055558	-0.0991677		1.19359	0.0626384	0.146776	1.20857	2.27803	1.23079	0.432916
	Averages
	All Cell Lines (n=24)							19.9671	5413.94	11782.6	1228.19	21.8213	111.649	124.715		-0.525952	0.397701	0.483495	0.222795	-0.371584	-0.382169	-0.452068		3.25692	0.591748	0.490655	2.43681	2.99986	1.99647	2.39562
	PAM not altered (n=7)							10.1159	3812.29	14019.7	1000.08	33.9085	164.863	67.3485		-0.639381	0.426983	0.550646	0.161142	-0.495374	-0.464561	-0.551927		3.63817	0.52361	0.542314	2.85067	3.19177	1.99106	2.4291
	PAM altered (n=17)							24.0235	6073.44	10861.4	1313.74	16.8443	89.7369	148.337		-0.479247	0.385644	0.455844	0.248181	-0.320612	-0.348243	-0.41095		3.09994	0.619804	0.469384	2.2664	2.92084	1.99869	2.38184
	PIK3CA/B altered (n=11)							13.0897	5656.57	12842.2	1365.28	15.1706	70.6985	94.0305		-0.519825	0.338461	0.481116	0.2353	-0.38752	-0.414425	-0.482178		3.36619	0.633198	0.356853	2.28825	3.11095	2.19637	2.65298
	PIK3R1/2 altered (n=6)							38.1143	6864.05	11178.4	1200.34	15.6508	96.9391	244.241		-0.477144	0.459858	0.397352	0.25003	-0.276291	-0.302012	-0.419731		2.94285	0.50729	0.547758	2.26098	2.78455	1.82468	2.19794
	PTEN altered (n=7)							31.2566	10458	5627.28	431.045	14.7199	83.3186	252.845		-0.44106	0.449591	0.329269	0.182167	-0.284731	-0.26838	-0.437523		2.93671	0.613	0.559409	2.47659	2.76471	1.92495	2.10289
	AKT1/2/3 altered (n=4)							19.7343	1086.64	21077.4	1500.98	23.7029	125.034	22.292		-0.665137	0.126034	0.6623	0.285927	-0.411203	-0.502118	-0.510806		3.27865	0.713715	0.052042	1.97223	2.81121	1.75073	2.87318
	Average EC (n=6)							47.8725	6690.19	11032.6	2000.04	25.5053	133.498	212.12		-0.403032	0.487428	0.439587	0.378869	-0.165653	-0.224631	-0.289331		2.57952	0.520294	0.584711	1.86522	2.42587	1.62669	1.77987
	Average OvC (n=14)							9.65832	4075.59	11441.5	693.823	10.0476	57.8611	93.379		-0.623317	0.287904	0.50305	0.0702434	-0.505953	-0.520441	-0.543574		3.68866	0.731873	0.452072	2.90991	3.47944	2.30851	2.81591
	Average CC (n=4)							14.1899	8183.77	14101.4	2000.11	57.5035	267.131	103.283		-0.369557	0.647402	0.480914	0.522614	-0.210188	-0.134525	-0.375904		2.76197	0.208488	0.48461	1.63838	2.18232	1.45897	1.84828
	Medians
	All Cell Lines (n=24)							8.99693	2274.25	3746.81	1.95855	12.7303	72.0529	33.5609		-0.525411	0.47163	0.57479	0.27712	-0.3111	-0.335292	-0.602119		3.30794	0.487435	0.449205	2.1446	2.88073	2.02161	2.19246
	PAM not altered (n=7)							8.94681	2412.91	12433.7	0.195049	8.44247	59.3235	56.1005		-0.710911	0.549537	0.686125	0.142288	-0.668032	-0.581935	-0.641369		3.97926	0.474023	0.422419	3.1053	3.69594	2.35636	2.15646
	PAM altered (n=17)							10.9268	2135.58	3309.66	8.05924	14.7225	77.8666	29.0997		-0.500733	0.417733	0.474874	0.283164	-0.235574	-0.268681	-0.253573		2.98872	0.494512	0.45838	1.831	2.56661	1.87238	2.22847
	PIK3CA/B altered (n=11)							8.65835	2135.58	1930.6	13.6507	12.3892	74.3824	16.0821		-0.541688	0.417733	0.454798	0.283164	-0.32178	-0.31566	-0.520077		3.31234	0.482496	0.45838	1.831	2.91551	2.12316	2.60966
	PIK3R1/2 altered (n=6)							13.5764	2824.9	6247.53	1.44932	15.7536	82.3578	75.0351		-0.445373	0.424164	0.561915	0.27712	-0.0881455	-0.102033	-0.426882		2.90109	0.48991	0.507877	2.08135	2.49023	1.63793	1.98095
	PTEN altered (n=7)							12.186	4021.22	1413.9	0.62558	14.7225	74.3824	116.75		-0.349536	0.604568	0.392637	0.12865	-0.235574	-0.0790221	-0.253573		2.81346	0.434844	0.50195	2.60932	2.53873	1.87238	1.69587
	AKT1/2/3 altered (n=4)							12.9468	1274	27000	1501.23	22.2308	92.1002	22.5839		-0.672231	0.237101	0.630601	0.27712	-0.441751	-0.537377	-0.452202		3.37148	0.680099	0.0562336	2.0069	2.75523	1.82178	2.9469
	Average EC (n=6)							28.2856	3078.4	5810.38	3000	20.8663	119.935	79.5034		-0.390413	0.511151	0.598395	0.487672	-0.0562643	-0.113827	-0.139657		2.50307	0.470271	0.359345	1.34449	2.25424	1.49375	1.77788
	Average OvC (n=14)							7.91234	1353.07	3654.98	0.859049	7.63724	57.1857	15.7806		-0.712354	0.26142	0.548348	0.158994	-0.643813	-0.61553	-0.62257		3.952	0.629442	0.47457	2.62503	3.52951	2.24487	2.74058
	Average CC (n=4)							11.0763	8100.92	14465.3	3000	17.2828	90.1655	86.4252		-0.363565	0.621644	0.561625	0.532749	-0.224825	-0.12583	-0.47187		2.65474	0.149311	0.46226	1.82264	2.42073	1.6706	1.91847
								* Max concentration tested; GR50 not reached
								Unst: unstable curve prevented GR50 calculation

## Sheet: Supplementary Table S4
	Supplementary Table S4. pRPS6 and p4EBP1 (% inhibition) in EC cell lines treated with PAM inhibitors for 48h
		pRPS6 Median (% inhibition)
		Gedatolisib (nM)							Alpelisib (nM)							Capivasertib (nM)							Everolimus (nM)
		1.4	4.1	12	37	111	333	1000	12	37	111	333	1000	3000	9000	12	37	111	333	1000	3000	9000	1.4	4.1	12	37	111	333	1000
	AN3CA	0.291573	0.879609	0.908778	0.914249	0.912459	0.907157	0.910787	-0.170068	-0.0156357	0.10728	0.395341	0.735249	0.847231	0.865847	-0.00764055	0.197354	0.431214	0.768133	0.862352	0.895059	0.927715	0.873868	0.887384	0.887469	0.881187	0.875885	0.868616	0.881483
	HEC1B	-0.200589	0.0407619	0.304113	0.515072	0.558033	0.623463	0.643522	-0.38721	-0.442961	-0.176334	-0.0832996	0.135931	0.173979	0.283217	-0.340946	0.0152926	0.0512698	0.261778	0.563968	0.66302	0.682996	0.538903	0.520703	0.541774	0.497764	0.528257	0.524061	0.476509
	HEC1A	0.0426812	0.277884	0.367616	0.491241	0.644548	0.650875	0.705883	-0.133485	-0.230951	-0.0253969	0.239848	0.324545	0.368716	0.567417	-0.273317	0.00356859	-0.0204651	0.476017	0.465598	0.41984	0.754106	0.242586	0.245949	0.351478	0.436679	0.40292	0.36691	0.379425
	RL95-2	0.493601	0.591853	0.650363	0.652314	0.631659	0.629837	0.677284	0.145947	0.0657757	0.142046	0.194993	0.180014	0.38376	0.449815	0.141471	0.122639	0.285635	0.563334	0.705068	0.829362	0.839385	0.604722	0.607408	0.617607	0.616808	0.582853	0.61166	0.593116
	Ishikawa	-0.186133	-0.12994	0.0555799	0.342438	0.626061	0.707306	0.798436	-0.134014	-0.133739	-0.184796	0.00879681	0.0948906	0.206188	0.391895	0.0562546	0.189569	0.306751	0.467905	0.563408	0.58655	0.754014	0.494458	0.658936	0.665496	0.637719	0.647778	0.67648	0.680116
		p4EBP1 Median (% inhibition)
		Gedatolisib (nM)							Alpelisib (nM)							Capivasertib (nM)							Everolimus (nM)
		1.4	4.1	12	37	111	333	1000	12	37	111	333	1000	3000	9000	12	37	111	333	1000	3000	9000	1.4	4.1	12	37	111	333	1000
	AN3CA	0.113059	0.227163	0.395685	0.589007	0.664592	0.575108	0.711379	0.0659096	0.0570974	0.0294799	0.139496	0.243152	0.170566	0.393323	0.0676357	0.155212	0.121054	0.304111	0.211901	0.262775	0.404951	0.147581	0.233341	0.226346	0.2665	0.244969	0.206541	0.33409
	HEC1B	0.0581321	0.063003	0.0256247	0.246082	0.593446	0.614411	0.754765	-0.0934985	-0.252012	-0.15216	-0.252753	-0.252753	-0.255612	-0.253441	-0.153537	-0.291561	-0.185991	-0.166296	-0.22141	-0.221993	-0.188215	0.0232952	-0.0751271	-0.0976811	0.00767683	-0.0266836	-0.022554	0.00296485
	HEC1A	0.141399	0.206441	0.147227	0.303824	0.325347	0.383895	0.591688	0.170787	0.282493	0.331327	-0.0153512	0.0883552	0.0195223	0.366791	-0.0845078	0.255523	0.218364	0.0667568	0.111134	0.0142465	0.345955	-0.0436157	-0.059405	-0.0215222	-0.153703	-0.0773274	-0.0459203	0.0238648
	RL95-2	-0.372764	-0.831655	-0.027491	-0.0324198	0.396388	0.463267	Bad	-0.668664	-0.465392	-0.5174	-0.0787338	-0.30699	0.0509454	-0.673083	-0.750839	-0.281581	-0.682006	0.119269	0.148247	0.452645	0.0223072	-0.730869	-0.0447419	-0.0579137	0.309794	0.32764	0.392904	-0.206034
	Ishikawa	0.0567739	-0.0233474	0.0401591	0.229143	0.301114	0.345604	0.708847	0.103705	0.150282	0.323399	0.150478	0.0590181	0.132525	0.240561	0.061656	0.207174	0.400409	0.270641	0.258042	0.132052	0.452774	0.18481	0.18544	0.262176	0.148746	0.082956	0.130044	0.202921

## Sheet: Supplementary Table S5
	Supplementary Table S5. EdU incorporation (% inhibition) in EC cell lines treated with PAM inhibitors for 48h
		EdU+ cells (% inhibition)
		Gedatolisib							Alpelisib							Capivasertib							Everolimus
	Cell line	1.4	4.1	12	37	111	333	1000	12	37	111	333	1000	3000	9000	12	37	111	333	1000	3000	9000	1.4	4.1	12	37	111	333	1000
	AN3CA	0.0941869	0.236985	0.64491	0.951211	0.98215	0.99286	0.985125	-0.0599155	0.032308	0.0751473	0.190099	0.309454	0.455584	0.688582	-0.0370679	0.0670554	0.105135	0.258166	0.373713	0.524603	0.667757	0.302553	0.415006	0.522223	0.530434	0.591004	0.650384	0.683346
	HEC1B	-0.0187041	0.00777105	0.0175251	0.171338	0.783375	0.933759	0.959269	0.0393912	-0.0408918	0.0237419	0.0565411	0.123533	0.117102	0.280026	-0.00530575	0.00937885	0.00862854	0.049038	0.0891259	0.116566	0.221823	0.0477518	0.0565411	0.0711185	0.073691	0.0588992	0.0764778	0.08516
	HEC1A	0.107067	0.127259	0.225588	0.228811	0.500467	0.60694	0.743107	0.102486	0.0777976	0.105031	0.22423	0.215492	0.134979	0.3033	0.0454738	0.155086	0.12149	0.259863	0.189701	0.10274	0.360821	0.0772885	0.112921	0.135828	0.159837	0.163655	0.178926	0.215661
	RL95-2	0.0866994	0.153793	0.348603	0.455405	0.477438	0.548516	0.727267	0.0446256	0.0547084	0.0471152	0.0947906	0.117446	0.193129	0.271301	0.0665339	0.0869484	0.160515	0.405738	0.701873	0.847514	0.910251	0.34574	0.395033	0.434244	0.466733	0.479305	0.463746	0.472335
	Ishikawa	0.0180313	0.00877076	-0.00983928	0.0675393	0.191309	0.400383	0.539825	0.0243533	0.0290726	0.0181203	0.0130448	0.0225725	0.0101954	0.067005	0.0564979	0.0856151	0.091581	0.132007	0.166644	0.208673	0.301456	0.161836	0.238146	0.237434	0.228529	0.260852	0.27314	0.278216

## Sheet: Supplementary Table S6
	Supplementary Table S6. Endpoint cell viability (% inhibition) in EC, OC, and CC cell lines treated with PAM inhibitors for 72h
			Gedatolisib								Alpelisib								Capivasertib								Everolimus								Dactolisib								Samotolisib
			1.4	4.1	12	37	111	333	1000	3000	12	37	111	333	1000	3000	9000	27000	12	37	111	333	1000	3000	9000	27000	1.4	4.1	12	37	111	333	1000	3000	1.4	4.1	12	37	111	333	1000	3000	1.4	4.1	12	37	111	333	1000
	SKOV3		0.151726	0.411155	0.687334	0.816173	0.866224	0.884524	0.901594	0.914757	0.0200965	0.061557	0.228489	0.339704	0.504465	0.624651	0.752372	0.840476	-0.0422216	-0.0129717	0.156593	0.331596	0.415951	0.487098	0.537905	0.609233	0.364399	0.411327	0.477226	0.484253	0.49427	0.46565	0.509021	0.49669	0.117485	0.384553	0.614973	0.753275	0.812113	0.832278	0.844277	0.878562	-0.0115106	0.0777537	0.16026	0.477305	0.71028	0.822431	0.855775
	AN3CA		0.128711	0.400816	0.711548	0.883777	0.929633	0.950833	0.969097	0.983867	0.0624708	0.0815765	0.207135	0.3384	0.482952	0.622255	0.842852	0.946523	0.0777089	0.144565	0.305203	0.420991	0.495172	0.624747	0.743281	0.87767	0.508429	0.549923	0.572295	0.578746	0.583202	0.599495	0.619332	0.669579	0.0501804	0.207002	0.399902	0.724463	0.875365	0.89897	0.895181	0.914663	-0.0329265	-0.0393318	0.110835	0.374574	0.690975	0.85333	0.900404
	OVCAR4		0.0857974	0.312496	0.627796	0.812034	0.867692	0.897399	0.912242	0.926756	0.0420895	0.0405238	0.114572	0.131037	0.112129	0.291695	0.521427	0.707421	0.00988918	-0.00667338	0.0675617	0.07718	0.145569	0.135868	0.286028	0.428019	0.466692	0.508189	0.496392	0.52854	0.533353	0.531966	0.524526	0.530916	0.0888334	0.217218	0.468219	0.709589	0.810882	0.828535	0.818655	0.810628	-0.0171776	0.0328958	0.114452	0.297062	0.53386	0.76794	0.837849
	HEC1A		0.00123076	0.124354	0.612104	0.828162	0.876126	0.8829	0.89418	0.905939	0.0368444	0.0380455	0.0749096	0.212234	0.333515	0.548879	0.705045	0.791428	0.0651535	0.0346192	0.107707	0.136913	0.239683	0.250274	0.351081	0.484315	0.18764	0.214774	0.305803	0.282334	0.308394	0.364905	0.386791	0.3864	-0.0426775	0.0794774	0.304549	0.632401	0.781555	0.825658	0.805985	0.812932	-0.0363194	-0.00678596	0.0110444	0.104928	0.450665	0.742049	0.826725
	A2780		0.0557819	0.224932	0.508451	0.811499	0.905669	0.935293	0.944975	0.951995	0.0407802	0.0888521	0.187468	0.300733	0.457595	0.6657	0.818432	0.901136	-0.0204572	0.0285314	0.169543	0.26896	0.452992	0.603503	0.712495	0.856066	0.433291	0.518746	0.557602	0.591923	0.603662	0.635018	0.649328	0.675761	0.131751	0.369039	0.701421	0.837572	0.907591	0.916387	0.913427	0.926431	0.0072184	0.00913175	0.0691763	0.375701	0.750476	0.875499	0.910755
	CaSki		0.188261	0.202748	0.499847	0.759954	0.858723	0.892328	0.924203	0.946881	0.0759063	0.0349018	0.0885946	0.17343	0.320747	0.458591	0.661923	0.830251	0.0477101	0.0445066	0.109667	0.22279	0.406993	0.507461	0.609128	0.796518	0.330697	0.372863	0.386761	0.41793	0.436071	0.419928	0.396858	0.397215	0.0830795	0.195852	0.39866	0.676238	0.820533	0.854459	0.868469	0.884031	0.0470088	0.105792	0.0909729	0.21764	0.534763	0.752008	0.845362
	OVMANA		0.0128186	0.172082	0.467134	0.744485	0.822817	0.85007	0.874475	0.885939	0.0799057	0.0858482	0.249317	0.447045	0.542039	0.683693	0.813277	0.899795	-0.00485854	0.0896291	0.149126	0.236348	0.240747	0.325372	0.521347	0.730129	0.412369	0.458886	0.46102	0.519407	0.502905	0.477773	0.5102	0.496241	0.13542	0.224355	0.34515	0.658535	0.783013	0.811325	0.819189	0.8332	0.0217874	0.0364898	0.0645328	0.263324	0.621915	0.77202	0.814939
	TOV-21G		-0.173369	0.127705	0.48933	0.658518	0.727574	0.805864	0.859777	0.845388	0.0269456	-0.0752919	0.178538	0.250848	0.32767	0.313642	0.403365	0.516661	-0.00434099	-0.0303905	0.166193	0.260299	0.430694	0.587208	0.716825	0.783702	0.566891	0.632214	0.687653	0.706873	0.72961	0.737109	0.712434	0.827838	0.116658	0.359726	0.578435	0.755236	0.806628	0.796479	0.779871	0.815728	0.11692	0.0909066	0.24075	0.38026	0.675862	0.783527	0.813667
	C-33A		-0.0234861	0.0276557	0.451589	0.594646	0.714931	0.749242	0.760408	0.806807	0.00055167	-0.020083	0.0162049	0.0196547	0.0575222	0.104777	0.258578	0.61452	0.0354926	0.0886331	0.198266	0.348844	0.492824	0.706173	0.784925	0.84538	0.421348	0.507583	0.515	0.546757	0.532064	0.509243	0.536346	0.629649	-0.0173628	0.0897686	0.3606	0.566477	0.661162	0.715435	0.801649	0.838575	-0.0150562	0.069185	0.0134211	0.220435	0.455846	0.615704	0.725151
	TOV-112D		-0.0060519	0.157453	0.358652	0.770457	0.88573	0.905059	0.915857	0.923628	-0.0421554	-0.0492298	-0.0376689	0.00341291	0.141533	0.237385	0.416507	0.778207	-0.027687	0.000879702	0.0953654	0.110227	0.201235	0.218925	0.436241	0.683332	0.639925	0.689998	0.692918	0.699445	0.726218	0.751772	0.691771	0.781642	0.179943	0.194428	0.424583	0.750838	0.869238	0.904846	0.925999	0.92128	-0.095794	-0.0575748	0.0447953	0.271423	0.659831	0.848951	0.891649
	RL95-2		0.0150659	0.224139	0.478448	0.62213	0.702618	0.779988	0.837592	0.916302	0.0751214	0.0565315	0.0992298	0.0978197	0.203147	0.322267	0.526116	0.803773	-0.00140994	0.0263669	0.203228	0.418372	0.612198	0.764252	0.869805	0.961317	0.538493	0.568416	0.562146	0.581854	0.607074	0.599561	0.592463	0.645447	0.000492369	0.144153	0.348776	0.584305	0.728287	0.741695	0.730364	0.739265	-0.0700007	-0.0407701	0.0302727	0.231241	0.479233	0.665516	0.715955
	Kuramochi		-0.029727	0.153532	0.390977	0.681182	0.772051	0.832485	0.855201	0.862934	0.00288943	0.0361489	0.119312	0.19264	0.315508	0.490019	0.670194	0.822909	0.000740058	-0.0300877	0.0219468	0.0704397	0.23187	0.317295	0.429895	0.558783	0.357038	0.458064	0.48921	0.50781	0.502806	0.534448	0.548945	0.63904	0.0101871	0.122021	0.323042	0.549937	0.726456	0.777445	0.768517	0.786309	-0.0775551	-0.0108616	0.00777098	0.142321	0.402412	0.637668	0.743841
	UWB1.289		0.109441	0.146468	0.332943	0.676976	0.821805	0.881241	0.903147	0.902527	0.098505	0.12325	0.208894	0.275721	0.552323	0.560736	0.756533	0.87507	0.0625222	0.136204	0.190632	0.344873	0.497061	0.606792	0.722971	0.815645	0.536563	0.57411	0.610915	0.619428	0.635113	0.631362	0.626166	0.634753	-0.0135956	0.112355	0.438428	0.710248	0.821312	0.859847	0.881593	0.89251	-0.0483487	-0.0164396	0.0431009	0.17335	0.497025	0.69337	0.786075
	CAOV3		0.153154	0.267562	0.370622	0.618786	0.708135	0.73781	0.763049	0.786588	-0.0234065	-0.0794081	-0.0568482	-0.0410434	-0.195512	-0.103166	0.270556	0.533178	-0.0777181	0.034842	0.0174407	0.100998	-0.0379447	-0.212621	0.231014	0.306576	0.125356	0.134869	0.104449	0.187922	0.229872	0.193032	0.316036	0.179142	0.095002	0.14396	0.352594	0.460211	0.610415	0.631635	0.59152	0.701401	-0.0566751	0.0404403	0.0904819	0.0625244	0.30183	0.511653	0.645273
	OVCAR3		0.00741034	0.113818	0.295292	0.645958	0.815961	0.904077	0.938101	0.949138	-0.0776917	-0.0551325	-0.00109787	0.109322	0.142859	0.345098	0.623885	0.889268	-0.117319	-0.0190714	0.0360191	0.0513664	0.0933591	0.242194	0.29625	0.434656	0.014404	0.149596	0.241305	0.222113	0.249588	0.263807	0.292467	0.320714	0.00984205	0.150524	0.195565	0.405832	0.679543	0.774404	0.802852	0.78483	-0.00626062	-0.0515601	0.0197934	0.0941895	0.324926	0.627509	0.765738
	SiHa		-0.000733532	0.13411	0.338504	0.498987	0.600885	0.627511	0.621461	0.610706	0.0419595	0.0336599	0.00835372	0.0611714	0.0561517	0.120098	0.122329	0.410164	0.0559266	0.11189	0.0810688	0.13312	0.145215	0.117031	0.105942	0.0386592	0.222976	0.24557	0.229223	0.352693	0.376521	0.283685	0.214492	0.25264	-0.0489956	0.0484113	0.236451	0.400329	0.523535	0.599556	0.580287	0.591248	-0.0703332	-0.0368361	0.132185	0.183623	0.340274	0.488555	0.565213
	COV632		0.140783	0.0656282	0.259732	0.50361	0.716568	0.832615	0.829806	0.830254	0.0644284	-0.0371727	0.213088	0.147078	0.10839	0.140232	0.426083	0.583229	0.116801	0.247635	0.0547406	0.0806449	0.0931871	0.128243	0.34578	0.335773	0.208397	0.139104	0.199485	0.204381	0.172155	0.170199	0.19618	0.186595	0.0784154	0.0140752	0.258449	0.487437	0.661101	0.730318	0.736027	0.778293	0.00967163	0.0355857	0.119025	0.0607472	0.209341	0.469822	0.651431
	Ovsaho		0.0649665	0.0824647	0.156486	0.443461	0.585711	0.671267	0.65746	0.576706	0.0578843	0.0796974	0.0485286	0.122201	0.196998	0.351804	0.524851	0.678849	0.0443687	0.0595186	0.119701	0.0935872	0.115628	0.122393	0.119964	0.145685	0.236156	0.27457	0.292057	0.314289	0.312141	0.314113	0.338822	0.318378	-0.0512098	0.0436674	0.142464	0.43058	0.613749	0.615726	0.503623	0.496741	-0.0389299	-0.0233644	-0.0281174	0.0598862	0.225222	0.491362	0.531335
	HEC1B		-0.153855	-0.143713	0.0422122	0.310429	0.686836	0.775389	0.826316	0.837763	0.0821002	0.152562	0.158103	0.232499	0.325863	0.36977	0.54808	0.694927	0.0499048	0.0317993	0.156266	0.236258	0.108072	0.187723	0.277533	0.321615	0.23083	0.229078	0.223846	0.332094	0.255855	0.30038	0.287982	0.322405	-0.0556201	-0.0541169	0.176174	0.376648	0.657911	0.756241	0.752525	0.774384	0.126465	0.228547	0.224033	0.2679	0.433786	0.646496	0.758899
	DoTc2 4510		-0.1253	-0.039816	0.101679	0.372446	0.544928	0.646662	0.706349	0.745522	-0.0475158	0.000534734	0.0494097	0.105668	0.172511	0.259447	0.432676	0.6215	0.0266396	0.0458986	0.0217841	0.0178108	0.0921681	0.0633154	0.103922	0.168658	0.0634361	-0.000142646	0.0421599	0.0301678	0.0564821	0.0693106	0.0509853	-0.00824089	-0.0488701	-0.0425446	-0.0528952	0.02466	0.193364	0.338782	0.457036	0.528556	-0.0269233	-0.0512744	0.0171425	-0.0424993	0.0448736	0.144584	0.306714
	OVKATE		-0.0471577	0.0400007	0.128135	0.315217	0.494019	0.552193	0.592049	0.634653	0.0215149	0.00409438	0.0862689	0.163503	0.277168	0.329935	0.376966	0.500361	-0.0162294	-0.000470241	0.0200296	0.0122513	-0.0148418	0.0133276	0.0697442	0.164429	0.0470128	0.162297	0.141696	0.149703	0.172647	0.146672	0.146491	0.189288	-0.000653691	0.00232815	0.0392638	0.14843	0.332089	0.459871	0.488182	0.505554	0.0552066	-0.00669164	-0.00631695	0.0861062	0.129466	0.30671	0.430567
	Ishikawa		-0.0811563	-0.114861	-0.098795	0.077298	0.379154	0.694291	0.789331	0.852587	0.0465558	0.0464597	0.0140128	0.129625	-0.0322683	0.00997473	0.0783204	0.234696	-0.0538401	0.0407386	0.0992769	0.103667	0.216792	0.340409	0.50341	0.676065	0.18007	0.299136	0.326612	0.34472	0.370501	0.393603	0.408802	0.434033	0.0984796	0.157815	0.408358	0.616929	0.761669	0.786622	0.792798	0.818129	-0.07198	0.0311985	0.00435231	0.169675	0.343747	0.655871	0.738639
	KLE		-0.0285952	-0.00196228	0.0252156	0.225232	0.39145	0.537681	0.619438	0.693971	-0.00463209	-0.00643562	0.0435141	0.0976384	0.179312	0.305678	0.468725	0.606537	-0.00383656	-0.0312182	-0.0305389	0.0610515	0.162264	0.205318	0.238136	0.353227	0.0910678	0.174508	0.15581	0.146549	0.170902	0.225048	0.19738	0.256193	0.00381933	0.0605105	0.135243	0.134822	0.386581	0.49287	0.552053	0.54723	-0.0747108	-0.074838	0.000123259	-0.0384302	0.16424	0.282205	0.465535
	OV-90		-0.123944	0.0379053	0.0136173	0.319505	0.441691	0.436397	0.479143	0.505079	0.14623	0.0117292	0.148167	0.0847523	0.142112	0.138217	0.256571	0.389169	0.0172161	-0.00318377	-0.00251252	0.08513	0.105918	0.162257	0.409632	0.586404	0.154941	0.20519	0.25279	0.276507	0.269091	0.235709	0.306069	0.26118	0.02134	0.028054	0.201451	0.341592	0.450177	0.490216	0.511054	0.56217	0.0452674	0.0711904	0.108161	0.176767	0.280662	0.457172	0.51043
[truncated: 9 more columns]

## Sheet: Supplementary Table S7
		Supplementary Table S7. Cell viability IC50 and % inhibition in EC, OC, and CC cell lines treated with PAM inhibitors for 72h
				PIK3CA/B	PIK3R1/2	PTEN	AKT1/2/3
									Cell viability IC50 (nM)								Cell viability % inhibition at 333 nM
									Geda	Alpe	Capi	Eve	Dacto	Samo	Copa		Geda	Alpe	Capi	Eve	Dacto	Samo	Copa
		SKOV3							5.746	993.2	6000	Unst	7.063	43.08	12.71		0.884524	0.339704	0.331596	0.46565	0.832278	0.822431	0.805595
		AN3CA							5.81	1154	916.7	1.873	15.35	58.11	24.4		0.950833	0.3384	0.420991	0.599495	0.89897	0.85333	0.887788
		OVCAR4							7.858	10299	27000*	4.656	13	90.8	353.1		0.897399	0.131037	0.07718	0.531966	0.828535	0.76794	0.490015
		HEC1A							9.681	2338	27000*	3000*	22.19	132.5	26.2		0.8829	0.212234	0.136913	0.364905	0.825658	0.742049	0.720491
		A2780							11.24	1169	1458	3.834	6.036	51.93	17.68		0.935293	0.300733	0.26896	0.635018	0.916387	0.875499	0.893211
		CaSki							11.74	3578	2749	3000*	16.89	104.4	62.35		0.892328	0.17343	0.22279	0.419928	0.854459	0.752008	0.69578
		OVMANA							13.36	667.4	7756	Unst	18.82	75.32	15.47		0.85007	0.447045	0.236348	0.477773	0.811325	0.77202	0.804078
		TOV-21G							13.42	18000	1483	0.5994	7.656	50.8	651.6		0.805864	0.250848	0.260299	0.737109	0.796479	0.783527	0.210306
		C-33A							15.92	20799	867.5	0.5404	27.31	162.4	196.9		0.749242	0.0196547	0.348844	0.509243	0.715435	0.615704	0.589931
		TOV-112D							16.29	11138	13079	0.2393	13.32	70.1	212.5		0.905059	0.00341291	0.110227	0.751772	0.904846	0.848951	0.60782
		RL95-2							16.95	8345	571.5	0.7315	21.89	124.4	163.9		0.779988	0.0978197	0.418372	0.599561	0.741695	0.665516	0.677992
		Kuramochi							17.68	3152	14502	22.06	26.65	170.4	60.94		0.832485	0.19264	0.0704397	0.534448	0.777445	0.637668	0.677002
		UWB1.289							19.92	1379	1245	1.161	15.55	120.2	64.39		0.881241	0.275721	0.344873	0.631362	0.859847	0.69337	0.766884
		CAOV3							21.01	11837	27000*	3000*	44.65	366.6	494.2		0.73781	-0.0410434	0.100998	0.193032	0.631635	0.511653	0.284249
		OVCAR3							23.58	5589	27000*	3000*	48.84	226	42.18		0.904077	0.109322	0.0513664	0.263807	0.774404	0.627509	0.88603
		SiHa							29.1	27000*	27000*	3000*	65.03	351.2	3000*		0.627511	0.0611714	0.13312	0.283685	0.599556	0.488555	0.272705
		COV632							35.72	17675	27000*	3000*	38.18	423.8	384.2		0.832615	0.147078	0.0806449	0.170199	0.730318	0.469822	0.451806
		Ovsaho							52.47	9377	27000*	3000*	52.24	Unst.	587.6		0.671267	0.122201	0.0935872	0.314113	0.615726	0.491362	0.4337
		HEC1B							59.76	6174	27000*	3000*	53.12	141.2	179.2		0.775389	0.232499	0.236258	0.30038	0.756241	0.646496	0.580481
		DoTc2 4510							71.86	12988	27000*	3000*	1831	2860	264.3		0.646662	0.105668	0.0178108	0.0693106	0.338782	0.144584	0.526201
		OVKATE							119.5	27000	27000*	3000*	1875	1678	1234		0.552193	0.163503	0.0122513	0.146672	0.459871	0.30671	0.440027
		Ishikawa							157.3	27000*	8063	3000*	19.05	185.3	918.3		0.694291	0.129625	0.103667	0.393603	0.786622	0.655871	0.0510241
		KLE							212.2	11161	27000*	3000*	470.3	1115	Unst		0.537681	0.0976384	0.0610515	0.225048	0.49287	0.282205	0.366358
		OV-90							Unst	27000*	16900	3000*	240.1	778.3	3000*		0.436397	0.0847523	0.08513	0.235709	0.490216	0.457172	0.263249
		Averages
		All Cell Lines (n=24)							41.2224	11075.5	15524.6	1774.35	206.218	407.819	520.266		0.77763	0.166462	0.175988	0.410575	0.72665	0.621331	0.557613
		PAM not altered (n=7)							28.3469	11947.3	19546.6	1289.73	286.104	583.786	619.919		0.803282	0.130961	0.119185	0.424678	0.719904	0.578699	0.541776
		PAM altered (n=17)							46.8554	10716.6	13868.5	2000.51	173.324	330.834	476.668		0.767067	0.18108	0.199378	0.404767	0.729428	0.638886	0.564135
		PIK3CA/B altered (n=11)							27.7234	8922.24	14119.4	2000.55	193.416	275.657	266.59		0.815426	0.200721	0.200602	0.41032	0.761288	0.677782	0.628198
		PIK3R1/2 altered (n=6)							51.222	13077.5	13408.5	2000.43	66.245	274.422	789.397		0.739476	0.14702	0.195519	0.401048	0.717939	0.625127	0.533297
		PTEN altered (n=7)							47.8066	14755.9	6414.53	1000.62	281.903	328.87	457.401		0.773848	0.191365	0.27086	0.493047	0.747336	0.67187	0.523238
		AKT1/2/3 altered (n=4)							101.938	13281.8	27000	3000	611.595	1006.33	621.26		0.666304	0.123166	0.0545641	0.23741	0.585718	0.426947	0.531529
		Average EC (n=6)							76.9502	9362	15091.9	2000.43	100.317	292.752	262.4		0.770181	0.184703	0.229542	0.413832	0.750343	0.640912	0.547356
		Average OvC (n=14)							27.5226	10376.8	16030.2	1502.71	171.936	318.872	509.326		0.794735	0.180497	0.151707	0.434902	0.744951	0.647545	0.572427
		Average CC (n=4)							32.155	16091.2	14404.1	2250.14	485.058	869.5	880.888		0.728936	0.0899811	0.180641	0.320542	0.627058	0.500213	0.521154
		Medians
		All Cell Lines (n=24)							17.68	9838	15701	3000	24.42	141.2	196.9		0.819175	0.139058	0.121674	0.406765	0.775924	0.651184	0.585206
		PAM not altered (n=7)							19.92	11138	27000	22.06	26.65	170.4	264.3		0.832615	0.131037	0.0806449	0.531966	0.777445	0.637668	0.526201
		PAM altered (n=17)							16.435	8345	8063	3000	22.19	136.85	171.55		0.779988	0.163503	0.22279	0.393603	0.774404	0.655871	0.589931
		PIK3CA/B altered (n=11)							13.42	5589	7756	3000	22.19	132.5	62.35		0.85007	0.212234	0.236258	0.419928	0.796479	0.742049	0.69578
		PIK3R1/2 altered (n=6)							23.58	8861	12481.5	3000	35.365	185.3	375.75		0.73714	0.115761	0.098627	0.353858	0.758049	0.64169	0.555846
		PTEN altered (n=7)							15.92	18000	1483	1.30225	19.05	124.4	196.9		0.779988	0.163503	0.331596	0.509243	0.786622	0.665516	0.589931
		AKT1/2/3 altered (n=4)							85.985	10269	27000	3000	261.27	1115	587.6		0.61173	0.115761	0.056209	0.244428	0.554298	0.399036	0.436864
		Average EC (n=6)							38.355	7259.5	17531.5	3000	22.04	136.85	163.9		0.777689	0.170929	0.186586	0.379254	0.771431	0.660694	0.629237
		Average OvC (n=14)							17.68	9838	15701	1511.03	22.735	120.2	282.8		0.841342	0.15529	0.0972924	0.471711	0.786962	0.665519	0.548918
		Average CC (n=4)							22.51	16893.5	14874.5	3000	46.17	256.8	230.6		0.697952	0.0834198	0.177955	0.351807	0.657495	0.55213	0.558066
									* Max concentration tested; IC50 not reached
									Unst: unstable curve prevented IC50 calculation
