# Supplementary material for: Functional Assessments of Gynecologic Cancer Models Highlight Differences Between Single-Node Inhibitors of the PI3K/AKT/mTOR Pathway and a Pan-PI3K/mTOR Inhibitor, Gedatolisib
Source: Cancers (Basel). 2024 Oct 17;16(20):3520. doi: 10.3390/cancers16203520 (PMC11505998; doi:10.3390/cancers16203520)
Supplement: Supplementary file 1 [file cancers-16-03520-s001.zip › Supplementary Table_S10.csv]

	PC1	PC2	PC3	PC4	PC5	histological_type	grade	batch_id
TCGA-B5-A3FA-01A-11R-A19W-07	22.9393720826095	-1.93199986801984	-4.7117550904959	1.55625060374207	-9.54919147740407	Endometrioid endometrial adenocarcinoma	G3	186.74.0
TCGA-BG-A0MI-01A-11R-A040-07	-10.6124521901884	14.2440142615617	-3.28262788549187	24.5474165208749	-10.3920382834705	Endometrioid endometrial adenocarcinoma	G2	59.83.0
TCGA-AP-A1DQ-01A-11R-A137-07	8.30454070990514	-22.0397899159131	19.4041440538445	-0.437348074667208	1.48898233183875	Serous endometrial adenocarcinoma	High Grade	104.85.0
TCGA-AX-A1C8-01A-11R-A137-07	28.7610085823515	-21.8019248242975	2.69978399961942	3.0970274019665	-2.82300234020622	Serous endometrial adenocarcinoma	G3	104.85.0
TCGA-B5-A11Q-01A-11R-A118-07	-12.725834664927	22.6835264902306	-14.9417783908851	-17.7803066938925	-11.810454720872	Endometrioid endometrial adenocarcinoma	G1	92.87.0
TCGA-AP-A05A-01A-11R-A00V-07	28.2916997507736	-13.2016736720091	11.9217513544193	2.55813025501832	-12.8014539585181	Serous endometrial adenocarcinoma	G3	49.86.0
TCGA-A5-A2K4-01A-11R-A18M-07	26.8032200458238	-13.647959393979	-5.7190856328145	13.8985269406102	-5.80834085242738	Serous endometrial adenocarcinoma	G3	178.78.0
TCGA-D1-A15Z-01A-11R-A118-07	7.8331298589132	32.3405225312883	26.7622773137712	11.2642942773591	-15.9534684993164	Endometrioid endometrial adenocarcinoma	G2	92.87.0
TCGA-A5-A0RA-01A-21R-A104-07	-37.5453305192959	-29.0358087682554	-5.3416259832649	-6.26690490378322	-11.3738359568632	Endometrioid endometrial adenocarcinoma	G2	73.85.0
TCGA-BS-A0UV-01A-11R-A16W-07	6.67285097006591	-7.09023481390515	11.6808505517362	-24.5746039178779	-7.68277514093645	Endometrioid endometrial adenocarcinoma	G3	73.85.0
TCGA-AX-A2H5-01A-11R-A17B-07	23.3454780739094	-33.7695948726046	-13.6178789926376	-2.68363753029059	-6.40008713488516	Serous endometrial adenocarcinoma	G3	156.80.0
TCGA-A5-A0GQ-01A-11R-A118-07	-39.8100013578189	-20.0700394542255	-8.94333129031728	0.674933235005426	-10.6830979754359	Endometrioid endometrial adenocarcinoma	G1	92.87.0
TCGA-PG-A917-01A-31R-A37O-07	-3.25352523585462	29.8214801451043	-2.19745111093842	2.16106021952474	21.0962324768299	Endometrioid endometrial adenocarcinoma	G2	381.43.0
TCGA-AJ-A3NC-01A-11R-A22K-07	-15.4466549828513	10.6266594507207	-1.86300149449436	18.813944134538	-13.7750600063535	Endometrioid endometrial adenocarcinoma	G3	228.63.0
TCGA-BG-A0MG-01A-21R-A104-07	1.24699307618725	-14.3933864000912	-12.7091250289237	-1.93057892901332	-10.1666152720724	Endometrioid endometrial adenocarcinoma	G1	73.85.0
TCGA-D1-A101-01A-12R-A10J-07	-7.0333836454957	-1.29800664950922	-4.38160873969459	15.6694079063998	15.4268957059513	Endometrioid endometrial adenocarcinoma	G2	81.83.0
TCGA-BG-A3PP-01A-11R-A22K-07	25.4352411972745	4.29139381211059	13.3744878479347	-10.2844265449462	-0.500103367999142	Serous endometrial adenocarcinoma	G3	228.63.0
TCGA-AP-A0LJ-01A-11R-A040-07	-52.9081543163919	-20.1925612978031	9.86992581310118	18.9526968144247	6.15622239779564	Endometrioid endometrial adenocarcinoma	G1	59.83.0
TCGA-D1-A2G5-01A-11R-A17B-07	-30.1166085847697	-7.5299970850613	6.38091428988131	-23.0683692534577	-1.04610976419728	Endometrioid endometrial adenocarcinoma	G3	156.80.0
TCGA-FI-A2F4-01A-11R-A17B-07	-22.4835240747163	4.44931919980669	-17.6424499918633	-10.1893888536602	10.4801769169112	Endometrioid endometrial adenocarcinoma	G3	156.80.0
TCGA-A5-A0GX-01A-11R-A040-07	-24.2240077826492	-1.13081271817335	28.1154140582867	31.972560916342	8.72428558915384	Endometrioid endometrial adenocarcinoma	G2	59.83.0
TCGA-E6-A2P9-01A-11R-A19W-07	-23.1499644004859	2.19191748136969	0.401248692264907	-22.8233892314317	-2.64403974154744	Endometrioid endometrial adenocarcinoma	G3	186.74.0
TCGA-B5-A1MW-01A-11R-A32Y-07	12.6068913997186	4.44215276546929	-5.18521793095494	-7.03053573251841	-9.78302406262901	Endometrioid endometrial adenocarcinoma	G3	156.80.0
TCGA-BG-A0W2-01A-11R-A109-07	-25.6031857136081	13.9052767255497	17.7594335371564	16.5567294019479	6.35539358845497	Endometrioid endometrial adenocarcinoma	G1	75.82.0
TCGA-AP-A1E1-01A-11R-A137-07	-22.208818086285	18.5303154199501	-11.2326553709942	0.473240747931834	4.40677408634347	Endometrioid endometrial adenocarcinoma	G2	104.85.0
TCGA-KP-A3W4-01A-11R-A22K-07	-3.86753593368794	-8.88299102580919	15.3230812794315	3.26743838283216	-7.12904281384272	Serous endometrial adenocarcinoma	G3	228.63.0
TCGA-AX-A3G9-01A-11R-A22K-07	10.6594041138733	24.1760095260997	-21.4850449431229	-6.25093804136705	-19.1258950264879	Endometrioid endometrial adenocarcinoma	G3	228.63.0
TCGA-AX-A06B-01A-11R-A00V-07	-4.28091451853384	4.44974621961296	13.2589575045033	-1.29909681513935	17.5013002594934	Endometrioid endometrial adenocarcinoma	G3	49.86.0
TCGA-B5-A0JU-01B-11R-A14D-07	-8.21422198322064	35.2578534517201	-6.08230257723172	3.51533981498996	-11.6151541678916	Endometrioid endometrial adenocarcinoma	G2	121.83.0
TCGA-BS-A0V6-01A-11R-A118-07	-44.4256936604144	-20.6682391001561	-4.04710002415929	-7.63433226115783	-5.81589823823366	Endometrioid endometrial adenocarcinoma	G1	92.87.0
TCGA-D1-A174-01A-11R-A12I-07	-13.5273621451103	8.1551839369006	-4.70103155649822	-0.802403745920079	24.0785212993535	Endometrioid endometrial adenocarcinoma	G3	94.82.0
TCGA-DF-A2KV-01A-11R-A180-07	-13.2202922312623	-22.2012159943898	-9.44271863236489	0.0546120546666121	-13.4211453717402	Endometrioid endometrial adenocarcinoma	G3	168.78.0
TCGA-D1-A17A-01A-11R-A12I-07	-17.9770779421005	-8.59325514134007	-15.4677397507096	6.98102779840761	-5.80664454597375	Endometrioid endometrial adenocarcinoma	G3	94.82.0
TCGA-DF-A2L0-01A-11R-A180-07	-10.2185915654042	-12.64831222465	11.8775945564024	-4.21078809755054	11.3566341118412	Endometrioid endometrial adenocarcinoma	G3	168.78.0
TCGA-DI-A1NO-01A-31R-A157-07	19.2787958083391	-3.69990516345648	1.26480304758221	-20.7820742286018	-12.3391205219507	Endometrioid endometrial adenocarcinoma	G3	137.81.0
TCGA-AX-A05Y-01A-11R-A00V-07	-14.5189089131921	-3.96974728636241	13.6720498850878	-11.0457721675421	7.50841606159194	Endometrioid endometrial adenocarcinoma	G1	49.86.0
TCGA-AP-A1DK-01A-11R-A137-07	-2.38353816581831	-4.45005648226318	9.94075536970625	-6.08981355757702	9.88038217370396	Endometrioid endometrial adenocarcinoma	G3	104.85.0
TCGA-D1-A16B-01A-11R-A12I-07	-13.7305270511462	12.2980918495625	15.6795958572514	18.4521574259343	-7.66246072134224	Endometrioid endometrial adenocarcinoma	G2	94.82.0
TCGA-A5-A1OK-01A-11R-A14M-07	-21.7395605835778	13.8182652513929	21.3891059797189	-6.56943988561623	-4.91420875456277	Endometrioid endometrial adenocarcinoma	G3	125.76.0
TCGA-D1-A176-01A-11R-A12I-07	-28.1875678111572	1.30252340433493	-10.5127328238838	-6.44264679068397	-1.59056026598432	Endometrioid endometrial adenocarcinoma	G2	94.82.0
TCGA-EY-A1GO-01A-11R-A14D-07	20.7360330175134	8.16677941073958	9.2383253837302	-5.80709793020487	-9.41372591414654	Endometrioid endometrial adenocarcinoma	G2	121.83.0
TCGA-EY-A4KR-01A-11R-A27V-07	37.3261845915097	-17.2135263197126	-15.4149363127581	16.2958220913013	6.80229661974105	Serous endometrial adenocarcinoma	G3	289.58.0
TCGA-D1-A16D-01A-11R-A12I-07	-29.9152565566429	-13.8976206878505	-18.0179140045455	14.3170181177735	-12.1502290230201	Endometrioid endometrial adenocarcinoma	G2	94.82.0
TCGA-D1-A2G7-01A-21R-A180-07	16.813399869919	-9.3201002819001	10.9863214393544	-0.68801191230019	-5.28169873114943	Serous endometrial adenocarcinoma	G3	168.78.0
TCGA-FI-A3PX-01A-11R-A22K-07	25.3646406466103	-4.32442036896835	7.94822984400462	-25.1217591068401	0.595409867478667	Serous endometrial adenocarcinoma	High Grade	228.63.0
TCGA-B5-A0JZ-01A-11R-A040-07	-9.22027858838325	10.2971074909744	-21.3136742290963	-6.04176897979625	17.6051445121953	Endometrioid endometrial adenocarcinoma	G3	59.83.0
TCGA-EY-A1GM-01A-12R-A14D-07	8.6624952994159	-26.7166948950059	22.6139133960719	0.568070666596305	-11.8410506293544	Mixed serous and endometrioid	G3	121.83.0
TCGA-EY-A3QX-01A-11R-A22K-07	8.17042658030947	-0.415726493764894	-24.7541175868784	3.89616862817187	6.93486578880548	Serous endometrial adenocarcinoma	G3	228.63.0
TCGA-D1-A2G6-01A-11R-A17B-07	18.6355447796334	3.94262256682339	1.16155204023944	19.2720524378285	-5.74788395141577	Endometrioid endometrial adenocarcinoma	G3	156.80.0
TCGA-D1-A162-01A-11R-A118-07	-30.0467987833017	1.94945106295734	8.20427206063465	-9.32715758109945	-3.44808246096144	Endometrioid endometrial adenocarcinoma	G1	92.87.0
TCGA-AX-A0J1-01A-11R-A040-07	-13.2798511657631	19.5777026528963	-7.00800371563954	-10.7356590468317	1.50961742230934	Endometrioid endometrial adenocarcinoma	G2	59.83.0
TCGA-AX-A1CC-01A-11R-A137-07	26.5812008130467	-2.86206896035776	22.1029297578559	21.1240951077375	15.4326181003104	Serous endometrial adenocarcinoma	G3	104.85.0
TCGA-AP-A052-01A-11R-A00V-07	24.6016256664873	-19.2932784143078	9.56224664154561	2.72021005627621	8.80032633171636	Serous endometrial adenocarcinoma	G3	49.86.0
TCGA-A5-A2K7-01A-11R-A180-07	16.3929758639653	11.2183194329631	-15.6388647181978	0.164817577012229	-10.9561187401416	Endometrioid endometrial adenocarcinoma	G3	168.78.0
TCGA-AX-A1CK-01A-11R-A137-07	-15.0403859406422	28.0442493784302	5.49201773923629	-3.85285787810727	2.87223226942067	Endometrioid endometrial adenocarcinoma	G2	104.85.0
TCGA-BS-A0UA-01A-11R-A118-07	-27.8375502029347	-3.44947363371889	1.86221887444592	-1.72670911524026	-1.47718445724448	Endometrioid endometrial adenocarcinoma	G1	92.87.0
TCGA-AJ-A3EK-01A-11R-A19W-07	11.9707848688941	24.8699569333138	-21.3659371200741	-5.86690925706949	4.41955549364533	Endometrioid endometrial adenocarcinoma	G3	186.74.0
TCGA-AJ-A3NE-01A-11R-A22K-07	14.9832558038003	15.1796763402116	-22.8618161425796	30.9766558172302	-14.6510365489543	Endometrioid endometrial adenocarcinoma	G3	228.63.0
TCGA-EY-A1GF-01A-11R-A13S-07	-34.3542022156482	15.4299382363137	4.5378866514608	-20.4463891915558	-0.0378210570345922	Endometrioid endometrial adenocarcinoma	G2	110.75.0
TCGA-E6-A1LZ-01A-11R-A144-07	26.3422718973151	-26.5295480746168	-30.9103678707948	7.50179153446435	-3.36890480024183	Serous endometrial adenocarcinoma	G3	118.80.0
TCGA-AJ-A3OK-01A-12R-A22K-07	-36.6036619451365	-20.4945980873483	11.2494229561307	7.3985728261545	20.2918850532234	Serous endometrial adenocarcinoma	G3	228.63.0
TCGA-QS-A744-01A-11R-A34R-07	6.34029112825966	24.5099598355555	6.8838795671852	-4.77191444098305	-14.5909212249568	Endometrioid endometrial adenocarcinoma	G2	354.48.0
TCGA-D1-A0ZN-01A-11R-A118-07	-11.8541055003473	35.3153047414834	4.27026794588041	25.8832807641901	-11.1098521913275	Endometrioid endometrial adenocarcinoma	G1	92.87.0
TCGA-EY-A2OM-01A-11R-A18M-07	3.47788535414133	-8.65371021188356	13.1211667693064	16.5002202729977	-14.43716643399	Endometrioid endometrial adenocarcinoma	G3	178.78.0
TCGA-EC-A1NJ-01A-31R-A14D-07	3.24507409523838	9.94550355988253	11.2191186509876	-9.611724706355	7.60863000820775	Endometrioid endometrial adenocarcinoma	G2	121.83.0
TCGA-AJ-A3EM-01A-11R-A213-07	21.5300241561742	12.0424822316926	7.71462272884427	-22.445280904525	-10.0982662423051	Endometrioid endometrial adenocarcinoma	G3	201.70.0
TCGA-B5-A3S1-01A-11R-A22K-07	25.1711690192317	-14.6650883001738	-0.995539871847648	8.37349147449221	-1.57183431146758	Serous endometrial adenocarcinoma	G3	228.63.0
TCGA-FI-A2F9-01A-11R-A17B-07	23.0702445386766	-9.36634765400281	38.7616221326822	-4.94114886927238	-14.6843717082515	Endometrioid endometrial adenocarcinoma	G3	156.80.0
TCGA-BS-A0U7-01A-21R-A104-07	-3.97870106144346	16.0265872457363	-16.3770086363643	9.07960086239618	1.86489008605958	Endometrioid endometrial adenocarcinoma	G2	73.85.0
TCGA-AX-A2IO-01A-11R-A180-07	19.3212208690462	-12.8476015115176	9.40083421804669	17.7175489849534	-2.31962281908915	Serous endometrial adenocarcinoma	G3	168.78.0
TCGA-BG-A187-01A-11R-A12I-07	-21.0527772428337	2.32254289509676	3.92369992253276	-6.26921841260301	2.41334383425487	Endometrioid endometrial adenocarcinoma	G2	94.82.0
TCGA-EO-A22X-01A-11R-A180-07	22.3993134555489	30.8480238637708	5.63832413434175	-2.87163194340701	-2.76163450616424	Endometrioid endometrial adenocarcinoma	G3	168.78.0
TCGA-AX-A0IZ-01A-11R-A118-07	9.35521722943533	16.5774722956325	-6.84674125282648	32.6934654627723	-7.13794750565129	Endometrioid endometrial adenocarcinoma	G3	92.87.0
TCGA-A5-A3LO-01A-11R-A22K-07	7.42794588769696	14.5226028086001	-5.54059982191383	2.5306541338568	-11.0945824001365	Endometrioid endometrial adenocarcinoma	G3	228.63.0
TCGA-B5-A0K7-01A-11R-A104-07	-7.48196319661938	17.8429971780801	6.17796296555575	18.7894009497604	12.5183781240031	Endometrioid endometrial adenocarcinoma	G1	73.85.0
TCGA-BS-A0V8-01A-11R-A118-07	1.90309419794091	2.27080090630674	1.78827747221257	-4.71590518205983	3.39439358238448	Endometrioid endometrial adenocarcinoma	G2	92.87.0
TCGA-AP-A0LT-01A-11R-A040-07	-3.6773253255079	24.121477396165	-28.6899315760864	-15.0850550278961	-14.1113836025426	Endometrioid endometrial adenocarcinoma	G2	59.83.0
TCGA-BK-A0CC-01A-21R-A16W-07	30.2103764556531	-13.0804460844311	-1.15495555582846	8.04149529270908	-4.98743063962702	Serous endometrial adenocarcinoma	G3	49.87.0
TCGA-AX-A2HJ-01A-11R-A17B-07	-13.5609811741974	10.4078452460419	14.3656951770678	-2.78281349956033	17.5409020562377	Endometrioid endometrial adenocarcinoma	G3	156.80.0
TCGA-FI-A2D2-01A-11R-A17B-07	6.96939404696409	-15.3862615284671	11.0053904764713	10.5531035369701	-9.47717742548112	Mixed serous and endometrioid	G3	156.80.0
TCGA-A5-A0GH-01A-21R-A16W-07	25.6867403106296	14.3571290141657	-1.67741430292824	-14.8153465529528	-12.4801684883131	Endometrioid endometrial adenocarcinoma	G3	59.83.0
TCGA-A5-A0G5-01A-11R-A040-07	34.7559400428606	-11.3615360752876	-16.5392569950132	-2.85098410628702	20.5982958077158	Serous endometrial adenocarcinoma	G3	59.83.0
TCGA-AX-A1C4-01A-11R-A137-07	13.0205137763942	25.2943972255419	-20.8887951982853	-17.1172933860445	-23.5244948939705	Endometrioid endometrial adenocarcinoma	G2	104.85.0
TCGA-D1-A17K-01A-11R-A12I-07	5.50105237774169	-0.600119605125309	-3.83429961842913	-12.4835845207984	4.88762167064447	Endometrioid endometrial adenocarcinoma	G2	94.82.0
TCGA-FI-A2D4-01A-12R-A17B-07	-6.33444157473375	34.4863022217802	11.9988911581905	1.12062812858209	-5.1355022854011	Endometrioid endometrial adenocarcinoma	G3	156.80.0
TCGA-A5-A1OG-01A-11R-A14D-07	25.3817512980755	-20.8837421232633	9.28575161735954	-5.37624748224548	0.412497887614671	Serous endometrial adenocarcinoma	G3	121.83.0
TCGA-AX-A2HC-01A-11R-A17B-07	25.1095469061136	37.3208289386859	14.2240642775326	-23.8431089636751	1.17941520027682	Endometrioid endometrial adenocarcinoma	G3	156.80.0
TCGA-A5-A0GA-01A-11R-A040-07	7.4635107217284	12.7758605763571	-19.7833578947598	1.50154931952753	-17.9072317719076	Endometrioid endometrial adenocarcinoma	G3	59.83.0
TCGA-B5-A1MY-01A-11R-A144-07	7.99223931358046	-25.052574794789	16.0843976371929	14.5398968206318	-10.0724959706686	Serous endometrial adenocarcinoma	G3	118.80.0
TCGA-AJ-A2QL-01A-11R-A18M-07	-27.5375329632744	-9.54344569267818	16.2803579566335	-14.3404242944256	6.3752261211727	Endometrioid endometrial adenocarcinoma	G3	178.78.0
TCGA-AX-A2HG-01A-11R-A17B-07	20.3325587047694	-11.0813233568607	-25.6478478410283	6.08028799310701	0.584323466081602	Endometrioid endometrial adenocarcinoma	G3	156.80.0
TCGA-FI-A2F8-01A-12R-A17B-07	4.54989460255151	-17.4041408359488	3.88270724550196	15.1520006971972	-7.68303739049856	Serous endometrial adenocarcinoma	G3	156.80.0
TCGA-AX-A3FT-01A-11R-A22K-07	27.4442640163056	-4.15932454297805	-26.9217810337792	12.61159142434	12.9921321553301	Endometrioid endometrial adenocarcinoma	G3	228.63.0
TCGA-BG-A0VV-01A-21R-A118-07	-38.681781096067	-18.5266555984114	6.85987245744272	-5.88742825754392	-1.69665128589802	Endometrioid endometrial adenocarcinoma	G1	92.87.0
TCGA-BG-A0LX-01A-11R-A16W-07	2.32974361778796	13.4906298613749	0.366962796098886	-2.28255938631563	7.02587367538339	Endometrioid endometrial adenocarcinoma	G2	59.83.0
TCGA-D1-A102-01A-11R-A10J-07	-23.2248949416891	19.0880620557976	11.6859877851095	18.7389067390123	5.03292982740685	Endometrioid endometrial adenocarcinoma	G2	81.83.0
TCGA-BK-A139-02A-11R-A27V-07	29.8445523626448	7.79733932405676	-3.76623638965163	10.8885262400363	2.08863880463459	Endometrioid endometrial adenocarcinoma	G3	92.88.0
TCGA-A5-A2K5-01A-11R-A180-07	-5.25790900585784	14.1899123562074	-0.0889596876942875	-10.7993252997259	7.70700524208432	Endometrioid endometrial adenocarcinoma	G3	168.78.0
TCGA-A5-A0GI-01A-11R-A040-07	-23.3803172747603	19.6652358012889	9.35247104318128	1.76574453662325	-2.59176381309048	Endometrioid endometrial adenocarcinoma	G2	59.83.0
TCGA-B5-A11F-01A-11R-A10J-07	-11.2427570980695	17.5292208401197	17.2898767203254	5.59317498243047	-0.0733905991201039	Endometrioid endometrial adenocarcinoma	G2	81.83.0
TCGA-PG-A5BC-01A-12R-A27V-07	13.9788893396775	-13.6953303600428	6.67923865731178	12.6097615242329	-15.0059561839413	Serous endometrial adenocarcinoma	G3	289.58.0
TCGA-EY-A1GS-01A-11R-A13S-07	26.0774183864548	-18.5790338076997	-26.4304021217538	3.3305011793743	9.36313773038276	Serous endometrial adenocarcinoma	G3	110.75.0
TCGA-A5-A0GU-01A-11R-A16W-07	-23.6052291693589	14.2686470434557	4.58350808871937	7.01459641658484	3.05107822731626	Endometrioid endometrial adenocarcinoma	G1	59.83.0
TCGA-AP-A1DM-01A-21R-A137-07	-3.13194497365771	19.5364364768825	-17.5555394874062	4.6907585842233	-8.83432132969238	Endometrioid endometrial adenocarcinoma	G1	104.85.0
TCGA-A5-A0GG-01A-11R-A118-07	-11.2765419408341	-14.5765991064852	19.5496917553778	-7.82377363895033	3.49875892198493	Endometrioid endometrial adenocarcinoma	G1	92.87.0
TCGA-AP-A05J-01A-11R-A00V-07	25.7548718303633	-28.1548118135183	18.3124825522806	-8.78564436133206	-8.90038972759454	Serous endometrial adenocarcinoma	G3	49.86.0
TCGA-EO-A22R-01A-11R-A18M-07	16.2673936387922	21.106462489131	-2.71024394175661	-6.33602276674536	-1.798071055686	Endometrioid endometrial adenocarcinoma	G3	178.78.0
TCGA-E6-A1LX-01A-11R-A14D-07	1.49264927637758	7.39283833782514	-15.9329831823731	0.281066581817995	-6.70990635917046	Endometrioid endometrial adenocarcinoma	G3	121.83.0
TCGA-D1-A1O0-01A-11R-A17B-07	0.708054589455167	-5.83619352229823	7.03913291084246	-6.79758337329776	21.8873945192833	Endometrioid endometrial adenocarcinoma	G3	156.80.0
TCGA-EY-A212-01A-11R-A14M-07	30.9141795788293	-16.6600688889051	-1.01305217020055	1.74768451103266	-7.98199861414564	Serous endometrial adenocarcinoma	G3	125.76.0
TCGA-FI-A2EW-01A-11R-A17B-07	10.2247779221792	-21.9631435199612	-17.0521256173072	5.90442410406815	-0.284704216436163	Serous endometrial adenocarcinoma	G3	156.80.0
TCGA-A5-A0G1-01A-11R-A118-07	23.0622510950113	-5.95996121762181	-33.3078659239796	8.4474978389592	11.8609403867262	Serous endometrial adenocarcinoma	G3	92.87.0
TCGA-BG-A0MQ-01A-11R-A104-07	5.74171622380824	16.3587182318725	-17.578231046932	-12.1995715413454	-6.03289685034302	Endometrioid endometrial adenocarcinoma	G1	73.85.0
TCGA-EY-A1GQ-01A-21R-A13S-07	-0.0681729179711059	24.04239271258	1.54188396706921	-5.90516696401994	15.0695086919746	Endometrioid endometrial adenocarcinoma	G3	110.75.0
TCGA-BG-A0MC-01A-21R-A040-07	-47.7278545794996	-43.0410646270355	-5.56160789262882	8.23062710384253	3.54721582862183	Endometrioid endometrial adenocarcinoma	G1	59.83.0
TCGA-BG-A221-01A-21R-A157-07	20.2852596078743	-2.64828813211919	-15.3215895281418	21.0056617090003	4.8041931269977	Endometrioid endometrial adenocarcinoma	G3	137.81.0
TCGA-EY-A1GK-01A-11R-A13S-07	-27.325503926961	-1.44563089664307	-1.97687662218983	-15.4359098655548	12.2428324729012	Endometrioid endometrial adenocarcinoma	G3	110.75.0
TCGA-AP-A0LN-01A-11R-A040-07	-32.1455347432983	-1.80345747581923	17.6473163115162	17.3070965974391	2.63009830230906	Endometrioid endometrial adenocarcinoma	G1	59.83.0
TCGA-KP-A3W1-01A-11R-A22K-07	20.5732385341187	-2.03996974994167	-36.7556238550641	7.62322319810309	16.5831144838276	Serous endometrial adenocarcinoma	G3	228.63.0
TCGA-D1-A1O8-01A-11R-A14D-07	25.4113701681567	26.3422614902073	17.7611784376539	12.0619831124231	30.2736476768818	Endometrioid endometrial adenocarcinoma	G3	121.83.0
TCGA-EY-A548-01A-11R-A27V-07	-10.0440323700974	13.3979330121153	3.47099423441658	-7.78049557819226	17.9769979855727	Endometrioid endometrial adenocarcinoma	G1	289.58.0
TCGA-E6-A1M0-01A-11R-A144-07	4.80243149454181	16.0684846888103	18.017466835621	-11.5063799111083	5.53237848755975	Endometrioid endometrial adenocarcinoma	G3	118.80.0
TCGA-DF-A2KN-01A-11R-A180-07	4.25740842068974	-10.8391823640979	-6.2947756412104	6.01134407885052	-4.23915366590134	Endometrioid endometrial adenocarcinoma	G3	168.78.0
TCGA-AP-A0LF-01A-11R-A118-07	21.2421731988445	-12.9747617734457	-29.8103602458332	0.0948215156980449	9.8524264813343	Endometrioid endometrial adenocarcinoma	G3	92.87.0
TCGA-A5-AB3J-01A-11R-A40A-07	-12.6015366966505	5.85630922879858	-1.25542303358299	1.09999388534207	-1.49137644446361	Endometrioid endometrial adenocarcinoma	G2	421.41.0
TCGA-EY-A1GH-01A-11R-A13S-07	-29.7429365875459	-8.14226745377126	-12.3093383946723	-13.9547254518832	-4.87715972529442	Endometrioid endometrial adenocarcinoma	G2	110.75.0
TCGA-FI-A2EY-01A-12R-A18M-07	18.9755134166478	-16.2032047849371	-10.0306540828036	2.55203195458221	-8.50215964916375	Serous endometrial adenocarcinoma	G3	178.78.0
TCGA-AX-A05T-01A-11R-A00V-07	-29.4912629145215	-0.872206181221162	7.82766769370275	3.97165429078851	-9.11057056119354	Endometrioid endometrial adenocarcinoma	G1	49.86.0
TCGA-B5-A3FH-01A-11R-A19W-07	-27.7863674002506	-6.038166147716	2.3369687661339	-12.3959846781682	-12.122413132536	Endometrioid endometrial adenocarcinoma	G3	186.74.0
TCGA-BS-A0UL-01A-11R-A109-07	-5.44472134630306	2.37984895229541	-7.61338076013971	15.9774169146086	14.9649469022386	Endometrioid endometrial adenocarcinoma	G1	75.82.0
TCGA-BK-A0CA-01A-21R-A118-07	-25.4930080110988	-24.3336418613846	-0.142375448338009	2.17582918179092	-6.07615666137247	Mixed serous and endometrioid	G3	92.88.0
TCGA-A5-A0GE-01A-11R-A16W-07	-33.1367887244334	-7.54234618756856	15.0210994425799	-10.1978602934548	5.91082258936349	Endometrioid endometrial adenocarcinoma	G2	59.83.0
TCGA-BK-A26L-01A-11R-A277-07	9.99185719261822	4.99468720606059	-0.213887864980279	-7.12457237201095	-1.43752222848155	Serous endometrial adenocarcinoma	G3	143.83.0
TCGA-BK-A0CA-01B-02R-A277-07	-10.7312945225893	0.307686566324529	4.90996554423305	-8.90769895992034	-6.65478067806149	Mixed serous and endometrioid	G3	92.88.0
TCGA-EY-A1GI-01A-11R-A13S-07	-21.1929459840849	23.2702751510541	8.28654583115332	-1.27466107474221	5.24356818741649	Endometrioid endometrial adenocarcinoma	G2	110.75.0
TCGA-D1-A160-01A-11R-A118-07	-2.41210344439979	24.3898040500041	-23.2981591592346	-0.221818827098901	5.89844621773557	Endometrioid endometrial adenocarcinoma	G2	92.87.0
TCGA-B5-A1N2-01A-21R-A144-07	23.0522399701967	-16.9978423622727	11.915180710946	-5.91269937448786	1.40982041604903	Serous endometrial adenocarcinoma	G3	118.80.0
TCGA-D1-A16E-01A-22R-A12I-07	-26.4947999199605	-28.5160458551958	-10.6430443097041	-0.837668021593774	-11.297298450334	Endometrioid endometrial adenocarcinoma	G1	94.82.0
TCGA-EY-A1GU-01A-11R-A13S-07	-9.72500534837167	3.57030861622379	-23.6140878660793	13.9113381236796	-16.2391865009715	Endometrioid endometrial adenocarcinoma	G2	110.75.0
TCGA-B5-A0JX-01A-21R-A14M-07	-7.15380706423801	-5.69007045999014	5.95243163540781	5.1579536753887	3.47731195249109	Endometrioid endometrial adenocarcinoma	G3	125.76.0
TCGA-AP-A1E0-01A-11R-A137-07	-7.82399119501436	20.4940838021483	13.1468324840524	5.89455416737406	2.46710652439489	Endometrioid endometrial adenocarcinoma	G2	104.85.0
TCGA-DF-A2KY-01A-21R-A213-07	35.1187423375093	5.49269291889011	11.9746527214748	-18.2771343658777	19.9410280300814	Endometrioid endometrial adenocarcinoma	G3	201.70.0
TCGA-SJ-A6ZI-01A-12R-A34R-07	-2.46786406114028	3.68080727221437	-21.7726621469625	5.40719233053949	-7.70643004029405	Endometrioid endometrial adenocarcinoma	G1	354.48.0
TCGA-AX-A3G4-01A-11R-A213-07	-7.58242797280051	4.88846632390517	18.4195908893995	-0.182103485789651	8.63543227190895	Serous endometrial adenocarcinoma	G3	201.70.0
TCGA-AP-A0LE-01A-11R-A104-07	0.807498102529111	28.5368258971699	-15.0742733547468	0.370150814120304	0.413877424169697	Endometrioid endometrial adenocarcinoma	G3	73.85.0
TCGA-D1-A1NX-01A-11R-A16F-07	0.203050745744555	-27.3558705198177	15.1656052931803	-3.40131998389188	7.66797136703441	Serous endometrial adenocarcinoma	G3	143.82.0
TCGA-EY-A3L3-01A-11R-A22K-07	26.7626446520039	-5.23254660217545	11.6024507187719	-18.4845711275867	1.28075135337798	Serous endometrial adenocarcinoma	G3	228.63.0
TCGA-A5-A0GD-01A-11R-A16W-07	-31.5776633149237	-14.1101345749183	-18.6327961896932	-21.6204426246978	-2.3876876839514	Endometrioid endometrial adenocarcinoma	G2	59.83.0
TCGA-D1-A0ZR-01A-21R-A10J-07	-52.5829540538219	-23.5094654781341	5.60581841739202	-23.5492612025483	-9.08346707166536	Endometrioid endometrial adenocarcinoma	G2	81.83.0
TCGA-BS-A0TG-01A-32R-A16W-07	7.18391608058434	1.23884464865809	4.78855719603015	35.1289578463971	-8.7295814804398	Endometrioid endometrial adenocarcinoma	G2	73.85.0
TCGA-AP-A0LH-01A-11R-A16W-07	-5.97457934925015	-11.150741343615	-33.6509753381418	1.18921080859689	-2.15324192307828	Mixed serous and endometrioid	G3	59.83.0
TCGA-AP-A05N-01A-11R-A00V-07	-7.45311135412811	30.7661816220296	-1.11007798925123	11.4571790287299	-2.58016093748556	Endometrioid endometrial adenocarcinoma	G1	49.86.0
TCGA-B5-A1MV-01A-31R-A14D-07	-20.0013054918097	-4.19361452309552	3.71173215953553	2.69843418466993	-16.1403220470151	Endometrioid endometrial adenocarcinoma	G2	121.83.0
TCGA-AP-A1E3-01A-11R-A137-07	0.298120414559772	14.2514694342382	14.2457016546975	7.8355264797294	10.9091272355844	Endometrioid endometrial adenocarcinoma	G3	104.85.0
TCGA-AX-A1CF-01A-11R-A137-07	18.9952159949782	-9.89917655118195	-9.85492533053712	-4.0436404242953	2.99432418934304	Endometrioid endometrial adenocarcinoma	G3	104.85.0
TCGA-B5-A11E-01A-11R-A10J-07	10.209694930975	13.0211518278961	-5.25692987149335	-19.1127706482205	-6.05761271711822	Endometrioid endometrial adenocarcinoma	G3	81.83.0
TCGA-D1-A17F-01A-11R-A12I-07	-39.3206552065288	-21.1516679023597	-14.6104343780897	-4.06867664980911	1.57149568638093	Endometrioid endometrial adenocarcinoma	G2	94.82.0
TCGA-A5-A0GB-01A-11R-A040-07	-6.08925252527288	27.8478280855489	-2.20266164051725	-35.2372623883915	-11.113209003752	Endometrioid endometrial adenocarcinoma	G3	59.83.0
TCGA-AJ-A3EL-01A-11R-A213-07	7.04804785568223	13.2127899386463	5.26510841621942	-2.8558666253864	17.4827423179775	Endometrioid endometrial adenocarcinoma	G3	201.70.0
TCGA-DF-A2KZ-01A-11R-A213-07	2.67664991332786	13.4611931309998	-4.74621371092485	31.4251591028412	-15.3174173556566	Endometrioid endometrial adenocarcinoma	G3	201.70.0
TCGA-EO-A3AS-01A-11R-A19W-07	6.73816045484811	-5.55638175913689	10.7215045691212	17.8797826278044	-10.0593635426397	Endometrioid endometrial adenocarcinoma	G3	186.74.0
TCGA-AX-A3FZ-01A-11R-A22K-07	35.7669974764213	32.0298018864802	38.5706675055611	-12.7327203466656	7.90155358910518	Endometrioid endometrial adenocarcinoma	G3	228.63.0
TCGA-AJ-A23N-01A-11R-A22K-07	40.6030219032675	-7.23941486421205	10.8965279694676	12.9067891090411	-0.776348509729408	Serous endometrial adenocarcinoma	G3	228.63.0
TCGA-BG-A0MO-01A-11R-A040-07	-20.7397589718062	24.9023491486918	-14.7885464019029	8.19977280805997	7.8728368992813	Endometrioid endometrial adenocarcinoma	G1	59.83.0
TCGA-BG-A0LW-01A-11R-A16W-07	-19.0877549574867	13.6472458966418	14.967628574346	23.047743901187	-6.19511022400379	Endometrioid endometrial adenocarcinoma	G2	59.83.0
TCGA-AJ-A3QS-01A-11R-A22K-07	26.3393709666478	-14.4693410415003	-15.047316787411	-1.08640661401977	7.68381785283314	Serous endometrial adenocarcinoma	G3	228.63.0
TCGA-FI-A2D6-01A-11R-A17B-07	28.5320737893249	19.1452942433224	11.4488897171411	-23.8683532954238	17.3931287451464	Endometrioid endometrial adenocarcinoma	G3	156.80.0
TCGA-AP-A0LO-01A-11R-A040-07	-17.9982583803081	8.14454083742556	-3.23625189434637	-14.4271243410181	10.0211244045205	Endometrioid endometrial adenocarcinoma	G2	59.83.0
TCGA-EO-A1Y5-01A-11R-A157-07	25.9099863238502	-23.4009491236697	4.78819372131574	3.3687441951828	13.1162371055008	Serous endometrial adenocarcinoma	G3	137.81.0
TCGA-BS-A0U9-01B-21R-A10J-07	22.9861549792162	-14.8942234666198	3.14577602817424	-20.93476527826	-1.92499952213181	Endometrioid endometrial adenocarcinoma	G3	81.83.0
TCGA-AJ-A8CT-01A-11R-A37O-07	-43.0871521815412	-21.9352220725251	5.34160220335062	3.57981837109277	8.97269114042961	Endometrioid endometrial adenocarcinoma	G1	381.43.0
TCGA-D1-A16V-01A-11R-A12I-07	-3.70577249200943	17.0319010548228	-5.45991376889145	-13.9475330645841	8.39698382292018	Endometrioid endometrial adenocarcinoma	G3	94.82.0
TCGA-AP-A0L8-01A-11R-A040-07	23.8129039985582	-6.87027201121492	28.2107782921989	-7.69761586823024	-14.93591590242	Serous endometrial adenocarcinoma	G3	59.83.0
TCGA-AX-A3FS-01A-11R-A22K-07	34.356124079256	18.6807326753859	12.0632934188005	-12.3324055090308	10.9427329440976	Endometrioid endometrial adenocarcinoma	G3	228.63.0
TCGA-EO-A3AU-01A-21R-A19W-07	7.17281834210294	21.293365834694	-8.58720026352746	23.8767885487338	-15.3342359253815	Endometrioid endometrial adenocarcinoma	G3	186.74.0
TCGA-KP-A3W0-01A-21R-A22K-07	18.0229564677615	0.849481294113594	0.675926677117842	3.72224920824607	-2.79090423204349	Serous endometrial adenocarcinoma	G3	228.63.0
TCGA-B5-A11N-01A-11R-A118-07	-2.45379424255054	10.3785765792845	-25.785497806786	23.707909342748	9.45975069370482	Endometrioid endometrial adenocarcinoma	G1	92.87.0
TCGA-BS-A0V7-01A-21R-A118-07	-2.83219459731679	5.34774610428163	22.6548677106179	13.4349386481986	22.1677015372277	Endometrioid endometrial adenocarcinoma	G1	92.87.0
TCGA-D1-A17Q-01A-11R-A12I-07	-7.48639156419462	4.96126190933061	1.69256019062652	-11.4086246158972	-9.61998474127623	Endometrioid endometrial adenocarcinoma	G2	94.82.0
TCGA-BG-A0VT-01A-11R-A10J-07	-12.4424497772459	26.6707127739059	2.23082330080738	21.0878977537571	0.766343179952587	Endometrioid endometrial adenocarcinoma	G2	81.83.0
TCGA-AP-A0LG-01A-11R-A16W-07	-5.18756440249296	25.7143126422043	-18.1229591677303	4.38944305013606	-18.7062637603183	Endometrioid endometrial adenocarcinoma	G3	59.83.0
TCGA-AP-A0LL-01A-12R-A104-07	-14.2859123609212	23.8413472536326	10.9353634180216	25.0019031374671	9.79036725926135	Endometrioid endometrial adenocarcinoma	G1	73.85.0
TCGA-AX-A060-01A-11R-A00V-07	-20.6293145668342	18.8831895572383	-30.3707443728647	-11.6959902882469	-14.7322467880476	Endometrioid endometrial adenocarcinoma	G3	49.86.0
TCGA-E6-A2P8-01A-11R-A19W-07	33.330255353614	2.54598307348029	3.19709765619119	1.76038961002669	16.4236404505734	Mixed serous and endometrioid	G3	186.74.0
TCGA-EO-A3AV-01A-12R-A19W-07	18.2397111372055	-7.75749147056728	-37.6224373888835	14.74430898719	14.300199620753	Endometrioid endometrial adenocarcinoma	G3	186.74.0
TCGA-AJ-A23M-01A-11R-A157-07	31.0047541424647	-17.8808605345572	20.1769296482191	2.3244765925815	-10.2010724913902	Serous endometrial adenocarcinoma	G3	137.81.0
TCGA-B5-A5OE-01A-11R-A31O-07	36.6401502589023	-17.2319725081179	-3.49560553763621	1.06095099812013	-13.7083499482307	Serous endometrial adenocarcinoma	G3	324.54.0
TCGA-D1-A1NW-01A-11R-A14M-07	23.6541575778123	-9.59267598888873	2.35923512030888	3.45512486849619	7.98642312374103	Mixed serous and endometrioid	G3	125.76.0
TCGA-D1-A0ZU-01A-11R-A10J-07	-12.7523370257577	24.526159047784	6.68249425413668	12.1983109193695	-11.9247929458624	Endometrioid endometrial adenocarcinoma	G2	81.83.0
TCGA-AP-A054-01A-11R-A16W-07	24.1353996407478	13.8642217718836	25.7491487628941	-24.2391695887272	-2.20296336241292	Endometrioid endometrial adenocarcinoma	G3	59.83.0
TCGA-BG-A0YV-01A-11R-A10J-07	13.7869482537457	-29.046839735062	0.980919316004632	-8.97825830477818	-5.21628005749985	Serous endometrial adenocarcinoma	G3	81.83.0
TCGA-AX-A0IW-01A-11R-A040-07	33.3664988368215	-24.8480904026684	19.8878854461598	5.21236866024682	-4.78122427130294	Serous endometrial adenocarcinoma	G3	59.83.0
TCGA-AJ-A2QK-01A-11R-A18M-07	-1.32171615676377	-2.28844764783812	11.167783736422	6.1551126400361	15.4090601233813	Endometrioid endometrial adenocarcinoma	G3	178.78.0
TCGA-A5-A7WK-01A-11R-A34R-07	9.56375919511417	-5.36871454847646	16.5056528159124	-1.98169559666336	-3.73700611228324	Mixed serous and endometrioid	G3	354.48.0
TCGA-B5-A11H-01A-11R-A118-07	-8.48358373038803	0.640618513551762	-11.5504459959616	-2.28930392952998	6.41727403641586	Endometrioid endometrial adenocarcinoma	G2	92.87.0
TCGA-QF-A5YS-01A-11R-A31O-07	-22.1543471097587	-11.2387796010741	-11.6335852915074	3.44681701394036	4.24074515150876	Mixed serous and endometrioid	G2	324.54.0
TCGA-BS-A0TI-01A-11R-A104-07	-7.53210284005023	-2.69614474663793	1.91710852031426	2.16854778967909	9.55737283311752	Endometrioid endometrial adenocarcinoma	G3	73.85.0
TCGA-AJ-A2QN-01A-11R-A18M-07	-10.4245244293288	1.12180902118615	16.6278028946082	-0.964700171592995	1.4266352298803	Endometrioid endometrial adenocarcinoma	G3	178.78.0
TCGA-BS-A0WQ-01A-21R-A109-07	-5.17210310000956	14.1049019226466	5.18590091366678	6.83458245452194	-9.64507390688898	Endometrioid endometrial adenocarcinoma	G2	75.82.0
TCGA-EY-A1GT-01A-11R-A13S-07	9.68869210075953	0.149279022748014	-4.66325555744053	22.147733431165	-16.8016416266693	Endometrioid endometrial adenocarcinoma	G1	110.75.0
TCGA-AP-A0LI-01A-11R-A040-07	28.4988108356571	-27.7854656248256	-20.8672379444848	16.2279822864266	18.9081697476994	Serous endometrial adenocarcinoma	G3	59.83.0
TCGA-BS-A0UT-01A-11R-A104-07	12.1885369483877	15.2498017645346	20.8576603316813	21.9188300654806	-17.2427704388174	Endometrioid endometrial adenocarcinoma	G2	73.85.0
TCGA-AX-A3G6-01A-11R-A213-07	8.44010356959671	2.89377967919081	-4.23512397130397	-11.5682516824244	-12.1666667847306	Serous endometrial adenocarcinoma	G2	201.70.0
TCGA-EY-A1GV-01A-11R-A13S-07	25.4449532502548	-18.2729633399247	-14.6717835261156	20.0646773627214	3.07787869223659	Mixed serous and endometrioid	G3	110.75.0
TCGA-D1-A17B-01A-22R-A12I-07	-28.1861812823574	-10.8013545635757	-2.65909161785623	9.54365974736747	9.06985250553908	Endometrioid endometrial adenocarcinoma	G2	94.82.0
TCGA-AX-A05U-01A-11R-A00V-07	-28.5153921429906	17.0435774263486	26.3987229365905	-5.02028896743754	4.76897433355544	Endometrioid endometrial adenocarcinoma	G1	49.86.0
TCGA-AJ-A3I9-01A-11R-A22K-07	-14.0889718140951	4.93844850991522	4.0085392250118	-34.048156132841	7.34772527740257	Endometrioid endometrial adenocarcinoma	G3	228.63.0
TCGA-AX-A06H-01A-11R-A118-07	-13.9065821885535	14.7092037329162	-5.1665423775724	14.6787625869399	7.20115322374023	Endometrioid endometrial adenocarcinoma	G1	92.87.0
TCGA-D1-A177-01A-21R-A12I-07	11.5463504959838	33.535293558419	-26.8304936013582	-29.0571893427042	-9.36778316549704	Endometrioid endometrial adenocarcinoma	G2	94.82.0
TCGA-PG-A6IB-01A-21R-A31O-07	24.8528821430992	20.6339772732716	0.462804670355709	-5.87270066863274	21.1303529041469	Serous endometrial adenocarcinoma	G3	324.54.0
TCGA-PG-A915-01A-11R-A37O-07	26.5637040184539	0.265963370901435	-2.8896461602064	-9.74505422065578	-10.9910861055146	Serous endometrial adenocarcinoma	G3	381.43.0
TCGA-B5-A3FC-01A-11R-A22K-07	3.03068585489169	13.934147958502	-3.38705962185203	-6.36437074277645	30.9673104738607	Endometrioid endometrial adenocarcinoma	G3	228.63.0
TCGA-BG-A0VZ-01A-11R-A109-07	-17.3879744532974	-4.94009877169795	-10.9876992150974	0.721179917408926	-0.158922285392204	Endometrioid endometrial adenocarcinoma	G1	75.82.0
TCGA-DI-A2QT-01A-12R-A19W-07	22.839426096732	-15.0214378947758	-24.3411735638258	1.22239679453929	-4.66238313064009	Serous endometrial adenocarcinoma	G3	186.74.0
TCGA-B5-A3FD-01A-11R-A19W-07	-21.1918882275368	-5.24720807801666	21.3666669374392	-12.5441259865787	13.5562475102173	Endometrioid endometrial adenocarcinoma	G3	186.74.0
TCGA-D1-A1O5-01A-11R-A14D-07	-21.6006534068655	-0.466827054451678	7.6457538618522	-3.79492424406329	4.39320054834118	Endometrioid endometrial adenocarcinoma	G1	121.83.0
TCGA-D1-A175-01A-11R-A12I-07	5.03287015892694	27.468261104364	3.11027661625748	-30.9816925290841	3.42366451061867	Endometrioid endometrial adenocarcinoma	G3	94.82.0
TCGA-EC-A1QX-01A-31R-A16F-07	26.2006227851304	-2.61105915262399	-20.7798134202132	12.6220724965118	-6.77926639333016	Endometrioid endometrial adenocarcinoma	G3	143.82.0
TCGA-AX-A06L-01A-11R-A118-07	-26.9636485256449	-6.41689362073854	17.3127987446184	13.1645281832711	3.71025888234148	Endometrioid endometrial adenocarcinoma	G1	92.87.0
TCGA-B5-A1MU-01A-11R-A13S-07	36.2602564228727	-5.67812456818669	14.5985400253319	12.6105645873361	11.8105934794201	Serous endometrial adenocarcinoma	G3	110.75.0
TCGA-D1-A15V-01A-11R-A118-07	30.3820119470174	-1.27600003315716	-2.82129441605104	-9.34999927984765	-10.3310848109937	Serous endometrial adenocarcinoma	G3	92.87.0
TCGA-B5-A11X-01A-11R-A10J-07	29.418737741901	25.376699644551	3.84314342950308	-0.805254758877217	24.1572778473168	Endometrioid endometrial adenocarcinoma	G3	81.83.0
TCGA-EY-A2OP-01A-11R-A19W-07	12.0953709478394	23.98056066886	2.70716456992609	-0.5934994852342	-4.98113986614337	Endometrioid endometrial adenocarcinoma	G3	186.74.0
TCGA-BS-A0TJ-01A-11R-A104-07	17.4956056974472	10.8588640626115	9.18154884250384	-10.7832706276746	-11.246718055054	Endometrioid endometrial adenocarcinoma	G3	73.85.0
TCGA-BG-A0MA-01A-11R-A17B-07	-17.6462487597147	5.01030011629852	10.5386876007882	11.8566029314264	13.3322789744414	Endometrioid endometrial adenocarcinoma	G3	156.80.0
TCGA-EY-A1GW-01A-22R-A13S-07	-24.459622910343	-5.40856172814198	-4.31352035440655	-16.4726891623718	4.96659253486668	Endometrioid endometrial adenocarcinoma	G3	110.75.0
TCGA-BS-A0U8-01A-11R-A104-07	-13.3085001242331	27.0102489628708	-1.80683047571632	-5.24002733354682	-0.695074274134781	Endometrioid endometrial adenocarcinoma	G1	73.85.0
TCGA-AX-A1CI-01A-11R-A137-07	-20.5598121307196	25.1804599219968	-8.47846317251568	13.5350246754799	-0.900987228717603	Endometrioid endometrial adenocarcinoma	G1	104.85.0
TCGA-B5-A11M-01A-11R-A118-07	-26.9231561142026	-1.53282100139956	25.7221590983358	1.33809214375196	5.40832437945783	Endometrioid endometrial adenocarcinoma	G1	92.87.0
TCGA-EO-A3KX-01A-11R-A22K-07	-1.69116301322602	11.8771296250859	5.42557234582447	-12.6553409856257	-9.6839768109032	Endometrioid endometrial adenocarcinoma	G3	228.63.0
TCGA-BG-A18A-01A-21R-A12I-07	-24.2053554518883	-24.4361786580302	7.37754230435738	9.67765851689803	1.7155614084614	Endometrioid endometrial adenocarcinoma	G1	94.82.0
TCGA-PG-A914-01A-11R-A37O-07	25.6175131399005	-8.34085338313197	-12.6877744767335	-2.65865504136345	-4.41501672417393	Serous endometrial adenocarcinoma	G3	381.43.0
TCGA-BS-A0UJ-01A-12R-A104-07	-20.35538813527	3.80573233716779	-0.194635512483736	5.72806973177781	12.7400196556291	Endometrioid endometrial adenocarcinoma	G1	73.85.0
TCGA-AP-A5FX-01A-11R-A27V-07	-20.5881949784462	-20.1263220228135	10.1247983933936	-19.461830479237	1.49690338664611	Mixed serous and endometrioid	G3	289.58.0
TCGA-B5-A0JR-01A-13R-A466-07	2.30345033036103	31.8281027000092	-17.9710532399737	-14.3107600417268	8.60929295191839	Endometrioid endometrial adenocarcinoma	G3	59.83.0
TCGA-BS-A0UM-01A-11R-A104-07	-34.6142896966048	-3.08534580730709	-9.81438053661895	-7.2446934691609	7.95744118639523	Endometrioid endometrial adenocarcinoma	G1	73.85.0
TCGA-EY-A1GX-01A-12R-A13S-07	-13.7468440593622	5.77631763803155	0.401309764810156	-47.9099189183467	-9.0937683338231	Endometrioid endometrial adenocarcinoma	G2	110.75.0
TCGA-AX-A3GB-01A-11R-A22K-07	-44.2196522485466	-9.81241500646084	10.9522185248193	18.6437874273902	7.39458577293768	Endometrioid endometrial adenocarcinoma	G3	228.63.0
TCGA-D1-A17D-01A-12R-A12I-07	-35.5658543109215	-12.8166196694523	-1.2535579780166	-15.5133727891359	6.94450026290749	Endometrioid endometrial adenocarcinoma	G3	94.82.0
TCGA-D1-A16Q-01A-12R-A12I-07	-16.8641688212482	8.71108858580358	17.8333402822859	16.6447837114902	11.9956329378739	Endometrioid endometrial adenocarcinoma	G2	94.82.0
TCGA-AX-A06J-01A-11R-A00V-07	-41.7428024868022	-12.2364288012818	-5.07980283561024	-24.1710127067803	-3.48318200702303	Endometrioid endometrial adenocarcinoma	G3	49.86.0
TCGA-B5-A5OC-01A-21R-A27V-07	16.2914629272253	18.0117944924728	-20.6133150499525	23.8797138281136	6.07720840329429	Endometrioid endometrial adenocarcinoma	G3	289.58.0
TCGA-AX-A2H4-01A-21R-A18M-07	34.7104213244428	-16.0175738036727	-23.633106317412	12.1535341425508	17.939789733506	Serous endometrial adenocarcinoma	G3	178.78.0
TCGA-FI-A2CX-01A-11R-A17B-07	19.4554215935054	11.8667906411335	-23.8351751389632	-1.89326695467237	48.2864547007669	Endometrioid endometrial adenocarcinoma	G3	156.80.0
TCGA-AP-A053-01A-21R-A00V-07	19.2926158353314	-3.45991047137251	12.2637936991385	-14.9535536646738	-10.2976407026564	Endometrioid endometrial adenocarcinoma	G3	49.86.0
TCGA-AX-A3G3-01A-11R-A213-07	21.4511613603898	-20.4240354462832	-9.57146143386355	9.50717488454959	16.7258354442766	Serous endometrial adenocarcinoma	G3	201.70.0
TCGA-EY-A1G7-01A-11R-A13S-07	16.4857742265891	-9.36894297903386	1.95839464429608	-4.82228528327279	-17.3181635593872	Endometrioid endometrial adenocarcinoma	G2	110.75.0
TCGA-AP-A05D-01A-11R-A00V-07	30.0594779666818	-26.8442616533467	3.49551675149491	12.3063681965062	8.99015953740499	Serous endometrial adenocarcinoma	G3	49.86.0
TCGA-EY-A1G8-01A-11R-A13S-07	-0.996795488043217	15.3993308173185	5.13361942740607	2.25898094893696	-12.6065357110252	Endometrioid endometrial adenocarcinoma	G3	110.75.0
TCGA-BG-A0M8-01A-12R-A104-07	0.80632564083298	1.75327065588579	1.2127223247112	21.4277786692026	30.0125824167127	Endometrioid endometrial adenocarcinoma	G3	73.86.0
TCGA-FI-A2D5-01A-11R-A17B-07	9.16887733290074	21.6265567384167	12.7124737777768	-12.0047104678217	4.38994690211601	Endometrioid endometrial adenocarcinoma	G3	156.80.0
TCGA-2E-A9G8-01A-11R-A40A-07	-12.6015366966502	5.85630922879849	-1.25542303358338	1.09999388534181	-1.49137644446405	Endometrioid endometrial adenocarcinoma	G2	421.41.0
TCGA-AX-A1C7-01A-11R-A137-07	29.7919655906968	-40.6299033532832	12.2469371828421	1.15611952637956	-3.34870531320696	Serous endometrial adenocarcinoma	G3	104.85.0
TCGA-BK-A139-01A-11R-A277-07	25.2634918190571	12.3830977271488	-6.15093366172844	-15.6157029366421	4.129260302885	Endometrioid endometrial adenocarcinoma	G3	92.88.0
TCGA-AP-A3K1-01A-11R-A213-07	13.9435329037942	-8.27457051138505	-15.4930357643259	4.6805954729366	-3.81493790825944	Serous endometrial adenocarcinoma	High Grade	201.70.0
TCGA-B5-A11W-01A-12R-A118-07	-41.6210442315299	-13.2686779455273	3.09839174248156	-3.34882562981231	-10.1124506666055	Endometrioid endometrial adenocarcinoma	G2	92.87.0
TCGA-BG-A2AD-01A-21R-A16F-07	27.6850515339137	16.8211759393341	9.76222087305335	-18.4733877533779	-12.1309613428681	Endometrioid endometrial adenocarcinoma	G3	143.82.0
TCGA-A5-A7WJ-01A-12R-A34R-07	-13.4179234099475	24.7777734362179	-22.2140893580113	-19.1967024557706	-9.41235841145816	Endometrioid endometrial adenocarcinoma	G2	354.48.0
TCGA-B5-A121-01A-31R-A118-07	-39.165584343942	-17.6845628185477	15.9053230161922	-4.22310683160015	-4.96397451243036	Endometrioid endometrial adenocarcinoma	G1	92.87.0
TCGA-EY-A1GC-01A-11R-A13S-07	7.90439596479719	-2.66532682652754	-1.7636031045661	-8.82256631655621	31.9802818084859	Endometrioid endometrial adenocarcinoma	G3	110.75.0
TCGA-AP-A1E4-01A-12R-A137-07	28.1599081149752	4.48411019440912	28.1062646953652	-9.56623955362188	-8.24621697035817	Endometrioid endometrial adenocarcinoma	G2	104.85.0
TCGA-AP-A0L9-01A-11R-A040-07	16.042411381442	-35.9736413117139	7.4782691217426	-14.7882466090373	-7.24961019423988	Serous endometrial adenocarcinoma	G3	59.83.0
TCGA-B5-A0JS-01A-11R-A104-07	-40.075652958739	-9.97608477708587	-2.19021552944752	8.62232910178198	3.63493239660796	Endometrioid endometrial adenocarcinoma	G1	73.85.0
TCGA-AX-A3G1-01A-11R-A22K-07	-15.4571598626521	-7.71629354629256	1.10466632171754	-8.30813300988304	13.4076243171154	Endometrioid endometrial adenocarcinoma	G3	228.63.0
TCGA-AJ-A3NF-01A-11R-A22K-07	32.7365138454753	-13.6482000599626	11.8134155301945	17.4119670362719	12.589832205571	Serous endometrial adenocarcinoma	G3	228.63.0
TCGA-D1-A15W-01A-11R-A118-07	-23.6116016534604	-5.45246450886336	-8.49108907687886	15.9811410074441	-18.9632160017969	Endometrioid endometrial adenocarcinoma	G1	92.87.0
TCGA-DF-A2KS-01A-11R-A18M-07	30.1696407678442	9.28379888173678	3.58900487852854	-18.282618389868	1.08084510496314	Endometrioid endometrial adenocarcinoma	G3	178.78.0
TCGA-A5-A1OJ-01A-11R-A14D-07	-21.044432523347	-4.89379934302943	7.18933304991996	21.8500339614104	4.41411026227418	Endometrioid endometrial adenocarcinoma	G2	121.83.0
TCGA-EY-A210-01A-11R-A157-07	24.612640833323	-8.06729831322069	7.50591261868812	2.69695428381951	19.7983920002165	Mixed serous and endometrioid	G3	137.81.0
TCGA-FI-A3PV-01A-11R-A22K-07	-2.93011815276762	-13.8129181561939	2.07567216454206	-3.77423665513086	-12.0159118539968	Serous endometrial adenocarcinoma	High Grade	228.63.0
TCGA-A5-A0R6-01A-11R-A104-07	11.6910047837906	-26.1964756590238	11.9252152579456	3.71470590490867	-3.52361489058744	Serous endometrial adenocarcinoma	G3	73.85.0
TCGA-BK-A0C9-01A-11R-A00V-07	-40.0965531337984	-14.709098488645	-1.00635518547744	1.92680695912163	16.8741763282989	Endometrioid endometrial adenocarcinoma	G1	49.87.0
TCGA-B5-A3FB-01A-11R-A19W-07	-14.9949606563964	-16.8998711729406	8.74330807179294	-22.5978654675398	-9.59398047319687	Endometrioid endometrial adenocarcinoma	G3	186.74.0
TCGA-AP-A0LD-01A-11R-A040-07	23.5126830342013	-2.11439122675245	14.0667989082222	0.565947552603261	-1.54701809236747	Endometrioid endometrial adenocarcinoma	G3	59.83.0
TCGA-EY-A549-01A-11R-A27V-07	-30.0791983568004	-5.22190452228727	-7.14526994863946	2.78880777549341	-3.52443306152538	Endometrioid endometrial adenocarcinoma	G3	289.58.0
TCGA-BG-A0M3-01A-11R-A104-07	-11.1777481304658	22.5356475135292	-15.1410070270962	-0.947488458923457	-8.44029854549822	Endometrioid endometrial adenocarcinoma	G2	73.85.0
TCGA-KP-A3VZ-01A-11R-A22K-07	18.7472561357273	-6.85201003593643	10.8826077334265	-23.6213738496305	-11.7072752327395	Serous endometrial adenocarcinoma	High Grade	228.63.0
TCGA-D1-A17U-01A-21R-A12I-07	-29.7660329550925	5.30561243447082	-11.1529388099166	0.00224693251287294	-9.19515074372828	Endometrioid endometrial adenocarcinoma	G2	94.82.0
TCGA-B5-A0K2-01A-12R-A104-07	-28.1558723964673	-27.7660667833373	-12.9591391412097	10.6358627363878	3.74793891844679	Endometrioid endometrial adenocarcinoma	G1	73.85.0
TCGA-BS-A0TD-01A-11R-A104-07	-34.8870607695139	-31.1017202794865	-9.06446731598542	-0.612309406248424	-12.2763284401401	Endometrioid endometrial adenocarcinoma	G1	73.85.0
TCGA-KP-A3W3-01A-11R-A22K-07	5.80723516360573	-2.53971428614253	6.65855177455552	-3.59929732188385	4.98007853113608	Serous endometrial adenocarcinoma	G3	228.63.0
TCGA-BG-A2AE-01A-11R-A16F-07	17.9637339865717	0.76829605898401	-8.105011224828	-2.69656964411597	5.35701723913915	Endometrioid endometrial adenocarcinoma	G3	143.82.0
TCGA-AJ-A3BD-01A-11R-A19W-07	19.941323088364	-25.4125193204888	-8.18019902074449	-0.201993386228734	7.4472602038799	Serous endometrial adenocarcinoma	G3	186.74.0
TCGA-A5-A0GR-01A-11R-A118-07	18.8656204230175	-2.13912494980511	-17.8941970325968	5.85666141931518	8.68011118115488	Endometrioid endometrial adenocarcinoma	G2	92.87.0
TCGA-AX-A1CJ-01A-11R-A137-07	-43.0267596022992	-12.1442377360251	5.16265253991149	-0.875847275931033	15.8513992996298	Endometrioid endometrial adenocarcinoma	G2	104.85.0
TCGA-A5-A0R8-01A-11R-A104-07	-30.3134867461532	-35.125704894577	1.0458423939265	5.77259945273542	-1.65028627501113	Endometrioid endometrial adenocarcinoma	G2	73.85.0
TCGA-EY-A1H0-01A-11R-A13S-07	-41.4312215262884	-10.7366390593915	0.60753355402849	-11.1560841283053	-5.24327709822456	Endometrioid endometrial adenocarcinoma	G2	110.75.0
TCGA-BS-A0V4-01A-11R-A14D-07	-15.190363642242	10.2497570199755	-29.2316944558674	11.8579220241585	0.922712966418693	Endometrioid endometrial adenocarcinoma	G1	121.83.0
TCGA-A5-A0VO-01A-21R-A109-07	-27.1116592594114	3.42387334112624	-2.58982549786773	9.20929566827203	-1.27884781817434	Endometrioid endometrial adenocarcinoma	G2	75.82.0
TCGA-D1-A17L-01A-11R-A12I-07	-13.4989720322355	2.04665131467785	-18.7257719846069	-8.99082868807669	9.913014645735	Endometrioid endometrial adenocarcinoma	G1	94.82.0
TCGA-AX-A0IU-01A-11R-A16W-07	27.6075585964671	-24.3591634931857	-1.00746131831883	-0.0307962197073891	-5.83788231937858	Serous endometrial adenocarcinoma	G3	73.85.0
TCGA-AP-A1DO-01A-11R-A137-07	0.674928478537221	20.3392050850111	-35.7182402244404	-13.2306654531298	-10.6094599790171	Endometrioid endometrial adenocarcinoma	G2	104.85.0
TCGA-EY-A1GD-01A-11R-A13S-07	-14.7955190730115	24.831798055892	12.3222687110134	16.2531358193776	-7.47508931392112	Endometrioid endometrial adenocarcinoma	G1	110.75.0
TCGA-AJ-A2QO-01A-11R-A32Y-07	-4.5442692454466	-9.14908388154961	-19.890180830509	-10.4676564226041	-12.8385576063626	Endometrioid endometrial adenocarcinoma	G3	178.78.0
TCGA-AX-A3G7-01A-12R-A213-07	-7.88879910198748	-23.7481455813445	-4.1503674892921	7.90715842610854	5.47717860099198	Serous endometrial adenocarcinoma	G3	201.70.0
TCGA-D1-A1NS-01A-11R-A14D-07	-40.4037616585814	-12.5751473924957	-10.464792659925	1.95389205271458	-14.8259532460161	Endometrioid endometrial adenocarcinoma	G1	121.83.0
TCGA-FI-A2D0-01A-11R-A17B-07	4.28291660897279	-0.524513013585867	-5.745729674855	14.2023304091476	-14.7598457264048	Endometrioid endometrial adenocarcinoma	G3	156.80.0
TCGA-B5-A11Y-01A-21R-A10J-07	-20.5905252786766	0.602756256518558	0.909271274019515	5.02081779809346	-0.000618453474279043	Endometrioid endometrial adenocarcinoma	G1	81.84.0
TCGA-EY-A2OQ-01A-11R-A19W-07	6.83542996484983	-7.6821612455684	24.5997821707504	-3.91787472083921	-3.62353826194745	Endometrioid endometrial adenocarcinoma	G3	186.74.0
TCGA-DI-A1BU-01A-11R-A137-07	11.7761353920292	12.8369566355525	-20.5492042160729	-10.4045741505417	-2.85721865299783	Mixed serous and endometrioid	G3	104.85.0
TCGA-BG-A0M6-01A-31R-A104-07	36.8720511486214	-12.4480811627243	26.3756472084092	-3.95061762309206	-21.4731547795774	Serous endometrial adenocarcinoma	G3	73.85.0
TCGA-PG-A7D5-01A-11R-A34R-07	-6.473517493665	-28.9024503427638	13.4110867904022	3.3842394568097	-1.81737131178538	Serous endometrial adenocarcinoma	G3	354.48.0
TCGA-D1-A161-01A-11R-A118-07	-32.3559192114341	4.21483240192242	5.30711330539726	-11.4698461330302	1.69594172910989	Endometrioid endometrial adenocarcinoma	G1	92.87.0
TCGA-AX-A1C9-01A-11R-A137-07	-16.3709036953054	-15.7680129969507	9.58254276844829	-3.3835837323724	4.45335879254389	Endometrioid endometrial adenocarcinoma	G2	104.85.0
TCGA-QS-A5YQ-01A-11R-A31O-07	-36.8105439403158	1.84754304901498	8.05739749681572	-4.36094842021926	12.7689564414606	Endometrioid endometrial adenocarcinoma	G1	324.54.0
TCGA-D1-A15X-01A-11R-A118-07	28.9870169375263	1.44472384317222	-45.7770916470877	7.42680928450777	-0.727873892113542	Serous endometrial adenocarcinoma	High Grade	92.87.0
TCGA-BG-A0W1-01A-12R-A109-07	-32.041961622198	-12.6443065030153	-15.884130452212	-9.35921814665065	5.76745750580498	Endometrioid endometrial adenocarcinoma	G2	75.82.0
TCGA-SL-A6JA-01A-11R-A31O-07	-4.67409550142096	17.704836478293	-3.85378674611201	-1.1548978825238	-18.7025253234041	Endometrioid endometrial adenocarcinoma	G3	324.54.0
TCGA-BK-A6W3-01A-12R-A34R-07	-21.7506959059594	1.80624420281683	-15.231289800026	8.43303761324375	9.14710844856602	Endometrioid endometrial adenocarcinoma	G2	354.48.0
TCGA-B5-A0JV-01A-11R-A104-07	-8.99305643807051	20.6737300009297	-6.58516858037586	-8.40999194936986	0.950720009911545	Endometrioid endometrial adenocarcinoma	G2	73.85.0
TCGA-AJ-A8CW-01A-11R-A37O-07	1.45877813730214	38.9372029693361	-3.21706141987595	-8.05318479528973	2.32330795593645	Endometrioid endometrial adenocarcinoma	G2	381.43.0
TCGA-AX-A3FW-01A-11R-A22K-07	-23.9140948422042	-6.5451940341563	-19.948867621799	-24.9795130429771	1.15547723039417	Endometrioid endometrial adenocarcinoma	G3	228.63.0
TCGA-BK-A0CC-01A-21R-A277-07	28.6977723257486	-5.13809602889884	1.15841569101456	0.0373496057458504	-9.26999306110452	Serous endometrial adenocarcinoma	G3	49.87.0
TCGA-BG-A0M9-01A-21R-A104-07	-35.1773723584241	-19.4483030207475	7.001295767562	-9.78553753612449	-9.78815983797888	Endometrioid endometrial adenocarcinoma	G2	73.85.0
TCGA-BK-A0CB-01A-32R-A104-07	-1.339435614293	13.1032993087778	1.60628011327929	41.6350835412421	1.69681672549833	Endometrioid endometrial adenocarcinoma	G2	73.85.0
TCGA-BG-A18B-01A-11R-A12I-07	-31.6449151358213	9.30691106809055	-8.84378564003779	-31.586775064283	4.59650872055281	Endometrioid endometrial adenocarcinoma	G2	94.82.0
TCGA-AJ-A3BF-01A-11R-A213-07	24.9393083983285	-10.4077897188516	8.1718994108437	-3.05338567963415	-9.6365654992801	Serous endometrial adenocarcinoma	G3	201.70.0
TCGA-BG-A18C-01A-11R-A12I-07	14.2533493401503	6.44675924260729	6.21669593537707	-4.83439769529785	-3.1614240485446	Endometrioid endometrial adenocarcinoma	G2	94.82.0
TCGA-AX-A05W-01A-21R-A466-07	-34.1887005487078	-17.2524638080485	-19.6852483532454	8.62677051214074	2.93472627254242	Endometrioid endometrial adenocarcinoma	G1	49.86.0
TCGA-BS-A0TC-01A-11R-A104-07	-47.6722679171299	-22.7597687713749	-13.1695727397806	-7.35424623847789	-19.8866179405033	Endometrioid endometrial adenocarcinoma	G1	73.85.0
TCGA-AX-A1CR-01A-12R-A137-07	11.5804234324312	-27.1672685012431	-4.93790529183857	6.86779752213895	4.14661981169525	Mixed serous and endometrioid	G3	104.85.0
TCGA-EO-A3KU-01A-11R-A22K-07	23.8670731150465	-22.1125031744941	0.649781379464052	3.0359226498349	-3.92970795675591	Serous endometrial adenocarcinoma	G3	228.63.0
TCGA-BK-A139-01A-11R-A118-07	26.5725346727	-1.71631372024087	-11.5172120945328	-4.89020604559799	11.603477280429	Endometrioid endometrial adenocarcinoma	G3	92.88.0
TCGA-B5-A0KB-01B-11R-A14D-07	10.434169494054	-1.98626897576739	0.348596240973307	-1.76155863058033	0.649541571950891	Endometrioid endometrial adenocarcinoma	G3	121.84.0
TCGA-AP-A051-01A-21R-A00V-07	-18.7420330517138	23.6693088181593	-2.21726879618662	-10.4242406665499	6.2150348594416	Endometrioid endometrial adenocarcinoma	G3	49.87.0
TCGA-EO-A3AY-01A-12R-A19W-07	5.1645898964516	-20.8824860364478	-8.93407654438075	5.33686190915468	4.75311002967568	Endometrioid endometrial adenocarcinoma	G3	186.74.0
TCGA-B5-A0JY-01A-11R-A104-07	22.3279448145039	25.205431184553	12.3445561602998	1.39052919378522	1.53232902436705	Endometrioid endometrial adenocarcinoma	G3	73.85.0
TCGA-EY-A1GP-01A-11R-A13S-07	20.1653987434374	11.738110509909	29.2336463377945	19.5567635900007	2.66144838970721	Endometrioid endometrial adenocarcinoma	G1	110.75.0
TCGA-AP-A05P-01A-11R-A16W-07	-9.26104987458054	-8.21115381496815	10.9812400829192	12.9061620682926	-4.43951158231457	Endometrioid endometrial adenocarcinoma	G1	59.83.0
TCGA-AX-A06F-01A-11R-A00V-07	12.4256403059614	10.9398874865773	-13.9382980565082	-20.7820561066202	14.7907157857553	Endometrioid endometrial adenocarcinoma	G3	49.86.0
TCGA-A5-A0G3-01A-11R-A040-07	36.9396451507596	-25.8001703954839	28.5007545119388	-5.28159887843544	-0.173417866739712	Serous endometrial adenocarcinoma	G3	59.83.0
TCGA-AX-A062-01A-11R-A00V-07	-0.111007222665808	25.9745106479366	9.94722640846013	10.3899772789395	-13.3226061641586	Endometrioid endometrial adenocarcinoma	G1	49.86.0
TCGA-D1-A1O7-01A-11R-A14D-07	-31.5582171973633	-19.5980307938112	-8.06104803889691	-6.77156333005609	-3.64587417155002	Endometrioid endometrial adenocarcinoma	G1	121.83.0
TCGA-D1-A3JQ-01A-11R-A22K-07	0.460873554960707	-30.1207986849748	12.8960486948122	-5.47903488819442	7.71302866936066	Serous endometrial adenocarcinoma	G3	228.63.0
TCGA-D1-A0ZS-01A-11R-A118-07	37.7534499067584	22.8560384459793	15.4586728491894	-6.48849702784698	-8.71694227501089	Endometrioid endometrial adenocarcinoma	G3	92.87.0
TCGA-D1-A17C-01A-11R-A12I-07	-5.96279262373099	9.02138422204354	19.3196449998393	32.0945081071188	8.24556302173113	Endometrioid endometrial adenocarcinoma	G1	94.82.0
TCGA-AX-A3FX-01A-11R-A22K-07	-17.3114136150693	-7.24308064882247	2.54882651001832	-8.31943847711588	16.4327223644278	Endometrioid endometrial adenocarcinoma	G3	228.63.0
TCGA-H5-A2HR-01A-11R-A180-07	10.4341694940535	-1.98626897576745	0.348596240973384	-1.76155863058019	0.64954157195123	Endometrioid endometrial adenocarcinoma	G3	168.78.0
TCGA-BG-A0VW-01A-11R-A118-07	-31.2064803086931	-23.020980800863	-4.8011325065351	5.07325410882975	-3.73655827290052	Endometrioid endometrial adenocarcinoma	G1	92.87.0
TCGA-B5-A0K0-01A-11R-A16W-07	2.27670178960509	21.2792466327181	10.3235237842054	35.0994861968206	2.10987252123182	Endometrioid endometrial adenocarcinoma	G1	59.83.0
TCGA-B5-A11R-01A-11R-A118-07	-27.2530701472898	-9.37959642101951	11.9389841198592	-18.9482828730069	-7.25345330001524	Endometrioid endometrial adenocarcinoma	G3	92.87.0
TCGA-B5-A0K4-01A-11R-A040-07	7.90389109336657	2.98838593481165	-3.57442378258206	-11.7804056830932	12.6529276211731	Endometrioid endometrial adenocarcinoma	G2	59.83.0
TCGA-D1-A0ZP-01A-21R-A10J-07	28.8850047374291	-13.6456852559137	5.72445811140123	2.52448590476406	-3.70249324633511	Serous endometrial adenocarcinoma	G3	81.83.0
TCGA-EO-A3L0-01A-11R-A22K-07	-8.86696409048144	-11.2037856298831	8.13002483337384	-2.43513744134852	-2.08004005290914	Endometrioid endometrial adenocarcinoma	G3	228.63.0
TCGA-AJ-A3EJ-01A-11R-A19W-07	28.2773947039083	-6.05545216123445	18.2897055622719	7.25438303946812	-0.663335748455736	Mixed serous and endometrioid	G3	186.74.0
TCGA-EO-A22T-01A-21R-A18M-07	14.0588276748244	-9.90616018349017	-14.4529436999558	1.13396609216191	2.96407249082547	Endometrioid endometrial adenocarcinoma	G3	178.78.0
TCGA-AX-A1CP-01A-11R-A137-07	-0.228603089224499	-26.0447794139278	20.2066002603146	0.0216453251337273	-3.33948643748862	Serous endometrial adenocarcinoma	G3	104.85.0
TCGA-BK-A56F-01A-32R-A27V-07	-21.4062808819092	-4.26210405344634	7.96561415236972	9.00836370004221	-5.09867051686419	Endometrioid endometrial adenocarcinoma	G1	289.58.0
TCGA-AX-A05Z-01A-11R-A00V-07	-7.1914718559688	7.05785362191824	-23.8390615668062	30.495004716285	16.0959470366497	Endometrioid endometrial adenocarcinoma	G2	49.86.0
TCGA-AX-A05S-01A-11R-A00V-07	-14.4069796469867	-5.96353774581424	-12.3292099914311	16.6603351519143	-11.7358067796701	Endometrioid endometrial adenocarcinoma	G3	49.86.0
TCGA-AX-A1CE-01A-11R-A137-07	-6.79128888959183	5.76412848035735	-0.544936203566353	-36.0319582425536	0.466857147608304	Endometrioid endometrial adenocarcinoma	G3	104.85.0
TCGA-DI-A2QY-01A-12R-A19W-07	7.37863875038447	-18.1733425944408	18.0677434008888	-3.55193914950005	-8.72733458546464	Serous endometrial adenocarcinoma	G3	186.74.0
TCGA-A5-A0VP-01A-21R-A104-07	-7.49822520172284	10.2879822491214	3.78977228324794	-15.193725667074	-12.0205482013313	Endometrioid endometrial adenocarcinoma	G3	73.85.0
TCGA-DI-A0WH-01A-12R-A12I-07	9.15602581273785	8.89250801553914	2.94399900457083	-7.36512718055253	-11.1424298867104	Endometrioid endometrial adenocarcinoma	G3	94.82.0
TCGA-EO-A22Y-01A-11R-A180-07	-25.6834977854391	-8.0176799718565	16.0012866100083	-10.7523280762916	-8.63157004343905	Endometrioid endometrial adenocarcinoma	G3	168.78.0
TCGA-BK-A4ZD-01A-11R-A27V-07	24.3174188435247	26.3253229154538	2.01825000188534	-20.6213935403383	-3.8124160128884	Endometrioid endometrial adenocarcinoma	G3	289.58.0
TCGA-BK-A13B-01A-51R-A22K-07	10.4341694940534	-1.98626897576744	0.348596240972946	-1.76155863058012	0.649541571951049	Endometrioid endometrial adenocarcinoma	G3	228.64.0
TCGA-D1-A163-01A-11R-A12I-07	9.14314394474599	26.8748575466323	-15.1019892203386	4.61370304922831	-11.5484583511347	Endometrioid endometrial adenocarcinoma	G2	94.82.0
TCGA-A5-A1OH-01A-21R-A22K-07	35.5919063001434	-3.1278986814576	39.0621257457347	-3.673808723897	-0.848594089096188	Serous endometrial adenocarcinoma	G3	228.63.0
TCGA-AJ-A3BG-01A-11R-A19W-07	11.322482075138	14.2085748797715	-36.3631106560034	-21.6384989622325	-4.85637530986651	Mixed serous and endometrioid	G3	186.74.0
TCGA-D1-A3DA-01A-12R-A213-07	-9.605512750914	1.5820733183395	-13.8238634926078	10.5868642670545	-26.9038966575421	Endometrioid endometrial adenocarcinoma	G3	201.70.0
TCGA-B5-A11G-01A-13R-A118-07	-24.7284304187356	-10.9050730592217	0.456401183736926	-9.09896804955156	19.9753114702874	Endometrioid endometrial adenocarcinoma	G1	92.87.0
TCGA-QF-A5YT-01A-11R-A31O-07	-11.0377148655684	17.6978450863912	11.2874335319433	2.67399466949421	-5.73274004944738	Endometrioid endometrial adenocarcinoma	G1	324.54.0
TCGA-E6-A8L9-01A-21R-A37O-07	19.7873733429581	-13.5872893614731	27.3191153149309	14.2171696327498	-5.3359186054662	Serous endometrial adenocarcinoma	G3	381.43.0
TCGA-BK-A0CA-01A-21R-A277-07	-20.0282773041297	-14.7302988264091	2.45096315607424	-5.7020279262295	-10.8512066762269	Mixed serous and endometrioid	G3	92.88.0
TCGA-BK-A26L-01A-11R-A16F-07	14.3965051390848	-11.6693926532433	-0.384988680065566	10.4158388296504	6.71834255081839	Serous endometrial adenocarcinoma	G3	143.83.0
TCGA-BG-A0M4-01A-11R-A104-07	3.3097198955289	-4.27884749494553	-17.4200200155889	5.14097824340098	-9.94434710877338	Endometrioid endometrial adenocarcinoma	G3	73.85.0
TCGA-D1-A16X-01A-11R-A12I-07	-21.4904881564189	-17.6349806419539	-0.0326553472701556	4.34431597909421	9.62497629865255	Endometrioid endometrial adenocarcinoma	G2	94.82.0
TCGA-EO-A3KW-01A-11R-A22K-07	14.9031544422666	-22.7932455000622	-15.4479592003537	-0.143425094683432	2.57423324044286	Serous endometrial adenocarcinoma	G3	228.63.0
TCGA-A5-A0GJ-01A-11R-A040-07	-17.3030415598478	-0.751578336095473	7.19637887485928	2.07935679498598	12.8414550076087	Endometrioid endometrial adenocarcinoma	G2	59.83.0
TCGA-BG-A0MU-01A-11R-A104-07	-13.9951686107615	31.1419990340439	-11.8685498759711	21.8590880707067	4.50293400565562	Endometrioid endometrial adenocarcinoma	G1	73.85.0
TCGA-AP-A056-01A-11R-A00V-07	14.6667119579382	-0.449068281164757	-4.33352191640163	-0.276476493798255	1.722710194352	Endometrioid endometrial adenocarcinoma	G3	49.86.0
TCGA-D1-A16G-01A-31R-A12I-07	10.5627349333588	-2.71809054673318	-38.6742253628419	1.28319751371212	-4.96973977522703	Serous endometrial adenocarcinoma	High Grade	94.82.0
TCGA-AP-A1DV-01A-21R-A137-07	-1.44023989874609	-1.25532487138722	-22.2757081450764	-6.50901178856302	-4.07084002184816	Endometrioid endometrial adenocarcinoma	G3	104.85.0
TCGA-B5-A1MS-01B-11R-A22K-07	22.5413611241291	-22.5935348784119	1.25583931971347	2.3184431692977	-8.07825070889431	Serous endometrial adenocarcinoma	G3	228.63.0
TCGA-D1-A1NU-01A-11R-A14D-07	26.1267690946539	-13.7999711820131	4.37277346850943	-9.83375136816879	3.34896309033527	Serous endometrial adenocarcinoma	G3	121.83.0
TCGA-AP-A0LS-01A-11R-A14D-07	-13.4493795372298	12.6411175864659	0.321997847998736	-10.8716567088454	-6.29826160400783	Endometrioid endometrial adenocarcinoma	G2	121.83.0
TCGA-D1-A2G0-01A-11R-A32Y-07	28.7704834807788	-0.482914497786889	-28.8383408450641	-21.148616030241	13.9098350667552	Mixed serous and endometrioid	G3	156.80.0
TCGA-B5-A0K9-01A-21R-A104-07	-2.22260845335071	2.42947088032635	-26.3132364158454	-8.20576756806895	-1.84542377730671	Endometrioid endometrial adenocarcinoma	G1	73.86.0
TCGA-D1-A17H-01A-11R-A12I-07	1.12374314585743	0.291743760681304	-13.7687803646777	15.5114206143435	2.45332466352145	Endometrioid endometrial adenocarcinoma	G1	94.82.0
TCGA-D1-A1NY-01A-11R-A16F-07	1.48271911976318	10.4051695281478	5.02908751124323	9.24149985271718	-0.328583636297544	Endometrioid endometrial adenocarcinoma	G3	143.82.0
TCGA-A5-A1OF-01A-11R-A14D-07	-2.89343376384786	-9.76787080490538	-20.9338046115316	-7.82295209669381	15.5181790674023	Mixed serous and endometrioid	High Grade	121.83.0
TCGA-B5-A1MR-01A-31R-A14D-07	31.497686411217	4.82675918371389	-13.8116677053219	-1.8138066888399	27.8177937191086	Endometrioid endometrial adenocarcinoma	G3	121.83.0
TCGA-EO-A3AZ-01A-12R-A19W-07	33.0191640927803	-14.9419490731453	-11.114354658211	15.7514788628676	31.7312602978488	Mixed serous and endometrioid	G3	186.74.0
TCGA-BG-A222-01A-11R-A157-07	5.51176084233328	2.05621512026855	-12.8299973666966	-9.27371415644549	-4.48215699127544	Endometrioid endometrial adenocarcinoma	G3	137.81.0
TCGA-BK-A0CC-01B-04R-A277-07	21.076590101648	1.91601213726517	5.52382008438991	-1.6068279152552	-6.2342396526787	Serous endometrial adenocarcinoma	G3	49.87.0
TCGA-AP-A059-01A-21R-A118-07	9.15812346031755	-8.19550475263561	-17.9920475568824	2.61402458999926	15.9524987632587	Endometrioid endometrial adenocarcinoma	G3	92.87.0
TCGA-JU-AAVI-01A-11R-A40A-07	10.4341694940535	-1.98626897576737	0.348596240973311	-1.76155863058016	0.649541571951221	Serous endometrial adenocarcinoma	G3	421.41.0
TCGA-AX-A1CA-01A-12R-A137-07	19.5596251790248	-34.3507696025785	-2.95302374537714	14.7926696276324	6.6649008746647	Serous endometrial adenocarcinoma	G3	104.85.0
TCGA-DI-A1C3-01A-41R-A137-07	-21.2837597392263	8.68902882206672	15.3286784837466	24.1163066643165	17.0643203994675	Endometrioid endometrial adenocarcinoma	G2	104.85.0
TCGA-AJ-A3BK-01A-11R-A19W-07	-12.5791181712496	-5.03625493106397	6.46330050217627	-2.1457084876316	18.0774121810934	Endometrioid endometrial adenocarcinoma	G3	186.74.0
TCGA-EY-A547-01A-11R-A27V-07	15.8151302280901	-2.38154452308026	19.6682475713563	-19.2949641376705	12.7531778882624	Endometrioid endometrial adenocarcinoma	G3	289.58.0
TCGA-EO-A22S-01A-11R-A18M-07	15.7963961330268	31.8277938778927	1.87431762082216	-15.855543256901	-13.0676581680354	Endometrioid endometrial adenocarcinoma	G3	178.78.0
TCGA-5S-A9Q8-01A-11R-A40A-07	-12.6015366966503	5.85630922879852	-1.25542303358328	1.09999388534181	-1.4913764444641	Endometrioid endometrial adenocarcinoma	G2	421.41.0
TCGA-EY-A54A-01A-11R-A27V-07	23.1011626294559	-13.626677506509	-5.78670237297634	9.73718986953028	3.10433451309884	Endometrioid endometrial adenocarcinoma	G3	289.58.0
TCGA-D1-A169-01A-11R-A12I-07	-18.7247081655358	-5.16318007356157	-2.06170113194425	4.74957369378302	12.2082784232885	Endometrioid endometrial adenocarcinoma	G2	94.82.0
TCGA-AX-A2H7-01A-12R-A18M-07	-8.17305049558398	4.52687749100148	20.7189951675991	-19.9082236659868	9.12958104229274	Endometrioid endometrial adenocarcinoma	G3	178.78.0
TCGA-BG-A0VX-01A-11R-A118-07	-9.95812343410068	13.5494189214503	19.253813716357	25.2289719524177	-2.45207485532993	Endometrioid endometrial adenocarcinoma	G1	92.87.0
TCGA-D1-A3DH-01A-11R-A19W-07	29.6325444370579	6.56511143749964	17.3885781174333	-9.4485146628294	-6.25615412885922	Endometrioid endometrial adenocarcinoma	G3	186.74.0
TCGA-AX-A2HK-01A-11R-A17B-07	17.6767549924629	-23.2812426952887	13.7676903166013	-2.04139305170956	0.635043186574963	Endometrioid endometrial adenocarcinoma	G3	156.80.0
TCGA-BG-A0M0-01A-11R-A104-07	-8.63157429588379	6.26915118990955	10.9579468430699	-21.0084657633849	10.2296567985792	Endometrioid endometrial adenocarcinoma	G1	73.85.0
TCGA-A5-A3LP-01A-11R-A22K-07	32.1496219336485	-13.1112795880419	-8.68046158414634	9.17836663989481	-6.85974865237266	Serous endometrial adenocarcinoma	G3	228.63.0
TCGA-A5-A0GN-01A-11R-A040-07	-10.3082685333875	18.8402257112341	-3.71745754771163	23.0109481202866	2.74290259843605	Endometrioid endometrial adenocarcinoma	G1	59.83.0
TCGA-BG-A0MS-01A-11R-A104-07	-21.7416340044263	12.922908759758	15.4055685162979	6.25532109567447	-1.51096714518915	Endometrioid endometrial adenocarcinoma	G3	73.86.0
TCGA-D1-A3JP-01A-31R-A22K-07	12.8494378130869	-3.41330536252092	-18.9853689933847	20.6830330913292	10.6960547938811	Serous endometrial adenocarcinoma	G3	228.63.0
TCGA-EY-A215-01A-11R-A14M-07	6.47754690219351	19.6964894981605	-23.6858943705253	-16.7788543477143	5.02737771975498	Endometrioid endometrial adenocarcinoma	G3	125.76.0
TCGA-AX-A2H8-01A-11R-A17B-07	14.6200194035826	-22.363031199265	1.21101014089932	4.27662026661834	-5.22339982548919	Endometrioid endometrial adenocarcinoma	G3	156.80.0
TCGA-AX-A2H2-01A-11R-A180-07	28.5777780287995	-16.2951371813728	-7.46305055796259	-1.36336961218136	2.88213717236087	Serous endometrial adenocarcinoma	G3	168.78.0
TCGA-A5-A0G2-01A-11R-A16W-07	34.154839292022	6.49943232466995	-26.3946583389707	-20.8811881409938	10.9431568030155	Serous endometrial adenocarcinoma	G3	59.83.0
TCGA-A5-A0GM-01A-11R-A040-07	-15.2142664278324	2.35810889180605	11.0402591451422	4.85978613600733	1.02014954497928	Endometrioid endometrial adenocarcinoma	G1	59.83.0
TCGA-AJ-A3OL-01A-11R-A22K-07	13.4655217338232	5.06432860175326	12.1112912869713	-13.7730408288849	-20.3582507776935	Endometrioid endometrial adenocarcinoma	G3	228.63.0
TCGA-AX-A2HD-01A-21R-A17B-07	0.959715440019484	2.44655563422329	0.344625687942401	2.31618135266511	-7.76825948645802	Endometrioid endometrial adenocarcinoma	G3	156.80.0
TCGA-B5-A0K6-01A-11R-A040-07	-26.6642180694095	-5.07893615174262	-6.39633723277182	23.0149273722002	7.04276623709044	Endometrioid endometrial adenocarcinoma	G1	59.83.0
TCGA-AX-A06D-01A-11R-A118-07	8.76461684576827	-12.3305815535753	-0.885745256342224	-5.78057935383224	-29.4547264950418	Endometrioid endometrial adenocarcinoma	G2	92.87.0
TCGA-B5-A3F9-01A-21R-A22K-07	-25.6804920476569	-3.60838862084654	14.7228807580168	7.14068410006234	13.6511721586714	Endometrioid endometrial adenocarcinoma	G3	228.63.0
TCGA-EC-A24G-01A-11R-A16F-07	-21.1788945889124	-5.45067312999466	9.00246421758897	-5.43347116597543	-1.0216569154389	Endometrioid endometrial adenocarcinoma	G3	143.82.0
TCGA-D1-A1NZ-01A-21R-A14D-07	-33.4620339766078	-4.76446340238602	-5.93590286269117	-5.09005594393892	1.62540128499996	Endometrioid endometrial adenocarcinoma	G1	121.83.0
TCGA-AJ-A3NG-01A-11R-A22K-07	9.5468960201818	1.41991459486155	17.7916359113617	-12.0547006950216	-12.1823046775769	Mixed serous and endometrioid	G3	228.63.0
TCGA-BG-A0RY-01A-11R-A104-07	-0.626311872569288	-2.91631091945697	-1.01536217928585	-0.664599005453733	-15.6504802076893	Endometrioid endometrial adenocarcinoma	G2	73.86.0
TCGA-FI-A2EX-01A-11R-A17B-07	25.1279671978009	-20.1948582975501	-18.6094787784027	11.6287443935233	-6.58789317915381	Serous endometrial adenocarcinoma	G3	156.80.0
TCGA-AP-A1DP-01A-11R-A137-07	-45.3123962245611	-6.9450496499284	-13.875852651095	-6.43104426746579	-10.1934655955131	Endometrioid endometrial adenocarcinoma	G2	104.85.0
TCGA-FI-A2CY-01A-11R-A17B-07	20.9174820178427	-10.4091469526022	-14.2174890123999	-1.09431125779626	10.1813118123685	Mixed serous and endometrioid	G3	156.80.0
TCGA-AJ-A5DW-01A-11R-A27V-07	13.2730289286982	17.8506301438961	15.7853075346937	-10.3186365502016	-1.69455570218623	Endometrioid endometrial adenocarcinoma	G2	289.58.0
TCGA-B5-A11S-01A-11R-A118-07	-19.9507089407784	12.2984162814096	9.84603696922869	-9.95153432096308	2.62828774364107	Endometrioid endometrial adenocarcinoma	G2	92.87.0
TCGA-D1-A103-01A-11R-A10J-07	-13.725580136663	0.41732553525889	-12.9610648780495	-8.15217438256207	9.36904378228253	Endometrioid endometrial adenocarcinoma	G1	81.83.0
TCGA-AP-A05H-01A-11R-A00V-07	34.6140095344873	-15.11176727239	20.3254177581255	12.2067994978108	-5.90777757458128	Serous endometrial adenocarcinoma	G3	49.86.0
TCGA-BG-A220-01A-11R-A157-07	12.0779588649626	15.3810001923648	3.94621516487877	-10.4151990816152	-22.061343259915	Endometrioid endometrial adenocarcinoma	G3	137.81.0
TCGA-BK-A13C-01A-11R-A118-07	-23.9190412559115	1.12933950385173	9.37692572234705	-23.8197326556855	0.927140572137515	Endometrioid endometrial adenocarcinoma	G2	92.87.0
TCGA-AX-A2HH-01A-11R-A32Y-07	20.0805165344038	16.9742146213704	3.68103273937344	3.78314842604837	-31.5654230490641	Endometrioid endometrial adenocarcinoma	G3	156.80.0
TCGA-B5-A5OD-01A-11R-A31O-07	27.0011319131546	-19.9283907021904	19.9710128519258	0.790381383195592	-11.1938161874022	Serous endometrial adenocarcinoma	G3	324.54.0
TCGA-D1-A165-01A-11R-A12I-07	-30.5423605912333	7.29260316617141	17.2334474961432	-7.88258659321304	0.783100377803976	Endometrioid endometrial adenocarcinoma	G1	94.82.0
TCGA-EO-A1Y7-01A-11R-A157-07	-26.9319228816405	0.094258302925213	5.33898167820647	-37.6682416010467	15.176617331733	Endometrioid endometrial adenocarcinoma	G3	137.81.0
TCGA-A5-A0GP-01A-11R-A040-07	-10.0062382941892	-6.69511997665889	-3.7756401287396	-3.74279795588067	-11.3872621070006	Endometrioid endometrial adenocarcinoma	G1	59.83.0
TCGA-D1-A16R-01A-11R-A12I-07	-9.7010239163936	27.9801836128424	12.942898829535	21.9126582423104	8.87284616512345	Endometrioid endometrial adenocarcinoma	G1	94.82.0
TCGA-EO-A2CG-01A-12R-A180-07	11.7797570800695	-19.880583737732	24.4919518015105	4.4205902264548	-1.90396228242017	Serous endometrial adenocarcinoma	G3	168.78.0
TCGA-B5-A1MX-01A-11R-A144-07	-5.10768362449822	18.3139441906907	-14.7124549759233	-20.1276013016875	10.5257297010623	Endometrioid endometrial adenocarcinoma	G3	118.80.0
TCGA-BG-A0MK-01A-51R-A19W-07	10.4341694940535	-1.98626897576763	0.348596240973148	-1.76155863058027	0.649541571951108	Endometrioid endometrial adenocarcinoma	G3	186.75.0
TCGA-4E-A92E-01A-11R-A37O-07	-20.5905252786768	0.60275625651871	0.909271274019148	5.02081779809285	-0.000618453474463827	Endometrioid endometrial adenocarcinoma	G1	381.43.0
TCGA-B5-A0K8-01A-11R-A14M-07	30.4525005533016	-13.4895532663743	-2.91024874887033	2.41817939493166	0.302344004428861	Serous endometrial adenocarcinoma	G3	125.76.0
TCGA-BS-A0TA-01A-11R-A104-07	-1.27650835069622	-20.4681348616701	-16.4934877699844	-8.58724746824209	19.2753349999913	Endometrioid endometrial adenocarcinoma	G3	73.85.0
TCGA-5B-A90C-01A-11R-A37O-07	-12.6015366966503	5.85630922879845	-1.25542303358335	1.09999388534177	-1.49137644446411	Endometrioid endometrial adenocarcinoma	G2	381.43.0
TCGA-BG-A0M2-01A-11R-A104-07	-28.6038269123496	-0.864621892071394	-0.227519399894384	-4.37655922795677	-1.24918071481803	Endometrioid endometrial adenocarcinoma	G2	73.85.0
TCGA-BK-A26L-01C-04R-A277-07	6.91414615045735	0.71589851987961	1.64466526796572	-8.57594234938023	-3.33219560648291	Serous endometrial adenocarcinoma	G3	143.83.0
TCGA-A5-A0R7-01A-31R-A16W-07	4.64124343346971	19.0503841757858	17.0906888524905	8.28249853663497	14.5986342506388	Endometrioid endometrial adenocarcinoma	G2	73.85.0
TCGA-BK-A6W4-01A-12R-A34R-07	-17.8228425441042	0.261998312288728	2.10345401691009	5.82285396058277	9.61485806563143	Endometrioid endometrial adenocarcinoma	G2	354.48.0
TCGA-AJ-A3NH-01A-11R-A22K-07	26.3273995073341	-14.2171356600449	24.8893397254224	-0.715306398603183	-13.7257508427737	Serous endometrial adenocarcinoma	G3	228.63.0
TCGA-D1-A16J-01A-11R-A12I-07	9.80396165630357	-14.0083981383958	-22.9528383932401	5.00160973463992	4.80117273110187	Endometrioid endometrial adenocarcinoma	G2	94.82.0
TCGA-AW-A1PO-01A-12R-A157-07	10.4341694940535	-1.98626897576748	0.348596240973308	-1.76155863058016	0.649541571951212	Endometrioid endometrial adenocarcinoma	G3	137.81.0
TCGA-D1-A17T-01A-11R-A12I-07	-24.0423127992815	-3.35979774643567	1.32584242358234	8.44282746819478	-3.07729558348439	Endometrioid endometrial adenocarcinoma	G2	94.82.0
TCGA-AJ-A5DV-01A-11R-A27V-07	-21.8606327084512	-9.87287029611611	-13.0517411778861	-1.55473669676887	-14.7216265230614	Endometrioid endometrial adenocarcinoma	G3	289.58.0
TCGA-EO-A3B1-01A-12R-A19W-07	27.0643259721525	-13.5489253691011	8.36682146730458	-3.53046753850189	7.15220333974464	Serous endometrial adenocarcinoma	G3	186.74.0
TCGA-B5-A0JN-01A-11R-A104-07	21.8946751963467	-13.689080818498	11.4099447174782	-17.9765973996604	-10.5490814686121	Serous endometrial adenocarcinoma	G3	73.86.0
TCGA-AP-A0LP-01A-12R-A104-07	-34.5451950587776	-34.929079731606	0.840010392875268	-4.80023075805333	6.86593296823738	Endometrioid endometrial adenocarcinoma	G1	73.85.0
TCGA-B5-A11U-01A-11R-A118-07	20.7517236337215	27.327804583541	31.746719785145	16.8033040490187	-3.72012779041989	Endometrioid endometrial adenocarcinoma	G3	92.87.0
TCGA-K6-A3WQ-01A-11R-A22K-07	10.4341694940535	-1.98626897576744	0.348596240973338	-1.76155863058019	0.649541571951264	Serous endometrial adenocarcinoma	G3	228.63.0
TCGA-AP-A0LM-01A-11R-A118-07	9.1410135526565	8.26518545604199	6.13268768756297	21.4301365727983	12.2614636682439	Endometrioid endometrial adenocarcinoma	G3	92.87.0
TCGA-B5-A11L-01B-21R-A13S-07	-2.22949899005425	-11.4565206787257	-19.1506416137052	25.9242476862954	-15.5271088567913	Endometrioid endometrial adenocarcinoma	G2	110.75.0
TCGA-D1-A16Y-01A-31R-A12I-07	14.6347998991898	-3.06767454080368	19.168695895634	12.3938915927284	-9.08707678293376	Endometrioid endometrial adenocarcinoma	G1	94.82.0
TCGA-AX-A3GI-01A-11R-A213-07	13.7879283039843	-13.3395987249788	-0.200137646758996	-25.0310226902191	-7.80856471256898	Serous endometrial adenocarcinoma	G3	201.70.0
TCGA-EY-A5W2-01A-11R-A31O-07	-9.60655661714347	23.004746333719	-13.5687537539442	6.29477765213078	-6.70534122776139	Endometrioid endometrial adenocarcinoma	G3	324.54.0
TCGA-A5-A0R9-01A-11R-A104-07	-17.1387921375955	13.2722389298602	31.2206476130697	3.9697736364168	13.3934847956522	Endometrioid endometrial adenocarcinoma	G2	73.85.0
TCGA-B5-A11J-01A-11R-A118-07	-9.5478183155847	-1.12486624692955	-10.864229954103	-5.68740103813636	-8.5150485922665	Endometrioid endometrial adenocarcinoma	G2	92.87.0
TCGA-AX-A0IS-01A-12R-A10J-07	-21.7602733001936	31.7010156686635	-2.40433228523417	22.5782486315976	-8.16872465421727	Endometrioid endometrial adenocarcinoma	G2	81.83.0
TCGA-AJ-A6NU-01A-11R-A34R-07	-1.63817591708094	-10.137533838281	-11.4140505476103	11.957794100169	10.8102574087309	Endometrioid endometrial adenocarcinoma	G1	354.48.0
TCGA-D1-A0ZZ-01A-11R-A10J-07	22.1095080988516	-12.7426125540304	-6.06039920507698	-14.081090088335	-13.3180692780116	Mixed serous and endometrioid	G3	81.83.0
TCGA-D1-A167-01A-11R-A12I-07	26.2829372816712	8.26807061994427	-10.0014716388371	-32.9065150630357	-16.8102320030365	Endometrioid endometrial adenocarcinoma	G2	94.82.0
TCGA-BS-A0T9-01A-11R-A12I-07	11.243132439748	4.09495009077896	21.1590892709552	27.2666966502635	-6.84976315387767	Endometrioid endometrial adenocarcinoma	G3	94.82.0
TCGA-AX-A064-01A-11R-A00V-07	-9.60846717430326	10.380390165853	-22.7415131269104	2.75774708744343	-4.5036574853631	Endometrioid endometrial adenocarcinoma	G2	49.86.0
TCGA-D1-A179-01A-11R-A12I-07	37.7978897853668	-9.4537613279722	4.83914210740952	-13.6628548846263	-9.91021922240828	Serous endometrial adenocarcinoma	High Grade	94.82.0
TCGA-A5-A2K2-01A-11R-A18M-07	29.793958323508	-13.1115234141995	-18.9895038948137	-8.17363068509849	-4.90006528040814	Serous endometrial adenocarcinoma	G3	178.78.0
TCGA-D1-A17R-01A-11R-A12I-07	-2.18598273738167	25.1730187944323	1.94508653112633	26.6426336134978	-16.2048017141538	Endometrioid endometrial adenocarcinoma	G2	94.82.0
TCGA-QS-A8F1-01A-21R-A37O-07	28.6432713909426	-6.21648328277211	-5.81563309298773	13.4299935828789	0.673765605391355	Serous endometrial adenocarcinoma	G3	381.43.0
TCGA-AP-A0LV-01A-11R-A040-07	-21.892849538604	3.48349734659614	26.4286772053313	16.7747324090099	5.00266486816182	Endometrioid endometrial adenocarcinoma	G1	59.83.0
TCGA-EY-A72D-01A-12R-A34R-07	5.50494136426596	11.1219091870527	6.88872437784309	0.488504810331583	-4.03206637792139	Endometrioid endometrial adenocarcinoma	G3	354.48.0
TCGA-EY-A1GE-01A-11R-A13S-07	-49.1140610210145	-20.0811340369263	0.975415813654373	-3.54462152322797	-0.0509546954732638	Endometrioid endometrial adenocarcinoma	G1	110.75.0
TCGA-EY-A1GR-01A-11R-A13S-07	16.6006156899552	6.38253851905688	19.7797585297384	-12.1851915754814	24.1324238758	Endometrioid endometrial adenocarcinoma	G3	110.75.0
TCGA-EY-A1GL-01A-11R-A13S-07	8.68641932549569	18.4862433992014	4.99234986575761	40.001455211654	-22.8565470510879	Endometrioid endometrial adenocarcinoma	G2	110.75.0
TCGA-KJ-A3U4-01A-11R-A22K-07	-20.5905252786768	0.602756256518722	0.909271274019157	5.02081779809286	-0.000618453474458042	Serous endometrial adenocarcinoma	G1	228.63.0
TCGA-BG-A0YU-01A-21R-A10J-07	-43.2643241474736	-13.6127467365492	0.311797715634115	-19.8774075010221	-0.123952911393884	Endometrioid endometrial adenocarcinoma	G1	81.83.0
TCGA-D1-A0ZO-01A-11R-A118-07	-37.2364268567689	-6.84200705417734	8.3939081648582	1.68694332809336	8.26794012193833	Endometrioid endometrial adenocarcinoma	G1	92.87.0
TCGA-AX-A1C5-01A-11R-A137-07	-1.30957983118159	-9.6411717054839	3.95607593364312	-9.8716459166581	-15.0410496673049	Endometrioid endometrial adenocarcinoma	G3	104.85.0
TCGA-BK-A139-01C-08R-A277-07	19.7933596834513	15.7214497602629	2.48707871749105	-11.7412899136747	-1.91836802259788	Endometrioid endometrial adenocarcinoma	G3	92.88.0
TCGA-AX-A2HF-01A-11R-A17B-07	30.8737382584508	-15.3082758292953	14.6681584367372	1.92843111156955	-7.03969372094257	Serous endometrial adenocarcinoma	G3	156.80.0
TCGA-BG-A0MH-01A-11R-A118-07	7.76707240905033	-4.62565775119624	1.13700622985259	24.364797586863	8.67017638659052	Endometrioid endometrial adenocarcinoma	G2	92.88.0
TCGA-B5-A11Z-01A-11R-A10J-07	-22.7723223680485	17.5557109774765	-0.618828173662345	14.5816755640922	-12.8590029922085	Endometrioid endometrial adenocarcinoma	G1	81.83.0
TCGA-BG-A186-01A-11R-A12I-07	-5.45827647409799	22.960189277774	-1.12923854156365	5.12989548578242	5.25147431327775	Endometrioid endometrial adenocarcinoma	G2	94.82.0
TCGA-D1-A16O-01A-11R-A12I-07	-30.4995373295023	7.3911244904491	-2.73757344360586	-12.4692590192441	-8.78875573760559	Endometrioid endometrial adenocarcinoma	G1	94.82.0
TCGA-BG-A3EW-01A-11R-A22K-07	12.5058109640053	10.5723841232444	-15.6503479403612	-1.07508237262322	-13.8041301978837	Endometrioid endometrial adenocarcinoma	G3	228.63.0
TCGA-A5-A2K3-01A-11R-A32Y-07	30.5182596751571	-0.150437293898801	-35.9195194688612	6.6949334867145	33.2461585986067	Serous endometrial adenocarcinoma	G3	168.78.0
TCGA-AX-A063-01A-11R-A00V-07	-13.7060473357594	18.6640561696222	-7.6858415412747	-3.83409962266226	17.5788756824066	Endometrioid endometrial adenocarcinoma	G2	49.86.0
TCGA-BS-A0UF-01A-11R-A104-07	7.51566690956565	13.9268780594976	14.936842963015	-17.1365091647086	23.2468505676988	Endometrioid endometrial adenocarcinoma	G3	73.85.0
TCGA-DI-A1BY-01A-21R-A137-07	-26.0888907738872	0.605653246380177	4.71226326551082	17.4584122583467	6.75494732176585	Endometrioid endometrial adenocarcinoma	G2	104.85.0
TCGA-EY-A2ON-01A-21R-A18M-07	21.6505494130427	-27.5588980050294	-20.115813653988	4.27988924169422	11.8304099610268	Serous endometrial adenocarcinoma	G3	178.78.0
TCGA-AX-A2HA-01A-12R-A18M-07	-12.3454131720781	14.8596845372594	-2.33251571146641	4.83195041579337	0.826687147074492	Endometrioid endometrial adenocarcinoma	G3	178.78.0
TCGA-PG-A916-01A-11R-A37O-07	-54.3181718346443	1.99848687542093	-3.54612323249156	-6.48645665213287	-9.73220008473337	Endometrioid endometrial adenocarcinoma	G2	381.43.0
TCGA-AP-A1DR-01A-11R-A137-07	1.191341349103	16.6999098428564	-26.5914466509139	-1.64929156671486	-19.0001743685927	Endometrioid endometrial adenocarcinoma	G2	104.85.0
TCGA-FI-A2EU-01A-11R-A17B-07	16.2801977876121	-12.833329394279	2.95989044505874	-14.0109603115994	-8.42663460561617	Serous endometrial adenocarcinoma	G3	156.80.0
TCGA-BG-A0MT-01A-11R-A104-07	4.63835991738525	8.72062452361364	8.64810988542244	-10.875212816208	15.9368655502008	Endometrioid endometrial adenocarcinoma	G2	73.85.0
TCGA-D1-A0ZQ-01A-11R-A118-07	-6.37170054655802	27.592125878037	9.56828321790731	3.59721813138879	7.84057150925637	Endometrioid endometrial adenocarcinoma	G2	92.87.0
TCGA-AX-A1CN-01A-11R-A137-07	16.248617935799	29.9436780873627	10.413396285828	12.0356793891097	-14.7064215718987	Endometrioid endometrial adenocarcinoma	G3	104.85.0
TCGA-D1-A168-01A-31R-A12I-07	31.7886208177061	9.28078845635663	5.46446908429235	20.9416388868937	-22.4014406105013	Endometrioid endometrial adenocarcinoma	G3	94.82.0
TCGA-BS-A0VI-01A-11R-A14D-07	-3.33430681461103	22.1946271385606	2.13876227349822	24.0043568089468	-4.32404800556144	Endometrioid endometrial adenocarcinoma	G3	121.83.0
TCGA-AP-A1DH-01A-31R-A137-07	-0.283109642714005	14.4725132331012	-13.9183123812964	-12.3473853076898	10.8250675997848	Endometrioid endometrial adenocarcinoma	G3	104.85.0
TCGA-B5-A11V-01A-11R-A10J-07	-12.9308746047335	16.7845023913011	-2.48078923259888	15.7218979745416	-8.66518105942973	Endometrioid endometrial adenocarcinoma	G1	81.83.0
TCGA-EY-A214-01A-12R-A157-07	-16.8134723614903	0.18248167180543	-15.6921380002307	10.9908471592184	7.04071912283659	Endometrioid endometrial adenocarcinoma	G3	137.81.0
TCGA-AJ-A3OJ-01A-11R-A22K-07	11.8810732611175	0.319107201083232	-25.8979584715973	9.02268743978558	-5.22987868439843	Endometrioid endometrial adenocarcinoma	G3	228.63.0
TCGA-AJ-A23O-01A-11R-A157-07	0.56618974682189	22.2270344465513	-7.43645415700211	10.9554056686699	6.22937739861459	Endometrioid endometrial adenocarcinoma	G3	137.81.0
TCGA-B5-A0JT-01A-21R-A118-07	-13.1413066260382	1.7515214363838	12.685765873849	3.2176740427475	2.06375536943982	Endometrioid endometrial adenocarcinoma	G1	92.88.0
TCGA-D1-A16N-01A-11R-A12I-07	12.7334227583852	7.27074797623644	22.0366623656445	-11.5673133600839	7.5269110733395	Endometrioid endometrial adenocarcinoma	G3	94.82.0
TCGA-B5-A0K1-01A-11R-A16W-07	-33.4993448647711	-28.2276170438526	-1.6517497740508	-14.3744188562002	-17.297291861357	Endometrioid endometrial adenocarcinoma	G1	59.83.0
TCGA-D1-A0ZV-01A-11R-A10J-07	-29.8410928830253	-30.7915776933553	-11.373950906372	9.49580085083	5.9095801640032	Endometrioid endometrial adenocarcinoma	G2	81.83.0
TCGA-D1-A3DG-01A-11R-A19W-07	20.5948223238292	10.5935517278713	21.5502866401781	-17.4614138385778	-2.39556173788264	Endometrioid endometrial adenocarcinoma	G3	186.74.0
TCGA-DI-A1NN-01A-11R-A16F-07	20.6829028761628	-6.48092155440012	-7.63437956321138	-4.18973421592957	11.7822706854203	Serous endometrial adenocarcinoma	G3	143.82.0
TCGA-AJ-A3TW-01A-11R-A22K-07	44.2681266727707	-9.62867218643025	-22.0924225696164	-17.9335325179351	17.0410754592459	Serous endometrial adenocarcinoma	G3	228.63.0
TCGA-D1-A17M-01A-21R-A12I-07	-5.1327446728245	26.8804272550109	-17.3705904129184	17.7675281286898	-10.5466726395652	Endometrioid endometrial adenocarcinoma	G1	94.82.0
TCGA-B5-A0K3-01A-11R-A040-07	15.491072508737	-36.0276014610894	-9.24567540389756	-6.00957127793259	-6.28728508112759	Endometrioid endometrial adenocarcinoma	G3	59.83.0
TCGA-B5-A11I-01A-11R-A10J-07	26.0419870105637	-17.7717871674892	-15.9293172720835	-6.14651320114687	13.069202182129	Endometrioid endometrial adenocarcinoma	G3	81.83.0
TCGA-B5-A11P-01B-11R-A14D-07	-8.94373689447173	-8.61597871603469	10.148302688678	0.0527386895447141	-17.938054276884	Endometrioid endometrial adenocarcinoma	G3	121.83.0
TCGA-AX-A2IN-01A-12R-A180-07	23.6477506425168	15.743710170205	16.8057161251853	1.98324825915762	15.3584978732297	Endometrioid endometrial adenocarcinoma	G3	168.78.0
TCGA-D1-A17S-01A-11R-A12I-07	-40.4634655809191	-4.92530186456993	14.5551008352321	-18.0884582015923	16.3849758572379	Endometrioid endometrial adenocarcinoma	G1	94.82.0
TCGA-AX-A0J0-01A-11R-A109-07	11.6997494054617	21.5473612374261	2.63928928733111	-12.3860080052076	-6.33176816190417	Endometrioid endometrial adenocarcinoma	G2	75.82.0
TCGA-DI-A2QU-01A-11R-A18M-07	4.09683884180146	10.1601961147597	10.1365977604571	-6.63458943545463	5.69098648584095	Endometrioid endometrial adenocarcinoma	G3	178.78.0
TCGA-AX-A3G8-01A-11R-A22K-07	11.0969409736884	1.03695802597494	-20.5654997609648	1.19442567270824	-23.9495342522816	Endometrioid endometrial adenocarcinoma	G3	228.63.0
TCGA-A5-A0G9-01A-11R-A040-07	-28.7304579867573	-5.05139467739253	3.97941292848597	6.36338134450638	-5.73792395218733	Endometrioid endometrial adenocarcinoma	G3	59.83.0
TCGA-AX-A3FV-01A-11R-A22K-07	32.5289982061283	16.5350687239284	-0.642224402460904	-23.9355377890541	4.65467936426718	Endometrioid endometrial adenocarcinoma	G3	228.63.0
TCGA-D1-A16F-01A-11R-A12I-07	-20.0089429342559	-13.6233721640522	-3.82785324562654	15.5647578494725	-18.4343152501313	Endometrioid endometrial adenocarcinoma	G2	94.82.0
TCGA-EO-A1Y8-01A-11R-A157-07	19.2739135077506	-6.0926472003338	12.0937018238866	7.41999452285478	-9.93688552990403	Serous endometrial adenocarcinoma	G3	137.81.0
TCGA-A5-A0GW-01A-11R-A16W-07	11.1009989944393	20.9170929085175	13.696227952443	8.89219710286611	10.5845511015059	Endometrioid endometrial adenocarcinoma	G3	59.83.0
TCGA-SJ-A6ZJ-01A-12R-A34R-07	-30.7241979141868	2.77825821310283	21.4265103873982	0.713619352895108	6.21443514235549	Endometrioid endometrial adenocarcinoma	G2	354.48.0
TCGA-AJ-A2QM-01A-11R-A18M-07	32.9931249748024	-7.89815647043291	14.7650917346109	2.32513036230945	-13.7058251639754	Serous endometrial adenocarcinoma	G3	178.78.0
TCGA-BS-A0U5-01A-11R-A109-07	-31.7063918119426	-11.9405949630623	10.1058051489063	-3.07073147116191	-15.6411654158925	Endometrioid endometrial adenocarcinoma	G1	75.82.0
TCGA-SL-A6J9-01A-11R-A31O-07	25.5424344895279	-21.6773744298279	4.55097922805883	-2.36821937863654	20.0016084673065	Endometrioid endometrial adenocarcinoma	G3	324.54.0
TCGA-BG-A0M7-01A-11R-A040-07	-20.5267858123821	-14.7801843423105	-15.0657210953891	2.16617711347351	2.70777275751832	Endometrioid endometrial adenocarcinoma	G2	59.83.0
TCGA-A5-A0GV-01A-31R-A16W-07	-9.63420542710231	20.2673731720543	-1.28103455364691	2.22967939825422	-22.7960368480071	Endometrioid endometrial adenocarcinoma	G1	59.83.0
TCGA-EO-A22U-01A-11R-A180-07	11.1138899696325	28.3309409838	-5.67416097642585	-11.0216598027297	-3.39715560881404	Endometrioid endometrial adenocarcinoma	G3	168.78.0
TCGA-B5-A11O-01A-11R-A118-07	-21.0678181312108	-16.5742706231515	-1.80851396784757	14.5240712685146	-10.9338356657294	Endometrioid endometrial adenocarcinoma	G1	92.87.0
TCGA-D1-A17N-01A-11R-A12I-07	-22.6265741904836	-7.50606273411326	22.409025401729	24.4429034629978	19.0928073650596	Endometrioid endometrial adenocarcinoma	G2	94.82.0
TCGA-AJ-A3BH-01A-11R-A19W-07	33.5051576089401	2.23523708491501	-15.2368335450859	11.5329625287059	-4.3179203588724	Endometrioid endometrial adenocarcinoma	G3	186.74.0
TCGA-EY-A2OO-01A-11R-A19W-07	5.22175190179846	-10.4186038337493	8.04330214147125	9.98155371698506	-18.6837896734318	Mixed serous and endometrioid	G3	186.74.0
TCGA-EO-A2CH-01A-11R-A180-07	12.2496198018057	-23.4581026789485	-4.58506886146652	-14.4734332157828	-12.3917062281148	Serous endometrial adenocarcinoma	G3	168.78.0
TCGA-BS-A0TE-01A-11R-A104-07	16.7832497455444	7.42973541180946	-16.728472855604	-8.90963133210376	5.72852308971716	Endometrioid endometrial adenocarcinoma	G3	73.85.0
TCGA-D1-A16S-01A-11R-A12I-07	25.0164741062482	-29.123018717604	10.3141691748548	-0.101920472502263	1.04650458237049	Serous endometrial adenocarcinoma	High Grade	94.82.0
TCGA-BG-A2L7-01A-11R-A18M-07	13.8019569407953	3.35243053714189	16.2162578250256	3.66343304491823	14.725840637158	Endometrioid endometrial adenocarcinoma	G3	178.78.0
TCGA-A5-A0VQ-01A-11R-A104-07	-4.14944255358412	30.3987460991664	-10.2810696428377	20.9388595916187	-11.2255842669369	Endometrioid endometrial adenocarcinoma	G3	73.85.0
TCGA-EO-A3B0-01A-12R-A19W-07	7.70718160180921	20.476998464686	13.2771008511946	-17.9794967719402	17.4979488375703	Endometrioid endometrial adenocarcinoma	G3	186.74.0
TCGA-DF-A2KR-01A-11R-A180-07	15.3533498552942	-8.1271263541551	-11.6410418612303	3.78870886936787	-15.1283298618297	Endometrioid endometrial adenocarcinoma	G3	168.78.0
TCGA-AJ-A8CV-01A-11R-A37O-07	-30.671784866581	-4.86036799221764	-5.02506392146899	-4.07013227966562	-5.95973360222548	Endometrioid endometrial adenocarcinoma	G2	381.43.0
TCGA-AJ-A3BI-01A-11R-A213-07	-23.7256554132499	-8.51671670352449	-6.01680840386399	-15.2625149231267	17.1169640446942	Endometrioid endometrial adenocarcinoma	G3	201.70.0
TCGA-AP-A05O-01A-12R-A118-07	-27.7020716247497	-7.21729180430907	-2.27563659142689	-5.67155669843826	9.33040111949214	Endometrioid endometrial adenocarcinoma	G3	92.87.0
TCGA-B5-A1MZ-01A-11R-A144-07	-25.5011768595443	24.8689477298597	2.25803014184455	11.7180168773794	-0.779438427479458	Endometrioid endometrial adenocarcinoma	G1	118.80.0
TCGA-QS-A5YR-01A-31R-A31O-07	-33.5324477568104	-9.81191386345018	-10.3786225231876	1.16211621651944	-1.18563059234649	Endometrioid endometrial adenocarcinoma	G2	324.54.0
TCGA-D1-A16I-01A-11R-A12I-07	30.1106620625046	-21.7996803646687	14.7059374090204	-0.0249415912064526	-4.78726903048269	Serous endometrial adenocarcinoma	High Grade	94.82.0
TCGA-DF-A2KU-01A-11R-A180-07	19.3364484544294	9.68800019952697	7.47226761711101	-14.6017522970719	20.923871583852	Endometrioid endometrial adenocarcinoma	G3	168.78.0
TCGA-AJ-A3IA-01A-11R-A213-07	30.0218660634672	1.63833276364716	5.0090282498299	8.96837266185973	4.00806131789623	Serous endometrial adenocarcinoma	G3	201.70.0
