# Supplementary material for: Functional Assessments of Gynecologic Cancer Models Highlight Differences Between Single-Node Inhibitors of the PI3K/AKT/mTOR Pathway and a Pan-PI3K/mTOR Inhibitor, Gedatolisib
Source: Cancers (Basel). 2024 Oct 17;16(20):3520. doi: 10.3390/cancers16203520 (PMC11505998; doi:10.3390/cancers16203520)
Supplement: Supplementary file 1 [file cancers-16-03520-s001.zip › Supplementary Table_S11.csv]

	Lineage1	pseudotime_category
TCGA-B5-A3FA-01A-11R-A19W-07	111.774945576983	2
TCGA-BG-A0MI-01A-11R-A040-07	68.5903226560122	2
TCGA-AP-A1DQ-01A-11R-A137-07	118.19952323044	3
TCGA-AX-A1C8-01A-11R-A137-07	125.16227435339	3
TCGA-B5-A11Q-01A-11R-A118-07	74.9218138136441	2
TCGA-AP-A05A-01A-11R-A00V-07	117.138234638209	3
TCGA-A5-A2K4-01A-11R-A18M-07	130.7137830513	3
TCGA-D1-A15Z-01A-11R-A118-07	85.6134490430281	2
TCGA-A5-A0RA-01A-21R-A104-07	11.7861167164967	1
TCGA-BS-A0UV-01A-11R-A16W-07	107.121961099272	2
TCGA-AX-A2H5-01A-11R-A17B-07	134.04635622805	3
TCGA-A5-A0GQ-01A-11R-A118-07	17.6412195008505	1
TCGA-PG-A917-01A-31R-A37O-07	73.3525717994855	2
TCGA-AJ-A3NC-01A-11R-A22K-07	64.7174609905948	2
TCGA-BG-A0MG-01A-21R-A104-07	132.761551895292	3
TCGA-D1-A101-01A-12R-A10J-07	59.8635542378664	2
TCGA-BG-A3PP-01A-11R-A22K-07	105.097344706013	2
TCGA-AP-A0LJ-01A-11R-A040-07	19.3934046616714	1
TCGA-D1-A2G5-01A-11R-A17B-07	33.6321386064296	1
TCGA-FI-A2F4-01A-11R-A17B-07	48.8314928289171	1
TCGA-A5-A0GX-01A-11R-A040-07	52.7573722000143	1
TCGA-E6-A2P9-01A-11R-A19W-07	42.8667069477192	1
TCGA-B5-A1MW-01A-11R-A32Y-07	95.7581674476225	2
TCGA-BG-A0W2-01A-11R-A109-07	57.3765903359923	2
TCGA-AP-A1E1-01A-11R-A137-07	62.497796376289	2
TCGA-KP-A3W4-01A-11R-A22K-07	52.5043960008478	1
TCGA-AX-A3G9-01A-11R-A22K-07	83.7956391541936	2
TCGA-AX-A06B-01A-11R-A00V-07	59.741051355962	2
TCGA-B5-A0JU-01B-11R-A14D-07	75.0340500241289	2
TCGA-BS-A0V6-01A-11R-A118-07	15.5069909414556	1
TCGA-D1-A174-01A-11R-A12I-07	58.5972670817541	2
TCGA-DF-A2KV-01A-11R-A180-07	31.7232689120635	1
TCGA-D1-A17A-01A-11R-A12I-07	43.7679722646632	1
TCGA-DF-A2L0-01A-11R-A180-07	45.5957992332673	1
TCGA-DI-A1NO-01A-31R-A157-07	107.276478670875	2
TCGA-AX-A05Y-01A-11R-A00V-07	47.0676349196895	1
TCGA-AP-A1DK-01A-11R-A137-07	54.6784038641711	1
TCGA-D1-A16B-01A-11R-A12I-07	63.2571965448253	2
TCGA-A5-A1OK-01A-11R-A14M-07	55.2281317721817	1
TCGA-D1-A176-01A-11R-A12I-07	42.4313986481136	1
TCGA-EY-A1GO-01A-11R-A14D-07	101.298156404858	2
TCGA-EY-A4KR-01A-11R-A27V-07	143.624844289361	3
TCGA-D1-A16D-01A-11R-A12I-07	28.6085753957037	1
TCGA-D1-A2G7-01A-21R-A180-07	114.356961519502	3
TCGA-FI-A3PX-01A-11R-A22K-07	108.935723496834	2
TCGA-B5-A0JZ-01A-11R-A040-07	65.8064656110784	2
TCGA-EY-A1GM-01A-12R-A14D-07	118.045700074581	3
TCGA-EY-A3QX-01A-11R-A22K-07	154.052703496611	3
TCGA-D1-A2G6-01A-11R-A17B-07	102.400860162016	2
TCGA-D1-A162-01A-11R-A118-07	42.3397534303921	1
TCGA-AX-A0J1-01A-11R-A040-07	68.7641454080035	2
TCGA-AX-A1CC-01A-11R-A137-07	115.416301193952	3
TCGA-AP-A052-01A-11R-A00V-07	123.435562291912	3
TCGA-A5-A2K7-01A-11R-A180-07	88.3653711807188	2
TCGA-AX-A1CK-01A-11R-A137-07	68.6714073374681	2
TCGA-BS-A0UA-01A-11R-A118-07	41.0874133490368	1
TCGA-AJ-A3EK-01A-11R-A19W-07	82.7398855698548	2
TCGA-AJ-A3NE-01A-11R-A22K-07	79.2784019989075	2
TCGA-EY-A1GF-01A-11R-A13S-07	46.8555139396539	1
TCGA-E6-A1LZ-01A-11R-A144-07	149.502005433102	3
TCGA-AJ-A3OK-01A-12R-A22K-07	29.9672241414835	1
TCGA-QS-A744-01A-11R-A34R-07	85.9409983676909	2
TCGA-D1-A0ZN-01A-11R-A118-07	71.6401618482845	2
TCGA-EY-A2OM-01A-11R-A18M-07	114.146777528649	3
TCGA-EC-A1NJ-01A-31R-A14D-07	91.5497160630845	2
TCGA-AJ-A3EM-01A-11R-A213-07	99.2553425513911	2
TCGA-B5-A3S1-01A-11R-A22K-07	127.478370239958	3
TCGA-FI-A2F9-01A-11R-A17B-07	111.433545857697	2
TCGA-BS-A0U7-01A-21R-A104-07	72.6403068203089	2
TCGA-AX-A2IO-01A-11R-A180-07	121.679329933596	3
TCGA-BG-A187-01A-11R-A12I-07	48.6394682930177	1
TCGA-EO-A22X-01A-11R-A180-07	89.9499001802123	2
TCGA-AX-A0IZ-01A-11R-A118-07	76.6181631099895	2
TCGA-A5-A3LO-01A-11R-A22K-07	83.8352884103996	2
TCGA-B5-A0K7-01A-11R-A104-07	67.5508713331552	2
TCGA-BS-A0V8-01A-11R-A118-07	89.9261914196894	2
TCGA-AP-A0LT-01A-11R-A040-07	78.6247215116444	2
TCGA-BK-A0CC-01A-21R-A16W-07	126.160243324057	3
TCGA-AX-A2HJ-01A-11R-A17B-07	57.6641408758768	2
TCGA-FI-A2D2-01A-11R-A17B-07	118.6943071663	3
TCGA-A5-A0GH-01A-21R-A16W-07	97.179562055052	2
TCGA-A5-A0G5-01A-11R-A040-07	149.842937249312	3
TCGA-AX-A1C4-01A-11R-A137-07	85.9409983676909	2
TCGA-D1-A17K-01A-11R-A12I-07	95.7280996235284	2
TCGA-FI-A2D4-01A-12R-A17B-07	75.6224533418211	2
TCGA-A5-A1OG-01A-11R-A14D-07	120.8149734481	3
TCGA-AX-A2HC-01A-11R-A17B-07	92.6135434861409	2
TCGA-A5-A0GA-01A-11R-A040-07	82.446425446882	2
TCGA-B5-A1MY-01A-11R-A144-07	120.763393621557	3
TCGA-AJ-A2QL-01A-11R-A18M-07	37.1412457294068	1
TCGA-AX-A2HG-01A-11R-A17B-07	149.860920820821	3
TCGA-FI-A2F8-01A-12R-A17B-07	124.256022135397	3
TCGA-AX-A3FT-01A-11R-A22K-07	158.854870657236	3
TCGA-BG-A0VV-01A-21R-A118-07	23.485754212787	1
TCGA-BG-A0LX-01A-11R-A16W-07	80.3534086823038	2
TCGA-D1-A102-01A-11R-A10J-07	61.1328986869769	2
TCGA-BK-A139-02A-11R-A27V-07	101.440594134649	2
TCGA-A5-A2K5-01A-11R-A180-07	72.2035947891834	2
TCGA-A5-A0GI-01A-11R-A040-07	60.4605452674919	2
TCGA-B5-A11F-01A-11R-A10J-07	65.2946022053492	2
TCGA-PG-A5BC-01A-12R-A27V-07	119.515333948783	3
TCGA-EY-A1GS-01A-11R-A13S-07	152.341832657323	3
TCGA-A5-A0GU-01A-11R-A16W-07	58.2296433503837	2
TCGA-AP-A1DM-01A-21R-A137-07	75.6224533418211	2
TCGA-A5-A0GG-01A-11R-A118-07	42.8584497610594	1
TCGA-AP-A05J-01A-11R-A00V-07	118.950129886181	3
TCGA-EO-A22R-01A-11R-A18M-07	89.2386781067516	2
TCGA-E6-A1LX-01A-11R-A14D-07	78.6247215116444	2
TCGA-D1-A1O0-01A-11R-A17B-07	55.3166432620742	1
TCGA-EY-A212-01A-11R-A14M-07	124.598600529908	3
TCGA-FI-A2EW-01A-11R-A17B-07	140.421514032394	3
TCGA-A5-A0G1-01A-11R-A118-07	162.894625729713	3
TCGA-BG-A0MQ-01A-11R-A104-07	83.4916139316825	2
TCGA-EY-A1GQ-01A-21R-A13S-07	77.4553958213656	2
TCGA-BG-A0MC-01A-21R-A040-07	0	1
TCGA-BG-A221-01A-21R-A157-07	145.943380613421	3
TCGA-EY-A1GK-01A-11R-A13S-07	40.9822920513847	1
TCGA-AP-A0LN-01A-11R-A040-07	45.7090279896592	1
TCGA-KP-A3W1-01A-11R-A22K-07	168.831713939885	3
TCGA-D1-A1O8-01A-11R-A14D-07	92.0402465209341	2
TCGA-EY-A548-01A-11R-A27V-07	62.148759573151	2
TCGA-E6-A1M0-01A-11R-A144-07	91.9090828220102	2
TCGA-DF-A2KN-01A-11R-A180-07	130.506386989691	3
TCGA-AP-A0LF-01A-11R-A118-07	156.396558570568	3
TCGA-A5-AB3J-01A-11R-A40A-07	59.3981846483685	2
TCGA-EY-A1GH-01A-11R-A13S-07	31.3840847187373	1
TCGA-FI-A2EY-01A-12R-A18M-07	131.645793502205	3
TCGA-AX-A05T-01A-11R-A00V-07	43.0775975920458	1
TCGA-B5-A3FH-01A-11R-A19W-07	35.433266218154	1
TCGA-BS-A0UL-01A-11R-A109-07	63.267364393585	2
TCGA-BK-A0CA-01A-21R-A118-07	25.6723042259847	1
TCGA-A5-A0GE-01A-11R-A16W-07	36.0748348752203	1
TCGA-BK-A26L-01A-11R-A277-07	95.2067276535543	2
TCGA-BK-A0CA-01B-02R-A277-07	52.5445136316295	1
TCGA-EY-A1GI-01A-11R-A13S-07	62.54056807788	2
TCGA-D1-A160-01A-11R-A118-07	75.6224533418211	2
TCGA-B5-A1N2-01A-21R-A144-07	118.791246585062	3
TCGA-D1-A16E-01A-22R-A12I-07	18.2137736448726	1
TCGA-EY-A1GU-01A-11R-A13S-07	68.6136293379048	2
TCGA-B5-A0JX-01A-21R-A14M-07	53.9666045988427	1
TCGA-AP-A1E0-01A-11R-A137-07	69.1787622131916	2
TCGA-DF-A2KY-01A-21R-A213-07	105.846126045454	2
TCGA-SJ-A6ZI-01A-12R-A34R-07	73.4454725545834	2
TCGA-AX-A3G4-01A-11R-A213-07	58.2177046286702	2
TCGA-AP-A0LE-01A-11R-A104-07	77.6183314127119	2
TCGA-D1-A1NX-01A-11R-A16F-07	121.352547840364	3
TCGA-EY-A3L3-01A-11R-A22K-07	110.423024050199	2
TCGA-A5-A0GD-01A-11R-A16W-07	24.0550193349609	1
TCGA-D1-A0ZR-01A-21R-A10J-07	8.04853295058849	1
TCGA-BS-A0TG-01A-32R-A16W-07	73.2152153753609	2
TCGA-AP-A0LH-01A-11R-A16W-07	154.624618881789	3
TCGA-AP-A05N-01A-11R-A00V-07	73.0239938701706	2
TCGA-B5-A1MV-01A-31R-A14D-07	45.1886837554071	1
TCGA-AP-A1E3-01A-11R-A137-07	71.2068890400967	2
TCGA-AX-A1CF-01A-11R-A137-07	135.319884411029	3
TCGA-B5-A11E-01A-11R-A10J-07	91.0741896782033	2
TCGA-D1-A17F-01A-11R-A12I-07	18.0829876092936	1
TCGA-A5-A0GB-01A-11R-A040-07	83.7956391541936	2
TCGA-AJ-A3EL-01A-11R-A213-07	86.6103169584196	2
TCGA-DF-A2KZ-01A-11R-A213-07	74.6291218618909	2
TCGA-EO-A3AS-01A-11R-A19W-07	113.294794979645	2
TCGA-AX-A3FZ-01A-11R-A22K-07	98.324043417662	2
TCGA-AJ-A23N-01A-11R-A22K-07	118.950129886181	3
TCGA-BG-A0MO-01A-11R-A040-07	66.4990674796832	2
TCGA-BG-A0LW-01A-11R-A16W-07	61.7319724524301	2
TCGA-AJ-A3QS-01A-11R-A22K-07	142.213807946539	3
TCGA-FI-A2D6-01A-11R-A17B-07	98.1939803054914	2
TCGA-AP-A0LO-01A-11R-A040-07	53.2248354628685	1
TCGA-EO-A1Y5-01A-11R-A157-07	128.209086424582	3
TCGA-BS-A0U9-01B-21R-A10J-07	117.194378390097	3
TCGA-AJ-A8CT-01A-11R-A37O-07	21.5358127434407	1
TCGA-D1-A16V-01A-11R-A12I-07	77.2495761632541	2
TCGA-AP-A0L8-01A-11R-A040-07	111.191064411211	2
TCGA-AX-A3FS-01A-11R-A22K-07	99.4658071751046	2
TCGA-EO-A3AU-01A-21R-A19W-07	77.9102024678573	2
TCGA-KP-A3W0-01A-21R-A22K-07	105.347386067115	2
TCGA-B5-A11N-01A-11R-A118-07	70.633032905662	2
TCGA-BS-A0V7-01A-21R-A118-07	61.1018734734902	2
TCGA-D1-A17Q-01A-11R-A12I-07	60.6499549042145	2
TCGA-BG-A0VT-01A-11R-A10J-07	69.3474614721447	2
TCGA-AP-A0LG-01A-11R-A16W-07	75.9692193625371	2
TCGA-AP-A0LL-01A-12R-A104-07	66.4990674796832	2
TCGA-AX-A060-01A-11R-A00V-07	69.5710444501021	2
TCGA-E6-A2P8-01A-11R-A19W-07	109.899115259403	2
TCGA-EO-A3AV-01A-12R-A19W-07	167.683563731402	3
TCGA-AJ-A23M-01A-11R-A157-07	117.138234638209	3
TCGA-B5-A5OE-01A-11R-A31O-07	124.726616274166	3
TCGA-D1-A1NW-01A-11R-A14M-07	125.832435978375	3
TCGA-D1-A0ZU-01A-11R-A10J-07	70.0367300276525	2
TCGA-AP-A054-01A-11R-A16W-07	101.739979642923	2
TCGA-BG-A0YV-01A-11R-A10J-07	124.790768448968	3
TCGA-AX-A0IW-01A-11R-A040-07	119.854817775839	3
TCGA-AJ-A2QK-01A-11R-A18M-07	58.8374782907703	2
TCGA-A5-A7WK-01A-11R-A34R-07	109.391527977053	2
TCGA-B5-A11H-01A-11R-A118-07	58.3651084819249	2
TCGA-QF-A5YS-01A-11R-A31O-07	38.8790008869139	1
TCGA-BS-A0TI-01A-11R-A104-07	55.4320110496576	1
TCGA-AJ-A2QN-01A-11R-A18M-07	54.5927234664326	1
TCGA-BS-A0WQ-01A-21R-A109-07	72.3444706920432	2
TCGA-EY-A1GT-01A-11R-A13S-07	84.2785426811365	2
TCGA-AP-A0LI-01A-11R-A040-07	150.818657568714	3
TCGA-BS-A0UT-01A-11R-A104-07	93.1502143830067	2
TCGA-AX-A3G6-01A-11R-A213-07	95.606980098314	2
TCGA-EY-A1GV-01A-11R-A13S-07	141.808627524845	3
TCGA-D1-A17B-01A-22R-A12I-07	38.6007600855608	1
TCGA-AX-A05U-01A-11R-A00V-07	53.5519645651181	1
TCGA-AJ-A3I9-01A-11R-A22K-07	47.8286968627516	1
TCGA-AX-A06H-01A-11R-A118-07	65.1565794466218	2
TCGA-D1-A177-01A-21R-A12I-07	84.8628444753137	2
TCGA-PG-A6IB-01A-21R-A31O-07	92.6135434861409	2
TCGA-PG-A915-01A-11R-A37O-07	107.03457918076	2
TCGA-B5-A3FC-01A-11R-A22K-07	75.2217498320168	2
TCGA-BG-A0VZ-01A-11R-A109-07	46.6340307269673	1
TCGA-DI-A2QT-01A-12R-A19W-07	145.227037012525	3
TCGA-B5-A3FD-01A-11R-A19W-07	43.654272595144	1
TCGA-D1-A1O5-01A-11R-A14D-07	47.0930120957688	1
TCGA-D1-A175-01A-11R-A12I-07	87.8329972869978	2
TCGA-EC-A1QX-01A-31R-A16F-07	144.835917805116	3
TCGA-AX-A06L-01A-11R-A118-07	44.5050944357487	1
TCGA-B5-A1MU-01A-11R-A13S-07	118.530308117544	3
TCGA-D1-A15V-01A-11R-A118-07	109.834444140475	2
TCGA-B5-A11X-01A-11R-A10J-07	92.6135434861409	2
TCGA-EY-A2OP-01A-11R-A19W-07	86.460121995831	2
TCGA-BS-A0TJ-01A-11R-A104-07	98.324043417662	2
TCGA-BG-A0MA-01A-11R-A17B-07	55.923726326266	1
TCGA-EY-A1GW-01A-22R-A13S-07	38.5744726556628	1
TCGA-BS-A0U8-01A-11R-A104-07	70.9083525197547	2
TCGA-AX-A1CI-01A-11R-A137-07	66.716769605621	2
TCGA-B5-A11M-01A-11R-A118-07	45.6064049673939	1
TCGA-EO-A3KX-01A-11R-A22K-07	86.3242250848336	2
TCGA-BG-A18A-01A-21R-A12I-07	30.4777632062238	1
TCGA-PG-A914-01A-11R-A37O-07	134.792085738586	3
TCGA-BS-A0UJ-01A-12R-A104-07	53.3654661813085	1
TCGA-AP-A5FX-01A-11R-A27V-07	31.5218732103561	1
TCGA-B5-A0JR-01A-13R-A466-07	79.6390943087626	2
TCGA-BS-A0UM-01A-11R-A104-07	36.10076176105	1
TCGA-EY-A1GX-01A-12R-A13S-07	44.1911146961293	1
TCGA-AX-A3GB-01A-11R-A22K-07	32.881728706387	1
TCGA-D1-A17D-01A-12R-A12I-07	28.3425964679868	1
TCGA-D1-A16Q-01A-12R-A12I-07	58.1981797693044	2
TCGA-AX-A06J-01A-11R-A00V-07	21.654535215502	1
TCGA-B5-A5OC-01A-21R-A27V-07	79.5825533821586	2
TCGA-AX-A2H4-01A-21R-A18M-07	155.226579598939	3
TCGA-FI-A2CX-01A-11R-A17B-07	169.853058011231	3
TCGA-AP-A053-01A-21R-A00V-07	108.343110984688	2
TCGA-AX-A3G3-01A-11R-A213-07	141.515020769754	3
TCGA-EY-A1G7-01A-11R-A13S-07	114.289582581687	3
TCGA-AP-A05D-01A-11R-A00V-07	129.547882593746	3
TCGA-EY-A1G8-01A-11R-A13S-07	79.4552426348426	2
TCGA-BG-A0M8-01A-12R-A104-07	63.9930721032653	2
TCGA-FI-A2D5-01A-11R-A17B-07	90.3564443803869	2
TCGA-2E-A9G8-01A-11R-A40A-07	59.3981846483687	2
TCGA-AX-A1C7-01A-11R-A137-07	124.068265236182	3
TCGA-BK-A139-01A-11R-A277-07	96.4778244229137	2
TCGA-AP-A3K1-01A-11R-A213-07	139.262798006053	3
TCGA-B5-A11W-01A-12R-A118-07	23.6952113310822	1
TCGA-BG-A2AD-01A-21R-A16F-07	98.9145199898586	2
TCGA-A5-A7WJ-01A-12R-A34R-07	74.6291218618909	2
TCGA-B5-A121-01A-31R-A118-07	25.0286208873459	1
TCGA-EY-A1GC-01A-11R-A13S-07	141.720047624558	3
TCGA-AP-A1E4-01A-12R-A137-07	107.198222609743	2
TCGA-AP-A0L9-01A-11R-A040-07	122.606012610295	3
TCGA-B5-A0JS-01A-11R-A104-07	30.6877921971497	1
TCGA-AX-A3G1-01A-11R-A22K-07	44.854323633915	1
TCGA-AJ-A3NF-01A-11R-A22K-07	124.465557090257	3
TCGA-D1-A15W-01A-11R-A118-07	44.1900661627844	1
TCGA-DF-A2KS-01A-11R-A18M-07	101.739979642923	2
TCGA-A5-A1OJ-01A-11R-A14D-07	50.5125326559925	1
TCGA-EY-A210-01A-11R-A157-07	124.798996312583	3
TCGA-FI-A3PV-01A-11R-A22K-07	116.060541608269	3
TCGA-A5-A0R6-01A-11R-A104-07	121.679329933596	3
TCGA-BK-A0C9-01A-11R-A00V-07	28.7786654985447	1
TCGA-B5-A3FB-01A-11R-A19W-07	34.2917140062621	1
TCGA-AP-A0LD-01A-11R-A040-07	110.423024050199	2
TCGA-EY-A549-01A-11R-A27V-07	37.9021687455449	1
TCGA-BG-A0M3-01A-11R-A104-07	72.6403068203089	2
TCGA-KP-A3VZ-01A-11R-A22K-07	109.391527977053	2
TCGA-D1-A17U-01A-21R-A12I-07	46.1122654149512	1
TCGA-B5-A0K2-01A-12R-A104-07	22.1127962201161	1
TCGA-BS-A0TD-01A-11R-A104-07	11.4836126396419	1
TCGA-KP-A3W3-01A-11R-A22K-07	103.364671298479	2
TCGA-BG-A2AE-01A-11R-A16F-07	135.641483162967	3
TCGA-AJ-A3BD-01A-11R-A19W-07	135.20640050824	3
TCGA-A5-A0GR-01A-11R-A118-07	148.575947917256	3
TCGA-AX-A1CJ-01A-11R-A137-07	29.3924707229239	1
TCGA-A5-A0R8-01A-11R-A104-07	16.0017987387633	1
TCGA-EY-A1H0-01A-11R-A13S-07	25.2142550204909	1
TCGA-BS-A0V4-01A-11R-A14D-07	66.4382027367289	2
TCGA-A5-A0VO-01A-21R-A109-07	49.8423079541691	1
TCGA-D1-A17L-01A-11R-A12I-07	54.2125943198384	1
TCGA-AX-A0IU-01A-11R-A16W-07	126.463238826738	3
TCGA-AP-A1DO-01A-11R-A137-07	79.6390943087626	2
TCGA-EY-A1GD-01A-11R-A13S-07	67.8931721317814	2
TCGA-AJ-A2QO-01A-11R-A32Y-07	47.5070376129747	1
TCGA-AX-A3G7-01A-12R-A213-07	39.8526639969041	1
TCGA-D1-A1NS-01A-11R-A14D-07	22.1129476958825	1
TCGA-FI-A2D0-01A-11R-A17B-07	79.9281871417013	2
TCGA-B5-A11Y-01A-21R-A10J-07	50.5850750099065	1
TCGA-EY-A2OQ-01A-11R-A19W-07	110.181466136072	2
TCGA-DI-A1BU-01A-11R-A137-07	85.9409983676909	2
TCGA-BG-A0M6-01A-31R-A104-07	114.356961519502	3
TCGA-PG-A7D5-01A-11R-A34R-07	36.7665979076382	1
TCGA-D1-A161-01A-11R-A118-07	42.5147010915221	1
TCGA-AX-A1C9-01A-11R-A137-07	39.6868413825518	1
TCGA-QS-A5YQ-01A-11R-A31O-07	41.3842244006448	1
TCGA-D1-A15X-01A-11R-A118-07	169.853058011231	3
TCGA-BG-A0W1-01A-12R-A109-07	28.6573199370595	1
TCGA-SL-A6JA-01A-11R-A31O-07	77.5676280523562	2
TCGA-BK-A6W3-01A-12R-A34R-07	52.6437678621298	1
TCGA-B5-A0JV-01A-11R-A104-07	72.7403385376571	2
TCGA-AJ-A8CW-01A-11R-A37O-07	79.6390943087626	2
TCGA-AX-A3FW-01A-11R-A22K-07	34.0059802102277	1
TCGA-BK-A0CC-01A-21R-A277-07	115.581049169387	3
TCGA-BG-A0M9-01A-21R-A104-07	22.6716411983208	1
TCGA-BK-A0CB-01A-32R-A104-07	69.6170028392457	2
TCGA-BG-A18B-01A-11R-A12I-07	41.3606955074649	1
TCGA-AJ-A3BF-01A-11R-A213-07	115.829254756013	3
TCGA-BG-A18C-01A-11R-A12I-07	98.7311589736863	2
TCGA-AX-A05W-01A-21R-A466-07	25.0815518006701	1
TCGA-BS-A0TC-01A-11R-A104-07	7.40585854712553	1
TCGA-AX-A1CR-01A-12R-A137-07	132.800367671292	3
TCGA-EO-A3KU-01A-11R-A22K-07	126.063584268918	3
TCGA-BK-A139-01A-11R-A118-07	142.544623340358	3
TCGA-B5-A0KB-01B-11R-A14D-07	103.568615526926	2
TCGA-AP-A051-01A-21R-A00V-07	64.9446474581602	2
TCGA-EO-A3AY-01A-12R-A19W-07	136.083521713713	3
TCGA-B5-A0JY-01A-11R-A104-07	92.6135434861409	2
TCGA-EY-A1GP-01A-11R-A13S-07	102.749629152137	2
TCGA-AP-A05P-01A-11R-A16W-07	52.4495025114513	1
TCGA-AX-A06F-01A-11R-A00V-07	89.7917856577286	2
TCGA-A5-A0G3-01A-11R-A040-07	118.045700074581	3
TCGA-AX-A062-01A-11R-A00V-07	77.8752157888222	2
TCGA-D1-A1O7-01A-11R-A14D-07	23.5283581752974	1
TCGA-D1-A3JQ-01A-11R-A22K-07	122.606012610295	3
TCGA-D1-A0ZS-01A-11R-A118-07	99.4658071751046	2
TCGA-D1-A17C-01A-11R-A12I-07	64.3520048755225	2
TCGA-AX-A3FX-01A-11R-A22K-07	44.5050944357487	1
TCGA-H5-A2HR-01A-11R-A180-07	103.568615526926	2
TCGA-BG-A0VW-01A-11R-A118-07	23.2579601292447	1
TCGA-B5-A0K0-01A-11R-A16W-07	72.6403068203089	2
TCGA-B5-A11R-01A-11R-A118-07	34.2638220583887	1
TCGA-B5-A0K4-01A-11R-A040-07	93.5330628342805	2
TCGA-D1-A0ZP-01A-21R-A10J-07	120.763393621557	3
TCGA-EO-A3L0-01A-11R-A22K-07	46.5882230444004	1
TCGA-AJ-A3EJ-01A-11R-A19W-07	114.356961519502	3
TCGA-EO-A22T-01A-21R-A18M-07	140.586860755483	3
TCGA-AX-A1CP-01A-11R-A137-07	118.67557751523	3
TCGA-BK-A56F-01A-32R-A27V-07	47.1153296472101	1
TCGA-AX-A05Z-01A-11R-A00V-07	66.5611199926582	2
TCGA-AX-A05S-01A-11R-A00V-07	53.5207019690883	1
TCGA-AX-A1CE-01A-11R-A137-07	89.4926767820967	2
TCGA-DI-A2QY-01A-12R-A19W-07	115.857670587935	3
TCGA-A5-A0VP-01A-21R-A104-07	81.2332538412591	2
TCGA-DI-A0WH-01A-12R-A12I-07	93.6227608173854	2
TCGA-EO-A22Y-01A-11R-A180-07	37.6478021618267	1
TCGA-BK-A4ZD-01A-11R-A27V-07	93.0759777719582	2
TCGA-BK-A13B-01A-51R-A22K-07	103.568615526926	2
TCGA-D1-A163-01A-11R-A12I-07	81.0247935962878	2
TCGA-A5-A1OH-01A-21R-A22K-07	111.332265959168	2
TCGA-AJ-A3BG-01A-11R-A19W-07	84.8628444753137	2
TCGA-D1-A3DA-01A-12R-A213-07	68.7474621510112	2
TCGA-B5-A11G-01A-13R-A118-07	38.4824959865064	1
TCGA-QF-A5YT-01A-11R-A31O-07	67.3909239881513	2
TCGA-E6-A8L9-01A-21R-A37O-07	115.939095098488	3
TCGA-BK-A0CA-01A-21R-A277-07	34.898528839196	1
TCGA-BK-A26L-01A-11R-A16F-07	130.279362423811	3
TCGA-BG-A0M4-01A-11R-A104-07	139.01872304953	3
TCGA-D1-A16X-01A-11R-A12I-07	36.6164213526067	1
TCGA-EO-A3KW-01A-11R-A22K-07	139.456793147497	3
TCGA-A5-A0GJ-01A-11R-A040-07	50.9190784144063	1
TCGA-BG-A0MU-01A-11R-A104-07	69.7890078931698	2
TCGA-AP-A056-01A-11R-A00V-07	102.315472926849	2
TCGA-D1-A16G-01A-31R-A12I-07	160.009028593969	3
TCGA-AP-A1DV-01A-21R-A137-07	76.8997550734561	2
TCGA-B5-A1MS-01B-11R-A22K-07	124.508899742085	3
TCGA-D1-A1NU-01A-11R-A14D-07	120.298620721012	3
TCGA-AP-A0LS-01A-11R-A14D-07	62.7594063939212	2
TCGA-D1-A2G0-01A-11R-A32Y-07	158.63666188269	3
TCGA-B5-A0K9-01A-21R-A104-07	76.1294726282676	2
TCGA-D1-A17H-01A-11R-A12I-07	70.3956960509895	2
TCGA-D1-A1NY-01A-11R-A16F-07	75.4183031040102	2
TCGA-A5-A1OF-01A-11R-A14D-07	150.928855648872	3
TCGA-B5-A1MR-01A-31R-A14D-07	154.894699230961	3
TCGA-EO-A3AZ-01A-12R-A19W-07	150.949984274735	3
TCGA-BG-A222-01A-11R-A157-07	88.4277641210517	2
TCGA-BK-A0CC-01B-04R-A277-07	105.613443129063	2
TCGA-AP-A059-01A-21R-A118-07	150.068188713879	3
TCGA-JU-AAVI-01A-11R-A40A-07	103.568615526926	2
TCGA-AX-A1CA-01A-12R-A137-07	132.816272267413	3
TCGA-DI-A1C3-01A-41R-A137-07	57.5942767050586	2
TCGA-AJ-A3BK-01A-11R-A19W-07	49.8920165317157	1
TCGA-EY-A547-01A-11R-A27V-07	107.12471260937	2
TCGA-EO-A22S-01A-11R-A18M-07	88.8314145775624	2
TCGA-5S-A9Q8-01A-11R-A40A-07	59.3981846483686	2
TCGA-EY-A54A-01A-11R-A27V-07	133.541571341553	3
TCGA-D1-A169-01A-11R-A12I-07	47.8992992454157	1
TCGA-AX-A2H7-01A-12R-A18M-07	53.5486156688024	1
TCGA-BG-A0VX-01A-11R-A118-07	65.2192961829372	2
TCGA-D1-A3DH-01A-11R-A19W-07	105.162373521559	2
TCGA-AX-A2HK-01A-11R-A17B-07	120.426640026464	3
TCGA-BG-A0M0-01A-11R-A104-07	54.954033227831	1
TCGA-A5-A3LP-01A-11R-A22K-07	131.93673906433	3
TCGA-A5-A0GN-01A-11R-A040-07	68.5903226560122	2
TCGA-BG-A0MS-01A-11R-A104-07	57.5323274410813	2
TCGA-D1-A3JP-01A-31R-A22K-07	151.581690638471	3
TCGA-EY-A215-01A-11R-A14M-07	82.713411950188	2
TCGA-AX-A2H8-01A-11R-A17B-07	125.473591301966	3
TCGA-AX-A2H2-01A-11R-A180-07	132.983376366718	3
TCGA-A5-A0G2-01A-11R-A16W-07	157.048412356114	3
TCGA-A5-A0GM-01A-11R-A040-07	54.4097038663175	1
TCGA-AJ-A3OL-01A-11R-A22K-07	101.739979642923	2
TCGA-AX-A2HD-01A-21R-A17B-07	83.3086066669693	2
TCGA-B5-A0K6-01A-11R-A040-07	47.6296741418399	1
TCGA-AX-A06D-01A-11R-A118-07	114.371455629247	3
TCGA-B5-A3F9-01A-21R-A22K-07	46.1700388459468	1
TCGA-EC-A24G-01A-11R-A16F-07	43.2219325019713	1
TCGA-D1-A1NZ-01A-21R-A14D-07	35.4451011685147	1
TCGA-AJ-A3NG-01A-11R-A22K-07	103.780567997132	2
TCGA-BG-A0RY-01A-11R-A104-07	91.9995664277725	2
TCGA-FI-A2EX-01A-11R-A17B-07	140.042592357734	3
TCGA-AP-A1DP-01A-11R-A137-07	22.8274516121209	1
TCGA-FI-A2CY-01A-11R-A17B-07	143.243613524223	3
TCGA-AJ-A5DW-01A-11R-A27V-07	94.539493015607	2
TCGA-B5-A11S-01A-11R-A118-07	55.2453214513887	1
TCGA-D1-A103-01A-11R-A10J-07	52.130942689845	1
TCGA-AP-A05H-01A-11R-A00V-07	118.045700074581	3
TCGA-BG-A220-01A-11R-A157-07	92.7902864938019	2
TCGA-BK-A13C-01A-11R-A118-07	42.4257063070434	1
TCGA-AX-A2HH-01A-11R-A32Y-07	94.2810290328008	2
TCGA-B5-A5OD-01A-11R-A31O-07	117.138234638209	3
TCGA-D1-A165-01A-11R-A12I-07	46.6936221127479	1
TCGA-EO-A1Y7-01A-11R-A157-07	39.1867056127099	1
TCGA-A5-A0GP-01A-11R-A040-07	48.4793440873312	1
TCGA-D1-A16R-01A-11R-A12I-07	68.7682511691139	2
TCGA-EO-A2CG-01A-12R-A180-07	117.138234638209	3
TCGA-B5-A1MX-01A-11R-A144-07	77.0078201716868	2
TCGA-BG-A0MK-01A-51R-A19W-07	103.568615526926	2
TCGA-4E-A92E-01A-11R-A37O-07	50.5850750099063	1
TCGA-B5-A0K8-01A-11R-A14M-07	128.356331651362	3
TCGA-BS-A0TA-01A-11R-A104-07	146.35704552037	3
TCGA-5B-A90C-01A-11R-A37O-07	59.3981846483686	2
TCGA-BG-A0M2-01A-11R-A104-07	41.8273087512665	1
TCGA-BK-A26L-01C-04R-A277-07	98.5857805314872	2
TCGA-A5-A0R7-01A-31R-A16W-07	79.0898294617444	2
TCGA-BK-A6W4-01A-12R-A34R-07	52.3316060653892	1
TCGA-AJ-A3NH-01A-11R-A22K-07	114.553598444165	3
TCGA-D1-A16J-01A-11R-A12I-07	148.488416463969	3
TCGA-AW-A1PO-01A-12R-A157-07	103.568615526926	2
TCGA-D1-A17T-01A-11R-A12I-07	46.0126495099954	1
TCGA-AJ-A5DV-01A-11R-A27V-07	35.5124465199727	1
TCGA-EO-A3B1-01A-12R-A19W-07	120.409182001666	3
TCGA-B5-A0JN-01A-11R-A104-07	114.234882419299	3
TCGA-AP-A0LP-01A-12R-A104-07	14.2567920704337	1
TCGA-B5-A11U-01A-11R-A118-07	94.2288800759193	2
TCGA-K6-A3WQ-01A-11R-A22K-07	103.568615526926	2
TCGA-AP-A0LM-01A-11R-A118-07	76.1197059152661	2
TCGA-B5-A11L-01B-21R-A13S-07	139.856812414996	3
TCGA-D1-A16Y-01A-31R-A12I-07	110.641737723888	2
TCGA-AX-A3GI-01A-11R-A213-07	113.808579719751	2
TCGA-EY-A5W2-01A-11R-A31O-07	72.6403068203089	2
TCGA-A5-A0R9-01A-11R-A104-07	57.5942767050586	2
TCGA-B5-A11J-01A-11R-A118-07	54.7660097324168	1
TCGA-AX-A0IS-01A-12R-A10J-07	68.3567278000671	2
TCGA-AJ-A6NU-01A-11R-A34R-07	142.553027974546	3
TCGA-D1-A0ZZ-01A-11R-A10J-07	120.526541447648	3
TCGA-D1-A167-01A-11R-A12I-07	99.4658071751046	2
TCGA-BS-A0T9-01A-11R-A12I-07	105.563701414433	2
TCGA-AX-A064-01A-11R-A00V-07	69.9488146864637	2
TCGA-D1-A179-01A-11R-A12I-07	115.299983635824	3
TCGA-A5-A2K2-01A-11R-A18M-07	139.545759123116	3
TCGA-D1-A17R-01A-11R-A12I-07	74.268840344529	2
TCGA-QS-A8F1-01A-21R-A37O-07	133.292359274737	3
TCGA-AP-A0LV-01A-11R-A040-07	53.0628357862765	1
TCGA-EY-A72D-01A-12R-A34R-07	88.4495648381501	2
TCGA-EY-A1GE-01A-11R-A13S-07	15.9396693449331	1
TCGA-EY-A1GR-01A-11R-A13S-07	101.739979642923	2
TCGA-EY-A1GL-01A-11R-A13S-07	77.3117922448186	2
TCGA-KJ-A3U4-01A-11R-A22K-07	50.5850750099063	1
TCGA-BG-A0YU-01A-21R-A10J-07	21.9345515637136	1
TCGA-D1-A0ZO-01A-11R-A118-07	35.9529170686058	1
TCGA-AX-A1C5-01A-11R-A137-07	108.544127087509	2
TCGA-BK-A139-01C-08R-A277-07	94.8915661765948	2
TCGA-AX-A2HF-01A-11R-A17B-07	118.014765844594	3
TCGA-BG-A0MH-01A-11R-A118-07	132.26794134134	3
TCGA-B5-A11Z-01A-11R-A10J-07	63.3476815176668	2
TCGA-BG-A186-01A-11R-A12I-07	72.6403068203089	2
TCGA-D1-A16O-01A-11R-A12I-07	44.1147530768062	1
TCGA-BG-A3EW-01A-11R-A22K-07	86.9487608776199	2
TCGA-A5-A2K3-01A-11R-A32Y-07	169.853058011231	3
TCGA-AX-A063-01A-11R-A00V-07	65.1489147312806	2
TCGA-BS-A0UF-01A-11R-A104-07	93.4473917080054	2
TCGA-DI-A1BY-01A-21R-A137-07	50.5511830250976	1
TCGA-EY-A2ON-01A-21R-A18M-07	146.346446789821	3
TCGA-AX-A2HA-01A-12R-A18M-07	66.1151261043213	2
TCGA-PG-A916-01A-11R-A37O-07	26.3437255498991	1
TCGA-AP-A1DR-01A-11R-A137-07	79.0638044947498	2
TCGA-FI-A2EU-01A-11R-A17B-07	115.654576391394	3
TCGA-BG-A0MT-01A-11R-A104-07	91.9244167285307	2
TCGA-D1-A0ZQ-01A-11R-A118-07	72.1720529377455	2
TCGA-AX-A1CN-01A-11R-A137-07	86.6619525495476	2
TCGA-D1-A168-01A-31R-A12I-07	105.20928036284	2
TCGA-BS-A0VI-01A-11R-A14D-07	72.565544307364	2
TCGA-AP-A1DH-01A-31R-A137-07	78.5373608029435	2
TCGA-B5-A11V-01A-11R-A10J-07	67.9502970624167	2
TCGA-EY-A214-01A-12R-A157-07	55.61301379439	1
TCGA-AJ-A3OJ-01A-11R-A22K-07	150.362619057351	3
TCGA-AJ-A23O-01A-11R-A157-07	74.7188842464992	2
TCGA-B5-A0JT-01A-21R-A118-07	54.7020550712648	1
TCGA-D1-A16N-01A-11R-A12I-07	101.323993216579	2
TCGA-B5-A0K1-01A-11R-A16W-07	13.1791577896733	1
TCGA-D1-A0ZV-01A-11R-A10J-07	19.3837228818639	1
TCGA-D1-A3DG-01A-11R-A19W-07	101.739979642923	2
TCGA-DI-A1NN-01A-11R-A16F-07	137.644726424895	3
TCGA-AJ-A3TW-01A-11R-A22K-07	152.277226390902	3
TCGA-D1-A17M-01A-21R-A12I-07	73.6671314623668	2
TCGA-B5-A0K3-01A-11R-A040-07	131.147821268772	3
TCGA-B5-A11I-01A-11R-A10J-07	144.155362710211	3
TCGA-B5-A11P-01B-11R-A14D-07	48.2921773148903	1
TCGA-AX-A2IN-01A-12R-A180-07	98.3157453186109	2
TCGA-D1-A17S-01A-11R-A12I-07	34.2743746835738	1
TCGA-AX-A0J0-01A-11R-A109-07	89.2386781067516	2
TCGA-DI-A2QU-01A-11R-A18M-07	90.8904633645119	2
TCGA-AX-A3G8-01A-11R-A22K-07	88.6066297137839	2
TCGA-A5-A0G9-01A-11R-A040-07	40.7981980538353	1
TCGA-AX-A3FV-01A-11R-A22K-07	98.324043417662	2
TCGA-D1-A16F-01A-11R-A12I-07	38.7303333425232	1
TCGA-EO-A1Y8-01A-11R-A157-07	113.400849401207	2
TCGA-A5-A0GW-01A-11R-A16W-07	86.2760817701149	2
TCGA-SJ-A6ZJ-01A-12R-A34R-07	45.9484718128376	1
TCGA-AJ-A2QM-01A-11R-A18M-07	114.356961519502	3
TCGA-BS-A0U5-01A-11R-A109-07	30.7961834104261	1
TCGA-SL-A6J9-01A-11R-A31O-07	129.34334771444	3
TCGA-BG-A0M7-01A-11R-A040-07	35.7549137697723	1
TCGA-A5-A0GV-01A-31R-A16W-07	74.2902590913523	2
TCGA-EO-A22U-01A-11R-A180-07	85.2221146591913	2
TCGA-B5-A11O-01A-11R-A118-07	36.3322708592942	1
TCGA-D1-A17N-01A-11R-A12I-07	49.2669681251604	1
TCGA-AJ-A3BH-01A-11R-A19W-07	141.348118575978	3
TCGA-EY-A2OO-01A-11R-A19W-07	115.059264690791	3
TCGA-EO-A2CH-01A-11R-A180-07	124.172440599496	3
TCGA-BS-A0TE-01A-11R-A104-07	91.0877145552122	2
TCGA-D1-A16S-01A-11R-A12I-07	123.509582749832	3
TCGA-BG-A2L7-01A-11R-A18M-07	103.355695638755	2
TCGA-A5-A0VQ-01A-11R-A104-07	74.4845603987473	2
TCGA-EO-A3B0-01A-12R-A19W-07	90.3564443803869	2
TCGA-DF-A2KR-01A-11R-A180-07	130.23522130571	3
TCGA-AJ-A8CV-01A-11R-A37O-07	36.2248802236661	1
TCGA-AJ-A3BI-01A-11R-A213-07	38.4824959865064	1
TCGA-AP-A05O-01A-12R-A118-07	38.4824959865064	1
TCGA-B5-A1MZ-01A-11R-A144-07	63.3955559858704	2
TCGA-QS-A5YR-01A-31R-A31O-07	31.3343942310146	1
TCGA-D1-A16I-01A-11R-A12I-07	119.854817775839	3
TCGA-DF-A2KU-01A-11R-A180-07	98.324043417662	2
TCGA-AJ-A3IA-01A-11R-A213-07	111.145870265489	2
