# Supplementary material for: Functional Assessments of Gynecologic Cancer Models Highlight Differences Between Single-Node Inhibitors of the PI3K/AKT/mTOR Pathway and a Pan-PI3K/mTOR Inhibitor, Gedatolisib
Source: Cancers (Basel). 2024 Oct 17;16(20):3520. doi: 10.3390/cancers16203520 (PMC11505998; doi:10.3390/cancers16203520)
Supplement: Supplementary file 1 [file cancers-16-03520-s001.zip › Supplementary Table_S12.csv]

	column_names	correlation	pvalue
TSPAN6	TSPAN6	-0.194640171583964	0.000182805096956907
TNMD	TNMD	0.117540526328306	0.0247535119578197
DPM1	DPM1	0.38869127406373	1.40987165732021e-14
SCYL3	SCYL3	-0.350617516014939	5.55058253881249e-12
C1orf112	C1orf112	0.287260528295995	2.72513138004095e-08
FGR	FGR	-0.023658334936897	0.635709573671945
CFH	CFH	-0.2310458634885	8.22434049067704e-06
FUCA2	FUCA2	-0.0457212893016537	0.384037183143279
GCLC	GCLC	-0.216410394797342	3.04972576316613e-05
NFYA	NFYA	0.234042805997567	6.2228067562177e-06
STPG1	STPG1	-0.638647049313093	3.31135848563444e-43
NIPAL3	NIPAL3	0.110668223981783	0.0348003954616078
LAS1L	LAS1L	0.144540036430799	0.00569429363772252
ENPP4	ENPP4	-0.373492216003126	1.5945996943578e-13
SEMA3F	SEMA3F	0.103294293420183	0.048684696288502
CFTR	CFTR	-0.182777987523663	0.000449739140102058
ANKIB1	ANKIB1	-0.0448956136865304	0.392492993409634
CYP51A1	CYP51A1	0.170702404367456	0.00106016894838987
KRIT1	KRIT1	-0.161155488475297	0.00208378402158347
RAD52	RAD52	0.0457551847150343	0.383610806154632
BAD	BAD	-0.128499008905813	0.0140536941318369
LAP3	LAP3	0.184499799040715	0.000395531598067017
CD99	CD99	-0.220898347972426	2.05829305245145e-05
HS3ST1	HS3ST1	-0.319382326094995	4.2597859922884e-10
AOC1	AOC1	0.180610984060776	0.000525915079960212
WNT16	WNT16	0.0603667127983886	0.250020578595992
HECW1	HECW1	-0.0287219248158233	0.570129406221944
MAD1L1	MAD1L1	0.143363576705659	0.00612634933884269
LASP1	LASP1	0.364179245543108	7.02343783240894e-13
SNX11	SNX11	0.0411011206548858	0.434831141555269
TMEM176A	TMEM176A	0.266602124332175	2.35824930522383e-07
M6PR	M6PR	0.221211603798057	2.04475758088603e-05
KLHL13	KLHL13	-0.302870309364559	3.52352436345052e-09
CYP26B1	CYP26B1	0.214733515708945	3.55579117824594e-05
ICA1	ICA1	-0.405899949934956	6.55993492534237e-16
DBNDD1	DBNDD1	-0.128536944171781	0.0145968769761372
ALS2	ALS2	0.0357474127921888	0.496047969782655
CASP10	CASP10	0.36324946143532	7.94063864250353e-13
CFLAR	CFLAR	-0.0639962104183259	0.222634737092775
TFPI	TFPI	0.108605882112559	0.0381047914360588
NDUFAF7	NDUFAF7	0.237628928325412	4.45586891063245e-06
RBM5	RBM5	-0.330061460395535	1.00566091498824e-10
MTMR7	MTMR7	0.159843362824163	0.00219100435092328
SLC7A2	SLC7A2	0.216969152571088	2.91342409400697e-05
ARF5	ARF5	-0.0965396350904476	0.0658175709547636
SARM1	SARM1	-0.0448575641430434	0.392832414052579
POLDIP2	POLDIP2	0.247258196152814	1.80225862487416e-06
PLXND1	PLXND1	0.342515100845958	1.74807478771522e-11
AK2	AK2	0.33992740091825	3.16832231255957e-11
CD38	CD38	0.0961647896903328	0.0665481671300524
FKBP4	FKBP4	0.245641804515666	2.04004130900122e-06
KDM1A	KDM1A	-0.0148133176586247	0.568093878236564
RBM6	RBM6	-0.212293552608024	4.35761095584093e-05
CAMKK1	CAMKK1	0.220055084839066	2.21711156928841e-05
RECQL	RECQL	0.2644467265265	2.95606737532073e-07
VPS50	VPS50	-0.0300944869835866	0.531457372667699
HSPB6	HSPB6	0.139675493028396	0.00754691327633215
ARHGAP33	ARHGAP33	0.101646396707988	0.0523414759867375
NDUFAB1	NDUFAB1	0.151397987878764	0.00376247718214535
PDK4	PDK4	-0.169507952263827	0.00115579248475951
SLC22A16	SLC22A16	0.07784371301804	0.137990873436474
ZMYND10	ZMYND10	-0.650794762849098	3.4506433903968e-45
ABCB5	ABCB5	0.0622447360652264	0.237473069649271
ARX	ARX	0.0420154310422093	0.423652755014923
SLC25A13	SLC25A13	0.104732467823018	0.045553471738622
ST7	ST7	-0.202451376505514	9.89110550380178e-05
CDC27	CDC27	0.171420967258198	0.0010100319304708
SLC4A1	SLC4A1	0.0678653169824071	0.196031433773908
CALCR	CALCR	0.0387058040843287	0.461017846255624
HCCS	HCCS	0.166282410659197	0.00144559037421966
DVL2	DVL2	0.277098153996078	7.38542103312955e-08
PRSS22	PRSS22	0.0236867283735791	0.638975440104437
UPF1	UPF1	0.0633749988614286	0.227112034543003
SKAP2	SKAP2	0.335079171595324	5.03063452609128e-11
SLC25A5	SLC25A5	0.261590319250732	4.04200599500365e-07
MCUB	MCUB	0.135562062446308	0.0095311103332969
HOXA11	HOXA11	-0.266432304960309	2.67878866550984e-07
POLR2J	POLR2J	-0.0693324654119788	0.187180977754782
DHX33	DHX33	0.0891914994991405	0.0888583975506732
MEOX1	MEOX1	0.324028207418258	2.30917871117431e-10
THSD7A	THSD7A	-0.13103903321803	0.0123836667278763
LIG3	LIG3	-0.042308119278529	0.420331962172764
RPAP3	RPAP3	0.105842191279382	0.0433031029916998
ACSM3	ACSM3	-0.150939988067318	0.0038735792592826
AC004381.6	AC004381.6	-0.213590856502888	3.91996926080454e-05
CIAPIN1	CIAPIN1	0.0744984202859786	0.155498433273974
SPPL2B	SPPL2B	-0.458069167557257	2.47445332779411e-20
FAM214B	FAM214B	0.186145502772155	0.000349730625819905
COPZ2	COPZ2	0.258735263317318	6.15959060557848e-07
PRKAR2B	PRKAR2B	0.109636873496743	0.0367142388013001
MSL3	MSL3	-0.026864961541587	0.582483964002489
CREBBP	CREBBP	0.170980999086435	0.00113365576018808
TSPOAP1	TSPOAP1	-0.0980260042243482	0.0619659971437871
MPO	MPO	-0.00558391297517225	0.762735134209621
PON1	PON1	-0.0549539328767855	0.295999844254688
GCFC2	GCFC2	-0.00292211320789097	0.729497695526755
WDR54	WDR54	-0.310599623292638	1.34499244875406e-09
CROT	CROT	-0.167154990078761	0.00136610457502998
ABCB4	ABCB4	-0.0379232213362021	0.472138219507661
KMT2E	KMT2E	-0.0301091081470023	0.462940154321679
RHBDD2	RHBDD2	-0.091472662691668	0.0809745596457637
SOX8	SOX8	0.0599035683294527	0.25367767816339
IBTK	IBTK	-0.101840597950851	0.0519030635958936
ZNF195	ZNF195	-0.0606368232903706	0.251465154632553
MYCBP2	MYCBP2	0.194793067423658	0.00018062339157644
FBXL3	FBXL3	0.109889834495922	0.0358706371962118
ITGAL	ITGAL	-0.0495691947939201	0.345210780260955
PDK2	PDK2	0.356639749850235	2.60055190368446e-12
ITGA3	ITGA3	0.425620004981602	1.73078618536842e-17
ZFX	ZFX	0.0431605337941908	0.411458087772212
LAMP2	LAMP2	-0.106461159095666	0.0421018354689214
ITGA2B	ITGA2B	-0.0450099462735544	0.391250505812884
ASB4	ASB4	-0.077757096993955	0.138448360985515
GDE1	GDE1	-0.0146032867540036	0.658070222526929
C19orf60	C19orf60	0.160790775009374	0.00206017898390519
CRLF1	CRLF1	-0.180085555232372	0.000568802564193165
OSBPL7	OSBPL7	-0.0118396005152566	0.743164338707903
TMEM98	TMEM98	-0.247925287636274	1.63594993748759e-06
YBX2	YBX2	0.432393519529939	4.74531795800653e-18
KRT33A	KRT33A	-0.086622920881117	0.0985014364871168
MAP3K14	MAP3K14	0.249693487470477	1.36120241155121e-06
ABCC8	ABCC8	-0.0508470112375076	0.333036207692109
CACNG3	CACNG3	0.0652596092966265	0.213582872523693
TMEM132A	TMEM132A	-0.36305800925487	8.3886076133193e-13
AP2B1	AP2B1	-0.12507365650535	0.0168364558721407
TAC1	TAC1	-0.153197625831359	0.00334585442998924
ZNF263	ZNF263	-0.0253764484528492	0.528537677970272
CX3CL1	CX3CL1	-0.0395688380670768	0.451520577598482
SPATA20	SPATA20	-0.0751525405948143	0.151893141125544
CACNA1G	CACNA1G	0.0257273116399979	0.573733989940969
TNFRSF12A	TNFRSF12A	0.379572706240663	6.0195947851434e-14
DLX6	DLX6	-0.291694451080515	1.37376609450263e-08
MAP3K9	MAP3K9	0.221918668657129	2.05282402608297e-05
RALA	RALA	0.181182055767152	0.000516057181753318
BAIAP2L1	BAIAP2L1	-0.0365182934474723	0.487107761275134
KDM7A	KDM7A	-0.437030534101814	2.23468091666943e-18
ETV1	ETV1	-0.0618215430083937	0.23876271135274
AGK	AGK	-0.153474178354576	0.00334356995132303
ALDH3B1	ALDH3B1	0.0394855193264846	0.454290872484255
TTC22	TTC22	0.203765818173697	9.01390741086527e-05
PHTF2	PHTF2	0.136721613832766	0.00901113887194733
CCL26	CCL26	0.00635432149584382	0.834535015773911
FARP2	FARP2	0.14617937912663	0.0051766478051571
USH1C	USH1C	0.0378035902707595	0.447158572012789
GGCT	GGCT	-0.245061699174328	2.15537867801169e-06
DBF4	DBF4	0.0643468501888642	0.220088359641456
TBXA2R	TBXA2R	0.112744107998948	0.0313481589659746
IFRD1	IFRD1	-0.0432443297489034	0.410124180578162
LGALS14	LGALS14	0.278212946818226	6.57613233378074e-08
COX10	COX10	-0.073759061522528	0.159753271290303
GTF2IRD1	GTF2IRD1	0.43398674098815	3.78669244720642e-18
PAF1	PAF1	0.0717527440485394	0.173146946200637
VPS41	VPS41	0.166670453433723	0.00139667181208172
ARHGAP44	ARHGAP44	-0.115977014671863	0.0267191623788588
ELAC2	ELAC2	-0.0975038805968004	0.0627647786739028
SCIN	SCIN	0.131100836662518	0.012204700264544
ARSD	ARSD	-0.389001769896561	1.25027647808133e-14
PNPLA4	PNPLA4	-0.0579842392063048	0.269246982623135
MYH13	MYH13	0.106114416187478	0.0427563490215458
ADIPOR2	ADIPOR2	0.384337055679047	2.76513261855471e-14
CDKL3	CDKL3	-0.155652211476953	0.00288373930955068
UPP2	UPP2	-0.236289676235345	8.88358314978195e-06
PRSS21	PRSS21	0.275789756017989	8.61138954950513e-08
MARK4	MARK4	0.291174915270944	1.45969862259025e-08
PROM1	PROM1	-0.0777250421428037	0.139090789889149
CCDC124	CCDC124	0.0952719945140007	0.069344480391917
CEACAM21	CEACAM21	-0.366793262299274	4.63536427733397e-13
PAFAH1B1	PAFAH1B1	0.0892828616818001	0.0895861036450462
NOS2	NOS2	0.163236293722231	0.00176891610107805
DNAH9	DNAH9	-0.697072344175383	2.32338419042059e-54
KIAA0100	KIAA0100	0.314864907571193	8.32590382509996e-10
SLC13A2	SLC13A2	-0.000118358808547556	0.712498155963225
GAS7	GAS7	-0.162919809065608	0.00218426446091041
TRAPPC6A	TRAPPC6A	-0.165799619368183	0.00153852022350577
MATK	MATK	0.105434315074181	0.044134312498456
CEACAM7	CEACAM7	-0.0846230723036996	0.106575615786779
CD79B	CD79B	0.1432070782967	0.00613847929578362
SCN4A	SCN4A	0.410362022163385	3.06771874696671e-16
ST7L	ST7L	0.0272789719668266	0.60345114151302
TKTL1	TKTL1	0.255703402771958	7.4204842748569e-07
PAX6	PAX6	-0.0175636115311802	0.654671237028743
RPUSD1	RPUSD1	0.262845385066529	3.53991664900227e-07
RHBDF1	RHBDF1	0.134190707572982	0.0102784931820113
LUC7L	LUC7L	-0.224900089042568	1.44276781615518e-05
CACNA2D2	CACNA2D2	0.378520259412184	7.15306681416034e-14
BAIAP3	BAIAP3	-0.50996449323662	1.47872014244923e-25
TSR3	TSR3	0.243984216197485	2.42740136523633e-06
PIGQ	PIGQ	-0.18088217666513	0.000520394058257328
CRAMP1	CRAMP1	0.0469007281694739	0.371707946884023
TEAD3	TEAD3	0.134847083873531	0.00990290187785183
SELE	SELE	-0.0509371008492817	0.331991542660918
DNAJC11	DNAJC11	0.296319658012445	7.84702641509304e-09
FMO3	FMO3	-0.19143450337624	0.000235140226955262
MYLIP	MYLIP	-0.233163731721922	6.7503894606978e-06
NOX1	NOX1	-0.104912204390719	0.0459014176264045
E2F2	E2F2	0.383836621578954	2.93729976243598e-14
PSMB1	PSMB1	0.135276266729879	0.00986902323531891
SYN1	SYN1	0.248609422832366	1.5169964281576e-06
JARID2	JARID2	0.0589121343626573	0.271247256105593
CDKL5	CDKL5	0.332702834615899	7.11028190038819e-11
CAMK1G	CAMK1G	0.00426480181425008	0.817086446322044
CDK11A	CDK11A	0.0156675397307711	0.608821925998834
NADK	NADK	0.227363101071782	1.30247565387477e-05
TFAP2B	TFAP2B	-0.153119354505607	0.00344478928979697
TFAP2D	TFAP2D	-0.0105611295313981	0.60923655907004
DLEC1	DLEC1	-0.638156203753305	4.35370193037753e-43
CYTH3	CYTH3	0.134555505235704	0.0100741806106469
ADAM22	ADAM22	0.0378666507597471	0.419736666467854
SYPL1	SYPL1	-0.196792929749353	0.000154395038575266
CYB561	CYB561	-0.553065367763151	1.65539178552258e-30
SPAG9	SPAG9	0.0397224833306486	0.449308809566593
CELSR3	CELSR3	0.358960238521254	1.54362872414744e-12
AASS	AASS	-0.293951035759235	1.15851448950088e-08
PLEKHG6	PLEKHG6	0.283643849597934	3.50637374835122e-08
SS18L2	SS18L2	-0.0310460740859501	0.471660265793614
MPND	MPND	-0.218992548836797	2.47995427941294e-05
MGST1	MGST1	-0.0960148390400497	0.0669094048150655
CRY1	CRY1	-0.100619667440932	0.0548480527284551
PGLYRP1	PGLYRP1	-0.0434813494283712	0.4112587419459
NFIX	NFIX	-0.121359883320737	0.020750287703775
ST3GAL1	ST3GAL1	0.278118411517518	6.88898108236577e-08
MMP25	MMP25	0.0192214299921217	0.622798317999817
IL32	IL32	0.00840332935556561	0.637783824526571
PKD1	PKD1	0.159894740413089	0.00220699242409986
MAPK8IP2	MAPK8IP2	0.21843760876592	2.58067943284836e-05
MED24	MED24	-0.0536786160139592	0.306435988564919
RHOBTB2	RHOBTB2	0.168481459253036	0.00123395124527792
HEATR5B	HEATR5B	-0.205361827942201	8.3830509594016e-05
SEC62	SEC62	0.107586014915376	0.0399494966419457
RPS20	RPS20	-0.0682868272354546	0.193461121126859
CSDE1	CSDE1	0.194116593869593	0.000191055865453756
UBE3C	UBE3C	0.0865304551941888	0.0989338398709236
REV3L	REV3L	-0.155056717952083	0.00297640149167698
TENM1	TENM1	0.176920733154081	0.000694219593851431
PAX7	PAX7	0.0522280861841641	0.320140615179774
MASP2	MASP2	0.100107427439127	0.0561099665509301
IYD	IYD	-0.0930127921391301	0.0762949054355077
FAM76A	FAM76A	-0.344739794716677	1.29347683199746e-11
TRAF3IP3	TRAF3IP3	0.0761484619881555	0.146578262780791
POMT2	POMT2	0.0725681072420695	0.166680524417618
VTA1	VTA1	0.148171749502686	0.00456530236279357
MLXIPL	MLXIPL	0.176936837808048	0.00068646041927142
BAZ1B	BAZ1B	0.184558277854509	0.000393818047457555
RANBP9	RANBP9	0.0121520300543995	0.667066138396578
ETV7	ETV7	0.156783803590866	0.00266848217467675
SPRTN	SPRTN	-0.193491027850213	0.000200899151709256
METTL13	METTL13	0.0857241939172086	0.102139295385108
DYRK4	DYRK4	-0.212988736927709	4.09041025911032e-05
ZNF207	ZNF207	0.123494253347647	0.0185022227191831
UQCRC1	UQCRC1	0.0577455925460126	0.271283706185787
STARD3NL	STARD3NL	-0.034839609177752	0.50719223004824
CD9	CD9	0.0533356746515703	0.310054089948319
HHATL	HHATL	-0.303092378572485	3.63113517829067e-09
NCAPD2	NCAPD2	0.435792284978759	2.42173319026334e-18
IFFO1	IFFO1	0.037462989303752	0.475564429203065
GIPR	GIPR	-0.435530508196403	2.50890306890398e-18
PHF7	PHF7	-0.573129808969378	3.00547624373953e-33
SEMA3G	SEMA3G	-0.248735227848806	1.49725250498016e-06
NISCH	NISCH	-0.168467609286036	0.00132525056552528
STAB1	STAB1	-0.0285379090233563	0.586896785681855
FUZ	FUZ	-0.0559786674078244	0.286144477296236
SLC6A13	SLC6A13	0.526224358334074	2.56347029180424e-27
IDS	IDS	0.143346488211674	0.0061508996842091
PRSS3	PRSS3	0.287394624953997	2.51283390720926e-08
ZNF200	ZNF200	0.018226590498577	0.606243577754226
CD4	CD4	-0.129164817141173	0.0135474678135169
LRRC23	LRRC23	-0.638685182560865	3.19317761725123e-43
BTK	BTK	0.0887224671899351	0.0905408062120129
HFE	HFE	-0.250001308594681	1.36032721516894e-06
SCMH1	SCMH1	-0.251017885001224	1.20558196596995e-06
FYN	FYN	0.23095243440847	8.42083155306873e-06
HIVEP2	HIVEP2	0.135032729614766	0.00980093881858799
FMO1	FMO1	-0.0582063264055524	0.267369643027733
TCEB3	TCEB3	0.150351306527486	0.00409591620886698
LYPLA2	LYPLA2	0.0528943100923227	0.313593857145759
CLCN6	CLCN6	0.271014412811317	1.45969340191872e-07
MRC2	MRC2	0.198755924496079	0.000136217703144039
SLC6A7	SLC6A7	0.174007645710597	0.000864406648954862
TSPAN9	TSPAN9	-0.0583714566324498	0.266206887625014
BTBD7	BTBD7	0.0360393305109458	0.49250654835834
APBA3	APBA3	-0.0311388235137197	0.501966447268517
MKS1	MKS1	-0.252910706679098	1.04491098442778e-06
ABHD5	ABHD5	-0.331600864967838	8.41899159659311e-11
ANOS1	ANOS1	0.220547996013268	2.1666147344818e-05
AKAP8L	AKAP8L	0.146274758959667	0.00510922599184816
MBTD1	MBTD1	0.0697203276399276	0.184320765821168
UTP18	UTP18	0.257817752899147	6.01543843343338e-07
RNF216	RNF216	0.36082928341023	1.16874326662598e-12
TTC19	TTC19	-0.315089037067606	7.68761670752941e-10
PTBP1	PTBP1	0.0426115833338867	0.424020762947996
DPF1	DPF1	0.127795823660934	0.0167862495821893
SYT7	SYT7	0.00892660509457796	0.688499706128895
LARS2	LARS2	0.0706378111810535	0.178124032269612
PIK3C2A	PIK3C2A	-0.0725500888571424	0.166910750760469
PLAUR	PLAUR	-0.00310676648412193	0.60535334203442
ANLN	ANLN	0.302315063659802	3.82559471143929e-09
WIZ	WIZ	0.298437351740592	6.2127394127478e-09
RABGAP1	RABGAP1	-0.224676330561451	1.46954034593664e-05
DCN	DCN	-0.192383771963077	0.000224772189174501
QPCTL	QPCTL	0.0560196458963995	0.285806826738028
PPP5C	PPP5C	0.278072178592021	6.62114706718117e-08
CEP68	CEP68	-0.0619533596186608	0.226632473745173
MAP4K3	MAP4K3	-0.0176908547137367	0.656075668432646
ZBTB32	ZBTB32	0.238708931383692	3.99577450532722e-06
TYROBP	TYROBP	0.111490675624484	0.0332581079316924
TMEM159	TMEM159	-0.233687492266185	6.52910472401109e-06
GABRA3	GABRA3	0.226155969151101	1.28586846246847e-05
BRCA1	BRCA1	0.18443587766978	0.00040273533804826
ERCC1	ERCC1	-0.194347144030134	0.000187027463346611
CD22	CD22	0.284108605507751	3.33354365629007e-08
SEMA3B	SEMA3B	0.165288913206532	0.00156040603853422
MBTPS2	MBTPS2	0.303321270552902	3.31969646606315e-09
PRICKLE3	PRICKLE3	0.308866693491757	1.76899444192619e-09
LTF	LTF	-0.417742052916197	7.60311798239502e-17
EXTL3	EXTL3	-0.239441454056511	3.72377165500618e-06
NR1H4	NR1H4	0.32897863486413	1.16972829772387e-10
ELOVL5	ELOVL5	-0.452826065923252	7.95817631096938e-20
ALOX5	ALOX5	0.36162208517307	1.06215832298453e-12
KDM5D	KDM5D	0.0342374842716525	0.514632339492422
CALCOCO1	CALCOCO1	0.100506387095184	0.055152167223819
UBR7	UBR7	0.0789178836352775	0.132366938920853
MAP4K5	MAP4K5	-0.0443747441685378	0.397959399618336
EHD3	EHD3	0.19213732085757	0.000228763984024717
PSMC4	PSMC4	0.261868345688022	3.91494561781104e-07
MAN2B2	MAN2B2	-0.039539228292134	0.451551760931803
SLC7A14	SLC7A14	0.137030931341877	0.00879440740899893
CLDN11	CLDN11	0.220109361980397	2.24316703098194e-05
SLC25A39	SLC25A39	0.160582438971486	0.00209829863755905
MVP	MVP	0.200108554961608	0.000123281872723222
NUB1	NUB1	-0.0261089421886541	0.593628487843957
PGM3	PGM3	-0.257150420485963	6.66156465941212e-07
RWDD2A	RWDD2A	-0.114551505803608	0.0286606892532136
CLK1	CLK1	-0.147657278037824	0.00480258478260362
POLR3B	POLR3B	0.169707117608172	0.00113660279160462
ANGEL1	ANGEL1	0.227822517363357	1.10715566708312e-05
RNF14	RNF14	-0.260061450866271	4.71199187649527e-07
DNASE1L1	DNASE1L1	0.185507629863869	0.000371701045639126
DDX11	DDX11	0.149583238988718	0.00436712624034343
HEBP1	HEBP1	0.376345149361815	1.67823627370153e-13
GPRC5A	GPRC5A	0.118393538715902	0.0238486531472537
MAMLD1	MAMLD1	0.0427341127004493	0.415748186553371
CD6	CD6	0.111780711140183	0.0329569783072657
TACC3	TACC3	0.379039263574375	6.57188250328034e-14
UFL1	UFL1	-0.170481705154009	0.00107726230976687
POLA2	POLA2	0.0758393896253	0.148515665396443
ZC3H3	ZC3H3	0.262779490074949	3.52523887370142e-07
CAPN1	CAPN1	0.056102573212867	0.285114310995908
ACPP	ACPP	0.0566512197066135	0.280851336110389
MDH1	MDH1	0.209567018061433	5.5562266831856e-05
SLC30A9	SLC30A9	-0.0922807900795772	0.0785330313429436
MTMR11	MTMR11	0.236105371291978	5.20112846089208e-06
COX15	COX15	-0.103748744856415	0.0476338990022325
CCDC88C	CCDC88C	-0.400583156641928	1.90302794281572e-15
YAF2	YAF2	-0.079959040286781	0.127632255422607
ZMYND11	ZMYND11	-0.100166168806363	0.0565304958424944
WAS	WAS	0.0544690395742936	0.299427407116278
DPEP1	DPEP1	-0.198308071546505	0.000137219390453136
BID	BID	0.201155313079988	0.00010911065807141
MATR3	MATR3	-0.0551105393801825	0.29373411254026
NPC1L1	NPC1L1	0.143921347588288	0.00612949867130398
XYLT2	XYLT2	0.0224191100060076	0.55868122461693
RGPD5	RGPD5	-0.0212043141403715	0.601832587312121
STMN4	STMN4	0.161222719318405	0.00200318204214885
NUDCD3	NUDCD3	-0.0372416213312575	0.47924666923839
ISL1	ISL1	0.155603793021744	0.00287980440587943
CHDH	CHDH	-0.347091698008128	9.02205435458811e-12
IL20RA	IL20RA	-0.668618729615316	1.68967593727928e-48
CLCA1	CLCA1	0.0402951685426798	0.417702441284168
CLCA4	CLCA4	-0.286274093087208	2.70375185242212e-08
GLT8D1	GLT8D1	-0.416350120889455	9.8379968645315e-17
ATP2C1	ATP2C1	-0.10909792254975	0.037216532251945
IGF1	IGF1	-0.308575508518806	1.80912688322273e-09
SLC38A5	SLC38A5	0.154697753772045	0.00304444579086712
RALBP1	RALBP1	0.422238412732023	3.25868512528023e-17
RUFY3	RUFY3	0.101484363858457	0.0527586308553054
CNTN1	CNTN1	-0.227588402779552	1.12889352939657e-05
SLC11A1	SLC11A1	0.195357512761861	0.000173332480323181
WWTR1	WWTR1	0.114517194823817	0.028853511792059
AGPS	AGPS	-0.329394730370504	1.11183508566921e-10
CXorf56	CXorf56	0.364134559885001	7.18352636971493e-13
ATP1A2	ATP1A2	-0.142719467390409	0.00632136945258976
TTC27	TTC27	0.176934486380037	0.000685115766444187
ZNF582	ZNF582	-0.0351192788647875	0.434850500544651
VSIG2	VSIG2	-0.0580248943136594	0.268904938189076
PHLDB1	PHLDB1	0.286130652408045	2.62932856485161e-08
MARCO	MARCO	0.24183629281519	3.07853797528971e-06
CYP24A1	CYP24A1	-0.0765447056616735	0.144426857563614
PRDM11	PRDM11	0.316904877846771	5.86333917587624e-10
SYT13	SYT13	0.514842046314308	4.42678556096572e-26
SNAI2	SNAI2	-0.113565675480662	0.0303086128656554
CD74	CD74	-0.189274087649078	0.000276596153995003
HGF	HGF	-0.0946202033726142	0.0709954422393737
ZRANB1	ZRANB1	0.257555957214533	6.09831481979254e-07
NCDN	NCDN	-0.023868499491176	0.612064921914024
ADGRA2	ADGRA2	-0.027481309692876	0.600915761108084
ZFP64	ZFP64	0.387175801933208	1.68132711004925e-14
MNAT1	MNAT1	-0.252371685364092	1.09595542150757e-06
SAMD4A	SAMD4A	0.397566975274564	3.01728826699046e-15
RUNX3	RUNX3	0.101179741949654	0.0535570443564057
MRE11A	MRE11A	0.106672747816576	0.0418083656891673
PLEKHB1	PLEKHB1	-0.224364240397293	2.21890608014813e-05
SERPINB1	SERPINB1	-0.191628625666559	0.000231253295827949
CYP3A43	CYP3A43	0.0953838099814599	0.0688666341149908
SLC7A9	SLC7A9	0.150392602420218	0.00397962733834012
SPAST	SPAST	0.0578522148573997	0.270300164723825
NRXN3	NRXN3	-0.037262394452911	0.478152864604257
OSBPL5	OSBPL5	-0.0152354350031602	0.727186234366272
AQR	AQR	-0.22270758926072	1.88949101155985e-05
CPS1	CPS1	0.3693557123335	3.0797622021679e-13
C8B	C8B	-0.415239284528142	1.3446654444548e-16
FHL1	FHL1	0.00134797575338682	0.77130629391285
RTFDC1	RTFDC1	0.379923108406029	5.69505351801608e-14
GABRA1	GABRA1	0.0741735281064547	0.157326034609329
NLRP2	NLRP2	0.16632995044179	0.00142732744200565
SLC45A4	SLC45A4	0.287385547702875	2.32687769524083e-08
RNF10	RNF10	-0.238648572883067	4.02205633255335e-06
ZNF839	ZNF839	-0.114745409700144	0.0284250525820527
ZDHHC6	ZDHHC6	-0.231266734304999	8.22192082516793e-06
GRAMD1B	GRAMD1B	0.464476784861065	6.45376584184944e-21
RNH1	RNH1	0.138844269852023	0.0079019765061275
NDUFS1	NDUFS1	0.0870619866453304	0.0967776686117962
RB1CC1	RB1CC1	0.172743539737744	0.000920498930129515
ERP44	ERP44	-0.188667626754394	0.000289419641124047
ALAS1	ALAS1	0.120351989076478	0.0215211392601757
BIRC3	BIRC3	0.117114600237953	0.0252686110021295
AKAP11	AKAP11	-0.0646671322408581	0.224147784233962
GLRX2	GLRX2	-0.145362271697224	0.00540275974854386
SNAPC1	SNAPC1	-0.354674556612045	2.94081075585913e-12
DERA	DERA	0.0161054855905496	0.709134001921052
STRAP	STRAP	0.233838733174933	6.335292950413e-06
ABCC2	ABCC2	-0.132862148501078	0.0110656113906022
DEF6	DEF6	0.018738236071816	0.617477180442178
PLEKHO1	PLEKHO1	0.00898089131221744	0.646625270902317
GCLM	GCLM	-0.09866516883627	0.0597956396000333
UBR2	UBR2	0.262334925004119	3.70149364399689e-07
EHD2	EHD2	0.106677622570709	0.0420531046940903
DEPDC1	DEPDC1	0.358574287948498	1.79563928727128e-12
CCDC28A	CCDC28A	-0.428842523930706	9.24719985543258e-18
RRAGD	RRAGD	0.0383048486785761	0.465653310778377
HSF2	HSF2	-0.191513415737455	0.000233267118070572
PHF20	PHF20	0.175000505864013	0.00078548372475441
HSD17B6	HSD17B6	0.193368595447142	0.000202136078239827
NR1H3	NR1H3	0.15287364309912	0.00342473543129298
TYMP	TYMP	0.0879163055021419	0.0936340506816185
NCAPH2	NCAPH2	0.151894722982904	0.00362723893156246
TOMM34	TOMM34	0.0689474982613165	0.188793032294306
SEC63	SEC63	-0.145197714399672	0.00550898917010408
KPNA6	KPNA6	0.282181913500278	4.14919093299699e-08
VIM	VIM	-0.514169660422635	5.39167283867101e-26
RTEL1-TNFRSF6B	RTEL1-TNFRSF6B	0.179034475918698	0.000590148383756659
FAS	FAS	0.0192483716597087	0.511121531604826
RNASET2	RNASET2	-0.0557655447378205	0.289101100591335
CD44	CD44	-0.140001003679476	0.00741976161624013
KCNG1	KCNG1	0.204098701294743	9.23311857575423e-05
AGPAT4	AGPAT4	-0.175046310107802	0.00080538014886172
SLAMF7	SLAMF7	0.216014398019044	3.15490040409024e-05
BTN3A1	BTN3A1	-0.109497223959048	0.0365236440908947
MIPEP	MIPEP	-0.294236719659176	1.17647746442362e-08
PRKCH	PRKCH	-0.204020712243617	8.67263121031145e-05
INSRR	INSRR	0.220551848494301	2.13287051566252e-05
IFNGR1	IFNGR1	-0.0552357954665315	0.292765560662946
B4GALT7	B4GALT7	-0.0653310512762647	0.217259632198413
SH2D2A	SH2D2A	0.401584428831226	1.4386695719308e-15
VRK2	VRK2	0.162843172943434	0.00180236627497047
TNFRSF1B	TNFRSF1B	0.0766483940171943	0.144589636244919
VEZT	VEZT	-0.137640904925642	0.00849763029571106
POU2F2	POU2F2	0.212289138028761	4.38511234944496e-05
BRD9	BRD9	0.261432068005545	4.06502224213684e-07
SNX1	SNX1	-0.261072855796214	4.22700802550949e-07
TBPL1	TBPL1	0.0238531736524448	0.473287806323874
ARNTL2	ARNTL2	0.311626224090693	1.16491002466157e-09
BCLAF1	BCLAF1	-0.198032586082094	0.000140034718828444
SLC39A9	SLC39A9	-0.288625110588168	1.96802021643303e-08
ANK1	ANK1	0.142208142401447	0.00652447285691596
IBSP	IBSP	0.074117538960234	0.158680371102543
TFB1M	TFB1M	-0.224944944187079	1.43690372941696e-05
RABEP1	RABEP1	-0.0494456248363379	0.346442906417376
HMGB3	HMGB3	-0.0122716531070903	0.640653876021976
NUP160	NUP160	0.176642632457934	0.000699280957852046
BAK1	BAK1	0.591160308156298	9.55652396097915e-36
MUSK	MUSK	-0.0543669296067963	0.300487827738558
IKZF2	IKZF2	-0.109788403715485	0.036029151360794
GRN	GRN	0.299714338309572	5.23068998944085e-09
FAM13B	FAM13B	-0.262278542909566	3.72631830612791e-07
ARHGAP31	ARHGAP31	0.123078184975885	0.018821602574568
CENPQ	CENPQ	0.160686549584568	0.00207437661845254
SARS	SARS	0.178426560814042	0.000615564599124758
RANBP3	RANBP3	-0.19478792061408	0.000180697171241264
ARID4A	ARID4A	0.0199049797213944	0.681533735307906
TSSC1	TSSC1	0.129109618323792	0.0137920855409839
PNPLA6	PNPLA6	0.0510192486523115	0.331069970481153
IFT88	IFT88	-0.527543893602195	1.55219734017249e-27
ALG1	ALG1	0.0229470481115579	0.576795534985109
ZCCHC8	ZCCHC8	0.0473392110949624	0.367157594313208
ABCF2	ABCF2	0.0847579308577821	0.107280813762473
CHPF2	CHPF2	0.0514102169946833	0.328819475940606
LRRC7	LRRC7	0.0919860230651898	0.0792894033220426
FUT8	FUT8	0.249223070413015	1.42586315183022e-06
UBA6	UBA6	0.00600808457537995	0.747150661891145
GAB2	GAB2	0.210359172998717	5.1318405341221e-05
ATP6V0A1	ATP6V0A1	0.0776664923315357	0.138619481939576
PIAS1	PIAS1	0.183077611637937	0.00043945370034257
SLC4A7	SLC4A7	-0.0601890431299391	0.251588631875701
APBA2	APBA2	-0.303216783342008	3.39234385655993e-09
MAP2K3	MAP2K3	-0.00838793191270311	0.694963155682719
EFCAB1	EFCAB1	-0.65101075003473	3.03646752663591e-45
TMSB10	TMSB10	-0.147841264188833	0.00517126010460158
ASTE1	ASTE1	0.345334151594052	1.16313120176689e-11
RNF19A	RNF19A	0.0643007322196191	0.220635678851491
PEX3	PEX3	0.16605621802941	0.0014654400908107
GABARAPL2	GABARAPL2	-0.0877124522737538	0.0943079442050482
MYOC	MYOC	-0.0214386752858264	0.604394017109133
SH3YL1	SH3YL1	-0.400459309007874	1.94250097445072e-15
FAM136A	FAM136A	0.166126352555436	0.00144933259906819
VCL	VCL	0.319968828628345	4.02215680098529e-10
DEPDC1B	DEPDC1B	0.408730595276566	4.23681822414913e-16
DAPK2	DAPK2	-0.207227600936533	7.20353374254033e-05
NSMAF	NSMAF	-0.0333170857105306	0.494922229909526
ADSS	ADSS	0.0333073255267444	0.526294070752579
STAP1	STAP1	0.0840388293811007	0.109511230777674
TIMP2	TIMP2	0.341507140581511	2.46557299632799e-11
RFC1	RFC1	0.273566208901813	1.09566438341554e-07
TBC1D23	TBC1D23	0.0962532260188986	0.0666205074506601
CUL3	CUL3	0.111951278623016	0.0325058801082379
MYOM2	MYOM2	-0.118178897326871	0.0246871944084425
OTC	OTC	0.0999272689797842	0.0565498406727349
CYP46A1	CYP46A1	0.103759898774947	0.0478564120288759
ZZZ3	ZZZ3	0.181868596842098	0.000479708555104297
SLC18A1	SLC18A1	0.029138850441496	0.578981296974475
USP2	USP2	-0.32157294516238	3.20377784855838e-10
CASR	CASR	0.235876196212703	5.57957178658511e-06
TUBG2	TUBG2	0.0957842166639518	0.0676799285087776
RPL26L1	RPL26L1	0.0594237411648932	0.257576652395927
FLT4	FLT4	0.0246412855449947	0.555279739467425
NSUN2	NSUN2	0.421226944256339	4.09178913114096e-17
FBXO42	FBXO42	-0.155930565871196	0.00283968540225581
MFAP3	MFAP3	0.142493160307482	0.00639440220348781
MRI1	MRI1	0.126197981368054	0.0158504731752406
METTL1	METTL1	0.213161491988132	5.18442168271318e-05
HOXC8	HOXC8	0.183578843851148	0.000423138044879578
AGA	AGA	-0.358808660360434	1.68032324343415e-12
PI4K2B	PI4K2B	-0.230861967356667	8.63102595831981e-06
BOD1L1	BOD1L1	0.181760838058814	0.000485459107077452
MAT2B	MAT2B	0.015691091921295	0.709188342591193
TLL1	TLL1	0.0584384855731078	0.265668079772351
EDC4	EDC4	0.075250023182	0.151409544867704
TRIO	TRIO	0.324285540632118	2.25556089875298e-10
VCAN	VCAN	0.0155356596681362	0.605588809694799
CLEC16A	CLEC16A	0.272095905034605	1.29082212129204e-07
MSR1	MSR1	0.222746882829697	1.81640051197954e-05
CDH1	CDH1	-0.120650087322122	0.0212149843921678
SKIV2L2	SKIV2L2	-0.0534859697159456	0.308399653164244
DNAH5	DNAH5	-0.483154199910043	9.56595921582905e-23
ZFYVE16	ZFYVE16	-0.0516436283022174	0.325415504304532
FAM65A	FAM65A	0.0118344941762866	0.613032951295121
C6	C6	-0.56782697322437	1.99424010191667e-32
RAI14	RAI14	0.173027546151688	0.000908175210145577
SOX30	SOX30	0.12294458110634	0.0188977977596665
PNKP	PNKP	-0.026102849334248	0.557069121999645
BEST2	BEST2	0.132662785608136	0.0112002481975566
PHLPP2	PHLPP2	0.237935511895731	4.31919056594962e-06
SPDL1	SPDL1	0.395944123453632	3.84391103967287e-15
STAU2	STAU2	0.102433708531822	0.0505416022823414
PQLC2	PQLC2	0.106966510229649	0.0415106914941867
CTNS	CTNS	0.0999797650623303	0.0565347379718036
RTN4R	RTN4R	0.276668469420659	7.78838060703733e-08
PHF23	PHF23	-0.0910380971062249	0.0831439586634415
CDH10	CDH10	-0.0187455865883588	0.674513243669841
INPP4A	INPP4A	0.427411728055776	1.27176933180271e-17
RAB27B	RAB27B	-0.0736315736676836	0.160574168215845
PSMA4	PSMA4	0.00979556712794867	0.774392768116613
MYO16	MYO16	0.059723920600953	0.255081387264158
LSG1	LSG1	0.397451309974334	2.92010196768726e-15
PARP3	PARP3	0.141162032717719	0.0069146269482757
TNC	TNC	-0.151677100940198	0.00367681415283834
THAP3	THAP3	-0.113283073700405	0.0306729527641536
FAM65C	FAM65C	0.197600396753457	0.000145228429895417
TDP1	TDP1	-0.0948534804481739	0.0703284632285722
AIFM2	AIFM2	-0.109966716748747	0.0362724282510028
C2orf83	C2orf83	0.0196123696206735	0.665485984376121
SPATA7	SPATA7	-0.427547144361115	1.20344846290723e-17
MED17	MED17	-0.214386767796105	3.79290394726038e-05
RETSAT	RETSAT	-0.0819851524787877	0.117945508213411
CAPG	CAPG	0.427225971909776	1.75733252617083e-17
AP2S1	AP2S1	-0.0176656363781497	0.697876601403284
USH2A	USH2A	-0.263471126197162	3.27811965130299e-07
ZPBP	ZPBP	0.215497007850293	3.39660084530764e-05
TG	TG	0.110061836191731	0.0357446357726901
ADAM28	ADAM28	-0.409647348788933	3.59871349232953e-16
BARX2	BARX2	0.315628481122556	7.01869956308603e-10
DCUN1D1	DCUN1D1	0.336082237713049	4.8459138235094e-11
JADE2	JADE2	0.262508870078281	3.86413935478523e-07
ZIC2	ZIC2	0.0771207884616281	0.142353056292179
LCP2	LCP2	0.0738813739502932	0.159269136971806
TRIT1	TRIT1	0.0856557204180375	0.102370297524481
ADRB1	ADRB1	-0.00678360362349083	0.763932248125318
GUCA2B	GUCA2B	0.219447120587416	2.36858611657213e-05
CUL7	CUL7	0.248327446028225	1.62594761772663e-06
CTNNA1	CTNNA1	-0.161702412402972	0.00194300121373351
PHKA2	PHKA2	0.108253488665341	0.0394408310789914
CNTLN	CNTLN	-0.25887936491133	5.52558336321375e-07
EPHA3	EPHA3	-0.181413838043638	0.000501344418740585
HSPA5	HSPA5	-0.00795244827076795	0.657662727651992
DSG2	DSG2	0.0919553384049592	0.0793612367844598
GEMIN8	GEMIN8	-0.275156368881389	9.29780024384558e-08
OFD1	OFD1	-0.112575101798363	0.0317399130350665
GPM6B	GPM6B	-0.361798979699182	9.99742204241649e-13
MAGEC2	MAGEC2	0.269579781310815	1.69951487647369e-07
PREX2	PREX2	-0.13285411668683	0.011102716644808
WDR37	WDR37	0.205219199565355	7.83651796717869e-05
YTHDC2	YTHDC2	-0.337586939589465	3.52284969216032e-11
CTPS2	CTPS2	-0.150881676872371	0.00387038557199036
ATP6V1H	ATP6V1H	0.159434404332132	0.00226661304532692
POLR2B	POLR2B	0.15926061530564	0.00230477589968376
FAM214A	FAM214A	-0.54677271634853	9.68484345169526e-30
ARAP2	ARAP2	0.0379609071661587	0.469748164622719
TPR	TPR	0.00858129181809134	0.696641375714089
CP	CP	0.0282317301301672	0.574141164108318
KIAA0556	KIAA0556	-0.365377937636754	5.75519026968894e-13
DTNBP1	DTNBP1	0.146155990651017	0.00520082710141661
XK	XK	-0.00500736910413444	0.790186397274215
ANO2	ANO2	0.198741947637629	0.000132595118824988
C12orf4	C12orf4	0.0507866071745433	0.333262041376924
SCML1	SCML1	-0.207532482502212	6.49010561754178e-05
WWC3	WWC3	0.235341708879338	5.51844590563606e-06
ARHGAP6	ARHGAP6	0.156179318387767	0.00278884922948852
FAM184B	FAM184B	0.0421848595303888	0.421834286483368
MAP4	MAP4	0.0526305351352667	0.316029667552957
GOPC	GOPC	-0.0384897324411481	0.463503879347986
ROS1	ROS1	-0.0408445316579431	0.436991767011755
USP28	USP28	0.166256472266044	0.00144432565248355
HDAC9	HDAC9	-0.187122947448106	0.000325628801833776
TSPAN17	TSPAN17	0.256019860351878	7.15325150174287e-07
NOP16	NOP16	0.0626777531858919	0.232775205342642
CC2D2A	CC2D2A	-0.591406633903422	8.3228400244074e-36
RRM2B	RRM2B	-0.0708448084158502	0.176853762077645
ZNF800	ZNF800	-0.198658075736312	0.000140454927075549
TNFRSF17	TNFRSF17	0.118328198433353	0.0237810059849604
SNX29	SNX29	-0.0129859154245139	0.536187507111344
LMO3	LMO3	0.346240114473442	1.03508106935481e-11
MRPS10	MRPS10	0.034471205128752	0.512229671376489
GUCA1A	GUCA1A	0.00944085843596511	0.806598098986784
RSF1	RSF1	0.122004100764894	0.0201812587557101
VPS13D	VPS13D	-0.168017227386569	0.00128979824130345
CELF2	CELF2	-0.127186146752394	0.0151482977563927
FAM120A	FAM120A	-0.375373028148967	1.18541626777429e-13
R3HDM1	R3HDM1	0.161201778196634	0.00202231680488341
COL9A2	COL9A2	0.100261770101404	0.0557196240058567
KITLG	KITLG	0.0954744403876268	0.06848503628662
ERCC8	ERCC8	-0.150429218062279	0.00400354244244067
ADAMTS6	ADAMTS6	-0.448235788705484	2.14004140082336e-19
H6PD	H6PD	0.0295502044835514	0.573684488990728
VAMP3	VAMP3	0.252417632326228	1.13381329866016e-06
PER3	PER3	0.147525206545343	0.00478370850418479
UTS2	UTS2	0.177231771156129	0.000672598145645907
TNFRSF9	TNFRSF9	0.187930851147455	0.000308437731290435
EPN3	EPN3	-0.202434195292613	9.84596932538007e-05
LTBP1	LTBP1	-0.144196400574333	0.005834830295429
RCN1	RCN1	-0.225398482958162	1.3769410702532e-05
ELN	ELN	0.0314757461811585	0.548886766257609
RFC2	RFC2	0.246802425718721	1.82793938800962e-06
ARID1B	ARID1B	-0.0276868306573394	0.494715501096674
CLPTM1L	CLPTM1L	0.366099535462789	5.19222241821797e-13
NEDD4L	NEDD4L	-0.148767405275029	0.00439792988073624
FOXP3	FOXP3	0.0356728916853486	0.46749004336899
PPP1R3F	PPP1R3F	0.11156811997733	0.0331798405261507
HEXB	HEXB	-0.0407595736433778	0.437558972646095
PTCD2	PTCD2	0.0226121544508741	0.576760416964164
KIAA2022	KIAA2022	-0.143854699324558	0.0059030965064454
JKAMP	JKAMP	-0.26004706330278	5.01081564092068e-07
DKK3	DKK3	0.134710142180832	0.0101623458027714
ARHGEF5	ARHGEF5	0.127267543539587	0.0150308454982465
NFE2L3	NFE2L3	0.192750213401672	0.000211681215279065
MCUR1	MCUR1	0.443466722777876	5.53567033084188e-19
LIMA1	LIMA1	-0.110316761110921	0.0357149488282624
LETMD1	LETMD1	-0.233512884287303	6.5329616438701e-06
SLC4A8	SLC4A8	-0.316340414342054	6.45709305171503e-10
LAMC3	LAMC3	0.0739677260703178	0.158900280140856
PTGER3	PTGER3	0.0691160549505546	0.188823811121835
TNIP3	TNIP3	-0.0107085946433918	0.741779330204606
MAPK9	MAPK9	-0.0668684817514889	0.202494417788493
COL23A1	COL23A1	0.254428815333383	8.55061186763041e-07
BCAR1	BCAR1	0.0965899567572268	0.0692855995823249
FAM160A2	FAM160A2	-0.274185675938594	1.02339884303672e-07
HERPUD1	HERPUD1	-0.463014035339881	1.1687483898399e-20
HOMER3	HOMER3	0.111155024756851	0.0347310118335402
RAD51	RAD51	0.33681804957178	3.93322528172567e-11
POLQ	POLQ	0.450778738013565	2.30682240898694e-19
PIK3CB	PIK3CB	0.219670872633622	2.45152961791682e-05
CYBA	CYBA	-0.0804522648765177	0.125230711620564
THOC3	THOC3	0.338094245939837	3.3221073706548e-11
HEBP2	HEBP2	-0.225384268314777	1.37947305041784e-05
MPHOSPH9	MPHOSPH9	0.0303001600738308	0.496983622683005
PLEKHA5	PLEKHA5	-0.50449209719174	5.84019150052959e-25
PRSS8	PRSS8	-0.0723845187214451	0.168575940777703
SIKE1	SIKE1	0.253662182085443	9.126405761116e-07
RRP12	RRP12	0.0861509265376974	0.100364530151584
FNIP2	FNIP2	-0.0323086690648584	0.538372476873922
MSMO1	MSMO1	-0.130673710587282	0.0125187714531481
TTC17	TTC17	0.0308640800137366	0.558651414170866
ALX4	ALX4	-0.0321671417030564	0.540779501349568
FSTL4	FSTL4	-0.127150821428682	0.015067437679071
FOXN3	FOXN3	-0.0188170489106929	0.609287690183092
METTL24	METTL24	-0.0485806585050448	0.354708571915474
AKR7A2	AKR7A2	-0.124755538038678	0.0170993674193078
MRTO4	MRTO4	0.188119148962441	0.000301905595928598
NNAT	NNAT	0.0504690430914994	0.337862040469689
USE1	USE1	0.117450384797604	0.0249047515556682
MCF2L2	MCF2L2	0.162979816193643	0.0017860534275271
NRIP2	NRIP2	-0.275277395979919	9.06062720426558e-08
LAMA3	LAMA3	0.0414716832763144	0.414102223381656
AP5M1	AP5M1	-0.137554285176659	0.00870113478772125
ANAPC4	ANAPC4	-0.581873772891367	2.06525517694837e-34
KCNQ1	KCNQ1	-0.0485870130420203	0.354771316411454
TRAPPC3	TRAPPC3	0.0598581350284027	0.254134574160852
THRAP3	THRAP3	0.0446425976057635	0.395261466682643
PHPT1	PHPT1	-0.17162091361327	0.000996945854522141
ENTPD2	ENTPD2	-0.376084038892221	1.1829145935221e-13
LY75	LY75	-0.227183277926733	1.19019463866295e-05
ARID4B	ARID4B	-0.0676962822454531	0.197321694330961
OPN3	OPN3	0.0338830556273948	0.518895568540588
SDCCAG8	SDCCAG8	-0.189085036509825	0.000280441576144974
PTPRN	PTPRN	0.24317062141465	2.59433259065988e-06
HHAT	HHAT	-0.452539674116553	8.59181088265732e-20
KIF1B	KIF1B	0.346759906328226	9.44574455734981e-12
FOXC1	FOXC1	-0.185355437075975	0.000373806912842299
TBC1D22A	TBC1D22A	0.0233574252732159	0.521323106023107
SYNE2	SYNE2	-0.0190660488447023	0.616102130934107
PLEKHH1	PLEKHH1	-0.419756885457642	6.51626285524823e-17
ATP9A	ATP9A	0.0316191988905873	0.543339632960761
SPO11	SPO11	0.0739097667375422	0.161829962445232
CBLN4	CBLN4	-0.165586162419632	0.00151475472027297
CHRDL2	CHRDL2	0.0834063168393626	0.11185756605471
FAM168A	FAM168A	-0.0622720307472932	0.235340300475974
RELT	RELT	0.37954402328353	6.29967370016207e-14
GALC	GALC	-0.236784164667402	4.79784165521743e-06
NOP58	NOP58	0.261235704529187	4.28745940269502e-07
SZRD1	SZRD1	0.167988962158129	0.00128213174571338
KCNH2	KCNH2	0.304968701622523	2.76373357747478e-09
CUL1	CUL1	0.156963223034634	0.00273009323185416
FAM114A2	FAM114A2	-0.270595281004816	1.53086600762577e-07
CYFIP2	CYFIP2	0.394352907263941	4.98303326957e-15
TAB2	TAB2	0.33465429447894	5.32034378644931e-11
GINM1	GINM1	-0.00521042787232043	0.728602159920831
EIF2AK2	EIF2AK2	0.360455991038178	1.24037406480349e-12
USP36	USP36	0.378427908695888	7.74857914047608e-14
KMT2C	KMT2C	-0.251459420218676	1.1386135067472e-06
MCOLN3	MCOLN3	0.299304270754786	5.52573150024469e-09
CCDC85A	CCDC85A	-0.00447806904075714	0.787366759253262
PUM2	PUM2	-0.0627491743407058	0.231807509163181
MRPL43	MRPL43	-0.0615535433029339	0.240921149733934
ITIH4	ITIH4	-0.191615197110988	0.000231591742441713
ITIH1	ITIH1	-0.0678023643028091	0.196345828354987
HPF1	HPF1	-0.191629521113905	0.00024339492410892
ZFR	ZFR	0.128972414378069	0.0136734635017254
ZNF280C	ZNF280C	0.0468851195412445	0.372031175820912
NPFFR2	NPFFR2	0.269915210075203	1.69769666044333e-07
PHF21B	PHF21B	-0.155129183861808	0.00313190115941878
TRAF1	TRAF1	0.0265498128630049	0.525547842934334
RC3H2	RC3H2	0.12012640068249	0.0217202820193492
IL17RB	IL17RB	-0.282206235820515	4.25261307367307e-08
TRAF3IP2	TRAF3IP2	-0.439337101269656	1.17479576407589e-18
GYG2	GYG2	-0.0167020660077535	0.493452913067639
DCBLD2	DCBLD2	-0.26081013013368	4.34327391572637e-07
SERPINB3	SERPINB3	-0.106853120711147	0.041652477207489
SOAT1	SOAT1	-0.250396930532977	1.27156963284949e-06
PKP2	PKP2	-0.156487635644599	0.00272091586050989
MSH4	MSH4	0.0156671528338736	0.732683723360708
F7	F7	-0.105907084807592	0.043361907754683
GDI2	GDI2	-0.00827150051665263	0.661800492553258
PRDM1	PRDM1	-0.0363799433786054	0.488397514766538
ATG5	ATG5	0.12177458127695	0.0199882701188828
TMCC3	TMCC3	0.169825267404991	0.00112572008450808
PITHD1	PITHD1	-0.0130109455473001	0.744290557328027
MTA3	MTA3	-0.0326182030217893	0.519196691655203
USP13	USP13	-0.184372464351813	0.000400684735441309
ATP11B	ATP11B	0.405771829619883	6.98829343708504e-16
LAMC2	LAMC2	-0.153443405275975	0.0032951552257216
CDK14	CDK14	-0.0772559027289758	0.140890951467776
SEC61A1	SEC61A1	-0.104583923299219	0.0460357882673877
PPP1R12A	PPP1R12A	0.16972570695862	0.00114787908264933
RASGRF1	RASGRF1	-0.353649147196931	3.43040136056966e-12
CAMK2B	CAMK2B	0.0117920866828921	0.640006133955453
CROCC	CROCC	-0.420867133941905	4.39953404515293e-17
POLR3E	POLR3E	0.186536052278091	0.000340664581282606
ATP2B4	ATP2B4	-0.209047784643456	5.72897655234178e-05
ZC3H11A	ZC3H11A	-0.0876648782700764	0.0945732579462255
RIOK2	RIOK2	-0.120265800405318	0.0217829569442808
YIPF1	YIPF1	-0.248971449898051	1.5129246486262e-06
NDC1	NDC1	0.357326042785327	1.96516288035023e-12
DGKG	DGKG	0.240974334934743	3.28294014967165e-06
FLYWCH1	FLYWCH1	0.0211020353741405	0.674401277407356
UNKL	UNKL	0.340781407807325	2.2470774681181e-11
TBXAS1	TBXAS1	-0.0406482948316816	0.316348183361463
PARP12	PARP12	0.179599858659168	0.000576974894126633
ALDH18A1	ALDH18A1	-0.341409247173194	2.10350831332057e-11
TARBP1	TARBP1	-0.202693574893285	9.63348436475738e-05
GATB	GATB	0.163180978292343	0.00176620849325527
MXD1	MXD1	0.153792098735958	0.00324795240992688
CDK17	CDK17	-0.0338539137166869	0.50308716566087
DNAJC25	DNAJC25	-0.298011817399997	9.46951861104037e-09
SLC2A3	SLC2A3	0.0511271929918993	0.331435202431102
PSD	PSD	0.0599500408088411	0.254206574141628
CTDP1	CTDP1	0.0413679096468024	0.430801167829729
YBX3	YBX3	0.110170184707247	0.0353805430029801
STYK1	STYK1	0.00989914345616379	0.635888042199193
WNK1	WNK1	0.163595670660701	0.00173889610429741
CCAR1	CCAR1	-0.0620452313816713	0.237139193766687
OGFR	OGFR	0.293299592847243	1.13000651999582e-08
GNA15	GNA15	-0.0583536997898409	0.267152817775958
CREB3L3	CREB3L3	0.14155559227977	0.00688492704087276
PIGV	PIGV	-0.255860226213168	7.2651391804759e-07
PTPRU	PTPRU	0.139551413146492	0.00760739655116388
SNRNP40	SNRNP40	0.237801364881383	4.38242928092498e-06
RIMBP2	RIMBP2	-0.197797375032116	0.00014585969354658
COL11A1	COL11A1	0.101886312563205	0.0521446345222418
QSER1	QSER1	0.01035542255103	0.785503697262006
MPC1	MPC1	0.0241026970598027	0.563168691163276
ACAA1	ACAA1	-0.129137803928755	0.0135477332832313
BCAT1	BCAT1	-0.130496168341859	0.0126392480513414
HDAC7	HDAC7	0.389302563514194	1.20116926922776e-14
LZTS1	LZTS1	0.275699473577226	1.14392183044861e-07
PRDM6	PRDM6	0.011112662229337	0.659362176193729
WNT8A	WNT8A	-0.00518474732019538	0.761048024419037
SPAG4	SPAG4	-0.297244614861788	7.05062190079192e-09
NCKAP1	NCKAP1	0.155981037182377	0.00282167350352267
MRPS35	MRPS35	0.0892304922618409	0.0887009760136408
GUCY1B3	GUCY1B3	0.0868181908864125	0.0977305981027991
SFSWAP	SFSWAP	0.0351920174193383	0.502974356450975
TNK2	TNK2	0.314198194789768	8.57051280225269e-10
MON2	MON2	-0.168453356215348	0.00123646683751015
CDH3	CDH3	0.156703339931818	0.0026914067758801
ARSF	ARSF	-0.206257050608769	7.23095813082325e-05
GPBP1	GPBP1	-0.113169449322525	0.0307304385323932
DGAT2	DGAT2	0.221491126343259	1.96191470377943e-05
ZNF112	ZNF112	-0.169163729675187	0.00118011425300266
CS	CS	0.0960489404290475	0.0670124552653158
LTK	LTK	0.0682307101918882	0.196393662530478
MRPS24	MRPS24	0.250349743556799	1.28568431427808e-06
ELMO2	ELMO2	0.309638848480157	1.50370982846496e-09
WAPL	WAPL	-0.016977721243147	0.746523837121527
VMP1	VMP1	0.197262778568321	0.000156889396798999
APPBP2	APPBP2	0.0379532668180092	0.455506942147718
POLD1	POLD1	0.366909866390558	5.26554173414815e-13
SEZ6	SEZ6	0.158589085748322	0.00253412099405577
EIF4B	EIF4B	-0.247711813028717	1.65900243281684e-06
SLC6A16	SLC6A16	-0.143071675730509	0.0062763616964264
GLTSCR1	GLTSCR1	-0.0520997342370149	0.320938032224841
SPHK2	SPHK2	0.249803939570897	1.36623584191837e-06
RPL18	RPL18	-0.201155906787566	0.000121913030898756
CA11	CA11	0.242157524693566	2.93049034127917e-06
ISOC2	ISOC2	0.145675810704775	0.00530892102852652
U2AF2	U2AF2	0.174375280592164	0.0008209040815341
EPN1	EPN1	0.202264637689648	0.000101367502862283
MED29	MED29	0.113773293045169	0.0301232302142321
AHRR	AHRR	0.13569492789837	0.0096938115750855
GSC2	GSC2	0.0843349719950291	0.107761001193892
ZNF275	ZNF275	-0.0152254702286507	0.601601891039698
MTMR1	MTMR1	0.146138725499278	0.00521164903423542
GPC1	GPC1	0.296978655710408	1.37489691950656e-08
ADCK1	ADCK1	-0.172098881369586	0.000962423042086452
HAGH	HAGH	-0.0973774400158004	0.0650849909015073
RNF4	RNF4	0.0844739942336979	0.107240017263582
CASP8	CASP8	0.0282523215345145	0.476398867120083
LIMCH1	LIMCH1	0.0658349219034347	0.209645106212512
ASUN	ASUN	0.165144802697986	0.00156947197079554
TM7SF3	TM7SF3	-0.186480206283717	0.000341080017442072
DLX3	DLX3	0.270594265688461	1.55934474940816e-07
SPA17	SPA17	-0.665600351888121	4.80797342013671e-48
TSPAN32	TSPAN32	0.252707182832975	1.0641146520468e-06
WISP2	WISP2	-0.023433862245516	0.591234993919622
DMRT3	DMRT3	0.22607581551844	1.33054713900823e-05
ST3GAL6	ST3GAL6	-0.0265858670433037	0.510495740983234
ATP2C2	ATP2C2	-0.595987548917308	1.81043772057144e-36
NGFR	NGFR	0.0968825385861413	0.0644667485116378
CDON	CDON	0.307825730105476	1.92235021746914e-09
TAF2	TAF2	0.211382980960821	4.83399571226194e-05
HIPK2	HIPK2	0.0863670822759886	0.0995359484973261
TNPO3	TNPO3	0.163779029805922	0.00170367133274449
BORCS8-MEF2B	BORCS8-MEF2B	-0.0964501160595576	0.0657421270052795
RFXANK	RFXANK	0.0466986617016049	0.37377110057399
TMEM161A	TMEM161A	0.0235413339492142	0.528089150754915
LPAR2	LPAR2	-0.0176308493532037	0.457579638128472
CTSA	CTSA	0.294292261978169	1.15422523883948e-08
SUGP2	SUGP2	-0.129153250816684	0.0135707868431377
SLC12A2	SLC12A2	-0.325986813788925	1.88890353274008e-10
SNX24	SNX24	0.257661710638586	6.05453618288852e-07
EYA2	EYA2	-0.630935882071673	6.5993860974263e-42
CNN2	CNN2	0.0771760541974293	0.141169983519719
ABCA7	ABCA7	-0.218910779808318	2.8460537292812e-05
SNCAIP	SNCAIP	-0.157899311204714	0.00251620443016039
DDX20	DDX20	0.0318898142535738	0.543907401574931
BTBD1	BTBD1	-0.0131620064094347	0.802131681910586
FAR2	FAR2	0.163840155023887	0.00169477243370386
BCAS1	BCAS1	-0.206399601342098	7.11554428152459e-05
POU1F1	POU1F1	-0.110153844510774	0.0354119808056565
CHI3L2	CHI3L2	-0.0746072713408619	0.155175236967879
SBNO2	SBNO2	0.0918243005968895	0.0799287697456304
PMS1	PMS1	-0.169524200421823	0.00119386211980163
HMG20B	HMG20B	-0.428398825796652	1.00614266132582e-17
CALCRL	CALCRL	-0.10855258852551	0.0382152169402446
TAF11	TAF11	0.203331143376365	9.14871796058445e-05
ANKS1A	ANKS1A	0.195891712428571	0.000178878507275137
AP3D1	AP3D1	-0.142948032300468	0.00625015755533949
ZNF76	ZNF76	-0.0297593392146686	0.570909200965702
SLC9A3R2	SLC9A3R2	-0.182881127113043	0.000445403715892934
NTHL1	NTHL1	0.142629929273527	0.00642282037343366
UHRF1BP1	UHRF1BP1	0.341545207775122	2.36599181768979e-11
GNAI3	GNAI3	0.223134523938307	1.74547029347848e-05
IPO5	IPO5	-0.0409506542319355	0.435609368901796
OAT	OAT	0.0393145917978354	0.453988495305326
WDR3	WDR3	0.302116868668882	3.88033584820691e-09
PKN2	PKN2	0.069488296450252	0.185334788082982
WDR18	WDR18	0.0884187275584021	0.091653511993487
TRAM2	TRAM2	0.482841182445836	1.04803214258718e-22
NTN1	NTN1	-0.360675272940942	1.26372218437251e-12
GLP2R	GLP2R	-0.01633960929477	0.687892113231635
MCM10	MCM10	0.480656439749893	1.69651817729288e-22
DGKA	DGKA	-0.0230220057956279	0.599613763076845
ERBB3	ERBB3	0.0469363442160938	0.372037680548915
ROPN1	ROPN1	-0.176601272282333	0.000705075097769315
ANKRD44	ANKRD44	0.0626307698067798	0.232896170024734
KARS	KARS	-0.0752059385117629	0.151911662643341
ADAT1	ADAT1	-0.213543297055087	3.90162202438669e-05
PDIA5	PDIA5	-0.202499905398355	9.78527419028265e-05
TBC1D22B	TBC1D22B	0.0361057459724221	0.491743692962549
NDUFB4	NDUFB4	-0.0223060824670556	0.542942902843176
SPEN	SPEN	0.11704971913428	0.0256391228229854
MYLK	MYLK	-0.0491115425410655	0.349769439296456
ZC3H15	ZC3H15	0.204433053205448	8.44008078605e-05
MAP2K4	MAP2K4	-0.17640190270248	0.000711411613009543
TMEM206	TMEM206	0.0994751068213824	0.0585676317101608
SNAP91	SNAP91	-0.0279740137010691	0.576402727151741
SLK	SLK	-0.0482359857139694	0.358780822002281
CYB5R4	CYB5R4	-0.137010617587609	0.00889889933326068
COL17A1	COL17A1	-0.222638024317151	1.76537964762921e-05
GSTO2	GSTO2	-0.121078743702096	0.0206862310082124
SEC61A2	SEC61A2	0.228340160365863	1.06027169129345e-05
PRKCQ	PRKCQ	0.113309494714814	0.0304406554297669
TLE2	TLE2	-0.145725178775759	0.00557953961649515
ASB1	ASB1	0.390558122053753	9.74734656116812e-15
FAM107B	FAM107B	-0.251768749150064	1.1039125201427e-06
ME1	ME1	0.267856668438373	2.05877448551028e-07
TBC1D1	TBC1D1	-0.228717250083452	1.07635945423679e-05
CDK13	CDK13	0.0371155893730013	0.4796387560388
MTHFD2	MTHFD2	0.378520254612745	7.14199991607174e-14
SLC9A7	SLC9A7	0.282103310594857	4.18889713313691e-08
FOXJ2	FOXJ2	0.143627109229872	0.00598055211807808
YBX1	YBX1	0.300534376136015	4.68803790764356e-09
PDE4A	PDE4A	0.152408295683485	0.00356574280607195
PPP2R5A	PPP2R5A	-0.0340822051243426	0.516315621331375
CTNNA2	CTNNA2	-0.497463839004854	3.59508389679116e-24
ELAVL1	ELAVL1	-0.0530103781968759	0.313705238779267
TIE1	TIE1	0.0269594361834416	0.607697812384345
DIP2B	DIP2B	0.111588890114543	0.0333846228949234
SMARCD1	SMARCD1	0.0838412496536973	0.109992112353428
KDM4A	KDM4A	-0.0258276217135219	0.623181004893689
NFYC	NFYC	0.188878171058762	0.000291786231097238
ZMYND12	ZMYND12	-0.624704398770724	1.83208234252473e-40
SLC9A3	SLC9A3	0.157837645569613	0.00257644961332752
NGEF	NGEF	0.051512134213606	0.328756352703459
ASPM	ASPM	0.336709707789212	4.54170234448265e-11
CD84	CD84	0.123463522347408	0.0183055067285505
ELOVL1	ELOVL1	0.271390987076253	1.40668616596051e-07
SPI1	SPI1	0.0196462820417613	0.569416626501483
ZNRD1	ZNRD1	-0.00208413463797062	0.697014414644685
MPPED2	MPPED2	-0.520167953642239	1.11828180056263e-26
CLDN18	CLDN18	-0.0108010512699977	0.741336229252799
ZBTB11	ZBTB11	0.0924966343217589	0.0776823572362861
ATXN3	ATXN3	-0.0392879238159976	0.454425134508609
GOLGA5	GOLGA5	-0.0410987412153209	0.433992497328457
FGFR2	FGFR2	-0.130432429473611	0.0126321272255118
LRRC40	LRRC40	0.0847724899487071	0.106194193255161
ISOC1	ISOC1	-0.506413886480322	3.59803472244773e-25
EML1	EML1	-0.0745970479949605	0.155337813190931
TRMT11	TRMT11	0.0263525692812441	0.571435699896938
THUMPD1	THUMPD1	-0.328853389483831	1.26690475604057e-10
MSANTD3	MSANTD3	-0.202034264017679	0.000104411361622722
KIF26A	KIF26A	0.0986281215331754	0.0597922360199195
ATG2B	ATG2B	-0.0540594751563801	0.303614869177271
ARFGEF1	ARFGEF1	0.229275997665301	9.7565735180275e-06
ACSM2B	ACSM2B	0.101886603617829	0.0521221180906103
ZFAT	ZFAT	0.330703707208364	9.21146948707026e-11
MTFR1	MTFR1	0.0228873548289246	0.663066611277613
STAG3	STAG3	-0.0687983008000964	0.190632100999872
FECH	FECH	-0.268461433034653	2.02141049470679e-07
MYO9A	MYO9A	0.118656563092845	0.0234986740782969
DDX3Y	DDX3Y	0.0899217392379454	0.0862738477793675
PFKP	PFKP	0.0820596764021515	0.11764866340861
IDI1	IDI1	0.0487336350395015	0.353710523093757
SP100	SP100	0.00689964419205063	0.672573545774336
KLF6	KLF6	0.184589857044523	0.000396343156138438
PLPP1	PLPP1	-0.338647887542413	3.08920740108149e-11
NEO1	NEO1	-0.0266765692666365	0.580750277538295
TRAM1	TRAM1	0.103154379910381	0.0489665406692786
PHKA1	PHKA1	-0.173781724159011	0.000857216277478079
TNFRSF1A	TNFRSF1A	0.0472216699479295	0.3683463792803
CACNB1	CACNB1	-0.0330592071398367	0.528956319455079
EVI5	EVI5	-0.188681821324745	0.000294134517238186
STOML1	STOML1	-0.00706687012376725	0.772451972370173
PKM	PKM	0.135281932539452	0.00966492801874394
DHX29	DHX29	-0.107030135978147	0.0410692091354834
DNTTIP2	DNTTIP2	0.104125630155199	0.0472298612397555
METTL22	METTL22	0.0551977944413321	0.293639603001549
TP53BP1	TP53BP1	-0.0891664721164757	0.0889461973609722
TRO	TRO	0.331908104808928	7.82877579269729e-11
RRP15	RRP15	0.0799610486920942	0.127807030108961
RHOA	RHOA	-0.0320086753271012	0.515871355253481
DHX8	DHX8	0.104916246947373	0.0471935513612758
PRKCZ	PRKCZ	-0.00615425143060607	0.833754486732877
ZFY	ZFY	0.0777355667209581	0.138404127309054
IARS2	IARS2	0.0280788908039799	0.592850693180292
SYT1	SYT1	0.0834397688161309	0.111529241003808
NAV3	NAV3	0.0621552901207706	0.236225920022184
IDH3G	IDH3G	-0.0398996797277949	0.447295791756757
ROGDI	ROGDI	-0.171520325938086	0.00102103208939558
PDZD4	PDZD4	0.0828421714202213	0.114274412662972
ATP2B3	ATP2B3	-0.122662820799641	0.0191313276835028
ROCK1	ROCK1	0.168698225425747	0.00122031289627556
CBFB	CBFB	-0.232260065551939	7.51712397211444e-06
PDK3	PDK3	-0.107444006034167	0.0402382451072142
HYAL2	HYAL2	0.0364242658274451	0.488570118472009
HDAC4	HDAC4	0.176059299909068	0.000735693281260876
RASSF1	RASSF1	-0.0291192425660048	0.530038579595334
FGFR3	FGFR3	0.34446157014321	1.33080153450249e-11
IFI35	IFI35	0.203679817570811	8.89198046972411e-05
HEATR6	HEATR6	0.15122843670793	0.00380170876479475
COASY	COASY	-0.17165458637215	0.00103702527305781
PLEKHH3	PLEKHH3	-0.0581078487822404	0.268176901396557
MEF2A	MEF2A	0.0310528447227447	0.554380635087678
OTUD5	OTUD5	0.179673568521021	0.000562698103731162
TFE3	TFE3	0.243190753251017	2.59659801592123e-06
TBC1D25	TBC1D25	0.18295776493062	0.000443129679499515
ACSL4	ACSL4	-0.184168994111406	0.000405979683576107
INPP5A	INPP5A	0.295130716541971	9.96421140897665e-09
GPKOW	GPKOW	0.260586520945931	4.49492706949515e-07
GRIPAP1	GRIPAP1	0.149109522324927	0.00430579876602172
FTSJ1	FTSJ1	1.44955633871817e-05	0.551130079108774
PRR11	PRR11	0.448357082476886	1.9426021659223e-19
REEP1	REEP1	-0.338229244945908	3.47188731628461e-11
ATP11A	ATP11A	0.0622628798517596	0.235696732351808
POLR1A	POLR1A	0.360594808986666	1.19542933759243e-12
LAPTM4A	LAPTM4A	-0.0268474266478152	0.609174732645955
TTC7A	TTC7A	0.0762611508706439	0.145960799097665
IP6K2	IP6K2	-0.119335462033611	0.0226464168052933
STON1-GTF2A1L	STON1-GTF2A1L	0.195384547578622	0.000172692940996994
SRBD1	SRBD1	-0.0628810650470215	0.231461641559741
KIF2A	KIF2A	-0.246907278871735	1.801510593917e-06
RASGRP2	RASGRP2	-0.00309252856873539	0.60586234299529
PSME4	PSME4	0.0388718256128262	0.459512390845054
IFT80	IFT80	-0.263892651890795	3.2263628793351e-07
SIRT2	SIRT2	-0.0289592592886784	0.53885948440207
ERLEC1	ERLEC1	-0.249859390261066	1.3378000766832e-06
PPP2R5B	PPP2R5B	0.0771352645012233	0.141648908046557
PYGM	PYGM	0.220377007547722	2.17404604873476e-05
PAGE1	PAGE1	0.0244878442765599	0.593811014774687
PITX1	PITX1	0.0921174330468262	0.0788152756247844
TRPC7	TRPC7	0.291783338412131	1.43706682142347e-08
MAST4	MAST4	-0.547705383296919	6.19109345020618e-30
ADGRF5	ADGRF5	0.0176976069419898	0.670021271378848
SDK2	SDK2	-0.0391672803918911	0.455666673395033
ADAM7	ADAM7	0.010031166764511	0.730013067486017
NUP133	NUP133	0.092458193148385	0.0787300342103031
NUCKS1	NUCKS1	0.0333299141038123	0.527199001977065
VPS35	VPS35	-0.228826842747886	1.03960076253423e-05
DNAJA2	DNAJA2	-0.262733688192584	3.54311766280682e-07
BCL3	BCL3	-0.0659857519126379	0.208522444448457
KCNAB2	KCNAB2	0.135603489377792	0.00955954737785418
ABCC9	ABCC9	-0.169809934196236	0.00112689568774575
GAL	GAL	0.333980393443842	6.45811486678293e-11
CLEC2D	CLEC2D	0.0568263500992694	0.278920734350479
FUNDC1	FUNDC1	0.0598749526357878	0.25390701591413
MAOB	MAOB	-0.32317029519011	2.557953219852e-10
RORA	RORA	-0.242367607363333	2.84403046008837e-06
DRD4	DRD4	0.0868476578318972	0.0976145123400063
TGFBR3	TGFBR3	0.0258662379112413	0.622593377613299
PLA2G10	PLA2G10	-0.430231526172056	7.43586428232069e-18
HES2	HES2	-0.273915342668648	1.05473787026672e-07
ATP1B3	ATP1B3	0.0243211926392255	0.607619667608515
NEDD4	NEDD4	0.030673796218347	0.510185218968951
PIGB	PIGB	-0.249831079490248	1.39252418164596e-06
MAPK6	MAPK6	-0.25992641348966	4.81037224525571e-07
GNB5	GNB5	-0.622780975570105	1.38719621574309e-40
RAB27A	RAB27A	0.212101173238392	4.65546714973643e-05
CECR5	CECR5	-0.000515159748857661	0.59736237657535
UFD1L	UFD1L	0.184334763276114	0.000403083796996805
LRP6	LRP6	0.0147975788219391	0.756515275493153
GUCY2C	GUCY2C	0.0576163020772143	0.272316460857696
SCT	SCT	0.0604092118649807	0.250926399418718
PHRF1	PHRF1	0.236976634371153	4.76499136986723e-06
IKBKAP	IKBKAP	-0.0649122749556501	0.216091642932678
NUCB2	NUCB2	-0.562348495818462	9.69731818217434e-32
PFN2	PFN2	-0.104334210637601	0.0486791802487742
PTPN3	PTPN3	-0.358727118741209	1.59571562939117e-12
SPTB	SPTB	0.315569181920468	6.9860658491221e-10
DAPP1	DAPP1	-0.0969753649749319	0.064492226775649
FGF10	FGF10	-0.0595565511998113	0.256454459742932
SLC44A1	SLC44A1	-0.347775477918865	8.14804775139807e-12
TMEM260	TMEM260	-0.413323854951156	1.72642857446895e-16
SMG6	SMG6	0.0686995602526897	0.190991218622625
EXOC5	EXOC5	-0.0845213873745287	0.106945268792493
CLTCL1	CLTCL1	0.239210322344509	3.82339416687141e-06
FGF22	FGF22	-0.0574669797926068	0.273747822689133
FSTL3	FSTL3	0.410254908497173	3.01553205970512e-16
DGCR2	DGCR2	0.19742245549487	0.000147342988060393
RNF126	RNF126	0.0212406832469994	0.612157287897422
MNT	MNT	0.34141746203268	2.05873566536511e-11
ZXDC	ZXDC	0.337445529671813	3.7171546205548e-11
JMJD6	JMJD6	0.142852337728015	0.0062621006879774
POLB	POLB	0.148976399248912	0.00438326575289115
ST6GALNAC1	ST6GALNAC1	-0.501724945989306	1.49707471723059e-24
WIPI1	WIPI1	-0.164509053019371	0.0016393268388304
FRMPD1	FRMPD1	0.102793964116377	0.0497373915005904
GBA2	GBA2	0.0313511444128367	0.550507267423013
NDST1	NDST1	0.330866855788791	8.99707869814466e-11
ASNS	ASNS	0.299602096842641	5.25453828942386e-09
AP3M2	AP3M2	0.0586333987918398	0.266169101533623
CNGB1	CNGB1	0.234582986345755	5.90736185834072e-06
ST6GALNAC2	ST6GALNAC2	-0.244279414570922	2.32777915208555e-06
CHAT	CHAT	0.219592349776386	2.31967787865122e-05
PABPC1	PABPC1	-0.0888505503916323	0.0901820878624202
TESK2	TESK2	0.177159571171624	0.000723337380089312
CFAP20	CFAP20	-0.0666384220197199	0.204433704908186
CSNK2A2	CSNK2A2	0.174153119343273	0.000835500846468917
PTPN21	PTPN21	-0.00623762635098503	0.743404127440413
EIF2B3	EIF2B3	0.151192431499319	0.00392010998500907
CAMK2A	CAMK2A	0.0193267771794178	0.551916051701501
TCOF1	TCOF1	0.366992135201372	4.78145811475196e-13
CDC42	CDC42	-0.133657505125973	0.0105989154023114
OSBPL3	OSBPL3	0.0728926824391468	0.165117645960958
EPHA8	EPHA8	0.216716679758618	2.96990197790066e-05
SLC12A3	SLC12A3	0.140408339671443	0.007276059463513
RAD18	RAD18	0.289571866167459	1.75664100814466e-08
ATP2B1	ATP2B1	0.119479681855246	0.0224300287306135
TRPM5	TRPM5	0.242427255879099	2.80117410034875e-06
NCK2	NCK2	0.0607633527870171	0.247806207477306
MAP4K4	MAP4K4	0.109712406297197	0.0375659870336066
MGAT4A	MGAT4A	0.476652428049102	4.57180820833638e-22
RPL31	RPL31	-0.188080041730621	0.000304945163781154
WDR1	WDR1	0.130772936753768	0.0123988571227821
SNX13	SNX13	-0.0857162671751653	0.102085861376345
MS4A12	MS4A12	-0.0588470155002893	0.262202898234865
ARHGAP10	ARHGAP10	-0.161243368394857	0.00204032104000579
RPS6KA2	RPS6KA2	-0.129223329973782	0.0134892478919825
ING3	ING3	-0.0267061347915995	0.54926220050181
VASH1	VASH1	0.248004535298964	1.71238595012252e-06
LMCD1	LMCD1	0.0156179063794915	0.718113974798195
WBSCR22	WBSCR22	-0.13377646326289	0.0105119750612026
SEL1L	SEL1L	0.128265031094465	0.0142921613514782
TRIP13	TRIP13	0.342409010213725	1.78652115981065e-11
ATP6AP1	ATP6AP1	0.184213405758463	0.000466747941132367
TCF3	TCF3	-0.129188447235233	0.0135254644392611
TRIB2	TRIB2	0.259734630652266	4.8587886879576e-07
DAZAP1	DAZAP1	-0.0127088190934213	0.730775401322397
MBD3	MBD3	-0.171937147313945	0.00100175760537839
PRLH	PRLH	-0.3440168257676	1.50575460994e-11
HLTF	HLTF	0.227378812660774	1.15097300502978e-05
FAM50A	FAM50A	-0.0348192722972091	0.507398679834553
FAM3A	FAM3A	0.053406802991754	0.309892886888889
CPSF1	CPSF1	0.11936420479395	0.0229160985478989
MYO3B	MYO3B	-0.0702805451338857	0.180674945269331
CYBRD1	CYBRD1	0.114147296441012	0.0292259602886401
CDH19	CDH19	0.162225095760665	0.00191784855212328
PDCD2	PDCD2	0.0490410709787566	0.354413019797554
SLC6A15	SLC6A15	0.371731840439978	2.74515116817919e-13
RDH11	RDH11	-0.241070921692493	3.20536296928444e-06
PRKACA	PRKACA	0.141380999507526	0.00686704200649782
ADGRL1	ADGRL1	0.311510800583065	1.29473772416909e-09
SPP2	SPP2	0.100512024096336	0.0565730044568429
ACTN1	ACTN1	0.144422231843295	0.00606321001131778
ZFYVE26	ZFYVE26	0.23266667037095	7.07334551137719e-06
RPS6KA6	RPS6KA6	0.228740302783677	1.01796594862789e-05
EPN2	EPN2	0.152008921288416	0.00362430933248788
PTPN18	PTPN18	-0.298009081939923	6.39166138484598e-09
LIMS2	LIMS2	-0.100358468541641	0.0555239752358614
ASIC4	ASIC4	0.266723699257532	2.32349651501234e-07
SPEG	SPEG	0.387772692123251	1.52309575230005e-14
LNX1	LNX1	-0.430172247116697	7.30771541875894e-18
ALDH3A2	ALDH3A2	-0.363155557875288	8.09827385844595e-13
TFRC	TFRC	0.188613517677735	0.000290476434442254
SREBF1	SREBF1	-0.235394879843302	5.60977309863173e-06
TRPC5	TRPC5	0.00604079128590408	0.780619034022188
AFF4	AFF4	0.0224939320003111	0.626599788574281
UBE2D1	UBE2D1	-0.00947394313151491	0.565150174478688
MPP5	MPP5	0.00946464808743854	0.729643740004403
RHOBTB1	RHOBTB1	-0.417329512749708	8.17844100858495e-17
SMC1A	SMC1A	0.33365670062878	6.26878998483188e-11
HSD17B10	HSD17B10	0.192837122334092	0.00021046294861578
MARK2	MARK2	0.2451772504603	2.31248153492701e-06
HMMR	HMMR	0.324370274098579	2.1823135263808e-10
CHFR	CHFR	-0.0377995930178142	0.471901287203402
TRHDE	TRHDE	0.408513655996368	4.10110472292305e-16
P4HA2	P4HA2	-0.280668071831331	4.99774408968928e-08
FCGR2B	FCGR2B	0.0292110395749339	0.40309470316776
NFATC3	NFATC3	0.0581252410085885	0.268135767659808
TRNT1	TRNT1	0.0777649252847967	0.138179263002777
ACADVL	ACADVL	-0.233340126152535	6.6376502447116e-06
STK10	STK10	0.273538992778185	1.09860550608033e-07
FBXW11	FBXW11	0.127995158370641	0.0144215306627032
ACAP1	ACAP1	0.0379276661512393	0.470119301464113
CRMP1	CRMP1	0.13886777656674	0.0079496504602561
EVC	EVC	0.338154787161573	3.25123219558985e-11
DERL2	DERL2	-0.273954157628555	1.09313887241644e-07
SIDT1	SIDT1	-0.53042352507941	7.14294242152259e-28
NDE1	NDE1	-0.0101730297820326	0.699410807094835
MRVI1	MRVI1	-0.14011008194081	0.00751641421834988
TMEM38A	TMEM38A	0.418633395135378	6.61493722128589e-17
AP1M1	AP1M1	0.247330718280403	1.98534219579196e-06
PVR	PVR	0.228038049290084	1.08616414611208e-05
XRCC1	XRCC1	-0.0133295968508213	0.578968357124875
SCARB1	SCARB1	0.0601534010779952	0.251789181026957
CYP2W1	CYP2W1	0.26203184301333	4.74892559186089e-07
MCM2	MCM2	0.410533350029267	3.47376148787619e-16
MOV10L1	MOV10L1	-0.00658421825886075	0.733229238741867
PANX2	PANX2	0.208557830074831	5.95134661643551e-05
SELO	SELO	-0.136260867522047	0.00914990555388822
TP63	TP63	-0.0839097176550479	0.109516005813134
ALPK1	ALPK1	-0.339592198918476	2.67416027630483e-11
LLGL2	LLGL2	0.0797903136181837	0.128114429343605
PDE8A	PDE8A	-0.0298813194187635	0.569332429255548
CLCN4	CLCN4	0.42424261146104	2.27832498149172e-17
NLE1	NLE1	0.146083008004239	0.00516842275773241
SDHA	SDHA	0.106448801168357	0.0421108727849886
SMARCE1	SMARCE1	-0.139973465911188	0.00748546089331275
FNDC8	FNDC8	0.138050796085621	0.0083540643695867
GSDMB	GSDMB	0.164879462128828	0.00157389356951958
KDM5A	KDM5A	0.203959872390339	9.6261697216415e-05
ADAM11	ADAM11	0.215275512911121	3.36746931617631e-05
PPP2R3A	PPP2R3A	0.280128110075365	5.3098514555745e-08
FERMT2	FERMT2	0.261631893620631	3.98032808290002e-07
ABCB11	ABCB11	-0.308906332225849	1.71274195254093e-09
DHRS9	DHRS9	-0.114403137069003	0.0290224461910297
CD5L	CD5L	-0.110383105420644	0.0359097812396943
PTGS2	PTGS2	-0.160832940386479	0.00205537738417441
IGF2BP2	IGF2BP2	0.546463503756011	8.86934990365408e-30
MAP3K13	MAP3K13	0.145794755787621	0.00529276267133954
ST6GAL1	ST6GAL1	0.109608191595229	0.0368892740148449
TBX21	TBX21	0.199169190720348	0.000138075248664761
FRY	FRY	-0.0596787881019194	0.257204676656155
PICALM	PICALM	0.133202744972998	0.0108633833722236
NSF	NSF	-0.0678387290443878	0.196348869741439
GLI2	GLI2	0.116254713555477	0.0263594485099869
CLASP1	CLASP1	0.230842132680911	8.37367980112862e-06
MRPS34	MRPS34	0.00630408762330228	0.655757575366309
NOTCH3	NOTCH3	0.26069050748205	4.43114454713713e-07
CLNS1A	CLNS1A	0.0285188600494524	0.554009927611707
PPP2R2C	PPP2R2C	-0.215219195234339	3.48328683121304e-05
TEAD2	TEAD2	-0.0392386071663612	0.41031540672309
EED	EED	0.00731123807678701	0.690803287863786
CDHR2	CDHR2	-0.19688091544738	0.000154923388137847
SNCB	SNCB	0.125848687595593	0.0161563045262337
TSG101	TSG101	0.146069616934739	0.00592063291741021
NCBP3	NCBP3	-0.271972496230749	1.31392280902886e-07
ATP2A3	ATP2A3	-0.0234451715153979	0.65551377213422
CA12	CA12	-0.201682623214756	0.000107946765214126
MGLL	MGLL	-0.111646873478486	0.0331845029618891
NTN4	NTN4	0.104443010487714	0.0461768399453831
BCS1L	BCS1L	0.162563916132996	0.0018342287383267
NUAK1	NUAK1	0.404541160037387	8.3549913145464e-16
DPP8	DPP8	-0.14709072236446	0.00486769031608054
SLC24A1	SLC24A1	-0.11334137134792	0.0305027616286134
ZNF532	ZNF532	0.0234050883546259	0.638086156045806
SCARF1	SCARF1	0.0286940198513136	0.55801094589289
LMAN1	LMAN1	-0.220751565023425	2.08666320615359e-05
HACD3	HACD3	0.167240231330568	0.00134668487382832
IPCEF1	IPCEF1	-0.319458878987202	4.19073474378822e-10
ZZEF1	ZZEF1	0.0744996810948781	0.155534141356724
NOX3	NOX3	-0.0104281522984273	0.73848088932796
ENO1	ENO1	0.1902362648703	0.000257258879495069
SLC12A1	SLC12A1	-0.116489150522524	0.0260913450110508
MYDGF	MYDGF	-0.277199719623647	7.67537765614354e-08
ANO8	ANO8	-0.0373454383725434	0.477175654805072
TUBE1	TUBE1	-0.196985578631755	0.000154565863851898
ARHGEF10L	ARHGEF10L	0.0846949773716797	0.1062287265323
TXK	TXK	-0.413826774239224	1.83518137088649e-16
WSCD2	WSCD2	0.17869806408717	0.000607318510651632
KCNQ2	KCNQ2	0.33704110631852	3.8632083852622e-11
TACR2	TACR2	-0.127250805148141	0.0149874923048958
ACTR6	ACTR6	-0.234581351676783	5.91844618307508e-06
TIPIN	TIPIN	-0.00721178710505311	0.721346828606851
SRI	SRI	-0.170467395275844	0.00107865785314048
EIF4G3	EIF4G3	-0.225775942184312	1.37597104033065e-05
NUP37	NUP37	0.121670865550995	0.0200636022373194
SEMA3A	SEMA3A	-0.0991515198621928	0.05843293308896
GTSE1	GTSE1	0.325482175304613	1.89771707760403e-10
SEMA3C	SEMA3C	-0.134209043155206	0.0102638073256443
TTC38	TTC38	-0.266233144447972	2.53489261909835e-07
ACAT1	ACAT1	-0.128322761245398	0.0141941400226166
GRAMD4	GRAMD4	-0.14606478819842	0.00518060930221009
CELSR1	CELSR1	-0.0654063823280159	0.213384280522555
WNT8B	WNT8B	0.174235040342227	0.000854477941248844
ZNF638	ZNF638	-0.0366478455671711	0.485741507988581
SLC25A40	SLC25A40	-0.186010652974678	0.000360281213741086
TIMM21	TIMM21	0.104851237754402	0.045385082541052
ADD2	ADD2	0.31751098903769	6.71734582256897e-10
FGF4	FGF4	-0.0695460991890488	0.185013441977197
RASAL2	RASAL2	-0.149330574927419	0.00427626508388988
VPS9D1	VPS9D1	-0.104268106773479	0.0466533679791837
ZNF37A	ZNF37A	0.119341522355661	0.0226757256489398
MARK3	MARK3	-0.00591109666860979	0.810229064381038
SLC25A3	SLC25A3	0.220756172460914	2.09901636407455e-05
FNDC3B	FNDC3B	-0.0632466567883865	0.228135334185588
FOSL2	FOSL2	0.169736805144199	0.00113263946672937
CACNG5	CACNG5	0.129162683570659	0.013536396687282
CACNG4	CACNG4	0.235095115601521	5.63419081704617e-06
FRYL	FRYL	-0.253513905205983	9.24589858828278e-07
TMEM131	TMEM131	-0.277568077507805	7.00557361183594e-08
FSCN1	FSCN1	0.153994012731867	0.00318776737305911
ACTB	ACTB	0.0991750370351219	0.0585055211632962
MOCOS	MOCOS	-0.245137394939867	2.16300825527606e-06
PLD1	PLD1	0.193578582547214	0.000205995132439088
ATP12A	ATP12A	0.120373992834987	0.0214398209528393
WDR62	WDR62	0.375115741257278	1.22757333302342e-13
DLG1	DLG1	0.115717860148307	0.0270627403605533
RAB7A	RAB7A	0.308110669019327	1.81948242249903e-09
BCAP29	BCAP29	-0.191418462200018	0.000234550474150482
SEC31B	SEC31B	-0.190768154709241	0.00024658378902552
SART3	SART3	0.279287368313014	7.77847743721746e-08
ARHGAP15	ARHGAP15	-0.021818167802712	0.54262530461409
TUBA3D	TUBA3D	-0.349430993735737	6.50071469522843e-12
PAX2	PAX2	0.173419600789702	0.000903658730597939
EXOSC7	EXOSC7	0.0351609822193659	0.503388719147567
KIFAP3	KIFAP3	-0.318384059616533	4.83545814344846e-10
MKRN2	MKRN2	0.117448873534454	0.0249000245136883
MCM6	MCM6	0.415067594794683	1.24927206098971e-16
REXO2	REXO2	-0.187285677823835	0.000336749051710148
RBM7	RBM7	-0.300232173435432	4.86327103409898e-09
RBMS2	RBMS2	0.354126346722778	3.23327786534918e-12
BAZ2A	BAZ2A	0.487213914064721	3.85781323123291e-23
PTPN23	PTPN23	0.122574481285129	0.0203619758308808
MLH1	MLH1	0.184786030526656	0.000412642487145152
UNG	UNG	0.354309854812627	3.21132786660596e-12
FMO4	FMO4	-0.379902140561954	5.61493759076346e-14
KLHL20	KLHL20	0.0180905151860563	0.701294969685051
RGS11	RGS11	0.170304406431907	0.0010934757140447
SLC46A1	SLC46A1	-0.206600643901976	7.0483939240066e-05
PLXNA2	PLXNA2	-0.356693093850483	2.19238813002308e-12
SPAG5	SPAG5	0.345148450968644	1.20599995363411e-11
ANKRD13A	ANKRD13A	0.305352042044511	2.61109224968255e-09
TPD52	TPD52	0.165513553383727	0.00150949212759245
ACACB	ACACB	0.294388539458852	1.00411478653684e-08
TRAF4	TRAF4	0.0771357866547024	0.141448515305927
PAG1	PAG1	0.0497560995916148	0.343473904090392
GPATCH1	GPATCH1	0.406704410028116	5.67783039670975e-16
ICAM3	ICAM3	0.117515439395209	0.0256770899972306
NT5C2	NT5C2	0.0680565653352498	0.19456886559218
MCAM	MCAM	0.277788263948635	6.90325025031562e-08
GPC4	GPC4	-0.347778972160917	8.16412921697035e-12
MBNL3	MBNL3	0.0181838819587029	0.699607179859796
CAMSAP3	CAMSAP3	-0.123521824831556	0.0182397456233071
RAP1GAP	RAP1GAP	-0.146558857159172	0.00502884683014935
XAB2	XAB2	-0.039525955646864	0.456493087684325
ARHGEF1	ARHGEF1	0.00190430644762495	0.618993554242938
STXBP2	STXBP2	-0.173843030221875	0.000873265998717178
MAP2K7	MAP2K7	0.0378333128745542	0.404465858436986
NMRK2	NMRK2	0.125349070312208	0.016616554096893
DGKD	DGKD	0.1879057122349	0.000306890273117556
CTTNBP2	CTTNBP2	0.101543643986951	0.0528975709639151
ACTL6B	ACTL6B	0.166185331023418	0.00145910243883573
RARB	RARB	-0.187151314679687	0.000324317556467361
TOP2B	TOP2B	-0.0065540062485196	0.73626029893868
TM9SF3	TM9SF3	-0.174384642231532	0.000823231361620918
NFKB2	NFKB2	0.221623236693818	1.93047770186735e-05
UBE2T	UBE2T	0.162032397390798	0.00191727220279066
PPP1R12B	PPP1R12B	-0.204607036134668	8.26309980932431e-05
DNAJC10	DNAJC10	-0.623774752962007	1.0754467284052e-40
GTF3C1	GTF3C1	0.0802847373269173	0.125762161207726
IL4R	IL4R	0.0163047687364437	0.446288469829602
USP33	USP33	0.0420591776249041	0.423057287080141
PAK3	PAK3	0.139499610932513	0.00760699152756273
CAPN6	CAPN6	-0.423268332588901	2.88649803000449e-17
DCX	DCX	-0.0753840787717392	0.151171995816514
SNRPA	SNRPA	-0.0813325445121837	0.120903330974962
SPAG6	SPAG6	0.0658380307100734	0.209725826602462
EXOSC5	EXOSC5	0.325100291729052	1.97331093270163e-10
DYNC1I2	DYNC1I2	0.0586216589467716	0.26505819364821
APBB1IP	APBB1IP	0.0493236614625401	0.34739835978321
LRCH4	LRCH4	0.160514124058562	0.00217026610531658
FAM76B	FAM76B	-0.0765692513261867	0.145466191078959
SIRT6	SIRT6	-0.237256840616172	4.58800535506049e-06
TYR	TYR	-0.0832409281009257	0.112829792681231
POLD3	POLD3	-0.0921247806444999	0.0794478147891182
ACTN2	ACTN2	0.112809743511529	0.0311846346954874
CAPZB	CAPZB	-0.0599485492614039	0.253283546849853
GPR137B	GPR137B	0.244548313800511	2.26779821165333e-06
NAALAD2	NAALAD2	0.158771526809787	0.00236115590512207
JADE1	JADE1	0.220657681314523	2.26970526451929e-05
SLC25A43	SLC25A43	0.26165930079888	3.98403329392195e-07
UBE2A	UBE2A	-0.279498276092527	5.99925054111949e-08
FGFR1	FGFR1	-0.2240774915575	1.60055706783507e-05
FKBP6	FKBP6	-0.358563392350215	1.64431248940288e-12
SMC1B	SMC1B	0.26074583519984	4.41952995805035e-07
FBLN1	FBLN1	-0.385260765089869	2.36904140198346e-14
ITGA8	ITGA8	-0.0917188771047259	0.0801336307506433
CST7	CST7	0.107271875641913	0.0419373088828195
MAP2	MAP2	0.11509573902661	0.0279657642032693
PIAS2	PIAS2	-0.108958472497199	0.0375835182025151
AMPH	AMPH	-0.254445133687543	8.70913600640308e-07
ARAF	ARAF	0.193677082294209	0.000197614034030634
MCCC1	MCCC1	0.331465241772583	8.97306413685309e-11
LAMP3	LAMP3	0.384221547158078	2.75830807605076e-14
FAP	FAP	0.111774357171481	0.033482089745811
NEBL	NEBL	0.0155898178232475	0.649479129609358
ACER3	ACER3	-0.121301729366754	0.0204521770740886
UBE2K	UBE2K	0.00995784742472449	0.737731217866494
PIK3C3	PIK3C3	0.131895037417871	0.0117139117319333
N4BP2	N4BP2	-0.0919521611536913	0.0794141987510381
TIGAR	TIGAR	-0.00528564612177788	0.752858290309939
TULP3	TULP3	-0.312857819793536	1.08549516173667e-09
SYNJ2	SYNJ2	-0.0460524474176931	0.380406727011012
ADCY2	ADCY2	0.06774313074197	0.196832231399401
PPP2R5C	PPP2R5C	-0.0883469913353349	0.0925635537728662
RBFOX1	RBFOX1	-0.0210607614856506	0.630795278127171
GNB1	GNB1	0.130865394148557	0.0123363686180662
HOXA9	HOXA9	0.0220691357199607	0.674315916693797
EDN1	EDN1	0.0201364984146414	0.622813895349219
MLLT10	MLLT10	0.157535485425099	0.00254426619818711
ZCWPW1	ZCWPW1	-0.10199101595327	0.051560679041781
ADCYAP1R1	ADCYAP1R1	-0.48484271865075	6.56795016726686e-23
FGF20	FGF20	-0.234441406857309	5.98739031800983e-06
P2RY10	P2RY10	0.0683255615483407	0.192828749179344
ITM2A	ITM2A	0.166012216127374	0.00148539516893045
NRDC	NRDC	0.171516505614659	0.00100975444697417
VDAC3	VDAC3	-0.123359042862513	0.0185125464954376
PCM1	PCM1	-0.469749852821703	2.35129576500455e-21
TNRC6C	TNRC6C	0.213681559425034	3.89058778604413e-05
CBFA2T2	CBFA2T2	0.199642136734963	0.000140680533674414
BRINP1	BRINP1	0.286665859777979	2.47078466616538e-08
ITCH	ITCH	0.24565627859386	2.03339677438936e-06
PKD2L2	PKD2L2	-0.00895233729505065	0.603713380152403
TP53INP2	TP53INP2	-0.227265376641446	1.17008094836245e-05
SDF4	SDF4	0.0629961616961446	0.230303224608431
MYH7B	MYH7B	-0.178919436616326	0.000598183831249606
BPIFB2	BPIFB2	-0.272517150727912	1.26190527156541e-07
TP73	TP73	-0.565409231921482	9.14444557506671e-32
TOLLIP	TOLLIP	0.182029911818212	0.000474868120371819
UBE2D4	UBE2D4	-0.2231456110023	2.00201617852236e-05
CLUL1	CLUL1	-0.311607388921753	1.16512724682396e-09
RUNX1T1	RUNX1T1	-0.191384774772946	0.00023515502159578
CDH17	CDH17	0.220465366086721	2.16940857256223e-05
THOC1	THOC1	-0.0606329998074671	0.25173921196049
FKBP7	FKBP7	-0.0539963193018045	0.305080395956711
OSBPL6	OSBPL6	-0.116074997096467	0.0265889930925112
SLC1A3	SLC1A3	0.162557456405032	0.00184622437317892
XRCC5	XRCC5	0.164731953248917	0.00159682572442663
LXN	LXN	-0.152498136727044	0.00349422839064919
SP140	SP140	0.242329160468983	2.82261034061305e-06
MKNK1	MKNK1	0.173365931364304	0.000883075962916503
TNS1	TNS1	0.145137021552263	0.00547143238871076
REXO1	REXO1	0.0610954852255483	0.244456334437174
SAR1A	SAR1A	0.10480563840651	0.045397498040436
CDC14A	CDC14A	-0.539210381064334	8.88520361727964e-29
RAPGEF3	RAPGEF3	0.353832116360484	3.38676628132389e-12
CEACAM1	CEACAM1	-0.388331197505781	1.39454844429572e-14
SENP1	SENP1	0.21681530783093	2.9732011407291e-05
DUSP13	DUSP13	0.144962724416865	0.00555323825657334
CIC	CIC	0.374899324481686	1.28008219474906e-13
LIPE	LIPE	0.0867541688676447	0.0979572529082729
FDFT1	FDFT1	-0.2787588066186	6.23566817588658e-08
PAFAH1B3	PAFAH1B3	0.0466339000773173	0.374356393192427
OPHN1	OPHN1	0.0742250994068527	0.160698261494706
AFM	AFM	0.0143919645878626	0.784063760246957
KIF22	KIF22	0.392415506798847	6.92440633836511e-15
SCGN	SCGN	0.0747988658075119	0.153871560770442
CARMIL1	CARMIL1	0.215692245695125	3.45224782204325e-05
PGM1	PGM1	0.132777798715032	0.0111088356726091
DDX1	DDX1	0.187151671655361	0.000324293791877294
DNM2	DNM2	0.318867678141242	4.53505480298351e-10
EPB41L2	EPB41L2	-0.353971621947911	3.26834183973988e-12
RIMS1	RIMS1	0.156740850569968	0.00268312536346871
MOXD1	MOXD1	-0.191191189724025	0.000239166956853734
STX7	STX7	0.121387010489264	0.0203812287171012
RABL2B	RABL2B	-0.543864160055767	2.83290103621493e-29
KEAP1	KEAP1	0.22056041380553	2.12065934704373e-05
DDX43	DDX43	0.0719757684546223	0.174087724098101
PTPRH	PTPRH	0.0557385422000941	0.289998554754754
DCT	DCT	-0.0337208689441687	0.520737799131509
SLC35C2	SLC35C2	0.140486787023484	0.00719045442246791
CRYBG3	CRYBG3	0.0916843107410851	0.080260692654951
EPHA6	EPHA6	0.2403759551277	3.40300374106376e-06
SCTR	SCTR	0.11026228984157	0.0352552362372279
RFX3	RFX3	-0.54024425881731	4.8145811379773e-29
RIF1	RIF1	0.28663219635578	2.49207647071512e-08
RAB21	RAB21	0.0985107496179404	0.0601487913692056
SLC4A4	SLC4A4	-0.106892782136801	0.0413480446730142
SMARCA2	SMARCA2	-0.15870384929464	0.00240103956190708
RDH8	RDH8	0.23005808821301	9.07137365542087e-06
SESN1	SESN1	-0.453690440837315	6.80073874511835e-20
MID2	MID2	-0.00824630473204391	0.674253259906252
PIH1D3	PIH1D3	-0.683151600744326	1.82502913660989e-51
COL5A3	COL5A3	0.177043507540929	0.000679678230848984
SRCAP	SRCAP	0.243729797116124	2.47224136019222e-06
PUM3	PUM3	0.119658821651401	0.0228172060723281
CPB2	CPB2	-0.106114821120428	0.0427555394313235
CHRNA3	CHRNA3	-0.120668247333964	0.0211180499683585
KCNN2	KCNN2	-0.154285560689446	0.0031244770053989
CNOT4	CNOT4	-0.0179049168538821	0.645284521556719
PSEN1	PSEN1	-0.0195599006648873	0.665597585932289
CPOX	CPOX	0.234060764677327	6.35447694725541e-06
CLDND1	CLDND1	0.107051047174694	0.0409943950821756
MOK	MOK	-0.468634895655404	2.55469180806328e-21
HSP90AA1	HSP90AA1	-0.0884077157383835	0.0918525408081178
RBL1	RBL1	0.260351605778093	4.58931499301442e-07
DLGAP4	DLGAP4	0.0611705051342038	0.243719802106112
IGSF9B	IGSF9B	0.238694811119911	4.26651019307736e-06
CFHR2	CFHR2	-0.0755261983142748	0.149996398845553
NDC80	NDC80	0.44315376051206	5.73090982557849e-19
AP4E1	AP4E1	-0.0647166461160436	0.217405817979852
RSBN1	RSBN1	-0.0766616098361562	0.143890351414581
MAGI3	MAGI3	-0.0371036232402427	0.448298982997987
CXCL2	CXCL2	-0.295418760322639	9.01193285013325e-09
AFP	AFP	0.089475379368615	0.0878608344940521
COL4A4	COL4A4	0.444837142807345	4.03264512678129e-19
TCF7	TCF7	-0.348745792809378	7.36182564494936e-12
OSTM1	OSTM1	-0.00825299558118691	0.583181485338224
CDH7	CDH7	0.0730619263389509	0.163654426241463
IMPG2	IMPG2	0.126348733295299	0.0157517779558548
PCNP	PCNP	0.115338728627938	0.0275858232775253
EXD2	EXD2	-0.271612293653725	1.36192209929961e-07
ARG2	ARG2	-0.0805015350724081	0.124781655251291
MEF2C	MEF2C	-0.04350850833769	0.40828074260503
PTPRC	PTPRC	0.0747182047144093	0.154527562842041
CACNA1S	CACNA1S	-0.149377095992487	0.00424595722877923
PKP1	PKP1	0.171532271661849	0.00100579119957728
UBA5	UBA5	0.00861342053055624	0.661920293667321
STK17B	STK17B	0.232343016904881	7.33207929671328e-06
CDC14B	CDC14B	0.146564187403063	0.00506211348260112
ZNF510	ZNF510	-0.228745528327093	1.01738492498207e-05
LRP2	LRP2	0.0595785284283311	0.256237095745399
ZNF506	ZNF506	0.097925184306972	0.0616379408095186
JMJD4	JMJD4	-0.0115426518141932	0.798951314451952
DUSP12	DUSP12	0.248657207201485	1.63337818381436e-06
AACS	AACS	-0.19811357820807	0.000139099305431722
KIAA0141	KIAA0141	-0.314164137893142	8.85398104492699e-10
SLC13A1	SLC13A1	0.0229229932228363	0.586612403875248
CADPS2	CADPS2	-0.367195264766153	4.49237493950212e-13
PCDHB4	PCDHB4	0.00174628478812854	0.702753476428862
PCDHA6	PCDHA6	0.0365819329123996	0.486788349017248
PCDHGA2	PCDHGA2	0.153427465578022	0.00334163292129501
HSPB11	HSPB11	-0.0213866020458008	0.64834879037494
PHLPP1	PHLPP1	-0.37371560611801	1.53630985740233e-13
ATP8B1	ATP8B1	-0.306048751237609	2.42966432525826e-09
IL12RB2	IL12RB2	0.479164412566543	2.38052244671963e-22
SMARCD3	SMARCD3	0.229821811757323	9.19972165072352e-06
WDR70	WDR70	0.287157234093178	2.33261194254023e-08
FYB	FYB	0.136269351153351	0.00919845427888659
MPP4	MPP4	0.0805069216607552	0.124720017688686
STRADB	STRADB	0.0778875027074769	0.137494251181476
BZW1	BZW1	0.213313784613	4.14790771905551e-05
PGR	PGR	-0.694090965824157	1.1668225312775e-53
C1QTNF3	C1QTNF3	-0.106278548702395	0.0432638357482116
ME2	ME2	-0.191159301279098	0.000239375313221196
C5orf22	C5orf22	0.160512576049651	0.00210394803748498
CCNT2	CCNT2	-0.0624820000327998	0.234570642604795
FAM135A	FAM135A	0.133790579497018	0.0105038496869778
COL19A1	COL19A1	0.186262395941051	0.000350591081178237
EPB41L3	EPB41L3	0.0539397401839486	0.304997057199112
COBLL1	COBLL1	0.0763797460264061	0.145399401230534
DLG3	DLG3	-0.273628290745648	1.08838865366078e-07
KCNK2	KCNK2	0.28400035184155	3.4904741754937e-08
SERTAD4	SERTAD4	-0.306866147223304	2.18746058960819e-09
TRAF5	TRAF5	-0.371124125227035	2.32706592251654e-13
MRPL22	MRPL22	-0.107441188093842	0.0402917748875263
GEMIN5	GEMIN5	0.291753293451128	1.35806854525346e-08
OPRK1	OPRK1	0.191049463259094	0.000244922794183745
NFE2L1	NFE2L1	-0.0136223143764828	0.659077687391255
SEMA5B	SEMA5B	0.0894876548690213	0.087829348436928
GSK3B	GSK3B	0.191864198453414	0.000226823199546948
ITGB5	ITGB5	0.0106864861395452	0.704345133458099
ERC1	ERC1	0.140985308921705	0.00699318864578313
XPO1	XPO1	0.238235475260638	4.21614210494966e-06
RNF13	RNF13	0.141088922578434	0.00693893534146039
TRPM3	TRPM3	-0.0541793128796977	0.302289510087273
PALB2	PALB2	0.31774149299036	5.30720716388181e-10
DOPEY1	DOPEY1	-0.0650112553450182	0.216117726294251
LYRM2	LYRM2	-0.0956455850935841	0.068106609603744
BCKDHB	BCKDHB	-0.00200421712212687	0.712340235431198
KAT6A	KAT6A	0.203093890854369	9.36339259220701e-05
ZCCHC6	ZCCHC6	-0.0803303037150601	0.125626023608449
ULK2	ULK2	-0.227859377904899	1.13279849737236e-05
GRHL2	GRHL2	-0.365469833852362	5.66751352446426e-13
TNPO1	TNPO1	-0.00822183253348759	0.600112583237855
PLOD1	PLOD1	0.0339166550063937	0.519018508000403
P2RX5	P2RX5	0.316420914123518	6.26939701981165e-10
ITGAE	ITGAE	0.0513234554433736	0.328171546809236
DIS3	DIS3	0.0954714609182914	0.0715251412454333
PIBF1	PIBF1	-0.295054374313756	9.13449959847542e-09
TDRD3	TDRD3	-0.380545406691323	5.17550672343773e-14
NUFIP1	NUFIP1	0.151856914739479	0.00363568269268098
PDS5B	PDS5B	0.0553264376303332	0.280315586822678
OXCT1	OXCT1	-0.0140373383295593	0.730113745726543
RRAGB	RRAGB	0.11623606187786	0.0264249287417326
EPYC	EPYC	0.300142079586588	4.98652697461343e-09
CYLD	CYLD	-0.0891113331135222	0.0891646282489144
SLC27A5	SLC27A5	-0.112842230756077	0.0312595114441606
ZNF324	ZNF324	0.0946418938188813	0.071713549851529
ZNF671	ZNF671	-0.233291473438346	6.69682789663642e-06
ZNF416	ZNF416	0.118227582805364	0.0243941463560034
ZNF586	ZNF586	-0.267620639990641	2.12469065143229e-07
ZNF446	ZNF446	-0.353100376481033	3.99718460510719e-12
ZNF264	ZNF264	-0.255191472895874	7.8118083833009e-07
RPS5	RPS5	-0.0376494962221359	0.473339544565702
FAT1	FAT1	-0.0753208350628825	0.151039369873238
YTHDC1	YTHDC1	0.0308463057672333	0.556912614870954
CHMP2B	CHMP2B	-0.00699868361230178	0.699364768378564
SMAP2	SMAP2	-0.159072123419377	0.00231149738958143
PPIE	PPIE	0.0955741524550152	0.0684581828132654
ZMPSTE24	ZMPSTE24	0.107159677581678	0.0416715546054691
STARD7	STARD7	0.452780426005309	7.58226565767107e-20
NOA1	NOA1	-0.213108550185986	4.05643844146206e-05
REST	REST	0.151433565654862	0.00375584856242005
HAL	HAL	0.191638920003978	0.00023120079267675
SSH1	SSH1	0.255368867701772	7.64263918369828e-07
GSTP1	GSTP1	0.148718309908617	0.0044764771149297
APLP2	APLP2	0.242487093111009	2.77771112043043e-06
FAM234B	FAM234B	-0.0656741378854429	0.212411989967014
SLCO1A2	SLCO1A2	0.192894507951053	0.00020934692564899
WBP11	WBP11	0.319593941107997	4.14857033307886e-10
EIF3I	EIF3I	0.0173339098759648	0.698744806032871
NKAIN1	NKAIN1	0.192547154769754	0.000215384711530132
COL16A1	COL16A1	0.0681310413852302	0.194116850190142
TXLNA	TXLNA	0.205361144839196	8.18713521020202e-05
APOB	APOB	0.0511557614335884	0.2003118896851
NCOA1	NCOA1	0.0854177308261533	0.103631826693591
AGBL5	AGBL5	0.114764837261811	0.0283574068869723
EFR3B	EFR3B	0.0612816157480504	0.243365971777207
KIF3C	KIF3C	0.415145401279648	1.27557997743983e-16
RAB10	RAB10	0.126129633369393	0.015906052433191
GCKR	GCKR	0.193875362476967	0.000211880649040887
HADHA	HADHA	-0.0164627471594891	0.707568954109064
MAPRE3	MAPRE3	-0.511395822998811	1.04665637032017e-25
CAD	CAD	0.504105970116678	7.15422809218172e-25
CD59	CD59	-0.316787629014711	7.12082536583868e-10
CD82	CD82	-0.0180311478283346	0.701138148569556
BCORL1	BCORL1	0.361809908007762	9.9445270891672e-13
ATRX	ATRX	-0.0672827386107927	0.200022107713253
AK6	AK6	-0.144976492611382	0.00570766294413542
FCN1	FCN1	0.104508638035028	0.046026221486089
MYNN	MYNN	0.18811228478328	0.000318257891271828
MECOM	MECOM	-0.191624644330454	0.000231516264640158
SCAMP1	SCAMP1	-0.302227055730803	3.80611160342814e-09
PREP	PREP	0.0434728407775455	0.407619433363495
HACE1	HACE1	0.0706959475015504	0.178683150435227
SEH1L	SEH1L	0.320301407317235	4.25935870522563e-10
WDR47	WDR47	-0.18697167122886	0.000329214069367202
WDFY1	WDFY1	0.0284429732564675	0.588229408631081
OVGP1	OVGP1	-0.626074390077141	4.16165289044744e-41
SLC25A24	SLC25A24	-0.0469718949297184	0.370914803252594
MAP3K4	MAP3K4	-0.20706230495778	6.74611178674944e-05
PILRA	PILRA	0.238769984703626	4.20371735182011e-06
IGSF9	IGSF9	-0.0521711152801892	0.322203128749273
ABCB1	ABCB1	-0.184276060604854	0.000410061000038402
ZNF213	ZNF213	-0.248892635851514	1.47812550373026e-06
AKR1B1	AKR1B1	0.321629702081249	3.4620118283992e-10
CPNE3	CPNE3	0.0523272699823688	0.31880735000938
RRN3	RRN3	0.0892516143249895	0.0887911461197062
CTTN	CTTN	-0.0394299063130317	0.45138587830646
WNT11	WNT11	0.00950626528000091	0.72039153647973
MTIF2	MTIF2	0.204368997554703	8.71044043966226e-05
DDHD2	DDHD2	-0.237451447385057	4.51292079385019e-06
TTC39A	TTC39A	0.0548973158865705	0.296347377488224
EPS15	EPS15	0.194942967169726	0.000178572422103581
ORC1	ORC1	0.44954814296963	1.4798720675049e-19
MGST2	MGST2	-0.479937312857573	2.0009143615431e-22
CHERP	CHERP	0.337949928019572	3.34996216437887e-11
ATG16L1	ATG16L1	0.177672036355888	0.00065011660037669
USP40	USP40	-0.218436394896487	2.56126747804772e-05
POMGNT1	POMGNT1	0.126064078553684	0.0161404787843723
RAD54L	RAD54L	0.434169402404785	3.4117810063234e-18
MAST2	MAST2	0.224152670446031	1.56914903811024e-05
DNAJA1	DNAJA1	0.125954055945384	0.0161233092073944
B4GALT1	B4GALT1	-0.454489471497988	5.3304018810993e-20
CHMP5	CHMP5	0.117730410398784	0.0245033182308893
NFX1	NFX1	0.0460725888458434	0.380491077172632
AQP6	AQP6	-0.182826542784981	0.0004635586113205
DIMT1	DIMT1	-0.136327398050224	0.00913447203788928
IPO11	IPO11	-0.106194448259398	0.0429628755896387
FOLH1	FOLH1	-0.487960315101897	3.29873589822201e-23
EIF2AK1	EIF2AK1	-0.0402677003300335	0.443423519260393
NME8	NME8	-0.235751438438533	5.35005245841277e-06
EPDR1	EPDR1	-0.290705313410516	1.53587257081923e-08
SNX10	SNX10	0.521850906615612	7.06788659038832e-27
SEPHS1	SEPHS1	-0.0337212168662609	0.517111352388976
MRPL28	MRPL28	0.0764800140068821	0.144765584781417
HBQ1	HBQ1	0.189216813926333	0.000278434658001834
ITPKC	ITPKC	0.259008480871989	5.26398901629049e-07
CEACAM6	CEACAM6	-0.144941748888054	0.00558306146618711
FAT2	FAT2	0.123572196948497	0.0186358483749171
RBM22	RBM22	0.188995406307817	0.00028217446885811
TMED2	TMED2	-0.226838045950856	1.20853460415604e-05
ERO1B	ERO1B	0.118265692960594	0.023851419515791
ZFAND6	ZFAND6	-0.0314167783041674	0.549677749035344
HSD17B2	HSD17B2	-0.0750131610067159	0.152653387792685
TXLNG	TXLNG	0.181940527013604	0.000485991226402578
PPEF1	PPEF1	0.0918766006189213	0.0796802864761462
LAT2	LAT2	0.0268736019094348	0.52227704883937
HUWE1	HUWE1	0.323606182432816	3.24135944841557e-10
ZW10	ZW10	0.19030153118324	0.000257763939061449
ALG9	ALG9	-0.157616292828193	0.0025578508782034
MYBPC2	MYBPC2	-0.0864090083861955	0.100448041383161
NOX4	NOX4	0.0635950537166363	0.225811663329152
ACOX3	ACOX3	-0.220938732676333	2.05722850573732e-05
MTMR2	MTMR2	-0.121952048161377	0.0197743237022238
PPP1R15A	PPP1R15A	-0.120356002012935	0.021483662012378
HSD17B14	HSD17B14	0.190981208127619	0.000276798007009026
TRIP6	TRIP6	0.118362678448982	0.023816972239862
ACHE	ACHE	0.332376182593721	7.37909499965439e-11
FTL	FTL	0.247665870983305	1.6740178625387e-06
SRRT	SRRT	0.190527036003437	0.000251116517537069
BAX	BAX	-0.037321803207671	0.477212266504517
NLK	NLK	-0.0253606595956144	0.55829363861908
PIGS	PIGS	0.20920965718614	5.65153176446206e-05
ADAMTS2	ADAMTS2	0.117729155665194	0.0246135298547499
TMPRSS11E	TMPRSS11E	-0.0237003295666208	0.651849047366653
ATXN7L3	ATXN7L3	0.160267058090736	0.00230090092605003
PGS1	PGS1	0.351919054063073	4.42196964733256e-12
PSMC5	PSMC5	0.100889218723452	0.054873817120628
UIMC1	UIMC1	-0.0372261846433267	0.478366847230126
CETP	CETP	-0.146566630195806	0.00503758520961855
MMP2	MMP2	-0.12354718267152	0.0182102821922588
MT3	MT3	-0.264308821236084	2.99954430150652e-07
LPCAT2	LPCAT2	-0.452954926011777	7.7325172986378e-20
GNAO1	GNAO1	0.0631705780619124	0.228778597903883
OGFOD1	OGFOD1	-0.206802646815087	7.54898901130117e-05
SH3BP2	SH3BP2	0.363574172888732	8.60569522930875e-13
NOP14	NOP14	0.0857786571817122	0.10186110216398
ADD1	ADD1	-0.00464510641878474	0.733548147080075
L2HGDH	L2HGDH	0.305318207048577	2.59607646050294e-09
TXNDC16	TXNDC16	-0.204223629439295	8.50170291856736e-05
C14orf166	C14orf166	-0.225447332360265	1.37581633063931e-05
NID2	NID2	0.230984894522973	8.66996244838029e-06
GMCL1	GMCL1	0.0332090611655217	0.470370833773483
SF3B2	SF3B2	0.129747392796529	0.0131183303952585
KLHL42	KLHL42	0.0798475922736051	0.127841499821902
GNAS	GNAS	-0.171689142624772	0.00101969829619898
DNM1L	DNM1L	0.169124154432768	0.0011816415605575
PTHLH	PTHLH	0.00345034940751715	0.687728406049617
PHACTR3	PHACTR3	0.278972427303949	5.98525066444983e-08
ERGIC2	ERGIC2	-0.0146527660715276	0.729838135317365
TFAP2C	TFAP2C	-0.136634950396495	0.00907178972110868
AURKA	AURKA	0.560633975587355	1.34152235856782e-31
CASS4	CASS4	0.14823167170938	0.00478296819492497
PIR	PIR	-0.35617312001871	2.67880490309087e-12
AAMDC	AAMDC	-0.0274485238219445	0.583101741456165
RFX2	RFX2	-0.485523544772469	5.97434962391806e-23
METTL2A	METTL2A	0.0353443416147579	0.500865090373237
SULT2B1	SULT2B1	-0.213499713712382	4.0588016114842e-05
ALG6	ALG6	-0.040119405072069	0.444776802802885
CNOT3	CNOT3	0.135921281992658	0.00939600329918511
GP6	GP6	-0.0919943669189873	0.0800558322020592
PTPN4	PTPN4	-0.21240893247521	4.31586905417026e-05
DDX18	DDX18	0.377861899110538	7.83825155785753e-14
KHSRP	KHSRP	0.0539037582013021	0.304468447192355
GNA11	GNA11	-0.160458310854744	0.00218487630635635
ASAP3	ASAP3	0.198404872204496	0.00013635953244077
EDEM2	EDEM2	0.0322800426761351	0.539073045293243
DNMT3B	DNMT3B	0.381562180017523	5.31754077158401e-14
REM1	REM1	0.0558413889386357	0.2874305018268
TPX2	TPX2	0.505237335306449	5.0866929712631e-25
PDRG1	PDRG1	0.310468316050533	1.3783204460147e-09
EPB41L1	EPB41L1	0.399835067200586	1.96025057673453e-15
SLC15A1	SLC15A1	0.00981411815222398	0.754156550183113
DOCK9	DOCK9	0.0432295849888326	0.410428687278463
ANKRD10	ANKRD10	-0.112230133518916	0.0323064254956413
TGDS	TGDS	0.0356334479090362	0.501054509524008
DOCK3	DOCK3	0.392262845938021	7.19272368951652e-15
C3orf18	C3orf18	0.0829507546111013	0.113635190668022
COQ9	COQ9	-0.144458646079655	0.0057088358587555
TMEM40	TMEM40	-0.200349882493747	0.000116351184643403
KIF9	KIF9	-0.532228756755757	4.37055864263856e-28
ARHGAP28	ARHGAP28	0.202308721554482	9.96569184145527e-05
CRLS1	CRLS1	0.203172062047294	9.26771456673201e-05
DEFB127	DEFB127	0.0305497845110277	0.501837647254044
PPP1R13B	PPP1R13B	-0.162885402769675	0.0018003473319489
ATRN	ATRN	0.32308011238438	2.69082937107876e-10
SMOX	SMOX	0.146049464240219	0.00517936404484085
SIGLEC1	SIGLEC1	0.324657315576402	2.10281582437519e-10
FKBP1A	FKBP1A	0.082639120107037	0.115360896896343
NSFL1C	NSFL1C	0.154474189181064	0.00308794038482767
SLC4A11	SLC4A11	0.257235309012188	6.30314276535298e-07
C20orf194	C20orf194	0.00491666557987547	0.758892141206779
ZNF343	ZNF343	0.385391356758702	2.27726723743555e-14
EBF4	EBF4	0.197660873038751	0.000144813031428871
CPXM1	CPXM1	0.045842410570163	0.383264482574145
MAVS	MAVS	0.362598311338138	1.05575925175039e-12
LZTS3	LZTS3	0.101695364072224	0.0527287049524053
F11	F11	-0.00454885537707885	0.596724496651701
XRN2	XRN2	0.272602263822579	1.21832772958872e-07
KIZ	KIZ	-0.36159153521792	1.14104661957245e-12
DYNLL1	DYNLL1	-0.313662839202331	9.00533125641499e-10
TESC	TESC	-0.217302421352946	2.90354889592329e-05
SNX5	SNX5	0.223181475773546	1.68056768062248e-05
RPL6	RPL6	-0.238284681130362	4.17862559852392e-06
SIRPG	SIRPG	0.136616659368529	0.0093044054810537
MAPKAPK5	MAPKAPK5	0.270586039732756	1.56991180348007e-07
P2RX7	P2RX7	0.127832535054799	0.0145313861762519
ESF1	ESF1	0.260324629831192	4.57036345719745e-07
RBBP9	RBBP9	-0.0619861525382971	0.237949193717199
ANAPC5	ANAPC5	-0.0826020861317741	0.11543646502167
SLC23A2	SLC23A2	0.22360553701328	1.63686835633353e-05
SLC8B1	SLC8B1	0.217708493670708	2.74503184867719e-05
TMEM230	TMEM230	-0.130141224053484	0.0128590897620377
DZANK1	DZANK1	-0.389890050786412	1.2921779100474e-14
KDM2B	KDM2B	-0.0267968930206402	0.510946427037262
CFAP61	CFAP61	-0.594493290579938	5.3366475788866e-36
LHX5	LHX5	0.10888019853271	0.03759994271356
TASP1	TASP1	-0.101818502478922	0.0527502033986683
OAS1	OAS1	0.342485464026842	2.96127243511058e-11
GCN1	GCN1	0.357058068390211	2.50497493487525e-12
RPLP0	RPLP0	-0.184318543967921	0.000425232181849949
PXN	PXN	0.215498562421449	3.30195622803414e-05
SIRT4	SIRT4	0.0598660128883786	0.254286123490862
RPH3A	RPH3A	0.0873443842547873	0.0965807847054748
KIF16B	KIF16B	-0.0145844881902901	0.622730861202854
TRMT6	TRMT6	0.289072420590175	1.92715034814774e-08
CHGB	CHGB	0.0773370115624875	0.140869949812232
PEBP1	PEBP1	-0.261815065616521	4.1347007756782e-07
TBX5	TBX5	0.160404119318264	0.00211650650631525
BRAP	BRAP	0.173770560275804	0.000859190671716037
ERP29	ERP29	-0.115662947451001	0.0276196128352459
NOS1	NOS1	0.240170715362171	3.48678485550184e-06
FUS	FUS	0.213399730967202	3.95337719941975e-05
IGBP1	IGBP1	-0.299600962911718	5.94379753416802e-09
FXYD5	FXYD5	0.257333657952907	6.24068278888022e-07
ZNF302	ZNF302	0.156569137334733	0.00270587308139411
GRAMD1A	GRAMD1A	0.221779946987039	1.90461409871112e-05
FXYD3	FXYD3	-0.230235718226826	8.8696001309789e-06
HEPH	HEPH	0.0246889682966305	0.638762827060138
CDIP1	CDIP1	0.315115227753184	7.45304403232779e-10
CMTM1	CMTM1	0.215262910664798	3.71465539651034e-05
KCNH4	KCNH4	-0.0017514205908629	0.707403703846762
GANAB	GANAB	0.159652704154859	0.00222369685106996
GMIP	GMIP	0.0819753660459529	0.118022063361558
RBM41	RBM41	-0.0107091664901359	0.59664231210882
BIRC5	BIRC5	0.404179677327694	8.93198662298072e-16
LAG3	LAG3	0.316219413787047	7.16620283585518e-10
MLF2	MLF2	0.197755762410939	0.000159767970696912
OTUB2	OTUB2	-0.419614661599709	5.39484270616639e-17
DDX24	DDX24	-0.0280073989985881	0.541769692032435
ZBTB25	ZBTB25	-0.125318806840333	0.016600113978702
NECAP1	NECAP1	-0.0748597070482963	0.153633289319537
ARHGAP4	ARHGAP4	0.2467706633305	1.82060351156574e-06
ANKRD24	ANKRD24	-0.000720661165380932	0.62753560737893
DHX32	DHX32	-0.212796446782331	4.22266029410149e-05
RCOR1	RCOR1	0.210094986910757	5.23318426410185e-05
GPATCH2L	GPATCH2L	0.17618059907839	0.000723964853569692
LTBP4	LTBP4	0.0145786435824787	0.673101580705262
BLVRB	BLVRB	0.217274014060857	2.82855246008122e-05
SLC9A1	SLC9A1	0.0774031745352687	0.140058771666675
SPTLC1	SPTLC1	0.0737798947856751	0.159951924077062
PAPOLA	PAPOLA	-0.0171467767908857	0.713320755904647
CCNK	CCNK	0.206923156933911	6.93036589632004e-05
PCBP4	PCBP4	-0.0494047300165989	0.346756607738257
RGS1	RGS1	-0.00677705612174026	0.622348604555424
YPEL3	YPEL3	0.153582847731887	0.00326792308228295
MRPS33	MRPS33	-0.0759507839766481	0.147678225076975
NDUFB2	NDUFB2	0.0278576861823065	0.563399760300976
NUDC	NUDC	-0.210712580237392	4.97087267156175e-05
MAEA	MAEA	0.102558677679041	0.050268535929869
ICAM1	ICAM1	0.277721292071571	7.16429857821762e-08
STRN4	STRN4	0.0158948425653812	0.733566757036651
IRAK3	IRAK3	0.04851333340025	0.35540840434939
LYZ	LYZ	0.147682340636667	0.00470633207579374
SI	SI	0.162917988158198	0.00179291315776748
MUL1	MUL1	0.1049119930369	0.0451938863373969
TFAP4	TFAP4	0.326570308397514	1.63924032252092e-10
PDCD7	PDCD7	0.0536155655809936	0.307020683767617
SPG21	SPG21	-0.0203050940316926	0.607675320996414
FETUB	FETUB	-0.262581196142283	3.73926094733526e-07
DNAJB11	DNAJB11	0.266553783722192	2.35556582074461e-07
P3H2	P3H2	0.418540778359581	7.65521638377433e-17
THPO	THPO	0.330900114511374	9.36955082134061e-11
CHRD	CHRD	0.141044443951612	0.0069706381979356
FLT3LG	FLT3LG	0.00460504246320206	0.556341369257583
RAB11FIP3	RAB11FIP3	-0.188307413287053	0.000297618306387526
GNPTG	GNPTG	-0.0336796790593152	0.521268003152177
ZNF268	ZNF268	-0.17980969111331	0.000558445325974444
GOLGA3	GOLGA3	0.153038670053358	0.00341940301407836
PABPC4	PABPC4	0.197426823130758	0.000147729653012281
CD209	CD209	0.2474465763918	1.71087544743991e-06
CERS4	CERS4	-0.0134246192436045	0.684139342631103
MCOLN1	MCOLN1	0.222178858221765	1.8380635620867e-05
USP48	USP48	-0.0103946492394041	0.759792338552186
EFNB1	EFNB1	0.411578257650132	2.35740997947816e-16
PDPR	PDPR	0.0275734795977523	0.559225805527275
AARS	AARS	0.141005427298786	0.00698218490033402
GLG1	GLG1	0.151730972494971	0.00366522121329381
KIF4A	KIF4A	0.282069302528825	4.2738082924894e-08
TNRC6A	TNRC6A	-0.0872956081950532	0.0959321409647186
PLEKHG2	PLEKHG2	0.175877216308561	0.000740406807915376
DLL3	DLL3	0.361703835478069	1.04309979408972e-12
NAT14	NAT14	-0.0327398062927996	0.53381279181867
PITPNM2	PITPNM2	0.0189763012430417	0.678766239792692
EXOC1	EXOC1	-0.124908274975653	0.016969650937636
RBM27	RBM27	-0.078499413892574	0.13490966974906
POU4F3	POU4F3	0.121742232326886	0.0204165068983638
OSBPL8	OSBPL8	0.0315450453479662	0.548518685168174
DTX2	DTX2	-0.242317879050616	2.82483927955858e-06
NLRC4	NLRC4	0.214870744207079	3.48888556868263e-05
PUS7	PUS7	-0.00184898966812672	0.690232846594941
LAMB4	LAMB4	-0.413543267740957	1.66940881547581e-16
NRCAM	NRCAM	0.00178863391741716	0.834505632548756
LAMB1	LAMB1	-0.0419317689922152	0.419752060884545
SLC26A4	SLC26A4	-0.219144642680446	2.40200454112468e-05
SLC26A3	SLC26A3	-0.117252249614778	0.025146331400519
DLD	DLD	0.0808179537883031	0.123268018295656
WDR7	WDR7	-0.176296205215879	0.000721068173014587
TXNL1	TXNL1	-0.265237169663181	2.72995812333621e-07
IL5RA	IL5RA	-0.680570916047601	5.99304691456756e-51
ABCC6	ABCC6	0.00300593041337695	0.697104134786461
CMTM6	CMTM6	-0.220936043496856	2.05352227962731e-05
ITGA6	ITGA6	-0.257687870351287	6.04092927426565e-07
RAPGEF4	RAPGEF4	-0.171196554204283	0.00102444522061323
AC013461.1	AC013461.1	-0.243398357841966	2.53858859430564e-06
SMPX	SMPX	-0.0340348568179675	0.516911314627613
FH	FH	-0.0464450834819461	0.376305340978446
SEL1L3	SEL1L3	-0.232347448890328	7.31664987988121e-06
TF	TF	0.084680942235266	0.106552770643735
CDV3	CDV3	0.49367656873971	8.52272291956557e-24
MYO15A	MYO15A	0.170646259546904	0.00107443960898864
ALKBH5	ALKBH5	-0.158472053239072	0.00257727803258753
APOH	APOH	-0.114835963369569	0.0283593119367059
NLRP1	NLRP1	0.245148200251046	2.23480795287092e-06
PITPNM3	PITPNM3	-0.027577616029579	0.599765885108904
SPAG7	SPAG7	-0.05913159442174	0.262046791743909
ORC6	ORC6	0.173387666236479	0.000879818697358768
ZFHX4	ZFHX4	0.278798365717433	6.14712858324393e-08
SLC17A6	SLC17A6	0.113287359210687	0.0304976153804698
CPA1	CPA1	0.137971536705545	0.00832674586571883
ZC3HC1	ZC3HC1	0.206713680337806	6.93935800472873e-05
ESR1	ESR1	-0.627504782339346	2.35517038074941e-41
RGS17	RGS17	-0.102797950244641	0.049896439762976
ANGPT2	ANGPT2	0.0618884997591623	0.238279093007996
TMEM101	TMEM101	-0.406165955283122	6.76219289742706e-16
CD200	CD200	-0.260588235775843	4.44308558494686e-07
CCDC80	CCDC80	0.0172032113343276	0.743263350921296
CMA1	CMA1	0.1789036150131	0.000597173408604095
PSME1	PSME1	0.0933056776351558	0.0750148249278978
PPP2R3C	PPP2R3C	-0.0947945031766399	0.0705123234653437
HAUS4	HAUS4	-0.00832847518764663	0.646716845877141
JPH4	JPH4	0.00111735514913922	0.774665897016286
MYH7	MYH7	0.321904052222713	3.37579995055414e-10
CEBPE	CEBPE	0.107922810511481	0.0394053231983098
SLC7A8	SLC7A8	0.0979574342022821	0.0615576917441354
OSGEP	OSGEP	-0.114094707898577	0.029525702954341
SLC22A17	SLC22A17	0.304684755232445	2.80281628549473e-09
RNF31	RNF31	0.10302011171619	0.0492387703021558
SCFD1	SCFD1	-0.191000517700572	0.000242396787940549
G2E3	G2E3	0.0502396335484805	0.338500365734002
HECTD1	HECTD1	-0.0788930498896226	0.132531160810103
HNRNPC	HNRNPC	-0.0518628971752358	0.32322833050598
RPGRIP1	RPGRIP1	0.0856460538776252	0.103538714459057
SUPT16H	SUPT16H	0.277044964277216	7.432714220841e-08
TOX4	TOX4	0.160458608303693	0.00211562070911997
GEMIN2	GEMIN2	0.175020518020674	0.000784776177303054
TGM1	TGM1	0.253383979115928	9.36664827997138e-07
TINF2	TINF2	0.121143040562625	0.0210826315784011
DAZL	DAZL	-0.00261322585446162	0.674040033446402
TBL1Y	TBL1Y	0.0270243486455254	0.606879973004153
SEMA6A	SEMA6A	0.125025190024676	0.0169989849833761
TRPM7	TRPM7	-0.165952202531777	0.00148472529309961
TYRO3	TYRO3	0.10209696428753	0.0513271128618685
WDR76	WDR76	0.147180985709856	0.00485333205731501
CAPN3	CAPN3	-0.143102919802055	0.00641859093996615
SNAP23	SNAP23	-0.235803312628105	5.28797184019123e-06
TBX15	TBX15	0.0578792592079931	0.276456973208869
PHGDH	PHGDH	0.114304447946196	0.029036553491102
COL9A3	COL9A3	0.310538550363323	1.33953967336679e-09
EZR	EZR	0.163438445014772	0.00176661364739691
MYL6	MYL6	0.0504705702105148	0.337724879898314
AGO1	AGO1	0.355612231141044	2.8867109703439e-12
TEKT2	TEKT2	-0.546126341253037	9.28137333019788e-30
CLSPN	CLSPN	0.364497882526891	6.62712184704462e-13
RFFL	RFFL	0.00867520769216775	0.716717304401846
UNC13D	UNC13D	0.470487102470081	1.71956169580934e-21
MFSD11	MFSD11	0.0894604089156568	0.0878862719796477
DPYSL2	DPYSL2	0.14233127668789	0.00645383505374161
TGFB2	TGFB2	-0.00855739851074446	0.75337764559964
GPATCH2	GPATCH2	-0.242080936012846	2.88480774385768e-06
NUP50	NUP50	0.141997438807434	0.0065810224691834
CDC45	CDC45	0.416178111651815	1.01121223136884e-16
COMT	COMT	-0.088575729063163	0.091199993866895
CECR1	CECR1	-0.140773411215154	0.00708558145726243
VNN3	VNN3	-0.386356144435934	2.05734356356206e-14
ECHDC1	ECHDC1	-0.064075826087297	0.2227379578963
LRRFIP2	LRRFIP2	-0.133596117664901	0.0107294751500079
SEC22C	SEC22C	-0.0870372609613048	0.0969696285747085
XYLB	XYLB	0.00221538547960863	0.659026991005011
HDAC6	HDAC6	0.121697093449887	0.0200375153290412
OR1I1	OR1I1	0.064947442352918	0.217234527692925
GABRP	GABRP	-0.292699658654222	1.22738710374256e-08
KRT31	KRT31	-0.0777024451975712	0.139054305636823
CDC6	CDC6	0.219169944464613	2.39983003174886e-05
UPRT	UPRT	-0.197438062003852	0.000146816841490346
CDC23	CDC23	0.277811431484366	6.87635072991088e-08
AAAS	AAAS	0.0358052456939276	0.479200672237405
CBX5	CBX5	0.298477412659241	6.02927061562572e-09
FMO2	FMO2	-0.394965788372861	4.53110198976485e-15
SUCO	SUCO	-0.0973034949054434	0.0715786316923283
[truncated: 17,342 more rows]
