# Supplementary material for: Functional Assessments of Gynecologic Cancer Models Highlight Differences Between Single-Node Inhibitors of the PI3K/AKT/mTOR Pathway and a Pan-PI3K/mTOR Inhibitor, Gedatolisib
Source: Cancers (Basel). 2024 Oct 17;16(20):3520. doi: 10.3390/cancers16203520 (PMC11505998; doi:10.3390/cancers16203520)
Supplement: Supplementary file 1 [file cancers-16-03520-s001.zip › Supplementary Table_S13.csv]

	pathway	pval	padj	log2err	ES	NES	size	leadingEdge	log_padj
1	HALLMARK_E2F_TARGETS	1.22218647150145e-36	6.11093235750724e-35	1.57637362160047	0.659384718289876	3.22179530675154	196	c("CDC25B", "AURKA", "ESPL1", "HMGA1", "ATAD2", "KIF2C", "CCNE1", "CKS1B", "CTPS1", "CDCA8", "KIF18B", "PLK1", "SPC25", "CIT", "GINS4", "NCAPD2", "MCM3", "MCM2", "GINS1", "MYC", "CDC25A", "MCM6", "MYBL2", "KIF22", "BIRC5", "MCM4", "TCF19", "TK1", "RACGAP1", "CSE1L", "NOP56", "RAD51AP1", "CDC20", "TACC3", "MCM5", "DEK", "RRM2", "TIMELESS", "MTHFD2", "UBE2S", "AK2", "POLD1", "DEPDC1", "PRKDC", "SMC…	342.138925235006
2	HALLMARK_G2M_CHECKPOINT	1.29957740850961e-26	3.24894352127403e-25	1.33449749081658	0.604075642355095	2.93035150778965	191	c("CDC25B", "AURKA", "ESPL1", "HMGA1", "TPX2", "E2F1", "KIF2C", "CKS1B", "SLC38A1", "POLQ", "NDC80", "CENPA", "MAPK14", "PLK1", "TTK", "CDC45", "RAD54L", "MCM3", "BUB1", "MCM2", "CCNF", "UBE2C", "SMAD3", "MYC", "CDC25A", "MCM6", "MYBL2", "KIF22", "BIRC5", "E2F2", "DKC1", "RACGAP1", "KIF23", "CCNA2", "CDC20", "TACC3", "MCM5", "UBE2S", "E2F3", "SMC4", "MKI67", "BRCA2", "TRAIP", "CDC7", "RAD21", "HM…	244.882578382433
3	HALLMARK_MYC_TARGETS_V1	6.61571544143267e-12	1.10261924023878e-10	0.887074988399873	0.455742628993272	2.22075859764262	195	c("CAD", "RFC4", "CTPS1", "STARD7", "CDC45", "MCM2", "MYC", "MCM6", "MCM4", "NOP56", "CCNA2", "DDX18", "CDC20", "MCM5", "DEK", "PSMA7", "EIF2S2", "UBA2", "MCM7", "PSMD3", "USP1", "KPNA2", "PSMD1", "ODC1", "HDGF", "RAN", "PSMD14", "RANBP1", "PSMD8", "PSMB2", "CDK2", "GLO1", "SF3A1", "NCBP2", "MRPS18B", "TYMS", "PSMC4", "TRA2B", "SNRPB2", "CDK4", "CNBP", "PCNA", "FBL", "AIMP2", "CCT4", "SRPK1", "MA…	99.5757443353585
4	HALLMARK_MITOTIC_SPINDLE	1.43627827619156e-09	1.79534784523945e-08	0.788186810800237	0.434661819039215	2.12429663674184	198	c("ARHGAP29", "AURKA", "ESPL1", "TPX2", "KIF2C", "CLIP2", "MAPRE1", "RHOF", "NDC80", "PLK1", "TTK", "BUB1", "KIF3C", "RALBP1", "KIF22", "BIRC5", "RACGAP1", "KIF23", "CEP72", "MYO9B", "FLNA", "LRPPRC", "TUBA4A", "PCNT", "LLGL1", "SSH2", "SMC4", "BRCA2", "MAP1S", "KIF1B", "ACTN4", "TRIO", "INCENP", "SMC1A", "DLGAP5", "SYNPO", "VCL", "CENPE", "KNTC1", "TOP2A", "ECT2", "MARK4", "CCNB2", "ANLN", "PRC1…	77.458513952012
5	HALLMARK_INTERFERON_GAMMA_RESPONSE	5.77462566921351e-09	5.77462566921351e-08	0.761460801445585	0.419272472953995	2.04744934958499	197	c("CD40", "HELZ2", "STAT1", "RNF213", "MX2", "METTL7B", "CMTR1", "EPSTI1", "TNFAIP6", "PTPN1", "CCL7", "MTHFD2", "TRAFD1", "LATS2", "EIF2AK2", "OASL", "LY6E", "RSAD2", "PLSCR1", "ZBP1", "BATF2", "ZNFX1", "ADAR", "SOCS3", "STAT2", "PSMB2", "PTPN2", "OGFR", "PIM1", "NCOA3", "IFIT2", "ST8SIA4", "IFIT3", "ICAM1", "IFIT1", "IFNAR2", "OAS3", "UBE2L6", "PARP14", "UPP1", "IL6", "IFI44L", "CMPK2", "CD274"…	72.3847616296206
6	HALLMARK_MYC_TARGETS_V2	4.8686013911288e-08	4.05716782594066e-07	0.719512826338911	0.592182529982884	2.33245100540381	57	c("WDR43", "PLK1", "BYSL", "MYC", "MCM4", "NOP56", "DDX18", "MCM5", "TCOF1", "WDR74", "UNG", "PES1", "EXOSC5", "TBRG4", "SLC29A2", "CDK4", "PPRC1", "FARSA", "DCTPP1", "AIMP2", "NOLC1", "HSPD1", "GRWD1", "SUPV3L1", "SRM", "RRP9", "MYBBP1A", "IMP4", "MRTO4", "NOP2", "RCL1", "NIP7", "PUS1", "DUSP2", "LAS1L", "PA2G4", "NDUFAF4", "NOC4L", "CBX3")	63.917770272051
7	HALLMARK_INTERFERON_ALPHA_RESPONSE	3.62951256963667e-07	2.59250897831191e-06	0.674962860011025	0.494643002202582	2.12003385248382	95	c("HELZ2", "CMTR1", "EPSTI1", "LAMP3", "TRAFD1", "EIF2AK2", "TMEM140", "OAS1", "OASL", "LY6E", "RSAD2", "PLSCR1", "BATF2", "ADAR", "STAT2", "OGFR", "IFIT2", "IFIT3", "CD47", "UBE2L6", "PARP14", "IFI44L", "CMPK2", "SP110", "SAMD9", "GBP2", "CXCL11", "USP18", "NCOA7", "CNP", "MX1", "IFI35", "LAP3", "CXCL10", "ISG15", "IFITM3", "CCRL2", "TAP1", "PARP12", "IFI44", "C1S", "SAMD9L", "BST2", "IRF7", "PN…	55.8627973089859
8	HALLMARK_APICAL_JUNCTION	1.22180634942997e-06	7.63628968393734e-06	0.643551836150722	0.375800023867305	1.83618261022624	196	c("GRB7", "ADRA1B", "CLDN6", "PBX2", "RHOF", "CLDN19", "ITGA3", "MAPK14", "TSPAN4", "ARPC2", "SPEG", "AKT2", "SDC3", "SKAP2", "ACTN4", "TRO", "CAP1", "CLDN9", "SGCE", "MSN", "NF2", "KCNH2", "JUP", "TNFRSF11B", "VCL", "ICAM5", "THBS3", "CALB2", "CDH6", "ICAM1", "ATP1A3", "RRAS", "VASP", "ALOX15B", "ICAM2", "FLNC", "NLGN2", "RAC2", "CERCAM", "IKBKG", "BAIAP2", "CD209", "SRC", "MYH10", "DSC3", "PCDH…	51.1711760493144
9	HALLMARK_ESTROGEN_RESPONSE_EARLY	5.81767059125688e-06	3.23203921736493e-05	0.610526878385931	-0.391764912075372	-1.79016261960038	195	c("PGR", "TFF3", "MLPH", "GREB1", "MAST4", "MYB", "MPPED2", "KDM4B", "LRIG1", "TBC1D30", "PODXL", "SLC22A5", "XBP1", "B4GALT1", "AR", "ELOVL5", "SLC26A2", "TSKU", "OVOL2", "PEX11A", "DHRS3", "RARA", "TJP3", "DEPTOR", "SLC39A6", "CISH", "ADCY1", "UGCG", "DYNLT3", "MSMB", "NADSYN1", "ARL3", "REEP1", "SLC1A1", "GJA1", "IL6ST", "IL17RB", "TFF1", "IGFBP4", "WFS1", "SLC27A2", "DLC1", "FDFT1", "ABAT", "…	44.9052337816297
10	HALLMARK_UV_RESPONSE_UP	2.74623542774315e-05	0.000137311771387157	0.575610261071129	0.384011747385774	1.79823468778734	155	c("BAK1", "SLC6A12", "GLS", "CLCN2", "CCNE1", "RFC4", "AGO2", "PPAT", "NPTXR", "ATP6V1C1", "TUBA4A", "PPT1", "TGFBRAP1", "YKT6", "GPX3", "GAL", "KCNH2", "ALDOA", "CCND3", "CDK2", "ASNS", "WIZ", "ICAM1", "CEBPG", "CCK", "SHOX2", "MARK2", "TACR3", "FGF18", "ARRB2", "CDKN2B", "HSPA13", "IL6", "CREG1", "KLHDC3", "BMP2", "DDX21", "EIF5", "FEN1", "CA2", "RAB27A", "UROD", "MAPK8IP2", "FKBP4", "STIP1", "…	38.6229223021153
11	HALLMARK_MYOGENESIS	0.000302428442624914	0.00137467473920415	0.49849310876659	0.323765753894223	1.58105772496387	197	c("TNNT1", "ADCY9", "ANKRD2", "RYR1", "TEAD4", "CHRNB1", "SPHK1", "SPEG", "CRYAB", "PDLIM7", "FABP3", "PRNP", "ITGA7", "AKT2", "PKIA", "MRAS", "DTNA", "ACHE", "FKBP1B", "GPX3", "PVALB", "MYH7", "KCNH2", "PFKM", "PTP4A3", "AGRN", "SGCG", "SCHIP1", "TGFB1", "MYOZ1", "HDAC5", "MEF2D", "FDPS", "ACSL1", "PC", "NOTCH1", "NOS1", "EFS", "BIN1", "COX6A2", "FST", "MAPK12", "SLN", "CSRP3", "KIFC3", "PYGM", …	28.6180004778215
12	HALLMARK_KRAS_SIGNALING_DN	0.00034443676971347	0.00143515320713946	0.49849310876659	0.319556581073353	1.55714646755681	195	c("GPR19", "PLAG1", "KLK7", "NR6A1", "RYR1", "YBX2", "TNNI3", "CLDN16", "PDE6B", "SLC25A23", "KCND1", "KLK8", "PDK2", "FGFR3", "KCNQ2", "RSAD2", "PTPRJ", "MYH7", "GPR3", "MAST3", "SYNPO", "SLC38A3", "IFNG", "TEX15", "CDH16", "CLSTN3", "CD80", "MTHFR", "DLK2", "ABCG4", "ATP6V1B1", "PRODH", "SHOX2", "SLC29A3", "TGM1", "SPHK2", "COPZ2", "GPRC5C", "LGALS7", "SNN", "NOS1", "DCC", "CALCB", "CNTFR", "IF…	28.4310173414699
13	HALLMARK_ANDROGEN_RESPONSE	0.000401139321988353	0.00154284354610905	0.49849310876659	-0.412019769284509	-1.73258963393683	97	c("SPDEF", "BMPR1B", "HOMER2", "SAT1", "MAK", "TMPRSS2", "B4GALT1", "ELOVL5", "SLC26A2", "SORD", "IQGAP2", "ALDH1A3", "SRP19", "HPGD", "PDLIM5", "PLPP1", "GSR", "UAP1", "SPCS3", "HMGCR", "TMEM50A", "DNAJB9", "PGM3", "STK39", "UBE2J1", "GPD1L", "LMAN1", "ABHD2", "KLK2", "RAB4A", "ACSL3", "INSIG1", "NKX3-1", "SEC24D")	28.1167811185423
14	HALLMARK_MTORC1_SIGNALING	0.00043644918664568	0.00155874709516314	0.49849310876659	0.316198793501045	1.54496724089125	196	c("AURKA", "TRIB3", "SRD5A1", "ACTR3", "PLK1", "PSAT1", "BUB1", "MCM2", "CCNF", "CDC25A", "DHCR24", "GMPS", "MCM4", "ADIPOR2", "NMT1", "SLC2A1", "PNO1", "RRM2", "TUBA4A", "MTHFD2", "EIF2S2", "TOMM40", "UNG", "SKAP2", "YKT6", "NFIL3", "SHMT2", "IMMT", "ALDOA", "PSMD14", "MLLT11", "LGMN", "ASNS", "HSPA9", "DDX39A", "PSMC4", "ME1", "NUP205", "GPI", "PSMC2", "HSPD1", "M6PR", "NAMPT", "STIP1", "ETF1",…	28.0722434285152
15	HALLMARK_XENOBIOTIC_METABOLISM	0.00119200461105649	0.00397334870352162	0.45505986738723	-0.329244667390138	-1.50271793070526	196	c("SERPINA6", "GSTA3", "ESR1", "ABHD6", "HES6", "NDRG2", "GCNT2", "PMM1", "ELOVL5", "PLG", "CYP2J2", "PEMT", "FBLN1", "EPHX1", "MCCC2", "GAD1", "CASP6", "PDLIM5", "NQO1", "GSR", "ACSM1", "SAR1B", "IGF1", "ALDH3A1", "ETS2", "DHRS7", "CAT", "FBP1", "IL1R1", "IGFBP4", "TKFC", "ADH5", "CYP27A1", "IDH1", "ADH1C", "CNDP2", "ETFDH", "ALDH2", "GNMT", "TAT", "CYB5A", "AP4B1", "FETUB", "ACOX3", "ALDH9A1", …	24.0084331932172
16	HALLMARK_ESTROGEN_RESPONSE_LATE	0.00175263032596601	0.00547696976864379	0.45505986738723	-0.325627717163108	-1.48620967256486	196	c("PGR", "TFF3", "HOMER2", "MYB", "CCNA1", "PDCD4", "SLC22A5", "XBP1", "ELOVL5", "SLC26A2", "LTF", "SORD", "OVOL2", "TSPAN13", "ALDH3A2", "TJP3", "CXCL14", "CISH", "AGR2", "PRLR", "DYNLT3", "SERPINA5", "ARL3", "PERP", "IL6ST", "IL17RB", "TFF1", "IGFBP4", "SERPINA3", "KLK11", "WFS1", "SLC27A2", "FDFT1", "SLC9A3R1", "SERPINA1", "BCL2", "ST6GALNAC2", "SLC1A4", "TST", "SIAH2", "MOCS2", "ADD3", "ABHD2…	22.6145965624986
17	HALLMARK_FATTY_ACID_METABOLISM	0.00328698621042658	0.00966760650125464	0.431707695803346	-0.337725338186414	-1.49838152435103	155	c("BMPR1B", "AADAT", "HSDL2", "HADH", "SLC22A5", "ELOVL5", "ECI2", "CEL", "HSD17B4", "EPHX1", "ALDH3A2", "ACSL5", "HPGD", "OSTC", "ACADL", "AQP7", "HMGCL", "METAP1", "ALDH3A1", "ALAD", "GLUL", "IDH1", "ADH1C", "CRYZ", "ETFDH", "G0S2", "GSTZ1", "DECR1", "REEP6", "CRAT", "TP53INP2", "SUCLG2", "ALDH9A1", "FABP2", "ACADVL", "ADH7", "ECI1", "RDH11", "PTS", "MAOA", "HIBCH", "HSD17B7", "MCEE", "CA6", "E…	20.1468103491019
18	HALLMARK_BILE_ACID_METABOLISM	0.00449991382799127	0.0124997606333091	0.407017918923954	-0.358734899292753	-1.52687241914995	112	c("SERPINA6", "EFHC1", "ISOC1", "SLC23A1", "AR", "PEX11G", "HSD17B4", "PEX11A", "ABCA5", "ACSL5", "GNPAT", "CYP39A1", "PEX7", "FADS2", "GSTK1", "ABCA9", "CAT", "SLC27A2", "ATXN1", "SCP2", "FDXR", "CYP27A1", "IDH1", "DIO2", "ABCA6", "GNMT", "ALDH9A1", "NUDT12", "ABCD3", "RBP1", "ABCA8", "PEX1", "SULT2B1", "IDH2", "LONP2")	19.0309830352221
19	HALLMARK_ALLOGRAFT_REJECTION	0.00527209301003599	0.0138739289737789	0.407017918923954	0.287875652526657	1.4027705325981	195	c("CD40", "STAT1", "DEGS1", "CAPG", "MAP4K1", "CCL7", "FLNA", "ACHE", "IL11", "MRPL3", "IFNG", "CCND3", "CDKN2A", "CD80", "ST8SIA4", "ICAM1", "TGFB1", "IFNAR2", "CCL4", "CD47", "APBB1", "PRKCG", "ELF4", "C2", "ICOSLG", "IL6", "PRF1", "GZMB", "CRTAM", "CCR1", "SOCS5", "CXCL13", "HLA-DOA", "LIF", "PRKCB", "GBP2", "CXCL9", "TAP2", "F2", "MTIF2", "BRCA1", "THY1", "TAP1", "KLRD1", "IL10", "EREG", "IL1…	18.5780053315888
20	HALLMARK_IL6_JAK_STAT3_SIGNALING	0.00555530257836827	0.0138882564459207	0.407017918923954	0.371870645869844	1.57354592076415	87	c("BAK1", "STAT1", "GRB2", "TNFRSF12A", "PTPN1", "CCL7", "CBL", "ITGB3", "SOCS3", "STAT2", "INHBE", "PTPN2", "PIM1", "EBI3", "TGFB1", "IL10RB", "PTPN11", "CNTFR", "IL6", "CCR1", "CXCL13", "ACVR1B", "CXCL11", "CXCL9", "CXCL10", "PIK3R5", "IL12RB1")	18.5735227286891
21	HALLMARK_PEROXISOME	0.017174367206901	0.0408913504926213	0.352487857583619	-0.340888673720111	-1.44175447088714	104	c("SERPINA6", "ISOC1", "ELOVL5", "ECI2", "CEL", "HSD17B4", "PEX11A", "DHRS3", "SCGB1A1", "ACSL5", "GNPAT", "CDK7", "HMGCL", "GSTK1", "IDE", "CAT", "CADM1", "SLC27A2", "ATXN1", "SCP2", "IDH1", "HSD11B2", "CRAT", "ALDH9A1", "RDH11", "ABCD3", "ABCB1", "SULT2B1", "STS", "IDH2", "LONP2", "ERCC1", "PEX2", "ACSL4")	13.8836854604121
22	HALLMARK_CHOLESTEROL_HOMEOSTASIS	0.0298869058651377	0.0679247860571311	0.352487857583619	0.34107363973213	1.40981069022052	73	c("TRIB3", "CBS", "GLDC", "TNFRSF12A", "ALDOC", "NFIL3", "FASN", "PLSCR1", "LGMN", "CXCL16", "MAL2", "LSS", "FDPS", "ACSS2", "ATF5", "HMGCS1", "SC5D", "GSTM2", "ACTG1", "ACAT2", "CYP51A1", "ABCA2", "EBP", "DHCR7", "SEMA3B", "NSDHL")	11.6797172080634
23	HALLMARK_DNA_REPAIR	0.0337654932676598	0.0734032462340431	0.321775918075361	0.292667717566941	1.35807513602236	146	c("RFC4", "UMPS", "RAE1", "ADA", "ZNF707", "BCAM", "USP11", "RNMT", "POLD1", "CLP1", "RAD51", "ADRM1", "ELL", "RFC5", "SF3A3", "PRIM1", "EIF1B", "NCBP2", "ALYREF", "TYMS", "PDE6G", "LIG1", "PCNA", "ERCC3", "POLR2D", "POLD4", "TARBP2", "RFC2", "FEN1", "NELFCD", "CMPK2", "ZWINT", "POLR2H", "DGCR8", "RFC3", "SAC3D1", "POM121", "BRF2", "NELFB", "STX3", "POLR3C", "SUPT5H", "SSRP1", "RALA", "DDB1", "BC…	11.3428473313084
24	HALLMARK_INFLAMMATORY_RESPONSE	0.0466716030769434	0.0972325064102987	0.321775918075361	0.259560460665814	1.26853427071726	198	c("CD40", "IRAK2", "MYC", "SPHK1", "TNFAIP6", "LAMP3", "CCL7", "SEMA4D", "EIF2AK2", "KIF1B", "ADRM1", "LY6E", "PTGER4", "ITGB3", "ITGA5", "PTAFR", "TNFSF9", "EBI3", "ICAM1", "TACR3", "FZD5", "NPFFR2", "ICOSLG", "BDKRB1", "IL6", "MARCO", "PVR", "SLC7A2", "PTGIR", "ACVR1B", "LIF", "NAMPT", "GNAI3", "CXCL11", "ADGRE1", "CXCL9", "PDPN", "MSR1", "BEST1", "CXCL10", "OPRK1", "CCRL2", "RAF1", "PIK3R5", "…	10.1218851908067
25	HALLMARK_TNFA_SIGNALING_VIA_NFKB	0.0580721003166801	0.11614420063336	0.321775918075361	0.255726788941461	1.24979819684628	198	c("SMAD3", "MYC", "SPHK1", "DUSP5", "IRS2", "TNFAIP6", "TRIB1", "MCL1", "RELB", "EHD1", "NFIL3", "YRDC", "PTGER4", "PANX1", "PTX3", "VEGFA", "B4GALT5", "SOCS3", "FUT4", "CLCF1", "IFIT2", "CD80", "TNFSF9", "RNF19B", "CEBPB", "ICAM1", "CCL4", "TUBB2A", "SNN", "GFPT2", "ICOSLG", "IL6", "BMP2", "LAMB3", "NFKBIE", "LIF", "NAMPT", "CXCL11", "PHLDA2", "EGR2", "NFKB2", "CXCL10", "CCRL2", "LITAF", "TAP1",…	9.350024707179
26	HALLMARK_COMPLEMENT	0.0835350936748029	0.160644410913082	0.287805130535564	0.255794595524018	1.24806596264634	200	c("PIK3CA", "GRB2", "TMPRSS6", "DUSP5", "DYRK2", "ADRA2B", "CASP10", "RCE1", "TIMP2", "KCNIP3", "EHD1", "PLSCR1", "USP14", "FN1", "LGMN", "PIM1", "CASP5", "ZFPM2", "SPOCK2", "CEBPB", "CR2", "HPCAL4", "PRSS3", "CTSL", "APOBEC3G", "BRPF3", "ME1", "S100A13", "C2", "PDGFB", "SRC", "DGKG", "FYN", "IL6", "GZMB", "MMP8", "GATA3", "CA2", "COL4A2", "STX4", "CFB", "GNAI3", "CTSD", "RBSN", "F2", "LAP3", "SC…	7.94134379678798
27	HALLMARK_UNFOLDED_PROTEIN_RESPONSE	0.134751773049645	0.249540320462306	0.186432558434075	0.267496323447549	1.18447525660788	108	c("CKS1B", "EIF4A3", "PSAT1", "EIF4G1", "DKC1", "NOP56", "MTHFD2", "POP4", "EXOSC5", "VEGFA", "ASNS", "HSPA9", "CEBPB", "CEBPG", "EXOSC2", "IFIT1", "GEMIN4", "TUBB2A", "EXOSC10", "NOLC1", "NABP1", "NFYA", "NHP2", "SHC1", "DCP1A", "FUS", "YWHAZ", "RRP9", "CHAC1", "DCTN1", "PDIA6", "PREB", "EXOSC9", "IGFBP1")	6.02859271525519
28	HALLMARK_SPERMATOGENESIS	0.172839506172839	0.308641975308642	0.13880510939114	-0.266549232767929	-1.15847524920184	132	c("SPATA6", "PHF7", "PACRG", "IFT88", "TEKT2", "ZC2HC1C", "NPHP1", "CCNA1", "ART3", "PRM2", "CCT6B", "CLGN", "HOXB1", "STRBP", "STAM2", "GAD1", "SLC12A2", "ALOX15", "IDE", "HSPA1L", "CNIH2", "PCSK4", "PEBP1")	5.10545010206612
29	HALLMARK_WNT_BETA_CATENIN_SIGNALING	0.199248120300752	0.343531241897848	0.132846300606183	-0.339070119003596	-1.21148731715627	42	c("HEY2", "LEF1", "NUMB", "PTCH1", "TCF7", "HEY1", "AXIN2", "CSNK1E", "DKK4", "FZD1", "PSEN2", "NKD1", "TP53", "FRAT1", "RBPJ", "JAG1")	4.64033760593215
30	HALLMARK_HEDGEHOG_SIGNALING	0.257197696737044	0.428662827895074	0.116234148779716	-0.33801439783609	-1.16057135340473	36	c("HEY2", "PLG", "PTCH1", "HEY1", "VLDLR", "ETS2", "GLI1", "AMOT", "SHH")	3.6788417531836
31	HALLMARK_HYPOXIA	0.308235294117647	0.481617647058824	0.11776578836269	0.21580799659944	1.05194378391372	194	c("NDRG1", "ILVBL", "PLIN2", "IRS2", "NR3C1", "SLC2A1", "ALDOC", "AKAP12", "SDC3", "EXT1", "DTNA", "NFIL3", "GCK", "NDST1", "VEGFA", "ALDOA", "PIM1", "CDKN1B", "KIF5A", "GPC1", "PPARGC1A", "TKTL1", "SLC2A5", "GPI", "HAS1", "PDGFB", "S100A4", "IL6", "KLHL24", "SRPX", "CITED2", "PGF", "PYGM", "MYH9", "PGK1", "TGM2", "ENO1", "GAA", "SDC4", "LDHA", "PKP1", "IGFBP1", "PCK1", "TPD52", "GALK1", "MT1E", …	3.17297608378434
32	HALLMARK_PI3K_AKT_MTOR_SIGNALING	0.299043062200957	0.481617647058824	0.120985142145252	0.245531075756357	1.07828276023646	105	c("TRIB3", "E2F1", "ACTR3", "GRB2", "SLC2A1", "YWHAB", "RPTOR", "MAPKAP1", "DUSP3", "STAT2", "CDK2", "AP2M1", "CDKN1B", "CDK4", "PTPN11", "RPS6KA3", "PPP1CA", "CAB39", "PRKCB", "GRK2", "GSK3B", "ATF1", "RAF1", "PITX2", "RALB", "RIPK1", "MAPK1", "SQSTM1", "NFKBIB", "CAMK4", "DDIT3", "MKNK1", "ARHGDIA", "PAK4", "ACTR2", "CSNK2B", "FASLG", "NCK1", "CDK1", "CFL1", "SLA", "TRAF2", "PDK1")	3.17297608378434
33	HALLMARK_APICAL_SURFACE	0.334763948497854	0.507218103784627	0.106323255932708	0.285033264654808	1.07102911591428	43	c("MAL", "ADIPOR2", "SLC2A4", "MDGA1", "ADAM10", "SRPX", "GATA3", "LYPD3", "AFAP1L2", "NCOA6", "NTNG1", "EFNA5", "BRCA1", "THY1", "SLC34A3")	2.94805253877407
34	HALLMARK_REACTIVE_OXIGEN_SPECIES_PATHWAY	0.373134328358209	0.548726953467954	0.0913924325943768	-0.290001212941372	-1.05482223033916	48	c("PDLIM1", "TXN", "NQO1", "GSR", "IPCEF1", "CAT", "PTPA", "MSRA", "GCLC", "MBP")	2.60643706735025
35	HALLMARK_PROTEIN_SECRETION	0.441471571906354	0.630673674151935	0.0762797180809272	-0.239353489042213	-1.00112801231624	95	c("PAM", "ARFGAP3", "ARFIP1", "TMED10", "ICA1", "TSPAN8", "CLCN3", "SCAMP1", "DST", "BET1", "SNAP23", "STX12", "SEC31A", "LMAN1", "GALC", "AP1G1", "TOM1L1", "TMED2", "SEC24D", "AP3S1", "RAB14", "ARF1", "GNAS", "MON2", "VAMP4", "AP2B1", "USO1", "AP3B1", "RAB5A", "VPS45", "COPE", "CD63", "VAMP7", "EGFR", "YIPF6")	2.00195297132837
36	HALLMARK_EPITHELIAL_MESENCHYMAL_TRANSITION	0.490521327014218	0.675675675675676	0.0894366833718621	0.202796745232921	0.991116369026234	198	c("LAMC1", "CAPG", "APLP1", "FSTL3", "COL8A2", "COMP", "TNFRSF12A", "COLGALT1", "FLNA", "FBLN2", "MMP1", "MCM7", "PTX3", "FN1", "VEGFA", "TNFRSF11B", "ITGB3", "ITGA5", "MAGEE1", "PCOLCE2", "CDH6", "GPC1", "SGCG", "TGFB1", "FERMT2", "ITGAV", "NOTCH2", "IL6", "PVR", "TIMP3", "PLOD3", "CALU", "COL4A2", "TPM4", "CTHRC1", "SERPINH1", "MYL9", "VCAM1", "NID2", "TPM1", "TGM2", "COL4A1", "THY1", "RGS4", "…	1.70261715394957
37	HALLMARK_KRAS_SIGNALING_UP	0.5	0.675675675675676	0.0883594442500905	0.201798017691377	0.986235347817117	198	c("EPHB2", "MAP4K1", "WNT7A", "AKT2", "AKAP12", "CBL", "SNAP25", "TRIB1", "ADAM17", "NR1H4", "GPRC5B", "YRDC", "JUP", "PDCD1LG2", "EMP1", "WDR33", "PCSK1N", "GPNMB", "TMEM176B", "NR0B2", "PRELID3B", "IGF2", "ETV4", "GFPT2", "USP12", "TMEM176A", "TRIB2", "HSD11B1", "MMD", "TLR8", "GABRA3", "SPON1", "BMP2", "ETV5", "CA2", "LIF", "CFB", "ADAMDEC1", "ZNF639", "KIF5C", "MAFB", "CXCL10", "STRN", "SCG3"…	1.70261715394957
38	HALLMARK_APOPTOSIS	0.553956834532374	0.7102010699133	0.0833634065110386	0.206142867105919	0.96811420251833	160	c("CDC25B", "TNFRSF12A", "PPT1", "TIMP2", "MCL1", "GPX3", "ERBB2", "EMP1", "BCL2L1", "IGFBP6", "TOP2A", "CDK2", "CDKN1B", "LMNA", "IGF2R", "GUCY2D", "DPYD", "SMAD7", "DIABLO", "IL6", "DFFA", "PRF1", "TIMP3", "BMP2", "HMGB2", "ETF1", "BID", "F2", "SPTAN1", "IFITM3", "BRCA1", "TAP1", "EREG", "DNM1L", "PPP3R1", "SC5D", "BCL2L2", "BCAP31", "IFNB1", "EBP", "ROCK1", "NEFH", "BCL2L11", "HMOX1", "PTK2", …	1.48618677772094
39	HALLMARK_NOTCH_SIGNALING	0.549682875264271	0.7102010699133	0.0770736734944102	0.273844384305351	0.949272119114011	32	c("ARRB1", "FZD7", "APH1A", "FZD5", "NOTCH3", "NOTCH1", "NOTCH2")	1.48618677772094
40	HALLMARK_IL2_STAT5_SIGNALING	0.594339622641509	0.724804417855499	0.0787113806986485	0.196512515583522	0.959637105155102	197	c("NDRG1", "CCNE1", "S100A1", "UMPS", "CAPG", "APLP1", "MYC", "PLIN2", "PRNP", "PLEC", "HUWE1", "NFIL3", "PLSCR1", "ODC1", "EMP1", "PLAGL1", "BCL2L1", "CCND3", "PIM1", "NCOA3", "SLC29A2", "NCS1", "IGF2R", "GABARAPL1", "TNFRSF8", "ETV4", "SPRED2", "EOMES", "SYT11", "ITGAV", "CDC6", "BMP2", "CA2", "LIF", "PDCD2L", "AHCY", "LRRC8C", "TGM2", "CXCL10", "IFITM3", "BATF3", "TWSG1", "ST3GAL4", "AHNAK", "…	1.39779168194905
41	HALLMARK_UV_RESPONSE_DN	0.588752196836555	0.724804417855499	0.0643583367917361	-0.215734474477454	-0.948503222483708	140	c("PLCB4", "GCNT1", "PIK3R3", "LPAR1", "ICA1", "PIAS3", "PDLIM5", "SIPA1L1", "MAP1B", "VLDLR", "DDAH1", "GJA1", "AMPH", "ATXN1", "DLC1", "ARHGEF9", "ID1", "F3", "DAB2", "ADD3", "BMPR1A", "INSIG1", "FHL2", "MGMT", "ATP2B4", "BDNF", "RBPMS", "NRP1", "AGGF1", "MIOS", "SRI", "LTBP1", "PPARG", "ADORA2B", "ANXA2")	1.39779168194905
42	HALLMARK_HEME_METABOLISM	0.702576112412178	0.830627705627706	0.0697792517076235	0.191377637724493	0.928366763931745	191	c("MBOAT2", "BCAM", "GMPS", "E2F2", "BACH1", "TFDP2", "NR3C1", "SLC2A1", "HEBP1", "DCUN1D1", "RAD23A", "LPIN2", "SPTB", "HDGF", "OPTN", "ADD2", "CCND3", "ASNS", "KHNYN", "TSPO2", "KEL", "HTRA2", "MPP1", "PC", "CPOX", "TMCC2", "CA2", "UROD", "FBXO7", "SNCA", "ACP5", "SLC10A3", "OSBP2", "GLRX5", "MYL4", "BLVRB", "HBQ1", "TNRC6B", "FTCD", "CDR2", "KLF1", "RCL1", "GYPA", "HBD", "IGSF3", "SIDT2", "ABC…	0.805935870708826
43	HALLMARK_OXIDATIVE_PHOSPHORYLATION	0.730952380952381	0.830627705627706	0.0686325631836726	0.191193302191932	0.920182103989657	185	c("AFG3L2", "ACAA2", "MRPS22", "ATP6V1C1", "LRPPRC", "MFN2", "IDH3B", "MRPL15", "OPA1", "IMMT", "UQCRFS1", "MRPL11", "TIMM50", "MRPS12", "HSPA9", "SLC25A5", "MTRR", "GPI", "HTRA2", "PDHA1", "NDUFV1", "SUPV3L1", "TOMM70", "SLC25A3", "CYC1", "BCKDHA", "TOMM22", "MDH1", "CYB5R3", "MRPS30", "SUCLG1", "HSD17B10", "ATP6AP1", "SDHB", "MDH2", "LDHA", "NDUFS6", "HCCS", "POLR2F", "ATP6V1E1", "NDUFB7", "NDU…	0.805935870708826
44	HALLMARK_P53_PATHWAY	0.724705882352941	0.830627705627706	0.0684714904492087	0.188553973214549	0.919095599703063	194	c("BAK1", "TRIB3", "NDRG1", "ADA", "RHBDF2", "IRAK1", "SPHK1", "CYFIP2", "KLK8", "TRAFD1", "MAPKAPK3", "EPHA2", "SLC3A2", "CCND3", "CDKN2A", "CEBPA", "TNFSF9", "RNF19B", "ALOX15B", "PCNA", "TGFB1", "ABCC5", "BAIAP2", "CDKN2B", "NOTCH1", "RAP2B", "UPP1", "S100A4", "PLK3", "BMP2", "ACVR1B", "JAG2", "SLC35D1", "LIF", "CTSD", "EPS8L2", "POM121", "PTPN14", "RAD51C", "TAP1", "CCNK", "PPM1D", "HDAC3", "…	0.805935870708826
45	HALLMARK_PANCREAS_BETA_CELLS	0.75	0.833333333333333	0.0567672387487446	-0.233137108620376	-0.820480815408118	40	c("FOXA2", "SRP14", "SEC11A", "CHGA", "SRP9")	0.791812460476248
46	HALLMARK_COAGULATION	0.789227166276347	0.857855615517768	0.0640703750499722	0.192293105126599	0.886870116047696	138	c("S100A1", "USP11", "COMP", "TMPRSS6", "KLK8", "CAPN5", "MMP1", "RAPGEF3", "SH2B2", "FN1", "ITGB3", "LGMN", "S100A13", "C2", "PDGFB", "FYN", "TIMP3", "MMP8", "CFB", "C8G", "F2", "MMP10", "C1R", "C1QA", "APOA1", "C1S", "GP1BA", "PROS1", "PEF1", "PLEK", "LRP1", "DPP4", "C9", "MMP15", "MMP3", "CFD", "ISCU", "FGG", "PLAU", "SERPINE1", "OLR1", "HNF4A", "SERPING1")	0.665858014992405
47	HALLMARK_GLYCOLYSIS	0.884433962264151	0.940887193898033	0.0589694466690997	0.175047052813839	0.854813987441978	197	c("AURKA", "CENPA", "IRS2", "B3GNT3", "CAPN5", "DEPDC1", "SDC3", "EXT1", "HMMR", "CLDN9", "MIOX", "VEGFA", "ALDOA", "PRPS1", "SLC16A3", "KIF20A", "GPC1", "PSMC4", "TPST1", "CHST12", "AGRN", "TKTL1", "FUT8", "ME1", "PYGB", "EXT2", "HOMER1", "PC")	0.264624424647125
48	HALLMARK_ADIPOGENESIS	0.935875216637782	0.954974710854879	0.0421619430092452	-0.175042418931845	-0.799964475134619	194	c("HADH", "DHRS7B", "PDCD4", "DRAM2", "PEMT", "SAMM50", "RREB1", "ACADL", "DHRS7", "CAT", "DNAJB9", "SCP2", "ORM1", "IDH1", "CYP4B1", "CMBL", "DECR1", "UQCR11", "UCP2", "ALDH2", "REEP6", "CRAT", "ARL4A", "TST", "AIFM1", "ACLY", "SLC27A1", "DNAJC15", "TANK", "HIBCH", "UQCRQ", "OMD", "ECHS1", "ACADS", "NDUFA5", "ITIH5", "HSPB8", "GBE1", "STOM", "REEP5", "COQ5", "ACOX1", "ABCB8", "LPL", "PPARG", "CO…	0.200081290252578
49	HALLMARK_ANGIOGENESIS	0.934740882917466	0.954974710854879	0.0468819856878333	-0.196186281027489	-0.67360496815856	36	c("MSX1", "SERPINA5", "SLCO2A1", "FGFR1", "TNFRSF21", "NRP1", "LPL", "JAG1", "LUM", "THBD")	0.200081290252578
50	HALLMARK_TGF_BETA_SIGNALING	0.958620689655172	0.958620689655172	0.0540088272801684	0.179200050014675	0.698118278622736	54	c("SMAD3", "SMAD6", "TGFB1", "SKI", "SMAD7", "PPP1CA", "BMP2", "RAB31", "NCOR2", "SMURF1", "LTBP2", "HDAC1", "SKIL", "SERPINE1", "JUNB", "WWTR1", "FKBP1A", "HIPK2", "FURIN", "CTNNB1", "BMPR2")	0.183532019808798
