# Supplementary material for: Functional Assessments of Gynecologic Cancer Models Highlight Differences Between Single-Node Inhibitors of the PI3K/AKT/mTOR Pathway and a Pan-PI3K/mTOR Inhibitor, Gedatolisib
Source: Cancers (Basel). 2024 Oct 17;16(20):3520. doi: 10.3390/cancers16203520 (PMC11505998; doi:10.3390/cancers16203520)
Supplement: Supplementary file 1 [file cancers-16-03520-s001.zip › Supplementary Table_S14.csv]

	pathway	pval	padj	log2err	ES	NES	size	leadingEdge	log_padj
1	KEGG_RIBOSOME	2.08020952369324e-10	3.68197085693703e-08	0.826657301178302	-0.584416870331601	-2.4254998856144	87	c("RPS27L", "RPL22", "RPL15", "RPL7A", "RPL34", "RPL3", "RPL13", "RPS15", "RPL10L", "RPL29", "RPL4", "RPS6", "RPL9", "RPS4X", "RPL12", "RPL6", "RPL10", "RPL36AL", "RPL14", "RPL11", "RPL5", "RPL18", "RPS9", "RPS8", "RSL24D1", "RPS23", "RPL13A", "RPL26", "RPLP0", "RPS3A", "RPL31", "RPS11", "RPS2", "RPS24", "RPL36", "RPS25", "RPS13", "RPS28", "RPL32", "RPS7", "RPL23", "RPSA", "RPL22L1", "RPL10A", "R…	74.3391965329032
2	KEGG_CELL_CYCLE	5.408904622955e-09	4.78688059131517e-07	0.761460801445585	0.490482826269204	2.20800643202876	124	c("CDC25B", "ESPL1", "E2F1", "CCNE1", "ORC1", "PLK1", "TTK", "CDC45", "MCM3", "BUB1", "MCM2", "SMAD3", "MYC", "CDC25A", "MCM6", "MCM4", "E2F2", "TFDP2", "CCNA2", "CDC20", "MCM5", "E2F3", "YWHAB", "PKMYT1", "PRKDC", "ANAPC1", "MCM7", "CDC7", "RAD21", "CCNB1", "SMC1A", "CHEK1", "CDC25C", "CCND3", "CDK2", "CDKN2A", "CCNB2", "BUB1B", "CDKN1B", "CDK6", "PTTG1", "CDC23", "CDK4", "PCNA", "TGFB1", "SMC1B…	63.1994740585411
3	KEGG_DNA_REPLICATION	1.4078958429617e-07	8.30658547347403e-06	0.690132458796796	0.680599313028725	2.38800102139199	36	c("RFC4", "MCM3", "MCM2", "MCM6", "MCM4", "MCM5", "POLD1", "MCM7", "RFC5", "PRIM2", "PRIM1", "POLE", "RFC1", "LIG1", "PCNA", "POLD4", "DNA2", "RFC2", "FEN1", "RFC3", "RNASEH1", "RPA4", "POLE2", "RNASEH2C")	50.8057746174792
4	KEGG_PANCREATIC_CANCER	0.000136191882959395	0.00407731008396386	0.518848077743792	0.460884840397774	1.86667035584903	69	c("E2F1", "STAT1", "PIK3CA", "SMAD3", "RALBP1", "E2F2", "AKT2", "E2F3", "BRCA2", "RAD51", "ERBB2", "VEGFA", "BCL2L1", "RAC3", "CDKN2A", "CDK6", "PIK3CD", "CDK4", "MAPK3", "TGFB1", "RAC2", "IKBKG", "PGF", "PIK3CB", "JAK1", "ARAF", "VEGFB", "RAF1", "PIK3R5", "PLD1", "TGFBR2", "RALA", "MAP2K1", "RALB", "MAPK1")	23.8962625871378
5	KEGG_PATHWAYS_IN_CANCER	0.000138213901151317	0.00407731008396386	0.518848077743792	0.297839162445754	1.52724733557379	323	c("E2F1", "CCNE1", "CKS1B", "STAT1", "WNT10A", "LAMC1", "PIK3CA", "ITGA3", "COL4A4", "CRKL", "GRB2", "WNT7A", "SMAD3", "RALBP1", "MYC", "LAMA5", "BIRC5", "E2F2", "WNT3", "SLC2A1", "FGF12", "AKT2", "E2F3", "MMP1", "CBL", "BRCA2", "FGFR3", "RAD51", "DVL3", "FZD7", "MSH6", "ERBB2", "FN1", "VEGFA", "JUP", "CUL2", "BCL2L1", "RAC3", "CDK2", "EGLN1", "CDKN2A", "MSH2", "CEBPA", "CDKN1B", "CDK6", "PIK3CD"…	23.8962625871378
6	KEGG_PROTEASOME	0.000131331020880222	0.00407731008396386	0.518848077743792	0.525719020316588	1.93148761854682	44	c("PSMD2", "PSMA7", "PSMD3", "PSMD1", "PSMD11", "PSMD14", "PSMC1", "IFNG", "PSMD8", "PSMB2", "PSMC4", "PSMC2", "PSMA6", "PSMF1", "PSMD12", "PSMB4", "PSMB3", "PSMD4", "PSMB1", "PSME3", "PSME1", "PSMA8", "PSMC5", "PSMB9")	23.8962625871378
7	KEGG_FOCAL_ADHESION	0.000216539161639273	0.00547534737287876	0.518848077743792	0.332134976958317	1.6055163710028	197	c("LAMC1", "PIK3CA", "ITGA3", "COL4A4", "CRKL", "GRB2", "LAMA5", "COMP", "FLNA", "ITGA7", "AKT2", "DIAPH1", "ACTN4", "ERBB2", "VAV1", "FN1", "VEGFA", "ITGB3", "ITGA5", "VCL", "COL11A2", "CCND3", "RAC3", "MYLPF", "THBS3", "PAK2", "ELK1", "TLN1", "PIK3CD", "MAPK3", "VASP", "FLNC", "RAPGEF1", "RAC2", "PRKCG", "PDGFB", "SRC", "ITGAV", "FYN", "PPP1CA", "LAMB3", "PXN", "PGF", "ARHGAP35", "PRKCB", "COL4…	22.6158832263602
8	KEGG_MISMATCH_REPAIR	0.000440924782898021	0.00975546082161872	0.49849310876659	0.621753048970188	1.95986672418818	23	c("RFC4", "POLD1", "RFC5", "MSH6", "MSH2", "EXO1", "RFC1", "LIG1", "PCNA", "POLD4", "RFC2", "PMS2", "RFC3", "RPA4", "MLH1", "POLD2", "RPA3", "RPA1")	20.1075221088666
9	KEGG_REGULATION_OF_ACTIN_CYTOSKELETON	0.000496799725430594	0.00977039460013501	0.477270815362862	0.317343530637819	1.54599877687903	211	c("LIMK1", "PIK3CA", "ITGA3", "CRKL", "IQGAP3", "ARPC2", "CYFIP2", "FGFR4", "ARPC1B", "FGF12", "ITGA7", "GIT1", "SSH2", "MRAS", "DIAPH1", "FGFR3", "ACTN4", "VAV1", "GNA13", "DIAPH3", "FN1", "MSN", "ITGB3", "ITGA5", "VCL", "RAC3", "MYLPF", "PAK2", "PIP4K2C", "PIK3CD", "RRAS", "MAPK3", "SSH1", "RAC2", "WASF2", "BAIAP2", "FGF18", "PDGFB", "ITGAV", "MYH10", "NRAS", "BDKRB1", "MYH14", "FGF11", "PPP1CA…	20.1008789593317
10	KEGG_ECM_RECEPTOR_INTERACTION	0.000641793865466159	0.011359751418751	0.477270815362862	0.407776772588161	1.71235599954513	83	c("LAMC1", "ITGA3", "COL4A4", "LAMA5", "COMP", "ITGA7", "SDC3", "HMMR", "FN1", "ITGB3", "ITGA5", "COL11A2", "THBS3", "AGRN", "DAG1", "CD47", "ITGAV", "LAMB3", "SV2A", "COL4A2", "COL6A6", "COL4A1", "HSPG2", "LAMB2", "SDC4", "ITGB8", "THBS2", "COL5A3", "GP1BA", "SPP1", "COL6A3", "VTN", "TNN", "ITGB6", "ITGB7", "COL11A1")	19.4463117202693
11	KEGG_FATTY_ACID_METABOLISM	0.000976230972261625	0.015376466438807	0.477270815362862	-0.517409810454284	-1.84707639454557	42	c("ADH6", "HADH", "ECI2", "ALDH3A2", "ACSL5", "ADH4", "ACADL", "ADH5", "ADH1C", "ALDH2", "ACOX3", "ALDH9A1", "ACADVL", "ADH7", "ECI1", "ACSL3", "ADH1B", "ECHS1", "ACADS", "ACSL4", "ADH1A", "ACOX1")	18.1314345533061
12	KEGG_SPLICEOSOME	0.00104247230093607	0.015376466438807	0.45505986738723	0.357060254168389	1.60759732498227	123	c("EIF4A3", "SNRNP200", "USP39", "THOC3", "CHERP", "CTNNBL1", "SF3A3", "WBP11", "PUF60", "SF3A1", "NCBP2", "PPIL1", "TRA2B", "PRPF40A", "SNRPB2", "SNRPC", "PRPF6", "SNRNP40", "EFTUD2", "SNRPB", "DHX16", "DDX46", "U2SURP", "SNRPD1", "RBM17", "LSM2", "CDC5L", "PHF5A", "HSPA8", "SNRNP27", "DDX23", "U2AF2", "CDC40", "DHX15", "SF3B3", "RBM22", "PRPF38A", "LSM4", "PQBP1", "SART1", "HNRNPM", "SNRPD2", "…	18.1314345533061
13	KEGG_TIGHT_JUNCTION	0.00152101338738856	0.0207091822744443	0.45505986738723	0.356142477024342	1.61795452441762	127	c("CLDN6", "CLDN19", "PRKCI", "CLDN1", "PARD6B", "EPB41L1", "CLDN16", "AKT2", "LLGL1", "MRAS", "ACTN4", "CLDN9", "CSNK2A1", "MYH7", "MYLPF", "TJAP1", "PARD3", "CDK4", "RRAS", "CGN", "PRKCG", "PPP2R2B", "SRC", "MYH10", "NRAS", "MYH6", "MYH14", "EXOC3", "CLDN11", "PRKCB", "GNAI3", "MYH9", "PPP2R2D", "MYL7", "MYL9", "RAB3B")	16.8383704937829
14	KEGG_MAPK_SIGNALING_PATHWAY	0.00216763080737396	0.027405046636085	0.431707695803346	0.276813276390443	1.3884426737927	265	c("CDC25B", "CRKL", "DUSP9", "MAPK14", "GRB2", "MAP4K1", "SRF", "MYC", "NTF4", "DUSP5", "FGFR4", "CACNA2D2", "TAOK3", "FGF12", "FLNA", "AKT2", "MAPKAPK3", "MRAS", "FGFR3", "RELB", "ARRB1", "TAB2", "DUSP3", "MAP3K12", "RAC3", "PAK2", "DUSP7", "ELK1", "CACNA1B", "MAP3K3", "PPP5C", "MAPKAPK5", "RRAS", "MAPK3", "TGFB1", "FLNC", "STK4", "RAC2", "CACNG8", "IKBKG", "FGF18", "ARRB2", "PRKCG", "PDGFB", "N…	15.621694545377
15	KEGG_B_CELL_RECEPTOR_SIGNALING_PATHWAY	0.00270344413977693	0.0319006408493678	0.431707695803346	0.395679974204669	1.62238433514732	74	c("PIK3CA", "CARD11", "GRB2", "PIK3AP1", "AKT2", "VAV1", "RAC3", "CR2", "PIK3CD", "MAPK3", "CD22", "RAC2", "IKBKG", "CD72", "NRAS", "NFKBIE", "PRKCB", "PIK3CB", "MALT1", "GSK3B", "PLCG2", "SOS1", "RAF1", "PIK3R5", "NFATC2", "PPP3R1", "MAP2K1", "MAPK1", "CD79B", "NFKBIB")	14.9620059234882
16	KEGG_ENDOCYTOSIS	0.0031807864202	0.0351874497734625	0.431707695803346	0.301316593004702	1.4305149349862	176	c("PRKCI", "PARD6B", "ASAP1", "FGFR4", "ASAP2", "IQSEC3", "GRK6", "GIT1", "CBL", "DNAJC6", "DNM1", "FGFR3", "ARRB1", "EHD1", "SH3KBP1", "DNM2", "GRK1", "AP2M1", "RAB5C", "RAB22A", "RAB11FIP5", "PARD3", "CHMP1B", "ARRB2", "ACAP2", "SMAP1", "CLTCL1", "NTRK1", "SRC", "GIT2", "STAMBP", "ITCH", "RAB31", "CHMP4B", "AGAP1", "SNF8", "PIP5K1A", "ASAP3", "EPN1", "RNF41", "HSPA8", "RAB11FIP4", "EPS15", "AP2…	14.5361220771573
17	KEGG_FC_GAMMA_R_MEDIATED_PHAGOCYTOSIS	0.0035887765597726	0.0352959812184199	0.431707695803346	0.363849173313088	1.55920481636894	92	c("LIMK1", "PIK3CA", "CRKL", "ARPC2", "SPHK1", "ASAP1", "ASAP2", "ARPC1B", "AKT2", "DNM1", "VAV1", "DNM2", "PIK3CD", "FCGR3A", "MAPK3", "VASP", "RAC2", "SPHK2", "WASF2", "PRKCG", "PLA2G4F", "PRKCB", "PIK3CB", "PIP5K1A", "ASAP3", "WASF1", "GAB2", "PLCG2", "RAF1", "PIK3R5", "HCK", "PLD1", "FCGR1A", "DNM1L", "NCF1")	14.5227474033518
18	KEGG_OOCYTE_MEIOSIS	0.00378883414209027	0.0352959812184199	0.431707695803346	0.346858876226222	1.53572889080593	110	c("AURKA", "ESPL1", "CCNE1", "ADCY9", "PLK1", "ADCY3", "BUB1", "CDC20", "YWHAB", "PKMYT1", "ANAPC1", "ADCY5", "CCNB1", "SMC1A", "ITPR3", "CDC25C", "CAMK2G", "CDK2", "CCNB2", "PTTG1", "CDC23", "MAPK3", "SMC1B", "FBXO5", "MAD2L1", "PPP2R5D", "RPS6KA3", "PPP1CA", "RPS6KA6", "SMC3", "MAPK12")	14.5227474033518
19	KEGG_PROTEIN_EXPORT	0.00370392393604033	0.0352959812184199	0.431707695803346	-0.601932501427908	-1.82263008583955	22	c("SEC61B", "SRP14", "SRP19", "SEC11A", "SRP9", "SPCS3", "SPCS2", "SEC11C", "SRPRB", "SEC63", "SPCS1", "SEC61G", "IMMP1L")	14.5227474033518
20	KEGG_AXON_GUIDANCE	0.00427985161037236	0.0365752118230794	0.407017918923954	0.338959862696652	1.53989394364924	127	c("L1CAM", "EPHB2", "PLXNA1", "LIMK1", "EFNB1", "SEMA4D", "ROBO3", "EPHA2", "EPHB1", "SRGAP1", "PLXNA3", "SEMA4G", "UNC5A", "RAC3", "PAK2", "SEMA7A", "MAPK3", "SEMA6C", "EPHB6", "RAC2", "EFNA2", "DPYSL5", "NRAS", "EPHA6", "DCC", "FYN", "NTN3", "ABLIM3", "RHOD", "GNAI3", "EPHA8", "SEMA4F", "NTNG1", "GSK3B", "SLIT1", "EFNA5", "SEMA6B", "NFATC2", "PPP3R1", "SEMA3B", "MET", "ROCK1", "SEMA4C", "PTK2",…	14.3681315000571
21	KEGG_SMALL_CELL_LUNG_CANCER	0.00433943191121281	0.0365752118230794	0.407017918923954	0.383959902386806	1.6131372749535	84	c("E2F1", "CCNE1", "CKS1B", "LAMC1", "PIK3CA", "ITGA3", "COL4A4", "MYC", "LAMA5", "E2F2", "AKT2", "E2F3", "FN1", "BCL2L1", "CDK2", "CDKN1B", "CDK6", "PIK3CD", "CDK4", "TRAF3", "IKBKG", "CDKN2B", "ITGAV", "LAMB3", "COL4A2", "PIK3CB", "COL4A1", "PIK3R5", "LAMB2", "PIAS1")	14.3681315000571
22	KEGG_DRUG_METABOLISM_CYTOCHROME_P450	0.00484907545226477	0.0390130161386756	0.407017918923954	-0.409386166249141	-1.63056921037282	70	c("GSTA3", "ADH6", "MGST2", "FMO2", "ALDH1A3", "FMO4", "FMO5", "ADH4", "GSTK1", "ALDH3B2", "ALDH3A1", "MAOB", "CYP2D6", "ADH5", "ADH1C", "GSTZ1", "GSTA4", "ADH7", "FMO3", "MAOA", "ADH1B", "ADH1A", "GSTM5", "CYP2E1", "GSTM1", "CYP2C8")	14.0879047261188
23	KEGG_CHEMOKINE_SIGNALING_PATHWAY	0.00653820837047074	0.0445101108297431	0.407017918923954	0.292784127695613	1.40108222440363	183	c("ADCY9", "STAT1", "PIK3CA", "CRKL", "ADCY3", "GRB2", "JAK3", "CCL7", "GRK6", "AKT2", "CCL8", "ADCY5", "ARRB1", "VAV1", "STAT2", "GRK1", "CXCL16", "GNB3", "PARD3", "CCL3", "CCL4L2", "PIK3CD", "MAPK3", "CCL4", "RAC2", "IKBKG", "ARRB2", "PLCB3", "NRAS", "CCL18", "CCR1", "PREX1", "PXN", "CXCL13", "CCL3L3", "PRKCB", "PIK3CB", "GNAI3", "SHC1", "CXCL11", "ADCY8", "CXCL9", "GSK3B", "SOS1", "CXCL10", "R…	13.5154132432709
24	KEGG_CHRONIC_MYELOID_LEUKEMIA	0.0064165672845085	0.0445101108297431	0.407017918923954	0.384868743101147	1.57593396865639	73	c("E2F1", "PIK3CA", "CRKL", "GRB2", "SMAD3", "MYC", "E2F2", "AKT2", "E2F3", "CBL", "BCL2L1", "CDKN2A", "CDKN1B", "CDK6", "PIK3CD", "CDK4", "MAPK3", "TGFB1", "IKBKG", "NRAS", "PTPN11", "PIK3CB", "SHC1", "GAB2", "ARAF", "SOS1", "RAF1", "PIK3R5")	13.5154132432709
25	KEGG_LEUKOCYTE_TRANSENDOTHELIAL_MIGRATION	0.00624142544768873	0.0445101108297431	0.407017918923954	0.327492498955567	1.46218163853563	114	c("CLDN6", "CLDN19", "PIK3CA", "MAPK14", "CLDN1", "CLDN16", "RAPGEF3", "ACTN4", "CLDN9", "VAV1", "MSN", "VCL", "MYLPF", "ICAM1", "PIK3CD", "VASP", "RAC2", "PRKCG", "PTPN11", "MAPK12", "CLDN11", "PXN", "ARHGAP35", "PRKCB", "PIK3CB", "GNAI3", "MYL7", "MYL9", "VCAM1", "PLCG2", "PIK3R5", "THY1", "ACTG1", "NCF1", "EZR", "ROCK1", "PTK2", "ACTN3", "MYL12A", "ACTN1", "ARHGAP5")	13.5154132432709
26	KEGG_PROGESTERONE_MEDIATED_OOCYTE_MATURATION	0.00644276175245288	0.0445101108297431	0.407017918923954	0.367949723164115	1.54897464710418	85	c("CDC25B", "ADCY9", "PIK3CA", "MAPK14", "PLK1", "ADCY3", "BUB1", "CDC25A", "CCNA2", "AKT2", "PKMYT1", "ANAPC1", "ADCY5", "CCNB1", "CDC25C", "CDK2", "CCNB2", "CDC23", "PIK3CD", "MAPK3", "MAD2L1", "RPS6KA3", "HSP90AB1", "RPS6KA6", "MAPK12", "PIK3CB", "GNAI3", "PDE3B", "ADCY8", "ARAF", "RAF1", "PIK3R5", "CPEB1", "MAD2L2", "MAP2K1", "CDC27", "PRKACA", "MAPK1")	13.5154132432709
27	KEGG_HOMOLOGOUS_RECOMBINATION	0.0070560854836401	0.0462565603927518	0.407017918923954	0.50906506563486	1.68612605522609	28	c("RAD54L", "EME1", "POLD1", "BRCA2", "RAD51", "BLM", "XRCC2", "XRCC3", "TOP3B", "POLD4", "RPA4", "MUS81", "RAD51C", "POLD2", "RAD54B", "RPA3", "RPA1")	13.3482666421532
28	KEGG_ALPHA_LINOLENIC_ACID_METABOLISM	0.00785552527041676	0.0490827130535291	0.380730400722792	-0.600926025398758	-1.75753894629404	19	c("PLA2G2C", "PLA2G10", "FADS2", "PLA2G12A", "PLA2G4A", "PLA2G4E", "ACOX3", "PLA2G6", "JMJD7-PLA2G4B", "ACOX1", "PLA2G3", "PLA2G4B", "PLA2G1B", "PLA2G5")	13.0907143959597
29	KEGG_PEROXISOME	0.00804180044379855	0.0490827130535291	0.380730400722792	-0.386323991208755	-1.56329799064043	78	c("ECI2", "PEX11G", "HSD17B4", "PEX11A", "ACSL5", "GNPAT", "PEX7", "AGPS", "HMGCL", "GSTK1", "CAT", "DECR2", "SLC27A2", "SCP2", "IDH1", "DDO", "CRAT", "ACOX3", "NUDT12", "ABCD3", "ACSL3", "PEX1", "IDH2", "PEX2", "ACSL4", "ACOX1", "CROT")	13.0907143959597
30	KEGG_ONE_CARBON_POOL_BY_FOLATE	0.00834458187834496	0.0492330330822352	0.380730400722792	0.581022148966863	1.64641098355015	17	c("MTHFD1L", "MTHFD2", "GART", "SHMT2", "MTHFR", "TYMS", "MTHFD1", "ATIC", "FTCD", "DHFR")	13.0774340797493
31	KEGG_NON_SMALL_CELL_LUNG_CANCER	0.00932449399482561	0.0532398528091656	0.380730400722792	0.41959836387886	1.63550275500014	54	c("E2F1", "PIK3CA", "GRB2", "E2F2", "AKT2", "E2F3", "ERBB2", "CDKN2A", "CDK6", "PIK3CD", "CDK4", "MAPK3", "STK4", "PRKCG", "NRAS", "PRKCB", "PIK3CB", "ARAF", "PLCG2", "SOS1", "RAF1", "PIK3R5", "RXRB", "MAP2K1", "MAPK1")	12.7376315387835
32	KEGG_PROXIMAL_TUBULE_BICARBONATE_RECLAMATION	0.0118187545694132	0.065372486212067	0.380730400722792	0.524939850960459	1.6546957796214	23	c("GLS", "FXYD2", "SLC38A3", "ATP1A3", "CA2", "PCK2", "MDH1", "CA4", "ATP1A1", "PCK1", "SLC9A3")	11.8460499786032
33	KEGG_PATHOGENIC_ESCHERICHIA_COLI_INFECTION	0.0133919288005767	0.0700459128309333	0.380730400722792	0.391695826234245	1.52014654845063	55	c("TUBB6", "TUBB4A", "CLDN1", "ARPC2", "ARPC1B", "TUBA4A", "TUBA1C", "NCL", "TUBB3", "TUBB", "TUBB2A", "FYN", "TUBA1B", "TUBB2B", "TUBA8", "YWHAZ", "ARHGEF2", "ACTG1", "YWHAQ", "EZR", "ROCK1")	11.5461720066026
34	KEGG_PRIMARY_IMMUNODEFICIENCY	0.0134551470974674	0.0700459128309333	0.380730400722792	0.452108704089849	1.57836857221979	35	c("CD40", "ADA", "JAK3", "UNG", "TNFRSF13C", "IKBKG", "TAP2", "IGLL1", "TAP1", "RFX5", "CD8A", "AICDA")	11.5461720066026
35	KEGG_NATURAL_KILLER_CELL_MEDIATED_CYTOTOXICITY	0.014393247948952	0.0707668024156806	0.380730400722792	0.311682665838974	1.41510344462352	128	c("PIK3CA", "GRB2", "SH3BP2", "VAV1", "IFNG", "RAC3", "ICAM1", "PIK3CD", "FCGR3A", "MAPK3", "ICAM2", "IFNAR2", "RAC2", "PRKCG", "NRAS", "PTPN11", "FYN", "PRF1", "GZMB", "HCST", "PRKCB", "PIK3CB", "SHC1", "BID", "ARAF", "PLCG2", "SOS1", "KIR3DL1", "MICB", "RAF1", "PIK3R5", "KLRD1", "ULBP2", "NFATC2", "KIR3DL2", "PPP3R1", "IFNB1", "MAP2K1", "IFNA1", "MAPK1", "SH2D1A", "KIR2DL3", "LAT", "TNF", "KIR2…	11.5017042746382
36	KEGG_TOLL_LIKE_RECEPTOR_SIGNALING_PATHWAY	0.0143401332080993	0.0707668024156806	0.380730400722792	0.322515811770802	1.40418928165113	99	c("CD40", "STAT1", "PIK3CA", "MAPK14", "IRAK1", "AKT2", "TAB2", "CD80", "CCL3", "PIK3CD", "MAPK3", "IFNAR2", "CCL4", "TRAF3", "IKBKG", "IRF3", "IL6", "TLR8", "MAPK12", "PIK3CB", "LBP", "CXCL11", "CXCL9", "IRF5", "TOLLIP", "FADD", "CXCL10", "PIK3R5", "IRF7", "IFNB1", "MAP2K1", "IFNA1", "RIPK1", "SPP1", "MAPK1")	11.5017042746382
37	KEGG_BUTANOATE_METABOLISM	0.0175431576740938	0.0798442118860162	0.352487857583619	-0.449672956496447	-1.5459455913091	34	c("HADH", "ALDH3A2", "GAD1", "BDH2", "ACSM1", "HMGCL", "ABAT", "ALDH2", "ALDH9A1", "AACS", "ECHS1", "ACADS")	10.9775656151768
38	KEGG_TYROSINE_METABOLISM	0.0175927924494612	0.0798442118860162	0.352487857583619	-0.445506446070531	-1.5903920326371	42	c("ADH6", "HGD", "ALDH1A3", "ADH4", "ALDH3B2", "ALDH3A1", "MAOB", "ADH5", "ADH1C", "GSTZ1", "TAT", "ADH7", "MAOA", "ADH1B", "HEMK1", "ADH1A", "GOT2", "METTL2B", "WBSCR22")	10.9775656151768
39	KEGG_T_CELL_RECEPTOR_SIGNALING_PATHWAY	0.0169400208563537	0.0798442118860162	0.352487857583619	0.315552703505122	1.38589043249999	106	c("PIK3CA", "MAPK14", "CARD11", "GRB2", "AKT2", "CBL", "VAV1", "IFNG", "PAK2", "PIK3CD", "CDK4", "MAPK3", "IKBKG", "NRAS", "MAP3K14", "FYN", "MAPK12", "NFKBIE", "PIK3CB", "PDCD1", "MALT1", "GSK3B", "SOS1", "RAF1", "PIK3R5", "IL10", "NFATC2", "PPP3R1", "MAP2K1", "MAPK1", "CD8A", "PAK3", "NFKBIB", "LAT", "TNF", "CD3G", "IKBKB", "PAK4", "NCK1", "NFATC1", "RASGRP1", "DLG1", "PRKCQ", "ICOS", "GRAP2", …	10.9775656151768
40	KEGG_CYTOSOLIC_DNA_SENSING_PATHWAY	0.0181392165516627	0.0802660332411075	0.352487857583619	0.380280906868199	1.4626218095067	52	c("MAVS", "ZBP1", "ADAR", "AIM2", "CCL4L2", "CCL4", "IKBKG", "IRF3", "DDX58", "IL6", "POLR3A", "CXCL10", "POLR3C", "POLR3B", "IRF7", "IFNB1", "IFNA1", "RIPK1", "NFKBIB", "POLR3F", "IKBKB", "POLR1C", "POLR3D", "IFNA4", "CCL5", "CASP1", "IFNA6", "IFNA2")	10.9546819938857
41	KEGG_CELL_ADHESION_MOLECULES_CAMS	0.0186582747263963	0.0805491372334671	0.352487857583619	0.310425801097708	1.41026376179125	127	c("L1CAM", "CD40", "CLDN6", "CLDN19", "CLDN1", "CLDN16", "SDC3", "SIGLEC1", "CLDN9", "MPZ", "PDCD1LG2", "CD80", "ICAM1", "ICAM2", "NLGN2", "CD22", "ITGAV", "ICOSLG", "MAG", "PVR", "CLDN11", "HLA-DOA", "CD274", "PDCD1", "NLGN1", "VCAM1", "SDC4", "ITGB8", "HLA-F", "CDH3", "NCAM1", "PTPRF", "GLG1", "CD8A")	10.9393910697352
42	KEGG_PRION_DISEASES	0.0204010842575432	0.0859759979425036	0.352487857583619	0.435527596048886	1.52048183040816	35	c("LAMC1", "PRNP", "ELK1", "MAPK3", "NOTCH1", "FYN", "IL6", "STIP1", "C8G", "C1QA", "C1QB", "MAP2K1", "PRKACA", "NCAM1", "C1QC", "MAPK1", "C9")	10.6562277452418
43	KEGG_BASE_EXCISION_REPAIR	0.0233375408190052	0.0938805619309983	0.352487857583619	0.432175055539473	1.49208958387337	33	c("POLD1", "UNG", "NEIL3", "POLE", "OGG1", "LIG1", "PCNA", "POLD4", "FEN1", "MUTYH", "POLE2", "POLD2", "PARP1", "POLB", "PARP2", "NTHL1", "PARP3")	10.274243195549
44	KEGG_RENAL_CELL_CARCINOMA	0.0228422327072	0.0938805619309983	0.352487857583619	0.367912649302608	1.48448318671691	68	c("PIK3CA", "CRKL", "GRB2", "SLC2A1", "AKT2", "VEGFA", "CUL2", "PAK2", "EGLN1", "PIK3CD", "MAPK3", "TGFB1", "RAPGEF1", "ARNT", "PDGFB", "NRAS", "TCEB1", "PTPN11", "PGF", "PIK3CB", "ARAF", "SOS1", "VEGFB", "RAF1", "PIK3R5", "EGLN2", "MAP2K1", "MET", "MAPK1", "PAK3")	10.274243195549
45	KEGG_DRUG_METABOLISM_OTHER_ENZYMES	0.0254754576139673	0.100203466614938	0.352487857583619	0.396863041474808	1.51660903164114	51	c("UMPS", "GMPS", "TK1", "UCKL1", "DPYD", "UPP1", "UGT2A3", "UGT1A6", "UGT1A1", "XDH", "UCK2", "UGT2A1", "UGT1A10", "UGT1A9", "CDA", "TPMT", "UGT1A4", "CYP3A43", "UGT2B10", "UPB1", "UGT1A8", "UGT1A7", "TYMP", "UGT1A5", "DPYS", "HPRT1", "ITPA", "NAT2", "CYP3A4")	9.9911725346183
46	KEGG_RNA_POLYMERASE	0.0318275964862171	0.122467056044792	0.321775918075361	0.443861832373292	1.48171081337025	29	c("POLR1A", "POLR1B", "POLR2D", "POLR3A", "POLR2H", "POLR3C", "POLR3B", "POLR2L", "POLR2B", "POLR2F", "POLR2C", "POLR3F", "POLR2K", "POLR2A", "POLR1C", "POLR3D")	9.11980721929223
47	KEGG_ERBB_SIGNALING_PATHWAY	0.0349083135259476	0.131463223278569	0.321775918075361	0.326633079968456	1.37909273060163	86	c("PIK3CA", "CRKL", "GRB2", "MYC", "AKT2", "CBL", "ERBB2", "CAMK2G", "PAK2", "ELK1", "NRG3", "CDKN1B", "PIK3CD", "MAPK3", "PRKCG", "SRC", "NRAS", "PRKCB", "PIK3CB", "SHC1", "GSK3B", "ARAF", "PLCG2", "SOS1", "RAF1", "PIK3R5", "EREG", "MAP2K1", "PTK2", "MAPK1", "PAK3", "AREG")	8.81195723684019
48	KEGG_DILATED_CARDIOMYOPATHY	0.0361817804410001	0.133420315376188	0.321775918075361	0.32700464257193	1.39214084360918	90	c("ADCY9", "ITGA3", "ADCY3", "TNNI3", "SLC8A1", "CACNA2D2", "ITGA7", "ADCY5", "MYH7", "ITGB3", "ITGA5", "LMNA", "SGCG", "TGFB1", "DAG1", "CACNG8", "ITGAV", "MYH6", "CACNG4", "TPM4", "CACNA1F", "ADCY8", "TPM1", "CACNA2D3", "ITGB8", "ACTG1", "MYL3", "PRKACA", "CACNG1", "TNF", "CACNA2D1", "ITGB6", "ITGB7", "TPM2", "DES", "CACNG5")	8.74778037105889
49	KEGG_VIRAL_MYOCARDITIS	0.0410037439474765	0.148115564871497	0.321775918075361	0.350537797251696	1.41437775329361	68	c("CD40", "EIF4G1", "MYH7", "RAC3", "CD80", "ICAM1", "SGCG", "DAG1", "RAC2", "MYH10", "MYH6", "FYN", "MYH14", "PRF1", "HLA-DOA", "MYH9", "BID", "ACTG1", "HLA-F", "MYH15", "MYH2")	8.29399300812935
50	KEGG_NEUROTROPHIN_SIGNALING_PATHWAY	0.0443815308975699	0.157110619377397	0.321775918075361	0.28484236008677	1.287292149805	125	c("PIK3CA", "IRAK2", "CRKL", "MAPK14", "IRAK1", "GRB2", "NTF4", "IRS2", "AKT2", "YWHAB", "SH2B2", "CAMK2G", "MAP3K3", "PIK3CD", "MAPK3", "RAPGEF1", "NTRK1", "NRAS", "PTPN11", "RPS6KA3", "RPS6KA6", "MAPK12", "NFKBIE", "RPS6KA4", "PIK3CB", "SHC1", "YWHAG", "YWHAZ", "GSK3B", "PLCG2", "SOS1", "RAF1", "PIK3R5", "KIDINS220", "NTF3", "YWHAQ", "MAP2K1", "MAPK1", "ZNF274", "NFKBIB", "CAMK4", "SH2B3", "MAP…	8.03794459255781
51	KEGG_JAK_STAT_SIGNALING_PATHWAY	0.0453945755903481	0.157545879990032	0.321775918075361	0.274970390316296	1.26809501865107	149	c("IL12RB2", "STAT1", "PIK3CA", "SOCS7", "GRB2", "MYC", "JAK3", "AKT2", "CBL", "IL22RA1", "IL11", "IFNG", "BCL2L1", "SOCS3", "CCND3", "STAT2", "PIM1", "CLCF1", "IFNE", "PIK3CD", "IFNAR2", "SPRED2", "IL20RB", "IL24", "TPO", "IL10RB", "PTPN11", "IL11RA", "CNTFR", "IL6", "CSH1", "SOCS5", "LIF", "PIK3CB", "IL21", "IL21R", "JAK1", "SOS1", "GH2", "PIK3R5", "IL10", "PIAS1", "IL12RB1")	8.02592949652728
52	KEGG_HISTIDINE_METABOLISM	0.0494071146245059	0.168174217087261	0.287857117255149	-0.461974826487819	-1.49226509532996	28	c("ALDH1A3", "ALDH3A2", "ACY3", "ALDH3B2", "ALDH3A1", "MAOB", "ALDH2", "ALDH9A1", "HNMT", "MAOA", "HEMK1", "METTL2B", "WBSCR22", "ALDH7A1", "UROC1")	7.74240585440754
53	KEGG_GRAFT_VERSUS_HOST_DISEASE	0.0552016985138004	0.184352842206466	0.282013350011725	0.403918298055535	1.43173151788034	37	c("IFNG", "CD80", "IL6", "PRF1", "GZMB", "HLA-DOA", "KIR3DL1", "KLRD1", "KIR3DL2", "HLA-F", "KIR2DL3", "TNF", "FASLG", "KIR2DL1")	7.34350162397061
54	KEGG_GLIOMA	0.0564334085778781	0.184976172560823	0.287857117255149	0.338102226681303	1.3551976945878	65	c("E2F1", "PIK3CA", "GRB2", "E2F2", "AKT2", "E2F3", "CAMK2G", "CDKN2A", "CDK6", "PIK3CD", "CDK4", "MAPK3", "PRKCG", "PDGFB", "NRAS", "PRKCB", "PIK3CB", "SHC1", "ARAF", "PLCG2", "SOS1", "RAF1", "PIK3R5")	7.32884211012194
55	KEGG_INSULIN_SIGNALING_PATHWAY	0.0610328638497653	0.196414852752881	0.282013350011725	0.275802561313595	1.26718260298108	137	c("PRKCI", "PIK3CA", "CRKL", "GRB2", "IRS2", "PTPN1", "AKT2", "CBL", "RPTOR", "SH2B2", "GCK", "FASN", "SOCS3", "SLC2A4", "ELK1", "ACACB", "PIK3CD", "MAPK3", "PPARGC1A", "RAPGEF1", "PYGB", "NRAS", "PRKAR1B", "PPP1CA", "PCK2", "HK3", "PYGM", "PIK3CB", "SHC1", "PDE3B", "GSK3B", "ARAF", "SOS1", "RAF1", "PIK3R5")	7.06825674264338
56	KEGG_ADHERENS_JUNCTION	0.0655354129203059	0.207138715837395	0.287805130535564	0.336223775808907	1.35662240237973	68	c("SMAD3", "PTPN1", "ACTN4", "PTPRJ", "ERBB2", "CSNK2A1", "VCL", "RAC3", "PARD3", "MAPK3", "RAC2", "WASF2", "BAIAP2", "SNAI1", "SRC", "FYN", "LMO7", "WASF1", "ACTG1", "TGFBR2", "MET", "PTPRF", "MAPK1", "CSNK2A2", "ACTN3", "CREBBP", "FARP2", "FER", "ACTN1", "CSNK2B")	6.8373872050247
57	KEGG_ETHER_LIPID_METABOLISM	0.0745098039215686	0.231372549019608	0.231126709673834	-0.426941822969734	-1.4097415123307	30	c("PLA2G2C", "LPCAT2", "PLA2G10", "PLA2G12A", "AGPS", "PLA2G4A", "PLA2G4E", "PAFAH2", "PLA2G6", "JMJD7-PLA2G4B", "PLA2G3", "PLA2G4B", "PLA2G1B", "PLA2G5", "ENPP2")	6.35688168791811
58	KEGG_METABOLISM_OF_XENOBIOTICS_BY_CYTOCHROME_P450	0.0785340314136126	0.239664199313956	0.211400189384923	-0.33253323506442	-1.32147915434104	68	c("GSTA3", "ADH6", "MGST2", "EPHX1", "ALDH1A3", "ADH4", "GSTK1", "ALDH3B2", "ALDH3A1", "ADH5", "ADH1C", "GSTZ1", "GSTA4", "ADH7", "ADH1B", "ADH1A", "GSTM5", "AKR1C4", "AKR1C3", "CYP2E1", "GSTM1", "CYP2C8")	6.20396835393177
59	KEGG_BASAL_TRANSCRIPTION_FACTORS	0.080338266384778	0.241014799154334	0.231126709673834	0.39241305505111	1.36996352385716	35	c("GTF2IRD1", "TAF4", "TAF4B", "GTF2E1", "TAF5", "STON1", "TBP")	6.17956289401339
60	KEGG_AMINOACYL_TRNA_BIOSYNTHESIS	0.0911062906724512	0.255131457564576	0.219250346703755	0.375190764618724	1.35198721789338	41	c("PARS2", "MARS", "VARS", "WARS", "GARS", "MARS2", "YARS", "FARSA", "TARS", "AARS2", "TARS2", "RARS", "SARS", "SARS2")	5.93235989824449
61	KEGG_AMINO_SUGAR_AND_NUCLEOTIDE_SUGAR_METABOLISM	0.0904059040590406	0.255131457564576	0.20207170902116	-0.371454202943051	-1.33965199764891	44	c("NANS", "PMM1", "CYB5R1", "GMDS", "CHIA", "UAP1", "FPGT", "GMPPB", "PGM3", "GALK2", "HEXA", "GNPDA2", "FUK", "GNPNAT1", "UGDH")	5.93235989824449
62	KEGG_BLADDER_CANCER	0.0903225806451613	0.255131457564576	0.219250346703755	0.37197283013571	1.3369846802383	40	c("E2F1", "MYC", "E2F2", "E2F3", "MMP1", "FGFR3", "ERBB2", "VEGFA", "CDKN2A", "CDK4", "MAPK3", "NRAS", "PGF", "ARAF", "VEGFB", "RAF1")	5.93235989824449
63	KEGG_RNA_DEGRADATION	0.0895196506550218	0.255131457564576	0.222056046145248	0.33541816815744	1.31072264713572	56	c("PAPD7", "EXOSC5", "SKIV2L", "HSPA9", "EXOSC2", "EXOSC10", "XRN2", "EXOSC3", "HSPD1", "PAPOLG", "DCP1A", "LSM2", "ENO1", "XRN1", "C1D", "PATL1", "EXOSC9", "PNPT1", "LSM4", "CNOT3", "LSM6", "LSM5")	5.93235989824449
64	KEGG_VALINE_LEUCINE_AND_ISOLEUCINE_DEGRADATION	0.0922509225092251	0.255131457564576	0.199915231309662	-0.370323549491617	-1.33557428862621	44	c("HADH", "MCCC2", "ALDH3A2", "ALDH6A1", "HMGCL", "ABAT", "ALDH2", "ALDH9A1", "ACAD8", "HIBCH", "MCEE", "ECHS1", "ACADS", "PCCA", "BCAT1", "DBT", "IVD", "ALDH7A1", "ACAA1", "ACAT1")	5.93235989824449
65	KEGG_GLYCOSAMINOGLYCAN_BIOSYNTHESIS_CHONDROITIN_SULFATE	0.0986193293885602	0.267324093816631	0.199915231309662	0.451136198443813	1.40256106486526	22	c("CHST15", "UST", "CHST11", "CHST12", "CHST13", "DSE", "CHSY3", "B3GAT2", "B3GAT1")	5.72961896686609
66	KEGG_HYPERTROPHIC_CARDIOMYOPATHY_HCM	0.1	0.267324093816631	0.216542836735348	0.300653617585703	1.26251925186965	83	c("ITGA3", "TNNI3", "SLC8A1", "CACNA2D2", "ITGA7", "MYH7", "ITGB3", "ITGA5", "LMNA", "SGCG", "TGFB1", "DAG1", "CACNG8", "ITGAV", "MYH6", "IL6", "CACNG4", "TPM4", "CACNA1F", "TPM1", "CACNA2D3", "ITGB8", "ACTG1", "MYL3", "CACNG1", "TNF", "CACNA2D1", "ITGB6", "ITGB7", "TPM2", "DES", "CACNG5")	5.72961896686609
67	KEGG_O_GLYCAN_BIOSYNTHESIS	0.101190476190476	0.267324093816631	0.197822021315103	-0.427023633442724	-1.36189444034469	27	c("GALNT10", "GCNT1", "ST6GALNAC1", "GALNT7", "GALNT4", "GCNT3", "GALNT5", "GALNT1", "GALNT12")	5.72961896686609
68	KEGG_INOSITOL_PHOSPHATE_METABOLISM	0.102783725910064	0.267539992442373	0.204294756516886	0.331294825533242	1.2913148537284	54	c("PLCD3", "PIK3CA", "INPP4A", "IMPA2", "MIOX", "CDIPT", "INPP5A", "PIP4K2C", "PIK3CD", "PI4KA", "ITPKA", "PLCB3", "ISYNA1", "INPP5B", "PIK3CB", "PIP5K1A", "PLCD4", "IPPK", "PLCG2", "PIK3C2B")	5.72611289534955
69	KEGG_CARDIAC_MUSCLE_CONTRACTION	0.109302325581395	0.273200848929192	0.206587922696891	0.307349766811756	1.25851461429273	73	c("FXYD2", "TNNI3", "SLC8A1", "CACNA2D2", "MYH7", "UQCRFS1", "ATP1A3", "CACNG8", "MYH6", "COX6A2", "CACNG4", "COX4I2", "CYC1", "TPM4", "CACNA1F", "TPM1", "ATP1A1", "CACNA2D3")	5.63517955485781
70	KEGG_GAP_JUNCTION	0.107728337236534	0.273200848929192	0.208955027549354	0.297323833352784	1.25911456086258	89	c("TUBB6", "ADCY9", "TUBB4A", "ADCY3", "GRB2", "TUBA4A", "ADCY5", "TUBA1C", "ITPR3", "TUBB3", "MAPK3", "TUBB", "HTR2C", "TUBB2A", "PRKCG", "PDGFB", "SRC", "PLCB3", "NRAS", "TUBA1B", "PRKCB", "TUBB2B", "GNAI3", "ADCY8", "TUBA8")	5.63517955485781
71	KEGG_NOD_LIKE_RECEPTOR_SIGNALING_PATHWAY	0.10958904109589	0.273200848929192	0.204294756516886	0.325386096119122	1.2777877070889	60	c("MAPK14", "CCL7", "CCL8", "TAB2", "CASP5", "CARD9", "MAPK3", "IKBKG", "NLRP1", "IL6", "HSP90AB1", "MAPK12", "CARD18", "NLRC4", "CCL11", "PYDC1", "MAPK1", "NFKBIB", "TNF", "IKBKB", "MEFV", "TRIP6", "BIRC3", "CCL13", "CCL5", "CASP1")	5.63517955485781
72	KEGG_LINOLEIC_ACID_METABOLISM	0.112648221343874	0.276926877470356	0.186432558434075	-0.400537416157331	-1.30852039588803	29	c("PLA2G2C", "PLA2G10", "CYP2J2", "PLA2G12A", "ALOX15", "PLA2G4A", "PLA2G4E", "PLA2G6", "JMJD7-PLA2G4B", "CYP2E1", "CYP2C8", "PLA2G3", "PLA2G4B", "PLA2G1B", "PLA2G5")	5.57634891236769
73	KEGG_VASOPRESSIN_REGULATED_WATER_REABSORPTION	0.116236162361624	0.281832886822019	0.176694268938498	-0.356473877425701	-1.28562535628708	44	c("CREB3L4", "CREB3L1", "DYNC2H1", "DYNC1LI1", "DYNC2LI1", "DCTN4", "CREB3L2", "DYNLL1", "RAB11A", "DYNC1I1", "DCTN6", "AQP3", "CREB5", "AQP2")	5.50008330843454
74	KEGG_PENTOSE_PHOSPHATE_PATHWAY	0.118473895582329	0.28337675024422	0.183023938384487	0.406206851412117	1.32413451858928	26	c("ALDOC", "ALDOA", "PRPS1", "PFKM", "TKTL1", "GPI", "RPE")	5.47635784486743
75	KEGG_P53_SIGNALING_PATHWAY	0.128975265017668	0.304381625441696	0.163180127180689	-0.313729083555457	-1.23835449852251	66	c("MDM2", "TP73", "TP53AIP1", "SESN1", "CDKN1A", "SESN3", "GADD45G", "IGF1", "STEAP3", "PERP", "GADD45B", "CCNG1", "TNFRSF10B", "TP53I3", "DDB2")	5.16581568097709
76	KEGG_VEGF_SIGNALING_PATHWAY	0.131818181818182	0.306997607655502	0.184706471207739	0.294800218669584	1.22199171858125	75	c("PIK3CA", "MAPK14", "SPHK1", "SH2D2A", "AKT2", "MAPKAPK3", "VEGFA", "RAC3", "PIK3CD", "MAPK3", "RAC2", "SPHK2", "PRKCG", "SRC", "NRAS", "MAPK12", "PXN", "PRKCB", "PIK3CB", "PLCG2", "RAF1", "PIK3R5", "NFATC2", "PPP3R1", "PLA2G2F", "MAP2K1", "PTK2", "MAPK1")	5.12865008842235
77	KEGG_PENTOSE_AND_GLUCURONATE_INTERCONVERSIONS	0.136546184738956	0.313878892192145	0.169570644405628	0.382647400460847	1.26092878357016	27	c("AKR1B1", "DHDH", "UGT2A3", "RPE", "UGT1A6", "UGT1A1", "UGT2A1", "UGT1A10", "UGT1A9", "UGT1A4", "UGT2B10", "UGT1A8", "UGT1A7", "UGT1A5", "DCXR")	5.03237888864156
78	KEGG_NEUROACTIVE_LIGAND_RECEPTOR_INTERACTION	0.145038167938931	0.329125073399883	0.186432558434075	0.224664558093276	1.13178593716624	270	c("ADRA1B", "SSTR3", "ADORA1", "P2RY6", "GABRQ", "CHRNB1", "GRIK5", "NR3C1", "ADRA2B", "GABRE", "TSHR", "AVPR2", "GCGR", "PTGER4", "P2RX5", "NTSR1", "CHRNA7", "PTAFR", "MTNR1A", "TAAR6", "PARD3", "ADRA1D", "PTGER1", "S1PR5", "FPR3", "PRSS3", "GABRG3", "HTR2C", "NPBWR2", "TACR3", "GRM4", "UTS2R", "NPFFR2", "BDKRB1", "THRB", "HTR6", "CSH1", "GABRA3", "PRSS1", "HTR1E", "PTGIR", "TAAR9", "CRHR2", "MC…	4.82639031031609
79	KEGG_ADIPOCYTOKINE_SIGNALING_PATHWAY	0.163170163170163	0.365583783305302	0.166933848713193	0.301700846975764	1.21525959957531	67	c("ADIPOR2", "IRS2", "SLC2A1", "AKT2", "SOCS3", "SLC2A4", "ACACB", "PPARGC1A", "IKBKG", "ACSL1", "CPT1C", "PTPN11", "NFKBIE", "PCK2", "PPARA", "CAMKK1", "NPY", "PCK1", "RXRB")	4.37013077099102
80	KEGG_LEISHMANIA_INFECTION	0.166276346604215	0.366744366744367	0.165656695205483	0.297858669887371	1.20638367890667	69	c("STAT1", "MAPK14", "IRAK1", "TAB2", "IFNG", "ELK1", "FCGR3A", "MAPK3", "TGFB1", "MAPK12", "HLA-DOA", "PRKCB", "JAK1", "IL10", "FCGR1A", "NCF1", "NOS2", "MAPK1", "NFKBIB", "TNF")	4.35636548270299
81	KEGG_RIG_I_LIKE_RECEPTOR_SIGNALING_PATHWAY	0.167832167832168	0.366744366744367	0.16440575583821	0.297680424729163	1.19906522432412	67	c("MAPK14", "CASP10", "MAVS", "IFNE", "TBKBP1", "TRAF3", "IKBKG", "IRF3", "DDX58", "SIKE1", "MAPK12", "FADD", "CXCL10", "ISG15", "OTUD5", "IRF7", "IFNB1", "IFNA1", "RIPK1", "NFKBIB", "TNF", "IKBKB", "IFIH1", "ATG5", "TRAF2", "IFNA4", "IL12B")	4.35636548270299
82	KEGG_TYPE_II_DIABETES_MELLITUS	0.182012847965739	0.39288139134068	0.150169802128406	0.322549583118118	1.20087034044582	46	c("PIK3CA", "IRS2", "MAFA", "GCK", "SOCS3", "SLC2A4", "CACNA1B", "PIK3CD", "MAPK3", "HK3", "PIK3CB", "PIK3R5", "SLC2A2", "MAPK1", "TNF", "IKBKB", "SOCS1", "CACNA1A", "PDX1", "HK2", "INS", "HK1", "PIK3CG", "ADIPOQ")	4.05738540873729
83	KEGG_CITRATE_CYCLE_TCA_CYCLE	0.186991869918699	0.394018583042973	0.143758989039275	0.357352908945375	1.20488324916425	30	c("IDH3B", "PC", "PDHA1", "PCK2", "MDH1", "SUCLG1", "SDHB", "MDH2", "PCK1", "DLST", "ACO2", "ACO1", "OGDH", "SDHA", "IDH3A", "DLAT", "CS", "SDHC", "DLD")	4.0448329512188
84	KEGG_PRIMARY_BILE_ACID_BIOSYNTHESIS	0.185258964143426	0.394018583042973	0.142901149386948	-0.450461937109165	-1.26505986723573	16	c("HSD17B4", "CYP39A1", "SCP2", "CYP27A1", "AKR1C4", "CH25H", "CYP7A1", "SLC27A5")	4.0448329512188
85	KEGG_DORSO_VENTRAL_AXIS_FORMATION	0.193158953722334	0.402225115398272	0.140406238523342	0.389028599020275	1.23642010681304	24	c("SPIRE1", "GRB2", "PIWIL4", "MAPK3", "NOTCH3", "NOTCH1", "NOTCH2", "SOS1", "CPEB1", "MAP2K1", "MAPK1", "ETV7")	3.9553081504625
86	KEGG_PYRIMIDINE_METABOLISM	0.198645598194131	0.408840359073967	0.147331213699377	0.26772786069817	1.15307521371833	95	c("CAD", "UMPS", "TK1", "RRM2", "POLD1", "POLR1A", "POLR1B", "PRIM2", "PRIM1", "UCKL1", "POLE", "TYMS", "POLR2D", "DPYD", "POLD4", "UPP1", "CMPK2", "POLR3A", "POLR2H", "POLE2", "POLR3C", "POLR3B", "UCK2", "POLR2L", "PNPT1", "POLR2B", "POLR2F", "ENTPD6", "POLR2C", "POLD2", "NT5M", "DCK", "POLR3F", "RRM1", "DTYMK", "CDA", "PNP", "POLR2K", "POLA1", "POLR2A", "POLR1C", "POLR3D")	3.88446238954662
87	KEGG_BASAL_CELL_CARCINOMA	0.216757741347905	0.436857260386672	0.124434168630393	-0.307925310796435	-1.16925977605808	55	c("LEF1", "FZD3", "PTCH1", "HHIP", "STK36", "TCF7", "FZD10", "FZD6", "PTCH2", "GLI1", "SHH", "AXIN2")	3.59660442097885
88	KEGG_COLORECTAL_CANCER	0.217194570135747	0.436857260386672	0.140406238523342	0.291373743585578	1.15422768026059	62	c("PIK3CA", "SMAD3", "MYC", "BIRC5", "AKT2", "MSH6", "RAC3", "MSH2", "PIK3CD", "MAPK3", "TGFB1", "RAC2", "DCC", "PIK3CB", "GSK3B", "ARAF", "MLH1", "RAF1", "PIK3R5")	3.59660442097885
89	KEGG_ABC_TRANSPORTERS	0.22140221402214	0.437037037037037	0.12384217120105	-0.327168863427784	-1.17993663279872	44	c("ABCA5", "ABCA10", "ABCA9", "ABCG1", "ABCB11", "ABCA6", "ABCC11", "ABCD3", "ABCA8", "ABCB1", "ABCA7", "ABCG2", "ABCC12", "CFTR", "ABCB8", "ABCC9", "ABCC2", "ABCB10")	3.59481756852862
90	KEGG_PHOSPHATIDYLINOSITOL_SIGNALING_SYSTEM	0.222222222222222	0.437037037037037	0.13880510939114	0.27423223943477	1.13640165704185	76	c("PLCD3", "PIK3CA", "INPP4A", "IMPA2", "ITPR3", "CDIPT", "INPP5A", "CDS2", "PIP4K2C", "PIK3CD", "PI4KA", "ITPKA", "PRKCG", "PLCB3", "DGKG", "INPP5B", "PRKCB", "DGKZ", "PIK3CB", "PIP5K1A", "PLCD4", "IPPK", "PLCG2", "PIK3C2B", "DGKD", "PIK3R5")	3.59481756852862
91	KEGG_ALANINE_ASPARTATE_AND_GLUTAMATE_METABOLISM	0.227272727272727	0.442057942057942	0.130105630751129	0.338201817930542	1.15507675498529	32	c("GLS", "CAD", "PPAT", "CPS1", "ASS1", "ASNS", "GFPT2")	3.54520802445474
92	KEGG_NUCLEOTIDE_EXCISION_REPAIR	0.241304347826087	0.464248582230624	0.129442887745046	0.313747401965631	1.15270553057585	44	c("RFC4", "POLD1", "RAD23A", "RFC5", "POLE", "RFC1", "LIG1", "PCNA", "ERCC3", "POLD4", "RFC2", "RFC3", "RPA4", "POLE2", "DDB1", "POLD2", "ERCC2", "RPA3", "GTF2H3", "RPA1")	3.33249413878665
93	KEGG_INTESTINAL_IMMUNE_NETWORK_FOR_IGA_PRODUCTION	0.251626898047722	0.474838112858464	0.126253987849115	0.308764711519504	1.13898346208357	45	c("CD40", "TNFRSF13C", "CD80", "TGFB1", "ICOSLG", "MAP3K14", "TNFSF13B", "IL6", "HLA-DOA", "IL10", "CCL25", "AICDA", "CCR10", "IL15", "TNFRSF17", "IL15RA", "ITGB7")	3.23454429692548
94	KEGG_PROSTATE_CANCER	0.252173913043478	0.474838112858464	0.11101149245045	-0.262668675807861	-1.10009595785048	89	c("SRD5A2", "MDM2", "PIK3R1", "CREB3L4", "CREB3L1", "CDKN1A", "AR", "PIK3R3", "LEF1", "PDGFD", "TCF7", "CREB3L2", "IGF1")	3.23454429692548
95	KEGG_PYRUVATE_METABOLISM	0.263498920086393	0.490940093213596	0.122679189568808	0.314556389916197	1.12445275872777	39	c("AKR1B1", "GLO1", "ACACB", "ME1", "PC", "PDHA1", "PCK2", "ACSS2", "MDH1", "MDH2", "LDHA", "PCK1", "ACAT2", "ALDH1B1")	3.08971499270246
96	KEGG_BETA_ALANINE_METABOLISM	0.270707070707071	0.499116161616162	0.116234148779716	-0.377548986383567	-1.14320482749897	22	c("ALDH3A2", "GAD1", "ABAT", "ALDH2", "ALDH9A1", "HIBCH", "ECHS1", "SMS")	3.01798367246523
97	KEGG_GLYCEROPHOSPHOLIPID_METABOLISM	0.275132275132275	0.502045491736213	0.106323255932708	-0.275338056278987	-1.10089939608931	71	c("PLA2G2C", "PCYT1B", "LPCAT2", "CDS1", "DGKE", "MBOAT1", "PLA2G10", "PEMT", "GNPAT", "PLA2G12A", "DGKH", "PLA2G4A", "GPD1L", "PLA2G4E")	2.99256928442883
98	KEGG_GLYCOSPHINGOLIPID_BIOSYNTHESIS_LACTO_AND_NEOLACTO_SERIES	0.279843444227006	0.505431526818164	0.111918316325105	-0.360321346484919	-1.1358186251026	25	c("GCNT2", "B4GALT1", "B3GALT5", "FUT3", "FUT6", "B4GALT4", "FUT2")	2.96337672000339
99	KEGG_GLUTATHIONE_METABOLISM	0.287292817679558	0.51364473463921	0.106323255932708	-0.305837447064674	-1.12243664538542	48	c("GSTA3", "MGST2", "GSR", "GSTK1", "IDH1", "GSTZ1", "GSTA4", "GGCT", "GCLC", "IDH2", "GGT6", "GSTM5", "SMS", "GPX2", "GSTM1", "GSTO2", "GPX4", "GPX5", "GSTA1", "GCLM", "GSS", "RRM2B", "GSTO1", "ANPEP")	2.89337159470129
100	KEGG_COMPLEMENT_AND_COAGULATION_CASCADES	0.295652173913043	0.523304347826087	0.100990587455923	-0.274888124793239	-1.09529801410715	69	c("C6", "C4BPB", "C4BPA", "PLG", "C8B", "SERPINA5", "CD59", "SERPINA1", "F3", "CFI", "KLKB1", "CFH", "SERPIND1", "CD46")	2.8124565694955
101	KEGG_SELENOAMINO_ACID_METABOLISM	0.305220883534137	0.53489204342121	0.107972360317345	0.338889135948975	1.10469530812928	26	c("CBS", "MARS", "MAT2A", "GGT7", "MARS2")	2.71733862235781
102	KEGG_MELANOMA	0.31264367816092	0.542528735632184	0.115240003147781	0.264243339067497	1.07828157786213	71	c("E2F1", "PIK3CA", "E2F2", "FGF12", "AKT2", "E2F3", "CDKN2A", "CDK6", "PIK3CD", "CDK4", "MAPK3", "FGF18", "PDGFB", "NRAS", "FGF11", "PIK3CB", "FGF21", "ARAF", "FGF5", "RAF1", "PIK3R5")	2.65577253984531
103	KEGG_TRYPTOPHAN_METABOLISM	0.319109461966605	0.548372570563971	0.10027910675413	-0.309877907896143	-1.09084831235635	39	c("AADAT", "HADH", "ALDH3A2", "MAOB", "CAT", "WARS2", "KMO", "ALDH2", "ALDH9A1", "MAOA", "ECHS1", "AFMID", "KYNU", "INMT", "ALDH7A1", "ACAT1", "TPH1")	2.60924276622555
104	KEGG_PROPANOATE_METABOLISM	0.326254826254826	0.555260617760618	0.101350743797099	-0.326388633126149	-1.09441281924793	32	c("ALDH3A2", "ALDH6A1", "ABAT", "ALDH2", "SUCLG2", "ALDH9A1", "HIBCH", "MCEE", "ECHS1", "PCCA")	2.55503128068533
105	KEGG_LONG_TERM_DEPRESSION	0.333919156414763	0.562892292242029	0.0943563635421779	-0.267286443678146	-1.06459153079051	70	c("PLA2G2C", "PLCB4", "PLCB1", "GRIA2", "PLA2G10", "GRM5", "PPP2R1B", "PLA2G12A", "IGF1", "PLA2G4A", "PLA2G4E", "GUCY1A2", "GUCY1A3", "PLA2G6", "GNAQ", "MAP2K2", "JMJD7-PLA2G4B", "GNAS", "GNA11", "PLA2G3")	2.49574698150374
106	KEGG_GLYCINE_SERINE_AND_THREONINE_METABOLISM	0.340122199592668	0.567939899319832	0.102080107662747	0.315279682416742	1.07524558105583	31	c("CBS", "GLDC", "PSAT1", "SHMT2", "PIPOX", "DMGDH", "BHMT", "SARDH")	2.45697619878349
107	KEGG_GLYOXYLATE_AND_DICARBOXYLATE_METABOLISM	0.354581673306773	0.570554147048171	0.0982123351217438	0.399394590633474	1.09636526581917	15	c("MTHFD1L", "MTHFD2", "MTHFD1", "MDH1", "PGP", "MDH2", "ACO2", "ACO1")	2.43703133632544
108	KEGG_HUNTINGTONS_DISEASE	0.344947735191638	0.570554147048171	0.0919686140000427	-0.229766060830959	-1.04929540078663	172	c("DNAI1", "DNAH3", "DNAI2", "DNAL1", "CREB3L4", "PLCB4", "CREB3L1", "GRIN1", "PLCB1", "DNAL4", "DNAH2", "GRM5", "DCTN4", "CREB3L2", "DNALI1", "NDUFC2", "NDUFC1", "ATP5G2", "COX7C", "UQCR11", "UQCRH", "CREB5", "COX4I1", "DNAH1", "NDUFA2", "UQCRQ", "PPID", "GNAQ", "NDUFA5", "BDNF")	2.43703133632544
109	KEGG_PORPHYRIN_AND_CHLOROPHYLL_METABOLISM	0.353579175704989	0.570554147048171	0.103576326612592	0.296407230028587	1.06809341828302	41	c("CPOX", "UGT2A3", "UROD", "UGT1A6", "BLVRB", "UGT1A1", "FTH1", "HCCS", "UGT2A1", "UGT1A10", "HMOX1", "ALAS2", "UGT1A9", "UGT1A4", "EPRS", "HMBS", "UGT2B10", "ALAS1", "UGT1A8", "EARS2", "UGT1A7", "UGT1A5")	2.43703133632544
110	KEGG_PPAR_SIGNALING_PATHWAY	0.351304347826087	0.570554147048171	0.0908241419007155	-0.261814538992598	-1.04320601276852	69	c("SCD5", "ACSL5", "SLC27A6", "FADS2", "ACADL", "AQP7", "SLC27A2", "SCP2", "CYP27A1", "ACOX3", "FABP2", "ACSL3", "SLC27A1", "ACSL4", "ACOX1", "LPL", "PPARG", "PLIN1", "FABP4", "GK", "CYP7A1", "ACAA1", "FABP6", "CPT1B", "SLC27A5", "RXRG")	2.43703133632544
111	KEGG_ACUTE_MYELOID_LEUKEMIA	0.38255033557047	0.588241218175959	0.100633389423036	0.266020304536783	1.03769170228809	57	c("PIK3CA", "GRB2", "MYC", "AKT2", "JUP", "PIM1", "CEBPA", "PIK3CD", "MAPK3", "IKBKG", "NRAS", "PIK3CB", "ARAF", "SOS1", "RAF1", "PIK3R5")	2.30444547664378
112	KEGG_ALLOGRAFT_REJECTION	0.384778012684989	0.588241218175959	0.096887770327544	0.294832464004579	1.02929735934141	35	c("CD40", "IFNG", "CD80", "PRF1", "GZMB", "HLA-DOA", "IL10", "HLA-F", "TNF", "FASLG")	2.30444547664378
113	KEGG_AUTOIMMUNE_THYROID_DISEASE	0.381263616557734	0.588241218175959	0.0992333343771191	0.279578632702505	1.0492877077372	48	c("CD40", "TSHR", "CD80", "TPO", "PRF1", "GZMB", "HLA-DOA", "IL10", "HLA-F", "IFNA1", "FASLG", "IFNA4", "TG", "CD86", "IFNA6", "IFNA2", "CGA", "IFNA8", "HLA-G")	2.30444547664378
114	KEGG_FRUCTOSE_AND_MANNOSE_METABOLISM	0.380863039399625	0.588241218175959	0.0905428948469474	-0.306222860786081	-1.05277374311934	34	c("PMM1", "GMDS", "SORD", "FBP1", "FPGT", "GMPPB", "PFKFB1", "FUK", "PHPT1", "PFKFB2", "MTMR6", "GMPPA")	2.30444547664378
115	KEGG_LYSOSOME	0.385514018691589	0.588241218175959	0.102821842840815	0.228942087273455	1.02268422769976	119	c("AP3B2", "GGA3", "LAMP3", "PPT1", "PSAPL1", "PPT2", "GBA", "NEU1", "CTSA", "LGMN", "NPC1", "NAPSA", "ATP6V0A2", "IGF2R", "CLTCL1", "PLA2G15", "AP1M1", "M6PR", "ARSB", "ACP5", "MCOLN1", "CTSD", "HYAL1", "NAGPA", "ATP6AP1", "SLC11A1", "GAA", "MAN2B1", "LAMP1", "ABCA2", "GM2A", "CTSF", "ATP6V1H", "MANBA", "IDS")	2.30444547664378
116	KEGG_PHENYLALANINE_METABOLISM	0.382113821138211	0.588241218175959	0.0949751525905595	-0.361981614643785	-1.04992200147324	18	c("ALDH1A3", "ALDH3B2", "ALDH3A1", "MAOB", "TAT", "MAOA")	2.30444547664378
117	KEGG_CALCIUM_SIGNALING_PATHWAY	0.392857142857143	0.594322344322344	0.102821842840815	0.213683412726792	1.01447222078383	176	c("ADRA1B", "ADCY9", "PLCD3", "RYR1", "ADCY3", "SLC8A1", "SPHK1", "ERBB2", "ITPR3", "P2RX5", "NTSR1", "CAMK2G", "CHRNA7", "PTAFR", "CACNA1B", "ADRA1D", "PTGER1", "ITPKA", "SLC25A5", "HTR2C", "SPHK2", "TACR3", "PRKCG", "SLC8A2", "GNAL", "NOS1", "PLCB3", "BDKRB1", "HTR6", "PRKCB", "CACNA1F", "PLCD4", "PDE1B", "ADCY8")	2.25977941568349
118	KEGG_NICOTINATE_AND_NICOTINAMIDE_METABOLISM	0.426262626262626	0.639393939393939	0.0883594442500905	-0.335265992498225	-1.0151734342913	22	c("NT5E", "ENPP3", "NADSYN1", "NUDT12", "NMNAT1")	1.94231484580195
119	KEGG_GLYCOSPHINGOLIPID_BIOSYNTHESIS_GANGLIO_SERIES	0.450199203187251	0.664043824701195	0.0845557442441281	0.368064097861722	1.01036093616247	15	c("ST3GAL1", "ST3GAL2", "ST8SIA5", "B4GALNT1", "ST6GALNAC4", "ST6GALNAC5", "ST6GALNAC6")	1.77803257683437
120	KEGG_SNARE_INTERACTIONS_IN_VESICULAR_TRANSPORT	0.45	0.664043824701195	0.0806388495950661	-0.283492380095665	-0.994219368957697	38	c("STX18", "STX19", "STX6", "STX8", "BET1", "SNAP23", "STX12", "STX17", "BNIP1", "BET1L", "VAMP2", "STX2", "VAMP4")	1.77803257683437
121	KEGG_ENDOMETRIAL_CANCER	0.469957081545064	0.687457879615507	0.0862865626267245	0.259616705709958	0.998527796230574	52	c("PIK3CA", "GRB2", "MYC", "AKT2", "ERBB2", "ELK1", "PIK3CD", "MAPK3", "NRAS", "PIK3CB", "GSK3B", "ARAF", "SOS1", "MLH1", "RAF1", "PIK3R5")	1.62753905804525
122	KEGG_PURINE_METABOLISM	0.480902777777778	0.692030826558266	0.0738052724171275	-0.217990579624491	-0.980230227842297	153	c("NME5", "ENTPD3", "AK7", "PAPSS1", "GUCY2F", "NT5E", "AMPD3", "ENPP3", "GMPR", "ENTPD2", "ADCY1", "FHIT", "NME7", "NME4", "POLR3GL", "NUDT9", "NUDT2", "PDE8B", "ENTPD4", "PDE1A", "GUCY1A2", "NME3", "GUCY1A3", "POLR1D", "AK1", "PRPS2", "ADCY4", "PDE5A", "PDE3A", "PDE11A")	1.59874559436355
123	KEGG_TGF_BETA_SIGNALING_PATHWAY	0.47926267281106	0.692030826558266	0.0891647117820678	0.233220781390633	0.981800106942299	85	c("SMAD3", "MYC", "COMP", "SMAD6", "BMP7", "IFNG", "INHBE", "THBS3", "BMP8B", "MAPK3", "TGFB1", "CDKN2B", "RBL1", "SMAD7", "FST", "BMP2", "INHBC", "ACVR2B", "SMURF1", "THBS2", "TGFBR2", "E2F5", "CUL1", "GDF6", "ROCK1", "PITX2", "MAPK1", "E2F4", "ACVR1C", "CREBBP", "TNF")	1.59874559436355
124	KEGG_GLYCOLYSIS_GLUCONEOGENESIS	0.48758865248227	0.695993479752917	0.0741758965588009	-0.252336326557767	-0.980186934051195	60	c("ADH6", "ALDH1A3", "ALDH3A2", "ADH4", "ALDH3B2", "ALDH3A1", "FBP1", "ADH5", "ADH1C", "ALDH2", "ALDH9A1", "ADH7", "ADH1B")	1.57394828953508
125	KEGG_GLYCEROLIPID_METABOLISM	0.496296296296296	0.702755555555555	0.0755015292281669	-0.269749313106518	-0.962965097717168	42	c("DGKE", "MBOAT1", "CEL", "ALDH3A2", "DGKH", "PNLIP", "ALDH2", "ALDH9A1", "GLYCTK", "AGPAT4", "LPL", "AKR1A1", "AGK", "GK", "ALDH7A1", "PNPLA3", "MGLL")	1.5319571244043
126	KEGG_STARCH_AND_SUCROSE_METABOLISM	0.507592190889371	0.713046172916021	0.0826646449123753	0.254257491266922	0.971643028750789	51	c("GCK", "PYGB", "GPI", "UGT2A3", "HK3", "PYGM", "UGT1A6", "UGT1A1", "MGAM", "GAA", "SI", "UGT2A1", "UGT1A10", "UGT1A9", "PGM1", "UGT1A4", "HK2", "UXS1", "UGT2B10", "HK1", "UGT1A8", "UGT1A7", "UGT1A5")	1.46882346735262
127	KEGG_ARGININE_AND_PROLINE_METABOLISM	0.524253731343284	0.727503765060241	0.0730744399126987	-0.253599316478693	-0.944751951053149	52	c("SAT1", "ALDH3A2", "SAT2", "ALDH18A1", "MAOB", "P4HA2", "GLUL", "ALDH2", "GATM", "PYCR2", "ALDH9A1", "MAOA")	1.38164754726034
128	KEGG_GALACTOSE_METABOLISM	0.526104417670683	0.727503765060241	0.0766746872490091	0.293076892010276	0.955358650309788	26	c("GCK", "AKR1B1", "PFKM", "HK3", "GALT", "MGAM", "GAA", "GALK1")	1.38164754726034
129	KEGG_HEDGEHOG_SIGNALING_PATHWAY	0.545955882352941	0.743339932126697	0.0702812841717392	-0.251720767344564	-0.955959583936481	56	c("IHH", "PTCH1", "HHIP", "STK36", "PTCH2", "GLI1", "CSNK1G1", "SHH", "CSNK1E")	1.28812536325998
130	KEGG_VASCULAR_SMOOTH_MUSCLE_CONTRACTION	0.545132743362832	0.743339932126697	0.0684714904492087	-0.22026602408673	-0.95649815457784	115	c("PLA2G2C", "MYLK3", "PLCB4", "PLCB1", "PLA2G10", "ADCY1", "PLA2G12A", "CALM1", "RAMP3", "CACNA1C", "PLA2G4A", "PLA2G4E", "GUCY1A2", "GUCY1A3", "PRKCH", "PPP1CB", "ADCY4", "PPP1R12B", "PLA2G6", "GNAQ", "MAP2K2", "RAMP2", "JMJD7-PLA2G4B", "GNAS", "ADORA2B", "CACNA1S", "MRVI1", "GNA11", "PLA2G3", "MYH11", "KCNMB2", "AVPR1B", "CALML6", "NPR2", "CALCRL", "ARHGEF12", "PLA2G4B", "PLA2G1B", "CALML3", "…	1.28812536325998
131	KEGG_GNRH_SIGNALING_PATHWAY	0.553571428571429	0.747955288985823	0.0681513438679483	-0.221324615681451	-0.940434934096016	101	c("PLA2G2C", "MAP2K6", "PLCB4", "PLCB1", "PLA2G10", "ADCY1", "PLA2G12A", "CALM1", "CACNA1C", "PLA2G4A", "PLA2G4E", "MAPK8", "MAP3K4", "ADCY4", "CAMK2D", "PLA2G6", "GNAQ", "MAP2K2", "MAP2K4", "JMJD7-PLA2G4B", "GNRH1", "GNAS", "MAPK10", "CACNA1S", "GNA11", "PLA2G3", "CDC42", "CALML6", "PLA2G4B", "PLA2G1B", "CALML3", "EGFR", "ITPR1", "PLA2G5", "MMP2")	1.26124362465885
132	KEGG_MATURITY_ONSET_DIABETES_OF_THE_YOUNG	0.579256360078278	0.776730119195873	0.0704500850658419	-0.295053607954915	-0.930079182341591	25	c("FOXA2", "NR5A2", "HNF1A", "HNF4G", "MNX1", "BHLHA15", "ONECUT1")	1.09729853919817
133	KEGG_ANTIGEN_PROCESSING_AND_PRESENTATION	0.592841163310962	0.788969066962709	0.0760837160951725	0.221172347364159	0.92434811525648	77	c("LGMN", "HSP90AB1", "NFYA", "HLA-DOA", "TAP2", "KIR3DL1", "HSPA8", "NFYC", "TAP1", "KLRD1", "KIR3DL2", "RFX5", "HLA-F", "IFNA1", "CD8A", "KIR2DL3", "KIR2DL4", "CREB1", "IFI30", "KIR2DL1", "PSME3", "PSME1", "IFNA4", "CALR", "IFNA6", "IFNA2", "KLRC3", "KLRC4", "IFNA8", "HLA-G")	1.02940023800408
134	KEGG_AMYOTROPHIC_LATERAL_SCLEROSIS_ALS	0.605150214592275	0.797136519459568	0.0728938564822936	0.2385949714149	0.917674809666451	52	c("MAPK14", "DERL1", "TOMM40", "BCL2L1", "NOS1", "DAXX", "TOMM40L", "MAPK12", "BID", "GRIN2B", "NEFL", "PRPH", "PPP3R1", "GRIN2C", "PRPH2")	0.984672939481393
135	KEGG_ARACHIDONIC_ACID_METABOLISM	0.607985480943739	0.797136519459568	0.0643583367917361	-0.237777009874663	-0.912430598333822	58	c("PLA2G2C", "PLA2G10", "CYP2J2", "PLA2G12A", "HPGDS", "ALOX15", "CYP2U1", "PLA2G4A", "PLA2G4E", "PLA2G6", "GGT6", "JMJD7-PLA2G4B", "PTGS2", "AKR1C3", "CYP2E1", "GPX2", "CYP2C8", "PLA2G3", "GPX4", "EPHX2", "GPX5", "PLA2G4B", "PLA2G1B")	0.984672939481393
136	KEGG_ALDOSTERONE_REGULATED_SODIUM_REABSORPTION	0.612554112554113	0.797221161191749	0.0727141077934447	0.250705539622653	0.908704431059129	42	c("FXYD2", "PIK3CA", "IRS2", "ATP1A3", "PIK3CD", "MAPK3", "PRKCG", "HSD11B1", "PRKCB", "PIK3CB", "ATP1A1", "PIK3R5")	0.984211820402462
137	KEGG_ARRHYTHMOGENIC_RIGHT_VENTRICULAR_CARDIOMYOPATHY_ARVC	0.631455399061033	0.798064888803312	0.0753093764172773	0.221798555625332	0.909428138050549	74	c("ITGA3", "SLC8A1", "CACNA2D2", "ITGA7", "ACTN4", "JUP", "ITGB3", "ITGA5", "LMNA", "SGCG", "DAG1", "CACNG8", "ITGAV", "CACNG4", "CACNA1F", "CACNA2D3", "ITGB8", "ACTG1", "ACTN3", "CACNG1", "CACNA2D1", "ACTN1", "ITGB6", "ITGB7", "DSC2", "DES", "CACNG5", "CACNG7", "DSG2", "ACTN2")	0.979617957375853
138	KEGG_BIOSYNTHESIS_OF_UNSATURATED_FATTY_ACIDS	0.633946830265849	0.798064888803312	0.0681513438679483	-0.298441593771299	-0.886046800503337	20	c("ELOVL5", "SCD5", "FADS2", "ACOX3", "ACOX1", "ACOT4", "ACAA1", "HSD17B12")	0.979617957375853
139	KEGG_CYSTEINE_AND_METHIONINE_METABOLISM	0.635394456289979	0.798064888803312	0.070113215764256	0.2594415696871	0.894662653077211	34	c("CBS", "DNMT3B", "MAT2A", "DNMT3A", "BHMT", "SRM", "AHCY", "MTAP", "DNMT3L", "LDHA", "ADI1", "DNMT1", "GOT1", "SDS", "MAT1A", "LDHAL6B", "AHCYL2", "IL4I1", "LDHC")	0.979617957375853
140	KEGG_MELANOGENESIS	0.635746606334842	0.798064888803312	0.0730744399126987	0.211862029512005	0.923433161072661	101	c("ADCY9", "WNT10A", "ADCY3", "WNT7A", "WNT3", "ADCY5", "DVL3", "FZD7", "CAMK2G", "MAPK3", "DVL2", "FZD5", "PRKCG", "FZD9", "PLCB3", "NRAS", "PRKCB", "GNAI3", "ADCY8", "GSK3B", "DVL1", "WNT8B", "RAF1", "WNT7B", "MAP2K1", "PRKACA", "WNT9B", "MAPK1", "ASIP", "CREB3L3", "CREBBP", "FZD4", "CREB1")	0.979617957375853
141	KEGG_SPHINGOLIPID_METABOLISM	0.626609442060086	0.798064888803312	0.0711327399327894	0.25706141422889	0.90194466551445	36	c("SMPD4", "DEGS1", "SPHK1", "GBA", "NEU1", "NEU4", "SPHK2")	0.979617957375853
142	KEGG_FC_EPSILON_RI_SIGNALING_PATHWAY	0.654121863799283	0.815349083749811	0.0602484086158019	-0.222200983261316	-0.902635955885988	79	c("PIK3R1", "PLA2G2C", "MAP2K6", "PIK3R3", "PLA2G10", "FCER1A", "IL4", "PLA2G12A", "SYK", "PLA2G4A", "PLA2G4E", "MAPK8", "VAV3", "PLA2G6", "MAP2K2", "RAC1", "MAP2K4", "JMJD7-PLA2G4B", "MAPK10")	0.886564125023539
143	KEGG_GLYCOSYLPHOSPHATIDYLINOSITOL_GPI_ANCHOR_BIOSYNTHESIS	0.659405940594059	0.816187772623416	0.0646484568421928	-0.278884932776864	-0.867170406379978	24	c("PIGH", "PIGV", "PIGB", "PIGN", "PIGM", "PIGQ", "PIGL", "PGAP1", "PIGP", "DPM2", "PIGA")	0.882099157155967
144	KEGG_UBIQUITIN_MEDIATED_PROTEOLYSIS	0.684579439252336	0.836629134412386	0.0709609456938284	0.198906775146492	0.907251190367134	133	c("UBE2C", "CDC20", "UBE2S", "UBA2", "CBL", "ANAPC1", "HUWE1", "FBXO2", "UBE2Z", "CUL2", "SOCS3", "NHLRC1", "CDC23", "BIRC6", "UBA1", "UBE2E2", "UBR5", "TCEB1", "UBE2L6", "CUL7", "ITCH", "KEAP1", "FBXW8", "UBE2J2", "SAE1", "BRCA1", "UBE2G2", "PIAS1", "SMURF1", "UBE2O", "DDB1", "CUL1", "RHOBTB2", "UBE2Q1", "CDC27", "STUB1", "UBE2M", "PML", "UBE4A", "HERC2", "UBOX5", "UBE2E1", "UBE2W")	0.774670158081972
145	KEGG_WNT_SIGNALING_PATHWAY	0.685374149659864	0.836629134412386	0.0555947097758869	-0.20131630937565	-0.905823017367517	149	c("PLCB4", "SOX17", "PLCB1", "DAAM1", "CXXC4", "LEF1", "FZD3", "CTNNBIP1", "SFRP4", "PORCN", "TCF7", "PPP2R1B", "FZD10", "FZD6", "AXIN2", "CSNK1E", "CTBP2", "PRICKLE2", "MAPK8", "WIF1", "WNT2", "CAMK2D", "DKK4", "VANGL2", "RAC1", "FZD1", "NKD1", "SMAD4", "WNT5A", "TP53", "MAPK10", "FRAT1", "SIAH1", "SKP1", "FRAT2", "PPP3CB", "RBX1", "PPP2R5E")	0.774670158081972
146	KEGG_ASCORBATE_AND_ALDARATE_METABOLISM	0.704684317718941	0.848497443784031	0.0628003977812234	0.258180214175265	0.832021753148029	25	c("MIOX", "UGT2A3", "UGT1A6", "UGT1A1", "ALDH1B1", "UGT2A1", "UGT1A10", "UGT1A9", "UGT1A4", "UGT2B10", "UGT1A8", "UGT1A7", "UGT1A5")	0.713494617165613
147	KEGG_VIBRIO_CHOLERAE_INFECTION	0.702819956616052	0.848497443784031	0.065981614400873	0.227085082725797	0.876390726483079	53	c("ADCY9", "ADCY3", "ATP6V1C1", "ATP6V1G2", "ATP6V1B1", "ATP6V0A2", "PRKCG", "SEC61A2", "PRKCB", "PLCG2", "ATP6AP1", "ACTG1", "PRKACA", "ATP6V1E1", "ATP6V1A", "ATP6V1H", "ATP6V1E2")	0.713494617165613
148	KEGG_EPITHELIAL_CELL_SIGNALING_IN_HELICOBACTER_PYLORI_INFECTION	0.717948717948718	0.852286219360967	0.0684714904492087	0.21603630121879	0.870200370812906	67	c("MAPK14", "ATP6V1C1", "GIT1", "ADAM17", "ATP6V1G2", "ATP6V1B1", "ATP6V0A2", "IKBKG", "SRC", "ADAM10", "MAP3K14", "PTPN11", "MAPK12")	0.694145336199074
149	KEGG_LYSINE_DEGRADATION	0.726432532347505	0.852286219360967	0.0567672387487446	-0.237559317063976	-0.84524289574534	41	c("AADAT", "HADH", "ALDH3A2", "SETMAR", "AASS", "ALDH2", "ALDH9A1", "PLOD2")	0.694145336199074
150	KEGG_NOTCH_SIGNALING_PATHWAY	0.712742980561555	0.852286219360967	0.0650877566917313	0.226671712403539	0.850389489203005	47	c("DLL3", "ADAM17", "DVL3", "APH1A", "DVL2", "NOTCH3", "NOTCH1", "NOTCH2", "DTX3L", "NCOR2", "JAG2")	0.694145336199074
151	KEGG_RIBOFLAVIN_METABOLISM	0.727091633466135	0.852286219360967	0.0602484086158019	-0.286119748092079	-0.803527625125778	16	c("ENPP3", "ACP6", "PHPT1", "MTMR6", "MTMR2", "RFK", "TYR")	0.694145336199074
152	KEGG_LONG_TERM_POTENTIATION	0.742388758782201	0.860746033771426	0.0670512579829467	0.211703183204683	0.857437740816105	69	c("RAPGEF3", "ITPR3", "CAMK2G", "MAPK3", "PRKCG", "PLCB3", "NRAS", "PPP1R1A", "RPS6KA3", "PPP1CA", "RPS6KA6", "PRKCB", "ADCY8", "ARAF", "GRIN2B", "RAF1", "PPP3R1", "GRIN2C", "MAP2K1", "PRKACA", "PPP1R12A", "MAPK1", "PPP1CC", "CAMK4", "CREBBP")	0.651249698026698
153	KEGG_TYPE_I_DIABETES_MELLITUS	0.744034707158351	0.860746033771426	0.0632191170859458	0.230033149335256	0.828916665656927	41	c("IFNG", "CD80", "PTPRN", "HSPD1", "PRF1", "GZMB", "HLA-DOA", "CPE", "HLA-F", "TNF", "FASLG", "INS", "IL12B", "CD86")	0.651249698026698
154	KEGG_MTOR_SIGNALING_PATHWAY	0.75704989154013	0.864502134210342	0.0623861492893626	0.216640769751925	0.827891019547898	51	c("PIK3CA", "AKT2", "RPTOR", "VEGFA", "PIK3CD", "MAPK3", "RPS6KA3", "RPS6KA6", "PGF", "RICTOR", "CAB39", "PIK3CB", "VEGFB", "PIK3R5", "ULK1", "EIF4E1B", "MAPK1", "MLST8")	0.632339302389532
155	KEGG_N_GLYCAN_BIOSYNTHESIS	0.753271028037383	0.864502134210342	0.0555947097758869	-0.226933670605281	-0.824824742346238	46	c("B4GALT1", "ALG2", "ALG14", "ALG13", "STT3A", "MAN1C1", "MAN1A1", "DPAGT1", "DPM3", "DAD1", "ALG9", "DOLPP1", "TUSC3", "MAN2A1", "MAN1A2", "ALG5")	0.632339302389532
156	KEGG_STEROID_BIOSYNTHESIS	0.792828685258964	0.899555623659209	0.0561766586307176	-0.274006783609543	-0.769510044554052	16	c("CEL", "FDFT1", "SOAT1", "HSD17B7", "LIPA")	0.459719770639865
157	KEGG_APOPTOSIS	0.827586206896552	0.925750317724118	0.0609039347452418	0.195297617029921	0.824575159306566	86	c("PIK3CA", "IRAK2", "IRAK1", "CASP10", "AKT2", "BCL2L1", "PIK3CD", "IKBKG", "NTRK1", "PRKAR1B", "MAP3K14", "DFFA", "PIK3CB", "IL1RAP", "BID", "FADD", "PIK3R5", "PPP3R1")	0.335061302255278
158	KEGG_CYTOKINE_CYTOKINE_RECEPTOR_INTERACTION	0.83160621761658	0.925750317724118	0.066436413766281	0.177619369141015	0.885473423485993	253	c("CD40", "IL12RB2", "TNFRSF12A", "RELT", "CCL7", "CCL8", "BMP7", "IL22RA1", "IL11", "TNFRSF13C", "VEGFA", "TNFRSF11B", "IFNG", "INHBE", "CLCF1", "CXCL16", "TNFSF9", "IFNE", "CCL3", "CCL4L2", "TGFB1", "IFNAR2", "CCL4", "TNFRSF8", "IL20RB", "PDGFB", "IL24", "PLEKHO2", "TPO", "IL10RB", "TNFSF13B", "IL11RA", "CNTFR", "IL6", "CCL18", "BMP2", "CCR1", "CXCL13", "ACVR1B", "CCL3L3", "LIF", "INHBC", "CXCL…	0.335061302255278
159	KEGG_OTHER_GLYCAN_DEGRADATION	0.822709163346614	0.925750317724118	0.0544555953940371	-0.26419832451571	-0.741964347710803	16	c("FUCA1", "AGA", "HEXA")	0.335061302255278
160	KEGG_PANTOTHENATE_AND_COA_BIOSYNTHESIS	0.838	0.9270375	0.05378728077603	0.257720603898366	0.721370039411764	16	c("PANK4", "PANK2", "DPYD")	0.329026976638417
161	KEGG_NITROGEN_METABOLISM	0.881656804733728	0.962493028443949	0.0508054139066364	0.220392033698627	0.69471153191371	23	c("GLS", "CPS1", "ASNS", "CA2", "CA4", "HAL", "CA14")	0.166024075018394
162	KEGG_REGULATION_OF_AUTOPHAGY	0.886363636363636	0.962493028443949	0.0526973085708419	0.211589324419198	0.722651083708396	32	c("PIK3R4", "IFNG", "GABARAPL1", "ATG4D", "ULK1", "IFNA1", "PIK3C3", "ATG5", "IFNA4", "INS", "IFNA6", "IFNA2")	0.166024075018394
163	KEGG_THYROID_CANCER	0.88508064516129	0.962493028443949	0.05163559644842	0.217098742502897	0.724724522078511	29	c("MYC", "MAPK3", "TFG", "NTRK1", "NRAS", "RXRB", "MAP2K1", "MAPK1")	0.166024075018394
164	KEGG_GLYCOSAMINOGLYCAN_BIOSYNTHESIS_HEPARAN_SULFATE	0.909638554216867	0.981744049368205	0.0501934252649434	0.210655385699235	0.686684793132896	26	c("EXT1", "NDST1", "EXT2", "EXTL1", "NDST3", "B3GAT2", "B3GAT1")	0.0800172243277689
165	KEGG_OXIDATIVE_PHOSPHORYLATION	0.924028268551237	0.991230324445872	0.0436251240000606	-0.17702823489838	-0.768984569324699	116	c("ATP4B", "NDUFA11", "ATP6V0E2", "NDUFC2", "NDUFC1", "ATP6V1C2", "ATP5G2", "PPA2", "COX7C", "ATP6V0A4", "UQCR11", "ATP6V1D", "UQCRH", "COX4I1", "NDUFA2", "UQCRQ", "NDUFA5", "ATP6V1G1", "ATP5D", "UQCRB", "NDUFA8", "NDUFB1", "NDUFS5", "UQCRHL", "NDUFA4", "NDUFA3", "COX6A1", "ATP6V0D1", "COX7A1", "COX5A", "COX10", "ATP6V0D2", "ATP6V0C", "COX7A2", "ATP6V0E1", "COX15", "LHPP", "NDUFV3", "TCIRG1")	0.0382542017309681
166	KEGG_ALZHEIMERS_DISEASE	0.991452991452991	0.997086247086247	0.038875878582578	-0.155987664864721	-0.704775073631342	156	c("PLCB4", "GRIN1", "PLCB1", "ERN1", "PSENEN", "BACE2", "CALM1", "IDE", "NDUFC2", "CACNA1C", "CAPN2", "NDUFC1", "ATP5G2", "COX7C", "UQCR11", "UQCRH", "COX4I1", "NDUFA2", "UQCRQ", "GNAQ", "NDUFA5", "PSEN2", "ATP5D", "CASP7", "BAD", "LPL", "UQCRB", "CACNA1S", "NDUFA8", "MME", "PPP3CB", "NDUFB1", "NDUFS5")	0.0126727397158638
167	KEGG_ASTHMA	0.968379446640316	0.997086247086247	0.0466015072985992	-0.183394145789742	-0.592397392149033	28	c("FCER1A", "IL4", "HLA-DMA", "RNASE3", "IL9", "HLA-DMB", "EPX", "IL13", "CD40LG")	0.0126727397158638
168	KEGG_GLYCOSAMINOGLYCAN_DEGRADATION	0.948514851485148	0.997086247086247	0.0476387259290825	0.203383357917717	0.624455892138486	21	c("HPSE", "ARSB", "HYAL1", "IDS", "HYAL3")	0.0126727397158638
169	KEGG_HEMATOPOIETIC_CELL_LINEAGE	0.980735551663748	0.997086247086247	0.0404934829859503	-0.167421509332859	-0.691506638143519	84	c("IL5RA", "CSF3", "CD1C", "IL4", "IL7", "CD59", "IL1R1", "ITGA6")	0.0126727397158638
170	KEGG_PARKINSONS_DISEASE	0.948081264108352	0.997086247086247	0.0536769600638126	0.170374677721107	0.75769108806685	113	c("UCHL1", "UQCRFS1", "ATP5B", "LRRK2", "SLC25A5", "NDUFB9", "TH", "HTRA2", "UBA1", "UBE2L6", "ATP5G3", "COX6A2", "NDUFV1", "SLC6A3", "COX4I2", "CYC1", "SNCA", "UBE2J2")	0.0126727397158638
171	KEGG_RENIN_ANGIOTENSIN_SYSTEM	0.990079365079365	0.997086247086247	0.04577044581081	0.171827946886149	0.486899543394796	17	c("CTSA", "CMA1", "AGTR1", "CTSG", "LNPEP", "NLN")	0.0126727397158638
172	KEGG_RETINOL_METABOLISM	0.978761061946903	0.997086247086247	0.0410713282497468	-0.164522458338693	-0.643176715419574	63	c("ADH6", "DHRS3", "ADH4", "ADH5", "ADH1C", "ADH7", "RDH11", "ADH1B", "RDH12", "RDH10", "ADH1A", "CYP2C8", "LRAT", "DHRS9", "ALDH1A2", "DHRS4L2", "ALDH1A1")	0.0126727397158638
173	KEGG_STEROID_HORMONE_BIOSYNTHESIS	0.985428051001822	0.997086247086247	0.042077210988939	-0.162069440936403	-0.61541312640075	55	c("SRD5A2", "SRD5A3", "HSD11B2", "SULT2B1", "STS", "HSD17B7", "AKR1C4", "AKR1C3")	0.0126727397158638
174	KEGG_SYSTEMIC_LUPUS_ERYTHEMATOSUS	0.963386727688787	0.997086247086247	0.0535669384770951	0.166923535074381	0.757867200720517	128	c("CD40", "ACTN4", "IFNG", "H2BFWT", "CD80", "H2BFM", "FCGR3A", "HIST1H2BO", "C2", "SNRPB", "HLA-DOA", "SNRPD1", "C8G", "GRIN2B", "IL10", "C1R", "C1QA", "FCGR1A", "C1QB", "C1S", "HIST1H2BK", "C1QC", "HIST1H3G", "C9", "ACTN3", "TNF", "ACTN1", "CTSG", "SSB", "TRIM21", "H2AFX", "HIST1H4C", "ACTN2", "HIST1H4H", "HIST1H2AI", "FCGR2A", "HIST1H3F", "H2AFV", "CD86", "HIST1H4I", "HIST1H2BL", "HIST1H2BI", …	0.0126727397158638
175	KEGG_TASTE_TRANSDUCTION	0.974217311233886	0.997086247086247	0.0431036828790402	-0.176081092504206	-0.65204648353948	50	c("SCNN1G", "SCNN1B", "TAS2R1", "PDE1A", "KCNB1", "ADCY4")	0.0126727397158638
176	KEGG_TERPENOID_BACKBONE_BIOSYNTHESIS	0.946215139442231	0.997086247086247	0.0480220415968251	0.222103152740017	0.609688232649479	15	c("PDSS1", "FDPS", "HMGCS1", "ACAT2", "MVK", "DHDDS")	0.0126727397158638
177	KEGG_OLFACTORY_TRANSDUCTION	1	1	0.0353910624222457	-0.0876317267936193	-0.4328805439222	359	c("CNGA4", "CALM1", "OR2C1", "CLCA4", "OR1F1", "OR51E2", "OR51E1", "OR6B3", "CAMK2D", "OR7A5", "CNGA3", "CLCA2", "OR5AU1", "OR13J1", "OR2A4", "CALML6", "OR13C2", "OR6C76", "OR1L4", "OR1A1", "CALML3", "OR4K17", "OR2M4", "OR52I1", "OR6F1", "OR1M1", "OR6N1", "OR7C1", "OR1L8", "OR7A17", "OR2F2", "OR14A16", "OR4D5", "OR8D4", "CALM2", "OR5C1", "OR52D1", "OR6C75", "OR5AS1", "OR11G2", "OR1D2", "OR5L2", "…	0
