# Supplementary material for: Functional Assessments of Gynecologic Cancer Models Highlight Differences Between Single-Node Inhibitors of the PI3K/AKT/mTOR Pathway and a Pan-PI3K/mTOR Inhibitor, Gedatolisib
Source: Cancers (Basel). 2024 Oct 17;16(20):3520. doi: 10.3390/cancers16203520 (PMC11505998; doi:10.3390/cancers16203520)
Supplement: Supplementary file 1 [file cancers-16-03520-s001.zip › Supplementary Table_S15.xlsx]

## Sheet: neg_corr_PT
Transcripts with significant negative correlation to pseudotime
Gene	p-value (KM_analysis)	Description
ELOVL5	0.008946	ELOVL5 (ELOVL Fatty Acid Elongase 5) is a Protein Coding gene. Diseases associated with ELOVL5 include Spinocerebellar Ataxia 38 and Spinocerebellar Ataxia 13. Among its related pathways are docosahexaenoate biosynthesis III (mammals) and Fatty acid metabolism. Gene Ontology (GO) annotations related to this gene include fatty acid elongase activity.
MLPH	6.961e-05	MLPH (Melanophilin) is a Protein Coding gene. Diseases associated with MLPH include Griscelli Syndrome, Type 3 and Griscelli Syndrome. Among its related pathways are Deregulation of Rab and Rab effector genes in bladder cancer and 2q37 copy number variation syndrome. Gene Ontology (GO) annotations related to this gene include actin binding and myosin binding.
PGR	0.0007664	PGR (Progesterone Receptor) is a Protein Coding gene. Diseases associated with PGR include Progesterone Resistance and Myoma. Among its related pathways are Gene expression (Transcription) and ESR-mediated signaling. Gene Ontology (GO) annotations related to this gene include DNA-binding transcription factor activity and signaling receptor binding.
TFF3	5.976e-05	TFF3 (Trefoil Factor 3) is a Protein Coding gene. Diseases associated with TFF3 include Cardiomyopathy, Familial Hypertrophic, 15 and Cervical Adenofibroma. Among its related pathways are ESR-mediated signaling and Pancreatic cancer subtypes.
MYB	0.04036	MYB (MYB Proto-Oncogene, Transcription Factor) is a Protein Coding gene. Diseases associated with MYB include Adenoid Cystic Carcinoma and Angiocentric Glioma. Among its related pathways are Gene expression (Transcription) and ESR-mediated signaling. Gene Ontology (GO) annotations related to this gene include DNA-binding transcription factor activity and RNA polymerase II cis-regulatory region se…
GREB1	0.0002734	GREB1 (Growth Regulating Estrogen Receptor Binding 1) is a Protein Coding gene. Diseases associated with GREB1 include Deprivation Amblyopia and Epididymis Adenocarcinoma. Among its related pathways are ESR-mediated signaling and Validated nuclear estrogen receptor alpha network. This gene is an estrogen-responsive gene that is an early response gene in the estrogen receptor-regulated pathway. It…

## Sheet: pos_corr_PT
Transcripts with significant positive correlation to pseudotime
Gene	p-value (KM_analysis)	Description
CCNE1	4.539e-05	Cyclin E, while currenly not as widely implicated as its cyclin D counterparts, has been implicated in various carcinomas, including breast, gastric, stomach and colorectal. High levels of cyclin E, either by gene amplification or overexpression, have been shown to lead to poorer prognosis in gastic carcinoma, and these measurements are correlated with later stage disease. Overexpression of this …
E2F1	0.0006393	E2F1 (E2F Transcription Factor 1) is a Protein Coding gene. Diseases associated with E2F1 include Retinoblastoma and Squamous Cell Carcinoma. Among its related pathways are Defective binding of RB1 mutants to E2F1,(E2F2, E2F3) and Intrinsic Pathway for Apoptosis. Gene Ontology (GO) annotations related to this gene include DNA-binding transcription factor activity and transcription factor binding.
TPX2	0.0008307	TPX2 (TPX2 Microtubule Nucleation Factor) is a Protein Coding gene. Diseases associated with TPX2 include Right Bundle Branch Block and Emery-Dreifuss Muscular Dystrophy 7, Autosomal Dominant. Among its related pathways are Gene expression (Transcription) and Loss of proteins required for interphase microtubule organization from the centrosome.Required for normal assembly of microtubules during a…
TRIB3	0.013	TRIB3 (Tribbles Pseudokinase 3) is a Protein Coding gene. Diseases associated with TRIB3 include Type 2 Diabetes Mellitus and Laurence-Moon Syndrome. Among its related pathways are Insulin receptor signalling cascade and CD28 co-stimulation. . Disrupts insulin signaling by binding directly to Akt kinases and blocking their activation. May bind directly to and mask the 'Thr-308' phosphorylation si…
AURKA	0.001125	AURKA (Aurora Kinase A) is a Protein Coding gene. Diseases associated with AURKA include Colorectal Cancer and Thrombocythemia 1. Among its related pathways are Loss of proteins required for interphase microtubule organization from the centrosome and Regulation of activated PAK-2p34 by proteasome mediated degradation.
SRD5A1	8.392e-05	SRD5A1 (Steroid 5 Alpha-Reductase 1) is a Protein Coding gene. Diseases associated with SRD5A1 include Prostatic Adenoma and Prostatic Hyperplasia, Benign. Among its related pathways are Transcription Androgen Receptor nuclear signaling and Metabolism. Gene Ontology (GO) annotations related to this gene include electron transfer activity and 3-oxo-5-alpha-steroid 4-dehydrogenase activity. Convert…

## Sheet: ELOVL5_KM
sample	patient	OS	OS.time	gene expression RNAseq - HTSeq - FPKM-UQ: ELOVL5	data
TCGA-B5-A11S-01A	TCGA-B5-A11S	0	2229	high	20.93
TCGA-AJ-A8CW-01A	TCGA-AJ-A8CW	0	4	high	19.51
TCGA-BK-A13C-01A	TCGA-BK-A13C	0	760	high	20.92
TCGA-AJ-A5DW-01A	TCGA-AJ-A5DW	0	390	high	21.01
TCGA-BG-A0MT-01A	TCGA-BG-A0MT	0	644	high	20.33
TCGA-BK-A6W4-01A	TCGA-BK-A6W4	0	300	high	19.32
TCGA-B5-A11J-01A	TCGA-B5-A11J	0	1656	high	20.12
TCGA-D1-A167-01A	TCGA-D1-A167	0	478	low	17.56
TCGA-EY-A1GL-01A	TCGA-EY-A1GL	0	1014	low	18.08
TCGA-EY-A1GI-01A	TCGA-EY-A1GI	0	710	high	21.08
TCGA-EY-A1GH-01A	TCGA-EY-A1GH	0	710	high	20.61
TCGA-B5-A0JU-01B	TCGA-B5-A0JU	0	1802	high	19.72
TCGA-B5-A0JV-01A	TCGA-B5-A0JV	0	2616	high	19.38
TCGA-AP-A1E0-01A	TCGA-AP-A1E0	0	1832	high	20.23
TCGA-EY-A1GF-01A	TCGA-EY-A1GF	0	826	high	20.11
TCGA-A5-A7WJ-01A	TCGA-A5-A7WJ	0	341	high	19.61
TCGA-B5-A11L-01B	TCGA-B5-A11L	1	2240	low	18.93
TCGA-BK-A6W3-01A	TCGA-BK-A6W3	0	305	low	18.96
TCGA-PG-A916-01A	TCGA-PG-A916	0	522	high	21.21
TCGA-B5-A11H-01A	TCGA-B5-A11H	0	2687	high	20
TCGA-AX-A0IS-01A	TCGA-AX-A0IS	1	1858	high	19.9
TCGA-D1-A16B-01A	TCGA-D1-A16B	0	1106	high	19.9
TCGA-B5-A11F-01A	TCGA-B5-A11F	0	3650	high	20.2
TCGA-BG-A186-01A	TCGA-BG-A186	0	419	high	19.3
TCGA-D1-A0ZU-01A	TCGA-D1-A0ZU	0	872	high	19.26
TCGA-D1-A102-01A	TCGA-D1-A102	0	135	high	19.79
TCGA-BG-A0M2-01A	TCGA-BG-A0M2	0	637	high	19.96
TCGA-D1-A17K-01A	TCGA-D1-A17K	0	854	high	19.17
TCGA-AX-A0J0-01A	TCGA-AX-A0J0	0	1220	high	19.53
TCGA-BG-A18B-01A	TCGA-BG-A18B	0	470	high	20.46
TCGA-BG-A0LW-01A	TCGA-BG-A0LW	0	566	high	19.33
TCGA-EY-A1G7-01A	TCGA-EY-A1G7	1	189	low	18.66
TCGA-AP-A1E1-01A	TCGA-AP-A1E1	0	1395	high	19.32
TCGA-QS-A744-01A	TCGA-QS-A744	0	451	high	19.13
TCGA-D1-A16D-01A	TCGA-D1-A16D	0	1141	high	20.1
TCGA-D1-A15Z-01A	TCGA-D1-A15Z	1	58	high	19.12
TCGA-D1-A16F-01A	TCGA-D1-A16F	0	80	low	18.54
TCGA-AX-A1C4-01A	TCGA-AX-A1C4	0	404	high	19.3
TCGA-B5-A1MV-01A	TCGA-B5-A1MV	0	1565	high	19.85
TCGA-AP-A0LO-01A	TCGA-AP-A0LO	1	1016	high	20.54
TCGA-A5-AB3J-01A	TCGA-A5-AB3J	0	512	low	18.85
TCGA-EY-A1GX-01A	TCGA-EY-A1GX	1	1127	high	19.15
TCGA-PG-A917-01A	TCGA-PG-A917	0	212	high	19.31
TCGA-BG-A0MH-01A	TCGA-BG-A0MH	0	1930	high	19.16
TCGA-AX-A3G6-01A	TCGA-AX-A3G6	0	8	low	17.72
TCGA-A5-A0GD-01A	TCGA-A5-A0GD	1	3423	high	19.68
TCGA-A5-A0VO-01A	TCGA-A5-A0VO	1	875	high	19.76
TCGA-EY-A1GO-01A	TCGA-EY-A1GO	0	586	high	19.33
TCGA-BG-A18C-01A	TCGA-BG-A18C	0	470	high	19.22
TCGA-BG-A0MI-01A	TCGA-BG-A0MI	1	714	low	18.83
TCGA-2E-A9G8-01A	TCGA-2E-A9G8	0	1249	low	18.39
TCGA-AJ-A8CV-01A	TCGA-AJ-A8CV	0	1068	high	19.52
TCGA-D1-A17B-01A	TCGA-D1-A17B	0	213	high	19.17
TCGA-BG-A0LX-01A	TCGA-BG-A0LX	0	614	high	19.99
TCGA-EY-A1GU-01A	TCGA-EY-A1GU	1	997	low	18.39
TCGA-BG-A0M7-01A	TCGA-BG-A0M7	0	1937	high	19.98
TCGA-D1-A17U-01A	TCGA-D1-A17U	0	697	high	20.26
TCGA-BG-A0RY-01A	TCGA-BG-A0RY	0	469	low	18.44
TCGA-BG-A187-01A	TCGA-BG-A187	0	448	high	19.37
TCGA-5B-A90C-01A	TCGA-5B-A90C	0	1202	high	20.35
TCGA-AX-A0J1-01A	TCGA-AX-A0J1	0	2354	high	19.74
TCGA-BS-A0U7-01A	TCGA-BS-A0U7	1	935	high	19.77
TCGA-EC-A1NJ-01A	TCGA-EC-A1NJ	0	488	high	19.83
TCGA-A5-A0RA-01A	TCGA-A5-A0RA	0	884	high	19.74
TCGA-AP-A1DR-01A	TCGA-AP-A1DR	0	1495	high	19.16
TCGA-QF-A5YS-01A	TCGA-QF-A5YS	0	689	low	18.48
TCGA-EY-A1H0-01A	TCGA-EY-A1H0	0	588	high	19.58
TCGA-A5-A0R7-01A	TCGA-A5-A0R7	0	535	high	19.16
TCGA-A5-A1OJ-01A	TCGA-A5-A1OJ	0	1006	low	18.79
TCGA-AX-A064-01A	TCGA-AX-A064	0	1517	low	18.42
TCGA-5S-A9Q8-01A	TCGA-5S-A9Q8	0	313	low	18.32
TCGA-D1-A176-01A	TCGA-D1-A176	0	917	high	19.34
TCGA-D1-A0ZR-01A	TCGA-D1-A0ZR	0	17	high	19.28
TCGA-QS-A5YR-01A	TCGA-QS-A5YR	0	719	low	18.99
TCGA-BS-A0TG-01A	TCGA-BS-A0TG	0	2371	low	18.45
TCGA-AX-A063-01A	TCGA-AX-A063	0	2417	low	18.78
TCGA-D1-A0ZV-01A	TCGA-D1-A0ZV	0	728	high	19.52
TCGA-BG-A0W1-01A	TCGA-BG-A0W1	0	122	low	18.83
TCGA-A5-A0GE-01A	TCGA-A5-A0GE	0	3205	high	19.59
TCGA-B5-A11W-01A	TCGA-B5-A11W	0	593	high	19.27
TCGA-BG-A0M3-01A	TCGA-BG-A0M3	0	1071	high	19.19
TCGA-D1-A177-01A	TCGA-D1-A177	0	548	low	18.72
TCGA-D1-A163-01A	TCGA-D1-A163	0	991	low	18.89
TCGA-D1-A101-01A	TCGA-D1-A101	0	53	high	19.48
TCGA-BS-A0V8-01A	TCGA-BS-A0V8	0	2544	low	18.86
TCGA-AP-A0LT-01A	TCGA-AP-A0LT	0	1497	low	18.25
TCGA-SJ-A6ZJ-01A	TCGA-SJ-A6ZJ	0	556	low	18.84
TCGA-D1-A16X-01A	TCGA-D1-A16X	0	111	high	19.16
TCGA-BG-A0VT-01A	TCGA-BG-A0VT	0	1568	low	18.8
TCGA-D1-A160-01A	TCGA-D1-A160	0	112	low	18.78
TCGA-DI-A1BY-01A	TCGA-DI-A1BY	0	1114	low	18.69
TCGA-BG-A0M9-01A	TCGA-BG-A0M9	0	2270	high	19.09
TCGA-D1-A17Q-01A	TCGA-D1-A17Q	0	54	high	19.47
TCGA-A5-A0R9-01A	TCGA-A5-A0R9	0	749	high	19.6
TCGA-A5-A0GI-01A	TCGA-A5-A0GI	0	2682	low	18.41
TCGA-D1-A17R-01A	TCGA-D1-A17R	1	339	low	18.38
TCGA-B5-A0K4-01A	TCGA-B5-A0K4	0	1757	high	19.41
TCGA-AP-A1DP-01A	TCGA-AP-A1DP	1	1081	low	18.34
TCGA-AP-A1E4-01A	TCGA-AP-A1E4	0	1555	low	18.2
TCGA-AP-A1DO-01A	TCGA-AP-A1DO	0	952	low	18.88
TCGA-BS-A0WQ-01A	TCGA-BS-A0WQ	0	2022	low	18.69
TCGA-A5-A0GR-01A	TCGA-A5-A0GR	0	1120	low	18.78
TCGA-AX-A1CK-01A	TCGA-AX-A1CK	0	2441	low	18.31
TCGA-AP-A0LS-01A	TCGA-AP-A0LS	0	2904	high	19.96
TCGA-AX-A06D-01A	TCGA-AX-A06D	1	373	low	17.56
TCGA-AX-A1C9-01A	TCGA-AX-A1C9	0	802	high	19.27
TCGA-D1-A17T-01A	TCGA-D1-A17T	0	71	low	18.92
TCGA-AX-A1CJ-01A	TCGA-AX-A1CJ	0	2233	low	18.81
TCGA-BK-A0CB-01A	TCGA-BK-A0CB	0	1092	low	18.5
TCGA-AX-A05Z-01A	TCGA-AX-A05Z	0	2175	low	18.71
TCGA-A5-A0GX-01A	TCGA-A5-A0GX	0	2088	low	18.22
TCGA-BS-A0UT-01A	TCGA-BS-A0UT	0	2212	low	17.58
TCGA-D1-A16Q-01A	TCGA-D1-A16Q	0	324	low	18.63
TCGA-D1-A169-01A	TCGA-D1-A169	0	1135	high	19.99
TCGA-D1-A16J-01A	TCGA-D1-A16J	0	910	low	15.67
TCGA-D1-A17F-01A	TCGA-D1-A17F	0	39	low	18.88
TCGA-A5-A0R8-01A	TCGA-A5-A0R8	0	596	low	18.6
TCGA-A5-A0GJ-01A	TCGA-A5-A0GJ	0	2000	low	18.22
TCGA-D1-A17N-01A	TCGA-D1-A17N	0	46	low	18.16
TCGA-B5-A1MZ-01A	TCGA-B5-A1MZ	0	1598	high	21.29
TCGA-B5-A0K9-01A	TCGA-B5-A0K9	1	409	high	19.27
TCGA-A5-A0GU-01A	TCGA-A5-A0GU	0	860	high	20.34
TCGA-D1-A162-01A	TCGA-D1-A162	0	1145	high	19.22
TCGA-KJ-A3U4-01A	TCGA-KJ-A3U4	0	1095	high	19.16
TCGA-EY-A548-01A	TCGA-EY-A548	0	430	high	20.08
TCGA-D1-A0ZN-01A	TCGA-D1-A0ZN	0	512	low	18.99
TCGA-D1-A165-01A	TCGA-D1-A165	0	20	high	20.19
TCGA-EY-A1GD-01A	TCGA-EY-A1GD	0	1639	high	19.73
TCGA-4E-A92E-01A	TCGA-4E-A92E	0	13	high	19.45
TCGA-BK-A56F-01A	TCGA-BK-A56F	0	401	high	19.84
TCGA-AX-A1CI-01A	TCGA-AX-A1CI	0	2600	low	19.01
TCGA-B5-A0K1-01A	TCGA-B5-A0K1	0	1110	high	19.78
TCGA-D1-A15W-01A	TCGA-D1-A15W	0	915	high	19.81
TCGA-SJ-A6ZI-01A	TCGA-SJ-A6ZI	0	631	high	19.45
TCGA-AX-A062-01A	TCGA-AX-A062	0	1399	low	18.98
TCGA-BG-A0VX-01A	TCGA-BG-A0VX	0	1043	high	19.9
TCGA-B5-A121-01A	TCGA-B5-A121	0	504	high	20.41
TCGA-B5-A0JT-01A	TCGA-B5-A0JT	0	1682	high	19.63
TCGA-B5-A11Z-01A	TCGA-B5-A11Z	0	528	high	19.13
TCGA-AP-A05P-01A	TCGA-AP-A05P	0	636	low	18.94
TCGA-QF-A5YT-01A	TCGA-QF-A5YT	0	1215	high	19.19
TCGA-D1-A1O5-01A	TCGA-D1-A1O5	0	458	high	19.08
TCGA-B5-A11Y-01A	TCGA-B5-A11Y	0	560	high	19.42
TCGA-BG-A0VZ-01A	TCGA-BG-A0VZ	0	1601	high	19.75
TCGA-AP-A05N-01A	TCGA-AP-A05N	1	726	high	19.26
TCGA-B5-A0K0-01A	TCGA-B5-A0K0	0	1478	low	18.83
TCGA-B5-A0K7-01A	TCGA-B5-A0K7	0	1933	high	19.37
TCGA-QS-A5YQ-01A	TCGA-QS-A5YQ	0	759	high	19.33
TCGA-B5-A0JS-01A	TCGA-B5-A0JS	0	2627	high	20.63
TCGA-EY-A1GE-01A	TCGA-EY-A1GE	0	741	high	19.66
TCGA-AX-A05T-01A	TCGA-AX-A05T	0	1010	high	19.89
TCGA-BG-A0MO-01A	TCGA-BG-A0MO	0	1309	high	19.69
TCGA-D1-A16E-01A	TCGA-D1-A16E	0	1119	high	19.2
TCGA-BG-A0M0-01A	TCGA-BG-A0M0	0	588	high	19.87
TCGA-BS-A0UA-01A	TCGA-BS-A0UA	0	3495	high	19.61
TCGA-BG-A0MG-01A	TCGA-BG-A0MG	0	1477	high	19.31
TCGA-B5-A0K2-01A	TCGA-B5-A0K2	0	2209	high	20.34
TCGA-AX-A05U-01A	TCGA-AX-A05U	0	903	high	20.23
TCGA-BG-A0W2-01A	TCGA-BG-A0W2	0	1721	high	19.97
TCGA-D1-A1NS-01A	TCGA-D1-A1NS	0	43	high	19.88
TCGA-B5-A11O-01A	TCGA-B5-A11O	0	2609	high	19.49
TCGA-AX-A06L-01A	TCGA-AX-A06L	0	1845	low	18.77
TCGA-BS-A0U5-01A	TCGA-BS-A0U5	0	2935	high	19.88
TCGA-BS-A0UL-01A	TCGA-BS-A0UL	0	2481	low	18.92
TCGA-D1-A17M-01A	TCGA-D1-A17M	0	311	low	18.88
TCGA-B5-A11V-01A	TCGA-B5-A11V	0	595	high	19.38
TCGA-BS-A0UM-01A	TCGA-BS-A0UM	0	2644	low	19
TCGA-D1-A16O-01A	TCGA-D1-A16O	0	1023	high	19.66
TCGA-BG-A0VV-01A	TCGA-BG-A0VV	0	1553	high	20.42
TCGA-A5-A0GQ-01A	TCGA-A5-A0GQ	0	2247	high	19.63
TCGA-BG-A0YU-01A	TCGA-BG-A0YU	0	451	high	19.99
TCGA-A5-A0GM-01A	TCGA-A5-A0GM	0	1841	high	19.41
TCGA-BG-A0MQ-01A	TCGA-BG-A0MQ	0	1817	low	18.67
TCGA-B5-A11M-01A	TCGA-B5-A11M	0	1362	high	19.46
TCGA-D1-A0ZO-01A	TCGA-D1-A0ZO	0	602	high	20.48
TCGA-BS-A0V6-01A	TCGA-BS-A0V6	0	2725	high	19.97
TCGA-BG-A0MU-01A	TCGA-BG-A0MU	0	617	high	19.26
TCGA-D1-A17H-01A	TCGA-D1-A17H	0	852	low	18.95
TCGA-AX-A06H-01A	TCGA-AX-A06H	0	833	high	19.66
TCGA-D1-A16R-01A	TCGA-D1-A16R	0	21	high	19.14
TCGA-AX-A05Y-01A	TCGA-AX-A05Y	0	2684	high	20.16
TCGA-D1-A1O7-01A	TCGA-D1-A1O7	0	32	high	19.69
TCGA-A5-A0GG-01A	TCGA-A5-A0GG	0	3650	low	18.78
TCGA-AP-A0LV-01A	TCGA-AP-A0LV	0	763	high	19.54
TCGA-D1-A1NZ-01A	TCGA-D1-A1NZ	0	548	high	19.06
TCGA-D1-A103-01A	TCGA-D1-A103	0	669	high	20.16
TCGA-A5-A0GP-01A	TCGA-A5-A0GP	0	1416	high	19.42
TCGA-B5-A11G-01A	TCGA-B5-A11G	0	3448	high	19.08
TCGA-D1-A161-01A	TCGA-D1-A161	0	892	high	19.12
TCGA-BS-A0TD-01A	TCGA-BS-A0TD	0	2379	high	19.28
TCGA-B5-A11N-01A	TCGA-B5-A11N	0	1876	high	19.61
TCGA-EY-A1GT-01A	TCGA-EY-A1GT	0	490	low	18.87
TCGA-EY-A1GP-01A	TCGA-EY-A1GP	0	573	high	19.07
TCGA-AX-A05W-01A	TCGA-AX-A05W	0	2450	low	17.92
TCGA-BS-A0U8-01A	TCGA-BS-A0U8	0	2963	low	18.85
TCGA-AP-A0LN-01A	TCGA-AP-A0LN	0	2510	high	19.06
TCGA-BS-A0TC-01A	TCGA-BS-A0TC	0	2602	low	18.96
TCGA-BK-A0C9-01A	TCGA-BK-A0C9	0	1092	high	19.32
TCGA-D1-A17S-01A	TCGA-D1-A17S	0	739	low	18.77
TCGA-D1-A17L-01A	TCGA-D1-A17L	0	802	high	19.18
TCGA-A5-A0GN-01A	TCGA-A5-A0GN	0	1841	low	17.99
TCGA-A5-A0GV-01A	TCGA-A5-A0GV	0	1643	low	18.3
TCGA-D1-A17C-01A	TCGA-D1-A17C	0	30	low	18.17
TCGA-AP-A0LP-01A	TCGA-AP-A0LP	0	1875	high	19.28
TCGA-AJ-A8CT-01A	TCGA-AJ-A8CT	0	82	high	19.2
TCGA-AP-A0LL-01A	TCGA-AP-A0LL	0	2554	low	18.08
TCGA-BG-A0VW-01A	TCGA-BG-A0VW	0	1582	high	19.12
TCGA-AP-A1DM-01A	TCGA-AP-A1DM	0	1700	low	18.17
TCGA-BS-A0V4-01A	TCGA-BS-A0V4	0	1810	low	16.94
TCGA-BG-A18A-01A	TCGA-BG-A18A	0	426	high	19.38
TCGA-B5-A11Q-01A	TCGA-B5-A11Q	0	976	low	18.48
TCGA-AP-A0LJ-01A	TCGA-AP-A0LJ	0	1421	low	18.86
TCGA-B5-A0K6-01A	TCGA-B5-A0K6	0	1953	low	18.06
TCGA-BG-A0MC-01A	TCGA-BG-A0MC	0	1263	low	18.94
TCGA-D1-A16Y-01A	TCGA-D1-A16Y	0	532	low	17.87
TCGA-BS-A0UJ-01A	TCGA-BS-A0UJ	0	2506	low	17.91
TCGA-BS-A0V7-01A	TCGA-BS-A0V7	0	1934	low	17.4
TCGA-KP-A3VZ-01A	TCGA-KP-A3VZ	0	722	low	18.25
TCGA-D1-A15X-01A	TCGA-D1-A15X	0	909	high	19.32
TCGA-D1-A16G-01A	TCGA-D1-A16G	1	834	high	19.25
TCGA-A5-A1OF-01A	TCGA-A5-A1OF	0	973	high	19.35
TCGA-AP-A1DQ-01A	TCGA-AP-A1DQ	1	1423	low	18.88
TCGA-FI-A3PX-01A	TCGA-FI-A3PX	0	2384	low	18.79
TCGA-FI-A3PV-01A	TCGA-FI-A3PV	1	1249	low	17.25
TCGA-AP-A3K1-01A	TCGA-AP-A3K1	1	666	low	18.51
TCGA-D1-A179-01A	TCGA-D1-A179	1	448	low	17.98
TCGA-D1-A16I-01A	TCGA-D1-A16I	1	350	low	16.89
TCGA-D1-A16S-01A	TCGA-D1-A16S	0	568	low	17.48
TCGA-BK-A139-01C	TCGA-BK-A139	1	943	high	20.54
TCGA-BK-A139-01A	TCGA-BK-A139	1	943	high	19.76
TCGA-BK-A4ZD-01A	TCGA-BK-A4ZD	0	506	high	19.42
TCGA-EY-A72D-01A	TCGA-EY-A72D	0	179	high	19.91
TCGA-B5-A11X-01A	TCGA-B5-A11X	0	596	high	19.86
TCGA-AJ-A3NE-01A	TCGA-AJ-A3NE	0	628	high	19.2
TCGA-D1-A1NU-01A	TCGA-D1-A1NU	0	402	low	18.97
TCGA-B5-A3FH-01A	TCGA-B5-A3FH	0	841	high	20.02
TCGA-EO-A3AU-01A	TCGA-EO-A3AU	0	1543	high	19.09
TCGA-B5-A1MW-01A	TCGA-B5-A1MW	0	447	high	19.59
TCGA-EY-A2OP-01A	TCGA-EY-A2OP	0	944	low	18.72
TCGA-AX-A1CN-01A	TCGA-AX-A1CN	0	1143	high	19.26
TCGA-AJ-A3I9-01A	TCGA-AJ-A3I9	1	519	high	19.85
TCGA-BK-A0CA-01B	TCGA-BK-A0CA	0	1064	high	19.71
TCGA-D1-A1O8-01A	TCGA-D1-A1O8	1	120	low	18.05
TCGA-EO-A22T-01A	TCGA-EO-A22T	0	2035	high	19.38
TCGA-AX-A2HC-01A	TCGA-AX-A2HC	0	1044	high	20.59
TCGA-AJ-A2QL-01A	TCGA-AJ-A2QL	0	602	high	20.21
TCGA-AX-A1CE-01A	TCGA-AX-A1CE	0	1037	high	20.66
TCGA-AJ-A3NG-01A	TCGA-AJ-A3NG	0	475	high	19.05
TCGA-FI-A2F4-01A	TCGA-FI-A2F4	0	2230	high	20.7
TCGA-D1-A2G0-01A	TCGA-D1-A2G0	0	1484	high	19.09
TCGA-AJ-A3EM-01A	TCGA-AJ-A3EM	0	677	low	18.72
TCGA-B5-A0KB-01B	TCGA-B5-A0KB	0	824	high	19.13
TCGA-A5-A0GA-01A	TCGA-A5-A0GA	1	543	low	18.94
TCGA-BK-A13B-01A	TCGA-BK-A13B	0	966	low	18.65
TCGA-AJ-A5DV-01A	TCGA-AJ-A5DV	0	679	high	19.89
TCGA-E6-A2P9-01A	TCGA-E6-A2P9	0	1386	high	19.23
TCGA-AX-A3G9-01A	TCGA-AX-A3G9	0	558	low	18.62
TCGA-FI-A2CX-01A	TCGA-FI-A2CX	0	2031	high	19.34
TCGA-FI-A2D4-01A	TCGA-FI-A2D4	1	243	high	19.36
TCGA-AJ-A2QM-01A	TCGA-AJ-A2QM	0	894	low	18.51
TCGA-AJ-A3EK-01A	TCGA-AJ-A3EK	0	446	low	18.57
TCGA-FI-A2CY-01A	TCGA-FI-A2CY	0	2080	low	18.88
TCGA-BG-A0M6-01A	TCGA-BG-A0M6	1	671	low	18.47
TCGA-B5-A11R-01A	TCGA-B5-A11R	0	2349	high	20.01
TCGA-EO-A22S-01A	TCGA-EO-A22S	0	1872	high	19.39
TCGA-A5-A0GB-01A	TCGA-A5-A0GB	0	997	high	19.56
TCGA-EY-A54A-01A	TCGA-EY-A54A	0	447	high	19.27
TCGA-A5-A0VP-01A	TCGA-A5-A0VP	0	1288	high	19.66
TCGA-B5-A11U-01A	TCGA-B5-A11U	0	509	high	19.64
TCGA-BG-A220-01A	TCGA-BG-A220	0	434	high	19.51
TCGA-AJ-A2QN-01A	TCGA-AJ-A2QN	0	1069	high	19.95
TCGA-EY-A2OM-01A	TCGA-EY-A2OM	0	694	high	19.57
TCGA-DF-A2KS-01A	TCGA-DF-A2KS	0	3318	high	19.7
TCGA-B5-A3S1-01A	TCGA-B5-A3S1	0	902	low	18.79
TCGA-AX-A2H4-01A	TCGA-AX-A2H4	1	916	low	18.6
TCGA-DI-A1NN-01A	TCGA-DI-A1NN	0	1076	low	18.37
TCGA-AP-A054-01A	TCGA-AP-A054	1	709	high	19.18
TCGA-AX-A3FS-01A	TCGA-AX-A3FS	0	7	high	19.29
TCGA-EO-A3KU-01A	TCGA-EO-A3KU	0	677	low	18.91
TCGA-AX-A2H7-01A	TCGA-AX-A2H7	1	772	high	19.79
TCGA-E6-A2P8-01A	TCGA-E6-A2P8	1	72	high	19.03
TCGA-D1-A2G6-01A	TCGA-D1-A2G6	1	258	low	18.38
TCGA-DF-A2KN-01A	TCGA-DF-A2KN	0	67	high	19.53
TCGA-EO-A3B0-01A	TCGA-EO-A3B0	0	1412	high	19.96
TCGA-B5-A3FD-01A	TCGA-B5-A3FD	1	1197	high	19.77
TCGA-D1-A0ZS-01A	TCGA-D1-A0ZS	0	148	high	19.72
TCGA-B5-A5OC-01A	TCGA-B5-A5OC	0	1249	high	19.41
TCGA-AJ-A3NC-01A	TCGA-AJ-A3NC	0	1125	high	19.22
TCGA-E6-A1M0-01A	TCGA-E6-A1M0	0	1793	high	19.74
TCGA-B5-A1MX-01A	TCGA-B5-A1MX	0	1473	high	19.68
TCGA-BK-A0CA-01A	TCGA-BK-A0CA	0	1064	high	19.38
TCGA-AP-A051-01A	TCGA-AP-A051	0	3650	high	20.01
TCGA-B5-A11I-01A	TCGA-B5-A11I	0	2303	low	18.97
TCGA-AJ-A3BF-01A	TCGA-AJ-A3BF	0	551	low	17.83
TCGA-AX-A1C5-01A	TCGA-AX-A1C5	0	1001	high	19.99
TCGA-A5-A1OK-01A	TCGA-A5-A1OK	0	917	high	19.34
TCGA-D1-A15V-01A	TCGA-D1-A15V	0	1201	high	19.05
TCGA-EY-A1GC-01A	TCGA-EY-A1GC	0	1647	low	17.43
TCGA-FI-A2D0-01A	TCGA-FI-A2D0	0	1213	high	19.18
TCGA-B5-A3FA-01A	TCGA-B5-A3FA	0	2929	low	18.45
TCGA-D1-A3DH-01A	TCGA-D1-A3DH	0	573	low	17.52
TCGA-AX-A3FW-01A	TCGA-AX-A3FW	0	17	high	19.77
TCGA-B5-A1MU-01A	TCGA-B5-A1MU	1	1548	low	18.57
TCGA-SL-A6J9-01A	TCGA-SL-A6J9	0	2	low	18.55
TCGA-D1-A16V-01A	TCGA-D1-A16V	1	120	high	20.59
TCGA-B5-A1MR-01A	TCGA-B5-A1MR	0	3650	low	18.96
TCGA-A5-A7WK-01A	TCGA-A5-A7WK	0	560	low	18.14
TCGA-BK-A0CC-01B	TCGA-BK-A0CC	0	1067	high	19.4
TCGA-AJ-A3OL-01A	TCGA-AJ-A3OL	1	449	low	18.59
TCGA-D1-A175-01A	TCGA-D1-A175	0	202	high	19.34
TCGA-AJ-A3OJ-01A	TCGA-AJ-A3OJ	0	467	low	18.24
TCGA-AJ-A2QO-01A	TCGA-AJ-A2QO	1	1045	high	20.37
TCGA-EO-A3L0-01A	TCGA-EO-A3L0	0	1554	high	19.73
TCGA-B5-A0JY-01A	TCGA-B5-A0JY	0	2107	high	19.56
TCGA-BG-A2AD-01A	TCGA-BG-A2AD	0	609	high	19.41
TCGA-B5-A3FB-01A	TCGA-B5-A3FB	0	2844	low	18.62
TCGA-B5-A0JN-01A	TCGA-B5-A0JN	0	1939	low	18.14
TCGA-D1-A0ZZ-01A	TCGA-D1-A0ZZ	0	686	low	15.59
TCGA-AX-A2HA-01A	TCGA-AX-A2HA	0	2475	high	21.26
TCGA-BG-A0MA-01A	TCGA-BG-A0MA	1	326	high	19.53
TCGA-AJ-A23N-01A	TCGA-AJ-A23N	1	439	low	18.67
TCGA-EY-A4KR-01A	TCGA-EY-A4KR	1	346	low	18.47
TCGA-AJ-A3BG-01A	TCGA-AJ-A3BG	0	550	high	19.61
TCGA-A5-A2K2-01A	TCGA-A5-A2K2	0	3595	low	18.09
TCGA-A5-A0G1-01A	TCGA-A5-A0G1	1	3251	low	16.97
TCGA-AP-A0LH-01A	TCGA-AP-A0LH	1	1106	high	19.6
TCGA-A5-A2K7-01A	TCGA-A5-A2K7	0	1063	low	17.96
TCGA-EC-A1QX-01A	TCGA-EC-A1QX	0	224	low	18.83
TCGA-EO-A2CH-01A	TCGA-EO-A2CH	1	590	low	16.18
TCGA-D1-A2G5-01A	TCGA-D1-A2G5	0	1455	high	19.06
TCGA-FI-A2D5-01A	TCGA-FI-A2D5	1	421	high	20.05
TCGA-EY-A549-01A	TCGA-EY-A549	0	605	high	19.89
TCGA-AJ-A3BK-01A	TCGA-AJ-A3BK	0	1031	high	19.43
TCGA-B5-A0JX-01A	TCGA-B5-A0JX	0	1787	high	19.69
TCGA-D1-A3JP-01A	TCGA-D1-A3JP	0	515	high	19.35
TCGA-AJ-A3EL-01A	TCGA-AJ-A3EL	0	684	high	19.21
TCGA-AP-A056-01A	TCGA-AP-A056	0	2618	high	19.71
TCGA-BK-A0CC-01A	TCGA-BK-A0CC	0	1067	low	18.31
TCGA-AX-A3FT-01A	TCGA-AX-A3FT	0	6	low	18.34
TCGA-D1-A3DA-01A	TCGA-D1-A3DA	0	483	low	18
TCGA-AX-A2HJ-01A	TCGA-AX-A2HJ	0	935	high	19.74
TCGA-AX-A3GI-01A	TCGA-AX-A3GI	0	12	low	18.97
TCGA-AX-A2IN-01A	TCGA-AX-A2IN	1	947	low	18.96
TCGA-A5-A0GW-01A	TCGA-A5-A0GW	0	706	low	18.96
TCGA-AX-A2HH-01A	TCGA-AX-A2HH	0	540	low	18.85
TCGA-EO-A22U-01A	TCGA-EO-A22U	0	1407	high	19.98
TCGA-BK-A26L-01A	TCGA-BK-A26L	0	734	low	19.01
TCGA-B5-A11E-01A	TCGA-B5-A11E	0	1820	low	18.77
TCGA-B5-A3F9-01A	TCGA-B5-A3F9	0	3650	high	19.77
TCGA-AX-A3FZ-01A	TCGA-AX-A3FZ	0	6	high	19.89
TCGA-FI-A2D6-01A	TCGA-FI-A2D6	1	767	high	19.51
TCGA-FI-A2D2-01A	TCGA-FI-A2D2	1	2352	low	18.67
TCGA-BG-A0MS-01A	TCGA-BG-A0MS	0	1882	high	19.35
TCGA-D1-A17A-01A	TCGA-D1-A17A	0	48	low	18.25
TCGA-BG-A3EW-01A	TCGA-BG-A3EW	0	344	low	18.67
TCGA-EY-A2OQ-01A	TCGA-EY-A2OQ	0	885	low	18.15
TCGA-BG-A3PP-01A	TCGA-BG-A3PP	0	681	low	18.77
TCGA-A5-A0GH-01A	TCGA-A5-A0GH	0	2254	low	18.34
TCGA-A5-A2K4-01A	TCGA-A5-A2K4	1	871	low	18.63
TCGA-EC-A24G-01A	TCGA-EC-A24G	0	511	high	19.93
TCGA-DI-A1BU-01A	TCGA-DI-A1BU	0	1195	high	19.04
TCGA-AP-A5FX-01A	TCGA-AP-A5FX	1	1099	low	18.67
TCGA-EO-A3B1-01A	TCGA-EO-A3B1	0	820	low	18.42
TCGA-A5-A3LO-01A	TCGA-A5-A3LO	0	776	high	19.64
TCGA-D1-A0ZP-01A	TCGA-D1-A0ZP	0	911	high	19.63
TCGA-KP-A3W4-01A	TCGA-KP-A3W4	1	554	low	18.78
TCGA-D1-A1NY-01A	TCGA-D1-A1NY	0	513	low	18.92
TCGA-AP-A0LG-01A	TCGA-AP-A0LG	0	2015	high	19.48
TCGA-AX-A2HD-01A	TCGA-AX-A2HD	0	1414	high	19.25
TCGA-AP-A1DV-01A	TCGA-AP-A1DV	0	204	low	18.82
TCGA-EO-A3AS-01A	TCGA-EO-A3AS	0	1046	high	20.03
TCGA-EO-A22Y-01A	TCGA-EO-A22Y	0	1567	high	19.65
TCGA-AJ-A3QS-01A	TCGA-AJ-A3QS	0	513	high	19.22
TCGA-EO-A22X-01A	TCGA-EO-A22X	0	1752	low	18.8
TCGA-BS-A0UF-01A	TCGA-BS-A0UF	0	2611	high	19.96
TCGA-BS-A0TJ-01A	TCGA-BS-A0TJ	0	2068	high	19.67
TCGA-AX-A2H8-01A	TCGA-AX-A2H8	0	1861	low	17.45
TCGA-A5-A3LP-01A	TCGA-A5-A3LP	0	455	low	16.92
TCGA-EY-A214-01A	TCGA-EY-A214	0	438	high	19.13
TCGA-AP-A0LM-01A	TCGA-AP-A0LM	0	825	low	18.46
TCGA-AX-A3G8-01A	TCGA-AX-A3G8	0	36	low	18.16
TCGA-BG-A222-01A	TCGA-BG-A222	0	291	low	18.97
TCGA-BG-A2AE-01A	TCGA-BG-A2AE	0	721	low	17.54
TCGA-AX-A06B-01A	TCGA-AX-A06B	0	2058	high	20.02
TCGA-EY-A210-01A	TCGA-EY-A210	0	383	low	17.65
TCGA-DF-A2KZ-01A	TCGA-DF-A2KZ	0	826	low	18.45
TCGA-PG-A915-01A	TCGA-PG-A915	0	249	high	19.15
TCGA-KP-A3W0-01A	TCGA-KP-A3W0	0	404	low	18.79
TCGA-AX-A05S-01A	TCGA-AX-A05S	1	413	low	18.63
TCGA-B5-A5OE-01A	TCGA-B5-A5OE	0	1063	low	17.57
TCGA-B5-A11P-01B	TCGA-B5-A11P	0	825	high	19.18
TCGA-EO-A3AV-01A	TCGA-EO-A3AV	0	1069	low	18.96
TCGA-AJ-A3IA-01A	TCGA-AJ-A3IA	0	633	low	17.83
TCGA-PG-A5BC-01A	TCGA-PG-A5BC	0	707	high	19.23
TCGA-AX-A1CP-01A	TCGA-AX-A1CP	0	1107	high	19.07
TCGA-AP-A05O-01A	TCGA-AP-A05O	0	384	high	20.41
TCGA-DF-A2KR-01A	TCGA-DF-A2KR	0	1865	high	19.26
TCGA-BK-A26L-01C	TCGA-BK-A26L	0	734	low	18.89
TCGA-EO-A1Y7-01A	TCGA-EO-A1Y7	0	1495	high	19.57
TCGA-AX-A1CC-01A	TCGA-AX-A1CC	0	788	high	19.03
TCGA-BG-A2L7-01A	TCGA-BG-A2L7	0	612	low	18.68
TCGA-H5-A2HR-01A	TCGA-H5-A2HR	0	53	low	18.02
TCGA-EY-A2ON-01A	TCGA-EY-A2ON	1	610	low	18.69
TCGA-EY-A2OO-01A	TCGA-EY-A2OO	0	1392	low	18.09
TCGA-A5-A0G5-01A	TCGA-A5-A0G5	0	1126	low	17.32
TCGA-AX-A06F-01A	TCGA-AX-A06F	0	1748	high	19.22
TCGA-AP-A0L9-01A	TCGA-AP-A0L9	0	3650	low	18.7
TCGA-AJ-A3NF-01A	TCGA-AJ-A3NF	0	645	low	18.53
TCGA-AJ-A3TW-01A	TCGA-AJ-A3TW	0	513	low	17.75
TCGA-AJ-A3EJ-01A	TCGA-AJ-A3EJ	1	50	low	18.76
TCGA-EY-A1G8-01A	TCGA-EY-A1G8	1	456	low	18.59
TCGA-EY-A3L3-01A	TCGA-EY-A3L3	0	832	low	18.51
TCGA-AX-A2H5-01A	TCGA-AX-A2H5	0	2167	low	16.6
TCGA-DF-A2KY-01A	TCGA-DF-A2KY	0	332	high	19.64
TCGA-B5-A0K3-01A	TCGA-B5-A0K3	1	830	low	18.36
TCGA-AJ-A2QK-01A	TCGA-AJ-A2QK	0	643	high	19.88
TCGA-AX-A3G4-01A	TCGA-AX-A3G4	0	9	high	19.29
TCGA-AP-A059-01A	TCGA-AP-A059	0	1461	high	19.16
TCGA-AP-A0L8-01A	TCGA-AP-A0L8	1	1484	high	19.11
TCGA-EO-A2CG-01A	TCGA-EO-A2CG	0	1564	low	18.45
TCGA-EY-A1GV-01A	TCGA-EY-A1GV	0	481	low	18.01
TCGA-D1-A3JQ-01A	TCGA-D1-A3JQ	0	526	low	18.35
TCGA-D1-A16N-01A	TCGA-D1-A16N	0	945	high	19.82
TCGA-AP-A1E3-01A	TCGA-AP-A1E3	0	847	high	19.81
TCGA-B5-A3FC-01A	TCGA-B5-A3FC	0	2185	high	19.32
TCGA-AX-A3FX-01A	TCGA-AX-A3FX	1	1333	low	18.36
TCGA-A5-A0R6-01A	TCGA-A5-A0R6	0	1153	low	18.18
TCGA-JU-AAVI-01A	TCGA-JU-AAVI	1	540	low	18
TCGA-BS-A0TE-01A	TCGA-BS-A0TE	1	146	high	19.57
TCGA-A5-A0G2-01A	TCGA-A5-A0G2	0	3650	high	19.41
TCGA-DI-A1NO-01A	TCGA-DI-A1NO	1	285	high	19.33
TCGA-EO-A3KX-01A	TCGA-EO-A3KX	0	1170	low	18.92
TCGA-AX-A1C8-01A	TCGA-AX-A1C8	0	776	low	18.16
TCGA-AJ-A23M-01A	TCGA-AJ-A23M	1	616	low	18.13
TCGA-BG-A221-01A	TCGA-BG-A221	0	55	low	18.85
TCGA-EY-A1GK-01A	TCGA-EY-A1GK	0	693	high	20.09
TCGA-PG-A6IB-01A	TCGA-PG-A6IB	0	648	high	19.25
TCGA-D1-A2G7-01A	TCGA-D1-A2G7	1	1793	low	18.65
TCGA-A5-A2K3-01A	TCGA-A5-A2K3	0	2012	low	18.16
TCGA-BS-A0UV-01A	TCGA-BS-A0UV	0	2228	high	19.15
TCGA-E6-A1LX-01A	TCGA-E6-A1LX	0	711	low	18.98
TCGA-AX-A2HG-01A	TCGA-AX-A2HG	0	1163	low	18.43
TCGA-EO-A22R-01A	TCGA-EO-A22R	0	1878	high	20
TCGA-EY-A215-01A	TCGA-EY-A215	0	574	high	19.16
TCGA-DI-A2QU-01A	TCGA-DI-A2QU	1	946	low	18.48
TCGA-AP-A052-01A	TCGA-AP-A052	1	669	low	18.36
TCGA-EY-A5W2-01A	TCGA-EY-A5W2	0	516	low	17.82
TCGA-BG-A0M4-01A	TCGA-BG-A0M4	0	2167	low	18.41
TCGA-FI-A2EU-01A	TCGA-FI-A2EU	0	2941	low	18.31
TCGA-EO-A1Y8-01A	TCGA-EO-A1Y8	0	901	low	17.51
TCGA-B5-A0JR-01A	TCGA-B5-A0JR	0	1731	low	18.75
TCGA-AP-A1DH-01A	TCGA-AP-A1DH	0	2180	low	18.42
TCGA-DF-A2KV-01A	TCGA-DF-A2KV	0	2717	low	18.41
TCGA-AJ-A3OK-01A	TCGA-AJ-A3OK	0	485	high	19.4
TCGA-AJ-A23O-01A	TCGA-AJ-A23O	1	312	low	19
TCGA-AX-A060-01A	TCGA-AX-A060	0	1075	high	19.3
TCGA-KP-A3W1-01A	TCGA-KP-A3W1	0	288	low	17.6
TCGA-E6-A1LZ-01A	TCGA-E6-A1LZ	0	2406	low	17.7
TCGA-AX-A06J-01A	TCGA-AX-A06J	0	913	low	18.8
TCGA-B5-A0JZ-01A	TCGA-B5-A0JZ	0	2173	high	19.18
TCGA-PG-A7D5-01A	TCGA-PG-A7D5	0	1177	low	18.72
TCGA-A5-A2K5-01A	TCGA-A5-A2K5	0	752	low	17.81
TCGA-A5-A0G9-01A	TCGA-A5-A0G9	0	2540	low	18.47
TCGA-PG-A914-01A	TCGA-PG-A914	0	687	low	18.36
TCGA-BG-A0MK-01A	TCGA-BG-A0MK	1	1317	high	20.21
TCGA-A5-A1OH-01A	TCGA-A5-A1OH	0	1105	low	19.02
TCGA-E6-A8L9-01A	TCGA-E6-A8L9	0	1013	low	18.84
TCGA-D1-A3DG-01A	TCGA-D1-A3DG	1	130	high	19.5
TCGA-FI-A2F8-01A	TCGA-FI-A2F8	0	933	low	18.96
TCGA-AX-A3GB-01A	TCGA-AX-A3GB	0	440	low	18.56
TCGA-A5-A0G3-01A	TCGA-A5-A0G3	0	1428	low	17.84
TCGA-D1-A1O0-01A	TCGA-D1-A1O0	0	63	low	17.78
TCGA-AJ-A3NH-01A	TCGA-AJ-A3NH	1	1	high	19.34
TCGA-AW-A1PO-01A	TCGA-AW-A1PO	0	17	high	19.1
TCGA-B5-A5OD-01A	TCGA-B5-A5OD	0	1038	low	18.31
TCGA-B5-A1MS-01B	TCGA-B5-A1MS	1	3112	low	18.41
TCGA-EY-A1GS-01A	TCGA-EY-A1GS	1	670	low	17.98
TCGA-D1-A168-01A	TCGA-D1-A168	0	1098	low	17.75
TCGA-AX-A0IU-01A	TCGA-AX-A0IU	0	1087	low	17.45
TCGA-EO-A3KW-01A	TCGA-EO-A3KW	0	497	high	19.26
TCGA-D1-A1NX-01A	TCGA-D1-A1NX	0	555	low	18.06
TCGA-AP-A0LI-01A	TCGA-AP-A0LI	0	2972	low	17.98
TCGA-B5-A0K8-01A	TCGA-B5-A0K8	0	847	low	18.41
TCGA-A5-A0VQ-01A	TCGA-A5-A0VQ	0	485	low	18.4
TCGA-BS-A0TA-01A	TCGA-BS-A0TA	1	740	low	18.6
TCGA-DI-A2QT-01A	TCGA-DI-A2QT	1	377	low	18.57
TCGA-EO-A3AY-01A	TCGA-EO-A3AY	0	1158	low	18.42
TCGA-AX-A0IZ-01A	TCGA-AX-A0IZ	0	1333	low	18.26
TCGA-AX-A3G1-01A	TCGA-AX-A3G1	1	624	high	19.89
TCGA-FI-A2F9-01A	TCGA-FI-A2F9	0	1803	low	18.73
TCGA-EY-A1GW-01A	TCGA-EY-A1GW	1	337	high	20.82
TCGA-DF-A2KU-01A	TCGA-DF-A2KU	0	3067	low	17.99
TCGA-BG-A0M8-01A	TCGA-BG-A0M8	0	2020	low	18.85
TCGA-AJ-A3BD-01A	TCGA-AJ-A3BD	0	1039	low	17.74
TCGA-KP-A3W3-01A	TCGA-KP-A3W3	0	794	low	18.27
TCGA-BG-A0YV-01A	TCGA-BG-A0YV	0	382	high	19.24
TCGA-EO-A1Y5-01A	TCGA-EO-A1Y5	0	332	low	18.68
TCGA-K6-A3WQ-01A	TCGA-K6-A3WQ	1	427	low	18.16
TCGA-B5-A1N2-01A	TCGA-B5-A1N2	1	954	low	18.57
TCGA-AX-A2HF-01A	TCGA-AX-A2HF	0	848	low	16.97
TCGA-SL-A6JA-01A	TCGA-SL-A6JA	0	7	low	18.81
TCGA-BS-A0U9-01B	TCGA-BS-A0U9	0	2825	low	19
TCGA-AP-A0LF-01A	TCGA-AP-A0LF	0	2845	low	18.52
TCGA-AX-A2IO-01A	TCGA-AX-A2IO	0	1975	low	18.39
TCGA-EY-A1GR-01A	TCGA-EY-A1GR	0	536	high	20.51
TCGA-D1-A17D-01A	TCGA-D1-A17D	0	926	high	19.08
TCGA-AP-A05H-01A	TCGA-AP-A05H	0	1385	low	18.81
TCGA-AX-A1CF-01A	TCGA-AX-A1CF	0	2337	high	20.43
TCGA-D1-A174-01A	TCGA-D1-A174	0	594	low	18.41
TCGA-FI-A2EY-01A	TCGA-FI-A2EY	1	880	low	17.3
TCGA-EY-A3QX-01A	TCGA-EY-A3QX	1	989	high	19.82
TCGA-DI-A0WH-01A	TCGA-DI-A0WH	0	496	low	17.77
TCGA-A5-A1OG-01A	TCGA-A5-A1OG	1	973	low	18.51
TCGA-EY-A212-01A	TCGA-EY-A212	1	310	low	17.81
TCGA-BS-A0TI-01A	TCGA-BS-A0TI	0	1882	low	18.62
TCGA-B5-A1MY-01A	TCGA-B5-A1MY	1	361	low	18.94
TCGA-EY-A1GQ-01A	TCGA-EY-A1GQ	0	544	low	18.35
TCGA-AX-A2H2-01A	TCGA-AX-A2H2	1	145	low	18.7
TCGA-FI-A2EX-01A	TCGA-FI-A2EX	0	284	low	18.79
TCGA-AP-A1DK-01A	TCGA-AP-A1DK	0	2767	low	17.97
TCGA-AX-A1CR-01A	TCGA-AX-A1CR	0	701	low	18.19
TCGA-AX-A0IW-01A	TCGA-AX-A0IW	0	1149	low	18.93
TCGA-EY-A547-01A	TCGA-EY-A547	0	545	low	18.74
TCGA-DF-A2L0-01A	TCGA-DF-A2L0	1	788	low	18.1
TCGA-AP-A05A-01A	TCGA-AP-A05A	1	1944	low	17.38
TCGA-BS-A0T9-01A	TCGA-BS-A0T9	1	1428	low	18.41
TCGA-AJ-A3BI-01A	TCGA-AJ-A3BI	0	575	low	18.19
TCGA-AX-A3G3-01A	TCGA-AX-A3G3	0	42	low	18.1
TCGA-EY-A1GM-01A	TCGA-EY-A1GM	1	995	low	17.13
TCGA-AX-A1C7-01A	TCGA-AX-A1C7	0	1054	low	16.24
TCGA-AP-A05D-01A	TCGA-AP-A05D	0	1758	low	17.12
TCGA-AX-A2HK-01A	TCGA-AX-A2HK	1	90	low	18.9
TCGA-FI-A2EW-01A	TCGA-FI-A2EW	0	1795	low	16.85
TCGA-AX-A3G7-01A	TCGA-AX-A3G7	0	9	low	18.59
TCGA-D1-A1NW-01A	TCGA-D1-A1NW	0	22	low	18.1
TCGA-AP-A0LD-01A	TCGA-AP-A0LD	0	3589	low	17.36
TCGA-EO-A3AZ-01A	TCGA-EO-A3AZ	0	826	low	17.6
TCGA-BS-A0VI-01A	TCGA-BS-A0VI	0	2646	low	17.61
TCGA-AP-A0LE-01A	TCGA-AP-A0LE	0	3357	low	17.42
TCGA-AX-A1CA-01A	TCGA-AX-A1CA	0	974	low	17.88
TCGA-AP-A05J-01A	TCGA-AP-A05J	0	1122	low	17.46
TCGA-DI-A2QY-01A	TCGA-DI-A2QY	1	3349	low	16.78
TCGA-QS-A8F1-01A	TCGA-QS-A8F1	1	135	low	17.13

## Sheet: GREB1_KM
sample	patient	OS	OS.time	gene expression RNAseq - HTSeq - FPKM-UQ: GREB1	data
TCGA-B5-A11S-01A	TCGA-B5-A11S	0	2229	high	17.77
TCGA-AJ-A8CW-01A	TCGA-AJ-A8CW	0	4	high	17.23
TCGA-BK-A13C-01A	TCGA-BK-A13C	0	760	high	17.86
TCGA-AJ-A5DW-01A	TCGA-AJ-A5DW	0	390	high	17.44
TCGA-BG-A0MT-01A	TCGA-BG-A0MT	0	644	low	15.64
TCGA-BK-A6W4-01A	TCGA-BK-A6W4	0	300	high	17.76
TCGA-B5-A11J-01A	TCGA-B5-A11J	0	1656	high	16.68
TCGA-D1-A167-01A	TCGA-D1-A167	0	478	high	18.07
TCGA-EY-A1GL-01A	TCGA-EY-A1GL	0	1014	low	15.18
TCGA-EY-A1GI-01A	TCGA-EY-A1GI	0	710	high	16.89
TCGA-EY-A1GH-01A	TCGA-EY-A1GH	0	710	high	18.56
TCGA-B5-A0JU-01B	TCGA-B5-A0JU	0	1802	high	16.57
TCGA-B5-A0JV-01A	TCGA-B5-A0JV	0	2616	high	17.47
TCGA-AP-A1E0-01A	TCGA-AP-A1E0	0	1832	high	18.03
TCGA-EY-A1GF-01A	TCGA-EY-A1GF	0	826	high	17.1
TCGA-A5-A7WJ-01A	TCGA-A5-A7WJ	0	341	low	12.19
TCGA-B5-A11L-01B	TCGA-B5-A11L	1	2240	low	14.08
TCGA-BK-A6W3-01A	TCGA-BK-A6W3	0	305	high	18.83
TCGA-PG-A916-01A	TCGA-PG-A916	0	522	high	17.56
TCGA-B5-A11H-01A	TCGA-B5-A11H	0	2687	low	15.06
TCGA-AX-A0IS-01A	TCGA-AX-A0IS	1	1858	high	16.87
TCGA-D1-A16B-01A	TCGA-D1-A16B	0	1106	high	16.66
TCGA-B5-A11F-01A	TCGA-B5-A11F	0	3650	high	19.01
TCGA-BG-A186-01A	TCGA-BG-A186	0	419	high	17.67
TCGA-D1-A0ZU-01A	TCGA-D1-A0ZU	0	872	high	18
TCGA-D1-A102-01A	TCGA-D1-A102	0	135	high	17.86
TCGA-BG-A0M2-01A	TCGA-BG-A0M2	0	637	high	17.36
TCGA-D1-A17K-01A	TCGA-D1-A17K	0	854	high	17.2
TCGA-AX-A0J0-01A	TCGA-AX-A0J0	0	1220	low	15.15
TCGA-BG-A18B-01A	TCGA-BG-A18B	0	470	high	18.79
TCGA-BG-A0LW-01A	TCGA-BG-A0LW	0	566	high	17.79
TCGA-EY-A1G7-01A	TCGA-EY-A1G7	1	189	high	16.38
TCGA-AP-A1E1-01A	TCGA-AP-A1E1	0	1395	high	16.62
TCGA-QS-A744-01A	TCGA-QS-A744	0	451	low	15.84
TCGA-D1-A16D-01A	TCGA-D1-A16D	0	1141	low	16.22
TCGA-D1-A15Z-01A	TCGA-D1-A15Z	1	58	high	17.09
TCGA-D1-A16F-01A	TCGA-D1-A16F	0	80	low	16.01
TCGA-AX-A1C4-01A	TCGA-AX-A1C4	0	404	high	16.84
TCGA-B5-A1MV-01A	TCGA-B5-A1MV	0	1565	high	17.11
TCGA-AP-A0LO-01A	TCGA-AP-A0LO	1	1016	high	17.16
TCGA-A5-AB3J-01A	TCGA-A5-AB3J	0	512	high	18.35
TCGA-EY-A1GX-01A	TCGA-EY-A1GX	1	1127	low	13.53
TCGA-PG-A917-01A	TCGA-PG-A917	0	212	high	17.08
TCGA-BG-A0MH-01A	TCGA-BG-A0MH	0	1930	low	16.21
TCGA-AX-A3G6-01A	TCGA-AX-A3G6	0	8	low	14.47
TCGA-A5-A0GD-01A	TCGA-A5-A0GD	1	3423	high	16.94
TCGA-A5-A0VO-01A	TCGA-A5-A0VO	1	875	high	16.73
TCGA-EY-A1GO-01A	TCGA-EY-A1GO	0	586	low	15.57
TCGA-BG-A18C-01A	TCGA-BG-A18C	0	470	high	18.36
TCGA-BG-A0MI-01A	TCGA-BG-A0MI	1	714	high	17.72
TCGA-2E-A9G8-01A	TCGA-2E-A9G8	0	1249	low	15.01
TCGA-AJ-A8CV-01A	TCGA-AJ-A8CV	0	1068	high	17.05
TCGA-D1-A17B-01A	TCGA-D1-A17B	0	213	high	18.48
TCGA-BG-A0LX-01A	TCGA-BG-A0LX	0	614	low	15.24
TCGA-EY-A1GU-01A	TCGA-EY-A1GU	1	997	low	16.26
TCGA-BG-A0M7-01A	TCGA-BG-A0M7	0	1937	high	16.78
TCGA-D1-A17U-01A	TCGA-D1-A17U	0	697	high	17.82
TCGA-BG-A0RY-01A	TCGA-BG-A0RY	0	469	high	17.67
TCGA-BG-A187-01A	TCGA-BG-A187	0	448	high	18.63
TCGA-5B-A90C-01A	TCGA-5B-A90C	0	1202	low	15.87
TCGA-AX-A0J1-01A	TCGA-AX-A0J1	0	2354	high	17.8
TCGA-BS-A0U7-01A	TCGA-BS-A0U7	1	935	high	19.88
TCGA-EC-A1NJ-01A	TCGA-EC-A1NJ	0	488	high	16.62
TCGA-A5-A0RA-01A	TCGA-A5-A0RA	0	884	high	16.42
TCGA-AP-A1DR-01A	TCGA-AP-A1DR	0	1495	high	16.55
TCGA-QF-A5YS-01A	TCGA-QF-A5YS	0	689	low	15.46
TCGA-EY-A1H0-01A	TCGA-EY-A1H0	0	588	high	17.34
TCGA-A5-A0R7-01A	TCGA-A5-A0R7	0	535	high	17.6
TCGA-A5-A1OJ-01A	TCGA-A5-A1OJ	0	1006	high	17.53
TCGA-AX-A064-01A	TCGA-AX-A064	0	1517	high	17.58
TCGA-5S-A9Q8-01A	TCGA-5S-A9Q8	0	313	high	17.4
TCGA-D1-A176-01A	TCGA-D1-A176	0	917	high	17.15
TCGA-D1-A0ZR-01A	TCGA-D1-A0ZR	0	17	high	17.44
TCGA-QS-A5YR-01A	TCGA-QS-A5YR	0	719	low	16.25
TCGA-BS-A0TG-01A	TCGA-BS-A0TG	0	2371	low	14.67
TCGA-AX-A063-01A	TCGA-AX-A063	0	2417	high	16.5
TCGA-D1-A0ZV-01A	TCGA-D1-A0ZV	0	728	low	15.64
TCGA-BG-A0W1-01A	TCGA-BG-A0W1	0	122	high	17.87
TCGA-A5-A0GE-01A	TCGA-A5-A0GE	0	3205	high	17.69
TCGA-B5-A11W-01A	TCGA-B5-A11W	0	593	high	16.36
TCGA-BG-A0M3-01A	TCGA-BG-A0M3	0	1071	high	17.88
TCGA-D1-A177-01A	TCGA-D1-A177	0	548	low	12.29
TCGA-D1-A163-01A	TCGA-D1-A163	0	991	high	16.61
TCGA-D1-A101-01A	TCGA-D1-A101	0	53	high	16.81
TCGA-BS-A0V8-01A	TCGA-BS-A0V8	0	2544	low	16.13
TCGA-AP-A0LT-01A	TCGA-AP-A0LT	0	1497	high	17.84
TCGA-SJ-A6ZJ-01A	TCGA-SJ-A6ZJ	0	556	high	16.9
TCGA-D1-A16X-01A	TCGA-D1-A16X	0	111	high	17.83
TCGA-BG-A0VT-01A	TCGA-BG-A0VT	0	1568	high	17.59
TCGA-D1-A160-01A	TCGA-D1-A160	0	112	high	17.54
TCGA-DI-A1BY-01A	TCGA-DI-A1BY	0	1114	low	15.72
TCGA-BG-A0M9-01A	TCGA-BG-A0M9	0	2270	low	15.22
TCGA-D1-A17Q-01A	TCGA-D1-A17Q	0	54	high	19.2
TCGA-A5-A0R9-01A	TCGA-A5-A0R9	0	749	high	17.19
TCGA-A5-A0GI-01A	TCGA-A5-A0GI	0	2682	high	16.75
TCGA-D1-A17R-01A	TCGA-D1-A17R	1	339	high	18
TCGA-B5-A0K4-01A	TCGA-B5-A0K4	0	1757	low	15.94
TCGA-AP-A1DP-01A	TCGA-AP-A1DP	1	1081	high	17.74
TCGA-AP-A1E4-01A	TCGA-AP-A1E4	0	1555	low	15.51
TCGA-AP-A1DO-01A	TCGA-AP-A1DO	0	952	high	16.73
TCGA-BS-A0WQ-01A	TCGA-BS-A0WQ	0	2022	high	16.5
TCGA-A5-A0GR-01A	TCGA-A5-A0GR	0	1120	low	11.4
TCGA-AX-A1CK-01A	TCGA-AX-A1CK	0	2441	high	17.48
TCGA-AP-A0LS-01A	TCGA-AP-A0LS	0	2904	low	14.73
TCGA-AX-A06D-01A	TCGA-AX-A06D	1	373	low	12.7
TCGA-AX-A1C9-01A	TCGA-AX-A1C9	0	802	high	16.68
TCGA-D1-A17T-01A	TCGA-D1-A17T	0	71	low	16.35
TCGA-AX-A1CJ-01A	TCGA-AX-A1CJ	0	2233	high	16.79
TCGA-BK-A0CB-01A	TCGA-BK-A0CB	0	1092	low	16.34
TCGA-AX-A05Z-01A	TCGA-AX-A05Z	0	2175	high	17.3
TCGA-A5-A0GX-01A	TCGA-A5-A0GX	0	2088	high	18.01
TCGA-BS-A0UT-01A	TCGA-BS-A0UT	0	2212	low	14.65
TCGA-D1-A16Q-01A	TCGA-D1-A16Q	0	324	high	16.66
TCGA-D1-A169-01A	TCGA-D1-A169	0	1135	high	19.22
TCGA-D1-A16J-01A	TCGA-D1-A16J	0	910	low	12.86
TCGA-D1-A17F-01A	TCGA-D1-A17F	0	39	high	16.45
TCGA-A5-A0R8-01A	TCGA-A5-A0R8	0	596	low	15.5
TCGA-A5-A0GJ-01A	TCGA-A5-A0GJ	0	2000	high	18.04
TCGA-D1-A17N-01A	TCGA-D1-A17N	0	46	high	17.68
TCGA-B5-A1MZ-01A	TCGA-B5-A1MZ	0	1598	high	16.88
TCGA-B5-A0K9-01A	TCGA-B5-A0K9	1	409	high	17.54
TCGA-A5-A0GU-01A	TCGA-A5-A0GU	0	860	high	17.99
TCGA-D1-A162-01A	TCGA-D1-A162	0	1145	high	17.63
TCGA-KJ-A3U4-01A	TCGA-KJ-A3U4	0	1095	high	17.75
TCGA-EY-A548-01A	TCGA-EY-A548	0	430	high	17.62
TCGA-D1-A0ZN-01A	TCGA-D1-A0ZN	0	512	high	17.78
TCGA-D1-A165-01A	TCGA-D1-A165	0	20	high	18.42
TCGA-EY-A1GD-01A	TCGA-EY-A1GD	0	1639	high	20.15
TCGA-4E-A92E-01A	TCGA-4E-A92E	0	13	high	16.85
TCGA-BK-A56F-01A	TCGA-BK-A56F	0	401	high	17.45
TCGA-AX-A1CI-01A	TCGA-AX-A1CI	0	2600	high	17.22
TCGA-B5-A0K1-01A	TCGA-B5-A0K1	0	1110	high	16.74
TCGA-D1-A15W-01A	TCGA-D1-A15W	0	915	low	16.3
TCGA-SJ-A6ZI-01A	TCGA-SJ-A6ZI	0	631	high	16.85
TCGA-AX-A062-01A	TCGA-AX-A062	0	1399	high	18.09
TCGA-BG-A0VX-01A	TCGA-BG-A0VX	0	1043	high	17.94
TCGA-B5-A121-01A	TCGA-B5-A121	0	504	high	16.78
TCGA-B5-A0JT-01A	TCGA-B5-A0JT	0	1682	high	17.12
TCGA-B5-A11Z-01A	TCGA-B5-A11Z	0	528	high	18.25
TCGA-AP-A05P-01A	TCGA-AP-A05P	0	636	high	16.45
TCGA-QF-A5YT-01A	TCGA-QF-A5YT	0	1215	high	16.73
TCGA-D1-A1O5-01A	TCGA-D1-A1O5	0	458	high	18.43
TCGA-B5-A11Y-01A	TCGA-B5-A11Y	0	560	low	15.84
TCGA-BG-A0VZ-01A	TCGA-BG-A0VZ	0	1601	high	18.02
TCGA-AP-A05N-01A	TCGA-AP-A05N	1	726	low	16.09
TCGA-B5-A0K0-01A	TCGA-B5-A0K0	0	1478	high	16.73
TCGA-B5-A0K7-01A	TCGA-B5-A0K7	0	1933	high	16.64
TCGA-QS-A5YQ-01A	TCGA-QS-A5YQ	0	759	high	16.69
TCGA-B5-A0JS-01A	TCGA-B5-A0JS	0	2627	high	17.52
TCGA-EY-A1GE-01A	TCGA-EY-A1GE	0	741	high	17.18
TCGA-AX-A05T-01A	TCGA-AX-A05T	0	1010	low	16.29
TCGA-BG-A0MO-01A	TCGA-BG-A0MO	0	1309	high	17.82
TCGA-D1-A16E-01A	TCGA-D1-A16E	0	1119	low	15.51
TCGA-BG-A0M0-01A	TCGA-BG-A0M0	0	588	high	17.52
TCGA-BS-A0UA-01A	TCGA-BS-A0UA	0	3495	high	16.6
TCGA-BG-A0MG-01A	TCGA-BG-A0MG	0	1477	low	15.32
TCGA-B5-A0K2-01A	TCGA-B5-A0K2	0	2209	low	15.03
TCGA-AX-A05U-01A	TCGA-AX-A05U	0	903	high	17.96
TCGA-BG-A0W2-01A	TCGA-BG-A0W2	0	1721	high	17.64
TCGA-D1-A1NS-01A	TCGA-D1-A1NS	0	43	high	17.14
TCGA-B5-A11O-01A	TCGA-B5-A11O	0	2609	low	16.07
TCGA-AX-A06L-01A	TCGA-AX-A06L	0	1845	high	16.8
TCGA-BS-A0U5-01A	TCGA-BS-A0U5	0	2935	low	16.26
TCGA-BS-A0UL-01A	TCGA-BS-A0UL	0	2481	high	16.88
TCGA-D1-A17M-01A	TCGA-D1-A17M	0	311	high	16.83
TCGA-B5-A11V-01A	TCGA-B5-A11V	0	595	high	18.14
TCGA-BS-A0UM-01A	TCGA-BS-A0UM	0	2644	high	17.66
TCGA-D1-A16O-01A	TCGA-D1-A16O	0	1023	high	18.02
TCGA-BG-A0VV-01A	TCGA-BG-A0VV	0	1553	high	17.14
TCGA-A5-A0GQ-01A	TCGA-A5-A0GQ	0	2247	low	16.15
TCGA-BG-A0YU-01A	TCGA-BG-A0YU	0	451	high	18.63
TCGA-A5-A0GM-01A	TCGA-A5-A0GM	0	1841	high	16.55
TCGA-BG-A0MQ-01A	TCGA-BG-A0MQ	0	1817	low	14.56
TCGA-B5-A11M-01A	TCGA-B5-A11M	0	1362	high	18.06
TCGA-D1-A0ZO-01A	TCGA-D1-A0ZO	0	602	high	17.7
TCGA-BS-A0V6-01A	TCGA-BS-A0V6	0	2725	high	17.05
TCGA-BG-A0MU-01A	TCGA-BG-A0MU	0	617	high	18.13
TCGA-D1-A17H-01A	TCGA-D1-A17H	0	852	high	16.77
TCGA-AX-A06H-01A	TCGA-AX-A06H	0	833	low	16.23
TCGA-D1-A16R-01A	TCGA-D1-A16R	0	21	high	17.34
TCGA-AX-A05Y-01A	TCGA-AX-A05Y	0	2684	high	17.73
TCGA-D1-A1O7-01A	TCGA-D1-A1O7	0	32	low	16.2
TCGA-A5-A0GG-01A	TCGA-A5-A0GG	0	3650	low	14.99
TCGA-AP-A0LV-01A	TCGA-AP-A0LV	0	763	high	17.65
TCGA-D1-A1NZ-01A	TCGA-D1-A1NZ	0	548	high	16.91
TCGA-D1-A103-01A	TCGA-D1-A103	0	669	high	17.2
TCGA-A5-A0GP-01A	TCGA-A5-A0GP	0	1416	high	16.54
TCGA-B5-A11G-01A	TCGA-B5-A11G	0	3448	high	18.37
TCGA-D1-A161-01A	TCGA-D1-A161	0	892	high	18.06
TCGA-BS-A0TD-01A	TCGA-BS-A0TD	0	2379	high	16.5
TCGA-B5-A11N-01A	TCGA-B5-A11N	0	1876	high	17
TCGA-EY-A1GT-01A	TCGA-EY-A1GT	0	490	high	16.42
TCGA-EY-A1GP-01A	TCGA-EY-A1GP	0	573	low	15.7
TCGA-AX-A05W-01A	TCGA-AX-A05W	0	2450	low	16.05
TCGA-BS-A0U8-01A	TCGA-BS-A0U8	0	2963	high	17.1
TCGA-AP-A0LN-01A	TCGA-AP-A0LN	0	2510	high	17.23
TCGA-BS-A0TC-01A	TCGA-BS-A0TC	0	2602	high	16.76
TCGA-BK-A0C9-01A	TCGA-BK-A0C9	0	1092	high	18.55
TCGA-D1-A17S-01A	TCGA-D1-A17S	0	739	high	17.23
TCGA-D1-A17L-01A	TCGA-D1-A17L	0	802	high	17.3
TCGA-A5-A0GN-01A	TCGA-A5-A0GN	0	1841	high	16.6
TCGA-A5-A0GV-01A	TCGA-A5-A0GV	0	1643	high	17.76
TCGA-D1-A17C-01A	TCGA-D1-A17C	0	30	high	17.55
TCGA-AP-A0LP-01A	TCGA-AP-A0LP	0	1875	low	14.91
TCGA-AJ-A8CT-01A	TCGA-AJ-A8CT	0	82	high	17.29
TCGA-AP-A0LL-01A	TCGA-AP-A0LL	0	2554	high	17.11
TCGA-BG-A0VW-01A	TCGA-BG-A0VW	0	1582	low	16.27
TCGA-AP-A1DM-01A	TCGA-AP-A1DM	0	1700	low	15
TCGA-BS-A0V4-01A	TCGA-BS-A0V4	0	1810	low	15.74
TCGA-BG-A18A-01A	TCGA-BG-A18A	0	426	high	18.21
TCGA-B5-A11Q-01A	TCGA-B5-A11Q	0	976	high	17.58
TCGA-AP-A0LJ-01A	TCGA-AP-A0LJ	0	1421	high	17.41
TCGA-B5-A0K6-01A	TCGA-B5-A0K6	0	1953	high	17.04
TCGA-BG-A0MC-01A	TCGA-BG-A0MC	0	1263	low	15.7
TCGA-D1-A16Y-01A	TCGA-D1-A16Y	0	532	high	16.46
TCGA-BS-A0UJ-01A	TCGA-BS-A0UJ	0	2506	low	15.72
TCGA-BS-A0V7-01A	TCGA-BS-A0V7	0	1934	high	16.81
TCGA-KP-A3VZ-01A	TCGA-KP-A3VZ	0	722	low	13.93
TCGA-D1-A15X-01A	TCGA-D1-A15X	0	909	low	10.78
TCGA-D1-A16G-01A	TCGA-D1-A16G	1	834	low	12.87
TCGA-A5-A1OF-01A	TCGA-A5-A1OF	0	973	high	16.78
TCGA-AP-A1DQ-01A	TCGA-AP-A1DQ	1	1423	high	16.43
TCGA-FI-A3PX-01A	TCGA-FI-A3PX	0	2384	low	14.67
TCGA-FI-A3PV-01A	TCGA-FI-A3PV	1	1249	low	15.5
TCGA-AP-A3K1-01A	TCGA-AP-A3K1	1	666	low	15.47
TCGA-D1-A179-01A	TCGA-D1-A179	1	448	low	13.88
TCGA-D1-A16I-01A	TCGA-D1-A16I	1	350	low	16.22
TCGA-D1-A16S-01A	TCGA-D1-A16S	0	568	low	15.75
TCGA-BK-A139-01C	TCGA-BK-A139	1	943	high	17.1
TCGA-BK-A139-01A	TCGA-BK-A139	1	943	low	16.17
TCGA-BK-A4ZD-01A	TCGA-BK-A4ZD	0	506	high	18.75
TCGA-EY-A72D-01A	TCGA-EY-A72D	0	179	low	13.97
TCGA-B5-A11X-01A	TCGA-B5-A11X	0	596	low	11.34
TCGA-AJ-A3NE-01A	TCGA-AJ-A3NE	0	628	high	17.09
TCGA-D1-A1NU-01A	TCGA-D1-A1NU	0	402	low	13.94
TCGA-B5-A3FH-01A	TCGA-B5-A3FH	0	841	high	16.96
TCGA-EO-A3AU-01A	TCGA-EO-A3AU	0	1543	low	15.28
TCGA-B5-A1MW-01A	TCGA-B5-A1MW	0	447	low	15.98
TCGA-EY-A2OP-01A	TCGA-EY-A2OP	0	944	high	16.97
TCGA-AX-A1CN-01A	TCGA-AX-A1CN	0	1143	low	13.69
TCGA-AJ-A3I9-01A	TCGA-AJ-A3I9	1	519	low	15.08
TCGA-BK-A0CA-01B	TCGA-BK-A0CA	0	1064	high	17.6
TCGA-D1-A1O8-01A	TCGA-D1-A1O8	1	120	low	12.41
TCGA-EO-A22T-01A	TCGA-EO-A22T	0	2035	low	13.89
TCGA-AX-A2HC-01A	TCGA-AX-A2HC	0	1044	high	18.17
TCGA-AJ-A2QL-01A	TCGA-AJ-A2QL	0	602	high	18.45
TCGA-AX-A1CE-01A	TCGA-AX-A1CE	0	1037	low	15.9
TCGA-AJ-A3NG-01A	TCGA-AJ-A3NG	0	475	low	14.17
TCGA-FI-A2F4-01A	TCGA-FI-A2F4	0	2230	low	16.23
TCGA-D1-A2G0-01A	TCGA-D1-A2G0	0	1484	low	14.47
TCGA-AJ-A3EM-01A	TCGA-AJ-A3EM	0	677	low	13.31
TCGA-B5-A0KB-01B	TCGA-B5-A0KB	0	824	low	15.28
TCGA-A5-A0GA-01A	TCGA-A5-A0GA	1	543	low	15.93
TCGA-BK-A13B-01A	TCGA-BK-A13B	0	966	high	16.92
TCGA-AJ-A5DV-01A	TCGA-AJ-A5DV	0	679	high	17.34
TCGA-E6-A2P9-01A	TCGA-E6-A2P9	0	1386	high	17.98
TCGA-AX-A3G9-01A	TCGA-AX-A3G9	0	558	low	14.12
TCGA-FI-A2CX-01A	TCGA-FI-A2CX	0	2031	low	14.65
TCGA-FI-A2D4-01A	TCGA-FI-A2D4	1	243	high	17.7
TCGA-AJ-A2QM-01A	TCGA-AJ-A2QM	0	894	high	16.79
TCGA-AJ-A3EK-01A	TCGA-AJ-A3EK	0	446	low	14.59
TCGA-FI-A2CY-01A	TCGA-FI-A2CY	0	2080	high	16.6
TCGA-BG-A0M6-01A	TCGA-BG-A0M6	1	671	low	14.77
TCGA-B5-A11R-01A	TCGA-B5-A11R	0	2349	high	16.84
TCGA-EO-A22S-01A	TCGA-EO-A22S	0	1872	high	17.81
TCGA-A5-A0GB-01A	TCGA-A5-A0GB	0	997	high	18.66
TCGA-EY-A54A-01A	TCGA-EY-A54A	0	447	low	15.56
TCGA-A5-A0VP-01A	TCGA-A5-A0VP	0	1288	low	14.89
TCGA-B5-A11U-01A	TCGA-B5-A11U	0	509	high	16.71
TCGA-BG-A220-01A	TCGA-BG-A220	0	434	high	17.47
TCGA-AJ-A2QN-01A	TCGA-AJ-A2QN	0	1069	high	17.77
TCGA-EY-A2OM-01A	TCGA-EY-A2OM	0	694	low	15.93
TCGA-DF-A2KS-01A	TCGA-DF-A2KS	0	3318	low	11.71
TCGA-B5-A3S1-01A	TCGA-B5-A3S1	0	902	low	15.9
TCGA-AX-A2H4-01A	TCGA-AX-A2H4	1	916	low	9.948
TCGA-DI-A1NN-01A	TCGA-DI-A1NN	0	1076	low	15.6
TCGA-AP-A054-01A	TCGA-AP-A054	1	709	low	14.2
TCGA-AX-A3FS-01A	TCGA-AX-A3FS	0	7	low	10.52
TCGA-EO-A3KU-01A	TCGA-EO-A3KU	0	677	low	15.17
TCGA-AX-A2H7-01A	TCGA-AX-A2H7	1	772	low	15.73
TCGA-E6-A2P8-01A	TCGA-E6-A2P8	1	72	low	14.68
TCGA-D1-A2G6-01A	TCGA-D1-A2G6	1	258	low	15.44
TCGA-DF-A2KN-01A	TCGA-DF-A2KN	0	67	low	14.92
TCGA-EO-A3B0-01A	TCGA-EO-A3B0	0	1412	high	16.74
TCGA-B5-A3FD-01A	TCGA-B5-A3FD	1	1197	low	16.04
TCGA-D1-A0ZS-01A	TCGA-D1-A0ZS	0	148	low	14.57
TCGA-B5-A5OC-01A	TCGA-B5-A5OC	0	1249	high	16.68
TCGA-AJ-A3NC-01A	TCGA-AJ-A3NC	0	1125	low	15.83
TCGA-E6-A1M0-01A	TCGA-E6-A1M0	0	1793	high	16.8
TCGA-B5-A1MX-01A	TCGA-B5-A1MX	0	1473	high	18.27
TCGA-BK-A0CA-01A	TCGA-BK-A0CA	0	1064	high	17.01
TCGA-AP-A051-01A	TCGA-AP-A051	0	3650	high	17.76
TCGA-B5-A11I-01A	TCGA-B5-A11I	0	2303	high	17.25
TCGA-AJ-A3BF-01A	TCGA-AJ-A3BF	0	551	low	15.76
TCGA-AX-A1C5-01A	TCGA-AX-A1C5	0	1001	high	18.47
TCGA-A5-A1OK-01A	TCGA-A5-A1OK	0	917	high	18.82
TCGA-D1-A15V-01A	TCGA-D1-A15V	0	1201	low	16.15
TCGA-EY-A1GC-01A	TCGA-EY-A1GC	0	1647	low	16.02
TCGA-FI-A2D0-01A	TCGA-FI-A2D0	0	1213	high	17.44
TCGA-B5-A3FA-01A	TCGA-B5-A3FA	0	2929	low	15.37
TCGA-D1-A3DH-01A	TCGA-D1-A3DH	0	573	high	16.64
TCGA-AX-A3FW-01A	TCGA-AX-A3FW	0	17	low	15.96
TCGA-B5-A1MU-01A	TCGA-B5-A1MU	1	1548	low	16.27
TCGA-SL-A6J9-01A	TCGA-SL-A6J9	0	2	low	15.44
TCGA-D1-A16V-01A	TCGA-D1-A16V	1	120	high	17.48
TCGA-B5-A1MR-01A	TCGA-B5-A1MR	0	3650	low	14.24
TCGA-A5-A7WK-01A	TCGA-A5-A7WK	0	560	low	15.27
TCGA-BK-A0CC-01B	TCGA-BK-A0CC	0	1067	low	14.11
TCGA-AJ-A3OL-01A	TCGA-AJ-A3OL	1	449	low	15.48
TCGA-D1-A175-01A	TCGA-D1-A175	0	202	high	17.87
TCGA-AJ-A3OJ-01A	TCGA-AJ-A3OJ	0	467	low	15.8
TCGA-AJ-A2QO-01A	TCGA-AJ-A2QO	1	1045	low	14.9
TCGA-EO-A3L0-01A	TCGA-EO-A3L0	0	1554	high	17.11
TCGA-B5-A0JY-01A	TCGA-B5-A0JY	0	2107	low	16.15
TCGA-BG-A2AD-01A	TCGA-BG-A2AD	0	609	low	15.55
TCGA-B5-A3FB-01A	TCGA-B5-A3FB	0	2844	high	17.78
TCGA-B5-A0JN-01A	TCGA-B5-A0JN	0	1939	low	15.63
TCGA-D1-A0ZZ-01A	TCGA-D1-A0ZZ	0	686	low	15.25
TCGA-AX-A2HA-01A	TCGA-AX-A2HA	0	2475	high	16.62
TCGA-BG-A0MA-01A	TCGA-BG-A0MA	1	326	high	17.81
TCGA-AJ-A23N-01A	TCGA-AJ-A23N	1	439	low	15.62
TCGA-EY-A4KR-01A	TCGA-EY-A4KR	1	346	low	13.26
TCGA-AJ-A3BG-01A	TCGA-AJ-A3BG	0	550	high	16.41
TCGA-A5-A2K2-01A	TCGA-A5-A2K2	0	3595	low	14.37
TCGA-A5-A0G1-01A	TCGA-A5-A0G1	1	3251	low	9.522
TCGA-AP-A0LH-01A	TCGA-AP-A0LH	1	1106	low	13.67
TCGA-A5-A2K7-01A	TCGA-A5-A2K7	0	1063	high	16.71
TCGA-EC-A1QX-01A	TCGA-EC-A1QX	0	224	low	15.73
TCGA-EO-A2CH-01A	TCGA-EO-A2CH	1	590	low	15.16
TCGA-D1-A2G5-01A	TCGA-D1-A2G5	0	1455	high	17.04
TCGA-FI-A2D5-01A	TCGA-FI-A2D5	1	421	low	12.66
TCGA-EY-A549-01A	TCGA-EY-A549	0	605	high	18.3
TCGA-AJ-A3BK-01A	TCGA-AJ-A3BK	0	1031	low	16.11
TCGA-B5-A0JX-01A	TCGA-B5-A0JX	0	1787	high	16.64
TCGA-D1-A3JP-01A	TCGA-D1-A3JP	0	515	low	15.61
TCGA-AJ-A3EL-01A	TCGA-AJ-A3EL	0	684	high	17.75
TCGA-AP-A056-01A	TCGA-AP-A056	0	2618	low	14.27
TCGA-BK-A0CC-01A	TCGA-BK-A0CC	0	1067	low	13.71
TCGA-AX-A3FT-01A	TCGA-AX-A3FT	0	6	low	14.54
TCGA-D1-A3DA-01A	TCGA-D1-A3DA	0	483	low	16.04
TCGA-AX-A2HJ-01A	TCGA-AX-A2HJ	0	935	high	17.68
TCGA-AX-A3GI-01A	TCGA-AX-A3GI	0	12	high	16.36
TCGA-AX-A2IN-01A	TCGA-AX-A2IN	1	947	low	14.24
TCGA-A5-A0GW-01A	TCGA-A5-A0GW	0	706	low	14.28
TCGA-AX-A2HH-01A	TCGA-AX-A2HH	0	540	low	16.28
TCGA-EO-A22U-01A	TCGA-EO-A22U	0	1407	high	18.1
TCGA-BK-A26L-01A	TCGA-BK-A26L	0	734	low	16.34
TCGA-B5-A11E-01A	TCGA-B5-A11E	0	1820	low	15.05
TCGA-B5-A3F9-01A	TCGA-B5-A3F9	0	3650	high	17.78
TCGA-AX-A3FZ-01A	TCGA-AX-A3FZ	0	6	low	14.69
TCGA-FI-A2D6-01A	TCGA-FI-A2D6	1	767	low	16.1
TCGA-FI-A2D2-01A	TCGA-FI-A2D2	1	2352	low	16.12
TCGA-BG-A0MS-01A	TCGA-BG-A0MS	0	1882	high	17
TCGA-D1-A17A-01A	TCGA-D1-A17A	0	48	high	18.86
TCGA-BG-A3EW-01A	TCGA-BG-A3EW	0	344	low	15.02
TCGA-EY-A2OQ-01A	TCGA-EY-A2OQ	0	885	high	17.33
TCGA-BG-A3PP-01A	TCGA-BG-A3PP	0	681	low	14.51
TCGA-A5-A0GH-01A	TCGA-A5-A0GH	0	2254	low	13.05
TCGA-A5-A2K4-01A	TCGA-A5-A2K4	1	871	low	14.3
TCGA-EC-A24G-01A	TCGA-EC-A24G	0	511	high	17.5
TCGA-DI-A1BU-01A	TCGA-DI-A1BU	0	1195	high	16.54
TCGA-AP-A5FX-01A	TCGA-AP-A5FX	1	1099	high	16.82
TCGA-EO-A3B1-01A	TCGA-EO-A3B1	0	820	high	16.56
TCGA-A5-A3LO-01A	TCGA-A5-A3LO	0	776	high	17.18
TCGA-D1-A0ZP-01A	TCGA-D1-A0ZP	0	911	high	17.49
TCGA-KP-A3W4-01A	TCGA-KP-A3W4	1	554	low	14.86
TCGA-D1-A1NY-01A	TCGA-D1-A1NY	0	513	high	17
TCGA-AP-A0LG-01A	TCGA-AP-A0LG	0	2015	high	16.9
TCGA-AX-A2HD-01A	TCGA-AX-A2HD	0	1414	high	17.82
TCGA-AP-A1DV-01A	TCGA-AP-A1DV	0	204	low	11.63
TCGA-EO-A3AS-01A	TCGA-EO-A3AS	0	1046	low	15.85
TCGA-EO-A22Y-01A	TCGA-EO-A22Y	0	1567	low	16.1
TCGA-AJ-A3QS-01A	TCGA-AJ-A3QS	0	513	low	16.02
TCGA-EO-A22X-01A	TCGA-EO-A22X	0	1752	high	16.85
TCGA-BS-A0UF-01A	TCGA-BS-A0UF	0	2611	low	15.52
TCGA-BS-A0TJ-01A	TCGA-BS-A0TJ	0	2068	low	13.67
TCGA-AX-A2H8-01A	TCGA-AX-A2H8	0	1861	high	16.62
TCGA-A5-A3LP-01A	TCGA-A5-A3LP	0	455	low	12.27
TCGA-EY-A214-01A	TCGA-EY-A214	0	438	high	17.45
TCGA-AP-A0LM-01A	TCGA-AP-A0LM	0	825	high	17.24
TCGA-AX-A3G8-01A	TCGA-AX-A3G8	0	36	low	13.05
TCGA-BG-A222-01A	TCGA-BG-A222	0	291	high	17.87
TCGA-BG-A2AE-01A	TCGA-BG-A2AE	0	721	high	17.34
TCGA-AX-A06B-01A	TCGA-AX-A06B	0	2058	low	15.32
TCGA-EY-A210-01A	TCGA-EY-A210	0	383	low	14.75
TCGA-DF-A2KZ-01A	TCGA-DF-A2KZ	0	826	low	15.05
TCGA-PG-A915-01A	TCGA-PG-A915	0	249	low	16.27
TCGA-KP-A3W0-01A	TCGA-KP-A3W0	0	404	low	15.3
TCGA-AX-A05S-01A	TCGA-AX-A05S	1	413	high	16.58
TCGA-B5-A5OE-01A	TCGA-B5-A5OE	0	1063	low	12.93
TCGA-B5-A11P-01B	TCGA-B5-A11P	0	825	high	17.04
TCGA-EO-A3AV-01A	TCGA-EO-A3AV	0	1069	low	12.16
TCGA-AJ-A3IA-01A	TCGA-AJ-A3IA	0	633	low	13.66
TCGA-PG-A5BC-01A	TCGA-PG-A5BC	0	707	low	16.21
TCGA-AX-A1CP-01A	TCGA-AX-A1CP	0	1107	low	14.96
TCGA-AP-A05O-01A	TCGA-AP-A05O	0	384	high	16.42
TCGA-DF-A2KR-01A	TCGA-DF-A2KR	0	1865	high	16.77
TCGA-BK-A26L-01C	TCGA-BK-A26L	0	734	high	17.3
TCGA-EO-A1Y7-01A	TCGA-EO-A1Y7	0	1495	high	16.65
TCGA-AX-A1CC-01A	TCGA-AX-A1CC	0	788	high	17.15
TCGA-BG-A2L7-01A	TCGA-BG-A2L7	0	612	high	16.7
TCGA-H5-A2HR-01A	TCGA-H5-A2HR	0	53	low	14.33
TCGA-EY-A2ON-01A	TCGA-EY-A2ON	1	610	low	14.23
TCGA-EY-A2OO-01A	TCGA-EY-A2OO	0	1392	low	15.93
TCGA-A5-A0G5-01A	TCGA-A5-A0G5	0	1126	low	10.07
TCGA-AX-A06F-01A	TCGA-AX-A06F	0	1748	low	11.47
TCGA-AP-A0L9-01A	TCGA-AP-A0L9	0	3650	low	15.02
TCGA-AJ-A3NF-01A	TCGA-AJ-A3NF	0	645	high	16.62
TCGA-AJ-A3TW-01A	TCGA-AJ-A3TW	0	513	low	9.641
TCGA-AJ-A3EJ-01A	TCGA-AJ-A3EJ	1	50	low	16.08
TCGA-EY-A1G8-01A	TCGA-EY-A1G8	1	456	low	15.63
TCGA-EY-A3L3-01A	TCGA-EY-A3L3	0	832	high	16.53
TCGA-AX-A2H5-01A	TCGA-AX-A2H5	0	2167	low	13.83
TCGA-DF-A2KY-01A	TCGA-DF-A2KY	0	332	low	14.53
TCGA-B5-A0K3-01A	TCGA-B5-A0K3	1	830	high	18.07
TCGA-AJ-A2QK-01A	TCGA-AJ-A2QK	0	643	high	17.52
TCGA-AX-A3G4-01A	TCGA-AX-A3G4	0	9	high	16.7
TCGA-AP-A059-01A	TCGA-AP-A059	0	1461	low	15.21
TCGA-AP-A0L8-01A	TCGA-AP-A0L8	1	1484	high	16.82
TCGA-EO-A2CG-01A	TCGA-EO-A2CG	0	1564	high	16.76
TCGA-EY-A1GV-01A	TCGA-EY-A1GV	0	481	low	13.48
TCGA-D1-A3JQ-01A	TCGA-D1-A3JQ	0	526	low	15.58
TCGA-D1-A16N-01A	TCGA-D1-A16N	0	945	high	19.48
TCGA-AP-A1E3-01A	TCGA-AP-A1E3	0	847	high	17.04
TCGA-B5-A3FC-01A	TCGA-B5-A3FC	0	2185	low	16.08
TCGA-AX-A3FX-01A	TCGA-AX-A3FX	1	1333	low	14.9
TCGA-A5-A0R6-01A	TCGA-A5-A0R6	0	1153	high	16.95
TCGA-JU-AAVI-01A	TCGA-JU-AAVI	1	540	low	13.77
TCGA-BS-A0TE-01A	TCGA-BS-A0TE	1	146	low	14.72
TCGA-A5-A0G2-01A	TCGA-A5-A0G2	0	3650	low	10.25
TCGA-DI-A1NO-01A	TCGA-DI-A1NO	1	285	low	14.4
TCGA-EO-A3KX-01A	TCGA-EO-A3KX	0	1170	high	16.6
TCGA-AX-A1C8-01A	TCGA-AX-A1C8	0	776	low	12.98
TCGA-AJ-A23M-01A	TCGA-AJ-A23M	1	616	high	16.93
TCGA-BG-A221-01A	TCGA-BG-A221	0	55	low	14.86
TCGA-EY-A1GK-01A	TCGA-EY-A1GK	0	693	high	17.95
TCGA-PG-A6IB-01A	TCGA-PG-A6IB	0	648	low	12.9
TCGA-D1-A2G7-01A	TCGA-D1-A2G7	1	1793	low	16.3
TCGA-A5-A2K3-01A	TCGA-A5-A2K3	0	2012	low	11.83
TCGA-BS-A0UV-01A	TCGA-BS-A0UV	0	2228	low	16.34
TCGA-E6-A1LX-01A	TCGA-E6-A1LX	0	711	high	17.38
TCGA-AX-A2HG-01A	TCGA-AX-A2HG	0	1163	low	14.97
TCGA-EO-A22R-01A	TCGA-EO-A22R	0	1878	low	13.57
TCGA-EY-A215-01A	TCGA-EY-A215	0	574	low	15.72
TCGA-DI-A2QU-01A	TCGA-DI-A2QU	1	946	high	17.36
TCGA-AP-A052-01A	TCGA-AP-A052	1	669	low	14.52
TCGA-EY-A5W2-01A	TCGA-EY-A5W2	0	516	low	16.23
TCGA-BG-A0M4-01A	TCGA-BG-A0M4	0	2167	low	15.68
TCGA-FI-A2EU-01A	TCGA-FI-A2EU	0	2941	low	15.21
TCGA-EO-A1Y8-01A	TCGA-EO-A1Y8	0	901	low	15.12
TCGA-B5-A0JR-01A	TCGA-B5-A0JR	0	1731	high	17.8
TCGA-AP-A1DH-01A	TCGA-AP-A1DH	0	2180	high	16.41
TCGA-DF-A2KV-01A	TCGA-DF-A2KV	0	2717	low	15.48
TCGA-AJ-A3OK-01A	TCGA-AJ-A3OK	0	485	high	16.45
TCGA-AJ-A23O-01A	TCGA-AJ-A23O	1	312	high	16.53
TCGA-AX-A060-01A	TCGA-AX-A060	0	1075	high	17.88
TCGA-KP-A3W1-01A	TCGA-KP-A3W1	0	288	low	10.29
TCGA-E6-A1LZ-01A	TCGA-E6-A1LZ	0	2406	low	12.96
TCGA-AX-A06J-01A	TCGA-AX-A06J	0	913	high	18.12
TCGA-B5-A0JZ-01A	TCGA-B5-A0JZ	0	2173	low	14.82
TCGA-PG-A7D5-01A	TCGA-PG-A7D5	0	1177	low	15.23
TCGA-A5-A2K5-01A	TCGA-A5-A2K5	0	752	low	14.01
TCGA-A5-A0G9-01A	TCGA-A5-A0G9	0	2540	high	16.9
TCGA-PG-A914-01A	TCGA-PG-A914	0	687	low	15.47
TCGA-BG-A0MK-01A	TCGA-BG-A0MK	1	1317	high	18.49
TCGA-A5-A1OH-01A	TCGA-A5-A1OH	0	1105	low	15.61
TCGA-E6-A8L9-01A	TCGA-E6-A8L9	0	1013	low	15.3
TCGA-D1-A3DG-01A	TCGA-D1-A3DG	1	130	low	14.38
TCGA-FI-A2F8-01A	TCGA-FI-A2F8	0	933	high	16.61
TCGA-AX-A3GB-01A	TCGA-AX-A3GB	0	440	high	17.18
TCGA-A5-A0G3-01A	TCGA-A5-A0G3	0	1428	low	16.25
TCGA-D1-A1O0-01A	TCGA-D1-A1O0	0	63	low	16.12
TCGA-AJ-A3NH-01A	TCGA-AJ-A3NH	1	1	high	16.78
TCGA-AW-A1PO-01A	TCGA-AW-A1PO	0	17	low	13.01
TCGA-B5-A5OD-01A	TCGA-B5-A5OD	0	1038	low	15.22
TCGA-B5-A1MS-01B	TCGA-B5-A1MS	1	3112	low	14.77
TCGA-EY-A1GS-01A	TCGA-EY-A1GS	1	670	low	12.24
TCGA-D1-A168-01A	TCGA-D1-A168	0	1098	low	11.9
TCGA-AX-A0IU-01A	TCGA-AX-A0IU	0	1087	low	16.22
TCGA-EO-A3KW-01A	TCGA-EO-A3KW	0	497	low	15.38
TCGA-D1-A1NX-01A	TCGA-D1-A1NX	0	555	low	14.92
TCGA-AP-A0LI-01A	TCGA-AP-A0LI	0	2972	low	13.11
TCGA-B5-A0K8-01A	TCGA-B5-A0K8	0	847	high	16.92
TCGA-A5-A0VQ-01A	TCGA-A5-A0VQ	0	485	low	15.36
TCGA-BS-A0TA-01A	TCGA-BS-A0TA	1	740	low	15.14
TCGA-DI-A2QT-01A	TCGA-DI-A2QT	1	377	low	13.37
TCGA-EO-A3AY-01A	TCGA-EO-A3AY	0	1158	low	14.5
TCGA-AX-A0IZ-01A	TCGA-AX-A0IZ	0	1333	low	15.3
TCGA-AX-A3G1-01A	TCGA-AX-A3G1	1	624	high	16.78
TCGA-FI-A2F9-01A	TCGA-FI-A2F9	0	1803	low	15.63
TCGA-EY-A1GW-01A	TCGA-EY-A1GW	1	337	high	18.45
TCGA-DF-A2KU-01A	TCGA-DF-A2KU	0	3067	low	13.36
TCGA-BG-A0M8-01A	TCGA-BG-A0M8	0	2020	high	18.36
TCGA-AJ-A3BD-01A	TCGA-AJ-A3BD	0	1039	low	14.61
TCGA-KP-A3W3-01A	TCGA-KP-A3W3	0	794	low	16
TCGA-BG-A0YV-01A	TCGA-BG-A0YV	0	382	low	14.91
TCGA-EO-A1Y5-01A	TCGA-EO-A1Y5	0	332	low	13.69
TCGA-K6-A3WQ-01A	TCGA-K6-A3WQ	1	427	low	14.72
TCGA-B5-A1N2-01A	TCGA-B5-A1N2	1	954	low	15.71
TCGA-AX-A2HF-01A	TCGA-AX-A2HF	0	848	low	14.88
TCGA-SL-A6JA-01A	TCGA-SL-A6JA	0	7	low	15.73
TCGA-BS-A0U9-01B	TCGA-BS-A0U9	0	2825	low	10.19
TCGA-AP-A0LF-01A	TCGA-AP-A0LF	0	2845	low	13.17
TCGA-AX-A2IO-01A	TCGA-AX-A2IO	0	1975	low	15.36
TCGA-EY-A1GR-01A	TCGA-EY-A1GR	0	536	high	16.57
TCGA-D1-A17D-01A	TCGA-D1-A17D	0	926	low	15.74
TCGA-AP-A05H-01A	TCGA-AP-A05H	0	1385	low	12.92
TCGA-AX-A1CF-01A	TCGA-AX-A1CF	0	2337	low	15.11
TCGA-D1-A174-01A	TCGA-D1-A174	0	594	high	18.25
TCGA-FI-A2EY-01A	TCGA-FI-A2EY	1	880	low	15.86
TCGA-EY-A3QX-01A	TCGA-EY-A3QX	1	989	low	14.21
TCGA-DI-A0WH-01A	TCGA-DI-A0WH	0	496	high	16.42
TCGA-A5-A1OG-01A	TCGA-A5-A1OG	1	973	low	15.13
TCGA-EY-A212-01A	TCGA-EY-A212	1	310	low	16.19
TCGA-BS-A0TI-01A	TCGA-BS-A0TI	0	1882	high	17.18
TCGA-B5-A1MY-01A	TCGA-B5-A1MY	1	361	low	15.46
TCGA-EY-A1GQ-01A	TCGA-EY-A1GQ	0	544	high	17.15
TCGA-AX-A2H2-01A	TCGA-AX-A2H2	1	145	low	16.19
TCGA-FI-A2EX-01A	TCGA-FI-A2EX	0	284	low	14.27
TCGA-AP-A1DK-01A	TCGA-AP-A1DK	0	2767	low	13.55
TCGA-AX-A1CR-01A	TCGA-AX-A1CR	0	701	high	17.52
TCGA-AX-A0IW-01A	TCGA-AX-A0IW	0	1149	low	16.24
TCGA-EY-A547-01A	TCGA-EY-A547	0	545	low	16.15
TCGA-DF-A2L0-01A	TCGA-DF-A2L0	1	788	low	14.32
TCGA-AP-A05A-01A	TCGA-AP-A05A	1	1944	high	16.86
TCGA-BS-A0T9-01A	TCGA-BS-A0T9	1	1428	low	16.14
TCGA-AJ-A3BI-01A	TCGA-AJ-A3BI	0	575	high	17.06
TCGA-AX-A3G3-01A	TCGA-AX-A3G3	0	42	low	13.07
TCGA-EY-A1GM-01A	TCGA-EY-A1GM	1	995	low	13.68
TCGA-AX-A1C7-01A	TCGA-AX-A1C7	0	1054	low	16.33
TCGA-AP-A05D-01A	TCGA-AP-A05D	0	1758	low	14.61
TCGA-AX-A2HK-01A	TCGA-AX-A2HK	1	90	low	14.23
TCGA-FI-A2EW-01A	TCGA-FI-A2EW	0	1795	low	13.77
TCGA-AX-A3G7-01A	TCGA-AX-A3G7	0	9	high	16.8
TCGA-D1-A1NW-01A	TCGA-D1-A1NW	0	22	low	14.73
TCGA-AP-A0LD-01A	TCGA-AP-A0LD	0	3589	low	15.81
TCGA-EO-A3AZ-01A	TCGA-EO-A3AZ	0	826	low	15.1
TCGA-BS-A0VI-01A	TCGA-BS-A0VI	0	2646	low	14.59
TCGA-AP-A0LE-01A	TCGA-AP-A0LE	0	3357	low	14.89
TCGA-AX-A1CA-01A	TCGA-AX-A1CA	0	974	low	14.21
TCGA-AP-A05J-01A	TCGA-AP-A05J	0	1122	low	15.72
TCGA-DI-A2QY-01A	TCGA-DI-A2QY	1	3349	low	16.1
TCGA-QS-A8F1-01A	TCGA-QS-A8F1	1	135	low	13.88

## Sheet: MLPH_KM
sample	patient	OS	OS.time	gene expression RNAseq - HTSeq - FPKM-UQ: MLPH	data
TCGA-B5-A11S-01A	TCGA-B5-A11S	0	2229	high	19.07
TCGA-AJ-A8CW-01A	TCGA-AJ-A8CW	0	4	high	18.46
TCGA-BK-A13C-01A	TCGA-BK-A13C	0	760	high	20.26
TCGA-AJ-A5DW-01A	TCGA-AJ-A5DW	0	390	high	19.1
TCGA-BG-A0MT-01A	TCGA-BG-A0MT	0	644	high	18.81
TCGA-BK-A6W4-01A	TCGA-BK-A6W4	0	300	high	18.65
TCGA-B5-A11J-01A	TCGA-B5-A11J	0	1656	high	19.46
TCGA-D1-A167-01A	TCGA-D1-A167	0	478	low	17.64
TCGA-EY-A1GL-01A	TCGA-EY-A1GL	0	1014	low	17.56
TCGA-EY-A1GI-01A	TCGA-EY-A1GI	0	710	low	16.49
TCGA-EY-A1GH-01A	TCGA-EY-A1GH	0	710	high	19.38
TCGA-B5-A0JU-01B	TCGA-B5-A0JU	0	1802	high	18.98
TCGA-B5-A0JV-01A	TCGA-B5-A0JV	0	2616	low	18.2
TCGA-AP-A1E0-01A	TCGA-AP-A1E0	0	1832	low	17.84
TCGA-EY-A1GF-01A	TCGA-EY-A1GF	0	826	high	20.31
TCGA-A5-A7WJ-01A	TCGA-A5-A7WJ	0	341	high	18.75
TCGA-B5-A11L-01B	TCGA-B5-A11L	1	2240	low	18.11
TCGA-BK-A6W3-01A	TCGA-BK-A6W3	0	305	high	20.15
TCGA-PG-A916-01A	TCGA-PG-A916	0	522	high	20.11
TCGA-B5-A11H-01A	TCGA-B5-A11H	0	2687	high	19.25
TCGA-AX-A0IS-01A	TCGA-AX-A0IS	1	1858	high	18.94
TCGA-D1-A16B-01A	TCGA-D1-A16B	0	1106	low	17.98
TCGA-B5-A11F-01A	TCGA-B5-A11F	0	3650	high	18.85
TCGA-BG-A186-01A	TCGA-BG-A186	0	419	high	19.6
TCGA-D1-A0ZU-01A	TCGA-D1-A0ZU	0	872	high	18.66
TCGA-D1-A102-01A	TCGA-D1-A102	0	135	low	18.33
TCGA-BG-A0M2-01A	TCGA-BG-A0M2	0	637	high	20.82
TCGA-D1-A17K-01A	TCGA-D1-A17K	0	854	high	19.65
TCGA-AX-A0J0-01A	TCGA-AX-A0J0	0	1220	low	17.4
TCGA-BG-A18B-01A	TCGA-BG-A18B	0	470	high	20.33
TCGA-BG-A0LW-01A	TCGA-BG-A0LW	0	566	low	17.44
TCGA-EY-A1G7-01A	TCGA-EY-A1G7	1	189	low	16.85
TCGA-AP-A1E1-01A	TCGA-AP-A1E1	0	1395	high	19.39
TCGA-QS-A744-01A	TCGA-QS-A744	0	451	low	15.18
TCGA-D1-A16D-01A	TCGA-D1-A16D	0	1141	high	18.68
TCGA-D1-A15Z-01A	TCGA-D1-A15Z	1	58	low	13.86
TCGA-D1-A16F-01A	TCGA-D1-A16F	0	80	low	18.36
TCGA-AX-A1C4-01A	TCGA-AX-A1C4	0	404	low	17.36
TCGA-B5-A1MV-01A	TCGA-B5-A1MV	0	1565	high	18.82
TCGA-AP-A0LO-01A	TCGA-AP-A0LO	1	1016	high	18.92
TCGA-A5-AB3J-01A	TCGA-A5-AB3J	0	512	high	19.71
TCGA-EY-A1GX-01A	TCGA-EY-A1GX	1	1127	high	19.9
TCGA-PG-A917-01A	TCGA-PG-A917	0	212	high	19.5
TCGA-BG-A0MH-01A	TCGA-BG-A0MH	0	1930	high	18.77
TCGA-AX-A3G6-01A	TCGA-AX-A3G6	0	8	low	17.23
TCGA-A5-A0GD-01A	TCGA-A5-A0GD	1	3423	high	19.3
TCGA-A5-A0VO-01A	TCGA-A5-A0VO	1	875	high	18.51
TCGA-EY-A1GO-01A	TCGA-EY-A1GO	0	586	low	15.59
TCGA-BG-A18C-01A	TCGA-BG-A18C	0	470	low	16.36
TCGA-BG-A0MI-01A	TCGA-BG-A0MI	1	714	low	18.14
TCGA-2E-A9G8-01A	TCGA-2E-A9G8	0	1249	low	16.71
TCGA-AJ-A8CV-01A	TCGA-AJ-A8CV	0	1068	high	19.76
TCGA-D1-A17B-01A	TCGA-D1-A17B	0	213	high	20.11
TCGA-BG-A0LX-01A	TCGA-BG-A0LX	0	614	low	18.1
TCGA-EY-A1GU-01A	TCGA-EY-A1GU	1	997	high	19.04
TCGA-BG-A0M7-01A	TCGA-BG-A0M7	0	1937	high	19.31
TCGA-D1-A17U-01A	TCGA-D1-A17U	0	697	high	20.22
TCGA-BG-A0RY-01A	TCGA-BG-A0RY	0	469	high	19.16
TCGA-BG-A187-01A	TCGA-BG-A187	0	448	high	19.17
TCGA-5B-A90C-01A	TCGA-5B-A90C	0	1202	low	11.43
TCGA-AX-A0J1-01A	TCGA-AX-A0J1	0	2354	high	19.69
TCGA-BS-A0U7-01A	TCGA-BS-A0U7	1	935	high	20.76
TCGA-EC-A1NJ-01A	TCGA-EC-A1NJ	0	488	high	19.95
TCGA-A5-A0RA-01A	TCGA-A5-A0RA	0	884	high	18.58
TCGA-AP-A1DR-01A	TCGA-AP-A1DR	0	1495	high	20.05
TCGA-QF-A5YS-01A	TCGA-QF-A5YS	0	689	high	18.8
TCGA-EY-A1H0-01A	TCGA-EY-A1H0	0	588	high	19.18
TCGA-A5-A0R7-01A	TCGA-A5-A0R7	0	535	high	18.47
TCGA-A5-A1OJ-01A	TCGA-A5-A1OJ	0	1006	low	17.83
TCGA-AX-A064-01A	TCGA-AX-A064	0	1517	high	20.06
TCGA-5S-A9Q8-01A	TCGA-5S-A9Q8	0	313	high	18.91
TCGA-D1-A176-01A	TCGA-D1-A176	0	917	high	19.62
TCGA-D1-A0ZR-01A	TCGA-D1-A0ZR	0	17	high	18.7
TCGA-QS-A5YR-01A	TCGA-QS-A5YR	0	719	high	19.77
TCGA-BS-A0TG-01A	TCGA-BS-A0TG	0	2371	low	17.3
TCGA-AX-A063-01A	TCGA-AX-A063	0	2417	high	19.83
TCGA-D1-A0ZV-01A	TCGA-D1-A0ZV	0	728	high	18.64
TCGA-BG-A0W1-01A	TCGA-BG-A0W1	0	122	high	21.02
TCGA-A5-A0GE-01A	TCGA-A5-A0GE	0	3205	high	19.33
TCGA-B5-A11W-01A	TCGA-B5-A11W	0	593	high	19.27
TCGA-BG-A0M3-01A	TCGA-BG-A0M3	0	1071	high	21.02
TCGA-D1-A177-01A	TCGA-D1-A177	0	548	high	18.39
TCGA-D1-A163-01A	TCGA-D1-A163	0	991	high	18.44
TCGA-D1-A101-01A	TCGA-D1-A101	0	53	high	18.53
TCGA-BS-A0V8-01A	TCGA-BS-A0V8	0	2544	low	16.83
TCGA-AP-A0LT-01A	TCGA-AP-A0LT	0	1497	high	20.11
TCGA-SJ-A6ZJ-01A	TCGA-SJ-A6ZJ	0	556	high	18.72
TCGA-D1-A16X-01A	TCGA-D1-A16X	0	111	high	18.57
TCGA-BG-A0VT-01A	TCGA-BG-A0VT	0	1568	high	19.11
TCGA-D1-A160-01A	TCGA-D1-A160	0	112	high	20.69
TCGA-DI-A1BY-01A	TCGA-DI-A1BY	0	1114	high	19.05
TCGA-BG-A0M9-01A	TCGA-BG-A0M9	0	2270	low	18.31
TCGA-D1-A17Q-01A	TCGA-D1-A17Q	0	54	high	20.86
TCGA-A5-A0R9-01A	TCGA-A5-A0R9	0	749	high	19.37
TCGA-A5-A0GI-01A	TCGA-A5-A0GI	0	2682	high	19.13
TCGA-D1-A17R-01A	TCGA-D1-A17R	1	339	high	20.26
TCGA-B5-A0K4-01A	TCGA-B5-A0K4	0	1757	high	20.06
TCGA-AP-A1DP-01A	TCGA-AP-A1DP	1	1081	high	20.58
TCGA-AP-A1E4-01A	TCGA-AP-A1E4	0	1555	low	13
TCGA-AP-A1DO-01A	TCGA-AP-A1DO	0	952	high	19.15
TCGA-BS-A0WQ-01A	TCGA-BS-A0WQ	0	2022	low	17.61
TCGA-A5-A0GR-01A	TCGA-A5-A0GR	0	1120	low	16.17
TCGA-AX-A1CK-01A	TCGA-AX-A1CK	0	2441	high	19.94
TCGA-AP-A0LS-01A	TCGA-AP-A0LS	0	2904	high	20.04
TCGA-AX-A06D-01A	TCGA-AX-A06D	1	373	low	15.91
TCGA-AX-A1C9-01A	TCGA-AX-A1C9	0	802	high	18.58
TCGA-D1-A17T-01A	TCGA-D1-A17T	0	71	high	18.62
TCGA-AX-A1CJ-01A	TCGA-AX-A1CJ	0	2233	high	20.02
TCGA-BK-A0CB-01A	TCGA-BK-A0CB	0	1092	high	19.4
TCGA-AX-A05Z-01A	TCGA-AX-A05Z	0	2175	high	19.89
TCGA-A5-A0GX-01A	TCGA-A5-A0GX	0	2088	high	19.31
TCGA-BS-A0UT-01A	TCGA-BS-A0UT	0	2212	low	17.56
TCGA-D1-A16Q-01A	TCGA-D1-A16Q	0	324	high	19.17
TCGA-D1-A169-01A	TCGA-D1-A169	0	1135	high	20.96
TCGA-D1-A16J-01A	TCGA-D1-A16J	0	910	high	18.62
TCGA-D1-A17F-01A	TCGA-D1-A17F	0	39	high	20.5
TCGA-A5-A0R8-01A	TCGA-A5-A0R8	0	596	low	17.45
TCGA-A5-A0GJ-01A	TCGA-A5-A0GJ	0	2000	high	20.51
TCGA-D1-A17N-01A	TCGA-D1-A17N	0	46	high	19.7
TCGA-B5-A1MZ-01A	TCGA-B5-A1MZ	0	1598	high	19.13
TCGA-B5-A0K9-01A	TCGA-B5-A0K9	1	409	high	18.95
TCGA-A5-A0GU-01A	TCGA-A5-A0GU	0	860	high	19.11
TCGA-D1-A162-01A	TCGA-D1-A162	0	1145	high	20.33
TCGA-KJ-A3U4-01A	TCGA-KJ-A3U4	0	1095	high	18.43
TCGA-EY-A548-01A	TCGA-EY-A548	0	430	high	19.87
TCGA-D1-A0ZN-01A	TCGA-D1-A0ZN	0	512	high	18.85
TCGA-D1-A165-01A	TCGA-D1-A165	0	20	high	19.73
TCGA-EY-A1GD-01A	TCGA-EY-A1GD	0	1639	high	18.54
TCGA-4E-A92E-01A	TCGA-4E-A92E	0	13	low	18.07
TCGA-BK-A56F-01A	TCGA-BK-A56F	0	401	high	19.44
TCGA-AX-A1CI-01A	TCGA-AX-A1CI	0	2600	high	20.7
TCGA-B5-A0K1-01A	TCGA-B5-A0K1	0	1110	low	17.74
TCGA-D1-A15W-01A	TCGA-D1-A15W	0	915	high	19.12
TCGA-SJ-A6ZI-01A	TCGA-SJ-A6ZI	0	631	high	18.76
TCGA-AX-A062-01A	TCGA-AX-A062	0	1399	low	17.7
TCGA-BG-A0VX-01A	TCGA-BG-A0VX	0	1043	low	17.29
TCGA-B5-A121-01A	TCGA-B5-A121	0	504	high	18.5
TCGA-B5-A0JT-01A	TCGA-B5-A0JT	0	1682	low	18.16
TCGA-B5-A11Z-01A	TCGA-B5-A11Z	0	528	high	18.95
TCGA-AP-A05P-01A	TCGA-AP-A05P	0	636	low	17.26
TCGA-QF-A5YT-01A	TCGA-QF-A5YT	0	1215	low	17.17
TCGA-D1-A1O5-01A	TCGA-D1-A1O5	0	458	high	18.61
TCGA-B5-A11Y-01A	TCGA-B5-A11Y	0	560	high	19.53
TCGA-BG-A0VZ-01A	TCGA-BG-A0VZ	0	1601	high	19.2
TCGA-AP-A05N-01A	TCGA-AP-A05N	1	726	low	18.23
TCGA-B5-A0K0-01A	TCGA-B5-A0K0	0	1478	low	16.76
TCGA-B5-A0K7-01A	TCGA-B5-A0K7	0	1933	high	19.76
TCGA-QS-A5YQ-01A	TCGA-QS-A5YQ	0	759	high	19.97
TCGA-B5-A0JS-01A	TCGA-B5-A0JS	0	2627	high	19.28
TCGA-EY-A1GE-01A	TCGA-EY-A1GE	0	741	high	18.96
TCGA-AX-A05T-01A	TCGA-AX-A05T	0	1010	low	17.57
TCGA-BG-A0MO-01A	TCGA-BG-A0MO	0	1309	high	20.44
TCGA-D1-A16E-01A	TCGA-D1-A16E	0	1119	low	17.16
TCGA-BG-A0M0-01A	TCGA-BG-A0M0	0	588	high	20.33
TCGA-BS-A0UA-01A	TCGA-BS-A0UA	0	3495	high	19.26
TCGA-BG-A0MG-01A	TCGA-BG-A0MG	0	1477	low	15.1
TCGA-B5-A0K2-01A	TCGA-B5-A0K2	0	2209	low	17.77
TCGA-AX-A05U-01A	TCGA-AX-A05U	0	903	high	18.78
TCGA-BG-A0W2-01A	TCGA-BG-A0W2	0	1721	low	17.87
TCGA-D1-A1NS-01A	TCGA-D1-A1NS	0	43	high	19.94
TCGA-B5-A11O-01A	TCGA-B5-A11O	0	2609	low	18.13
TCGA-AX-A06L-01A	TCGA-AX-A06L	0	1845	high	19.96
TCGA-BS-A0U5-01A	TCGA-BS-A0U5	0	2935	low	17.17
TCGA-BS-A0UL-01A	TCGA-BS-A0UL	0	2481	high	19.03
TCGA-D1-A17M-01A	TCGA-D1-A17M	0	311	high	19.15
TCGA-B5-A11V-01A	TCGA-B5-A11V	0	595	high	19.19
TCGA-BS-A0UM-01A	TCGA-BS-A0UM	0	2644	high	20.14
TCGA-D1-A16O-01A	TCGA-D1-A16O	0	1023	high	20.42
TCGA-BG-A0VV-01A	TCGA-BG-A0VV	0	1553	high	19.46
TCGA-A5-A0GQ-01A	TCGA-A5-A0GQ	0	2247	high	19.29
TCGA-BG-A0YU-01A	TCGA-BG-A0YU	0	451	high	19.96
TCGA-A5-A0GM-01A	TCGA-A5-A0GM	0	1841	high	19.26
TCGA-BG-A0MQ-01A	TCGA-BG-A0MQ	0	1817	high	20.06
TCGA-B5-A11M-01A	TCGA-B5-A11M	0	1362	high	19.25
TCGA-D1-A0ZO-01A	TCGA-D1-A0ZO	0	602	high	19.85
TCGA-BS-A0V6-01A	TCGA-BS-A0V6	0	2725	high	18.74
TCGA-BG-A0MU-01A	TCGA-BG-A0MU	0	617	high	20.31
TCGA-D1-A17H-01A	TCGA-D1-A17H	0	852	high	18.82
TCGA-AX-A06H-01A	TCGA-AX-A06H	0	833	high	19.36
TCGA-D1-A16R-01A	TCGA-D1-A16R	0	21	low	17.07
TCGA-AX-A05Y-01A	TCGA-AX-A05Y	0	2684	high	19.64
TCGA-D1-A1O7-01A	TCGA-D1-A1O7	0	32	high	18.7
TCGA-A5-A0GG-01A	TCGA-A5-A0GG	0	3650	low	17.29
TCGA-AP-A0LV-01A	TCGA-AP-A0LV	0	763	low	17.88
TCGA-D1-A1NZ-01A	TCGA-D1-A1NZ	0	548	high	20.21
TCGA-D1-A103-01A	TCGA-D1-A103	0	669	high	19.24
TCGA-A5-A0GP-01A	TCGA-A5-A0GP	0	1416	high	18.7
TCGA-B5-A11G-01A	TCGA-B5-A11G	0	3448	high	21.21
TCGA-D1-A161-01A	TCGA-D1-A161	0	892	high	20.37
TCGA-BS-A0TD-01A	TCGA-BS-A0TD	0	2379	high	19.47
TCGA-B5-A11N-01A	TCGA-B5-A11N	0	1876	high	19.7
TCGA-EY-A1GT-01A	TCGA-EY-A1GT	0	490	low	17.78
TCGA-EY-A1GP-01A	TCGA-EY-A1GP	0	573	low	14.99
TCGA-AX-A05W-01A	TCGA-AX-A05W	0	2450	high	19.25
TCGA-BS-A0U8-01A	TCGA-BS-A0U8	0	2963	high	19.86
TCGA-AP-A0LN-01A	TCGA-AP-A0LN	0	2510	high	18.46
TCGA-BS-A0TC-01A	TCGA-BS-A0TC	0	2602	high	20.16
TCGA-BK-A0C9-01A	TCGA-BK-A0C9	0	1092	high	21.25
TCGA-D1-A17S-01A	TCGA-D1-A17S	0	739	high	21.75
TCGA-D1-A17L-01A	TCGA-D1-A17L	0	802	high	21.52
TCGA-A5-A0GN-01A	TCGA-A5-A0GN	0	1841	high	19.44
TCGA-A5-A0GV-01A	TCGA-A5-A0GV	0	1643	high	19.64
TCGA-D1-A17C-01A	TCGA-D1-A17C	0	30	high	19.63
TCGA-AP-A0LP-01A	TCGA-AP-A0LP	0	1875	high	18.94
TCGA-AJ-A8CT-01A	TCGA-AJ-A8CT	0	82	high	19.9
TCGA-AP-A0LL-01A	TCGA-AP-A0LL	0	2554	high	22.03
TCGA-BG-A0VW-01A	TCGA-BG-A0VW	0	1582	high	19.76
TCGA-AP-A1DM-01A	TCGA-AP-A1DM	0	1700	high	19.76
TCGA-BS-A0V4-01A	TCGA-BS-A0V4	0	1810	high	21.67
TCGA-BG-A18A-01A	TCGA-BG-A18A	0	426	high	19.51
TCGA-B5-A11Q-01A	TCGA-B5-A11Q	0	976	high	22.25
TCGA-AP-A0LJ-01A	TCGA-AP-A0LJ	0	1421	high	19.1
TCGA-B5-A0K6-01A	TCGA-B5-A0K6	0	1953	high	19.19
TCGA-BG-A0MC-01A	TCGA-BG-A0MC	0	1263	high	19.41
TCGA-D1-A16Y-01A	TCGA-D1-A16Y	0	532	low	17.15
TCGA-BS-A0UJ-01A	TCGA-BS-A0UJ	0	2506	high	18.53
TCGA-BS-A0V7-01A	TCGA-BS-A0V7	0	1934	high	20.28
TCGA-KP-A3VZ-01A	TCGA-KP-A3VZ	0	722	low	12.57
TCGA-D1-A15X-01A	TCGA-D1-A15X	0	909	low	17.73
TCGA-D1-A16G-01A	TCGA-D1-A16G	1	834	low	17.92
TCGA-A5-A1OF-01A	TCGA-A5-A1OF	0	973	low	17.93
TCGA-AP-A1DQ-01A	TCGA-AP-A1DQ	1	1423	low	14.87
TCGA-FI-A3PX-01A	TCGA-FI-A3PX	0	2384	low	12.44
TCGA-FI-A3PV-01A	TCGA-FI-A3PV	1	1249	low	16.47
TCGA-AP-A3K1-01A	TCGA-AP-A3K1	1	666	low	12.41
TCGA-D1-A179-01A	TCGA-D1-A179	1	448	low	16.84
TCGA-D1-A16I-01A	TCGA-D1-A16I	1	350	low	17.35
TCGA-D1-A16S-01A	TCGA-D1-A16S	0	568	low	14.97
TCGA-BK-A139-01C	TCGA-BK-A139	1	943	low	16.08
TCGA-BK-A139-01A	TCGA-BK-A139	1	943	low	18.34
TCGA-BK-A4ZD-01A	TCGA-BK-A4ZD	0	506	low	17.67
TCGA-EY-A72D-01A	TCGA-EY-A72D	0	179	low	13.7
TCGA-B5-A11X-01A	TCGA-B5-A11X	0	596	high	18.74
TCGA-AJ-A3NE-01A	TCGA-AJ-A3NE	0	628	low	16.83
TCGA-D1-A1NU-01A	TCGA-D1-A1NU	0	402	low	16.68
TCGA-B5-A3FH-01A	TCGA-B5-A3FH	0	841	high	20.19
TCGA-EO-A3AU-01A	TCGA-EO-A3AU	0	1543	low	17.78
TCGA-B5-A1MW-01A	TCGA-B5-A1MW	0	447	low	14.91
TCGA-EY-A2OP-01A	TCGA-EY-A2OP	0	944	low	17.09
TCGA-AX-A1CN-01A	TCGA-AX-A1CN	0	1143	low	17.61
TCGA-AJ-A3I9-01A	TCGA-AJ-A3I9	1	519	low	16.92
TCGA-BK-A0CA-01B	TCGA-BK-A0CA	0	1064	high	18.54
TCGA-D1-A1O8-01A	TCGA-D1-A1O8	1	120	low	16.15
TCGA-EO-A22T-01A	TCGA-EO-A22T	0	2035	low	15.46
TCGA-AX-A2HC-01A	TCGA-AX-A2HC	0	1044	low	11.79
TCGA-AJ-A2QL-01A	TCGA-AJ-A2QL	0	602	high	19.76
TCGA-AX-A1CE-01A	TCGA-AX-A1CE	0	1037	low	17.1
TCGA-AJ-A3NG-01A	TCGA-AJ-A3NG	0	475	low	16.15
TCGA-FI-A2F4-01A	TCGA-FI-A2F4	0	2230	high	19.81
TCGA-D1-A2G0-01A	TCGA-D1-A2G0	0	1484	low	9.914
TCGA-AJ-A3EM-01A	TCGA-AJ-A3EM	0	677	high	18.37
TCGA-B5-A0KB-01B	TCGA-B5-A0KB	0	824	low	17.13
TCGA-A5-A0GA-01A	TCGA-A5-A0GA	1	543	high	18.59
TCGA-BK-A13B-01A	TCGA-BK-A13B	0	966	high	20.04
TCGA-AJ-A5DV-01A	TCGA-AJ-A5DV	0	679	high	18.87
TCGA-E6-A2P9-01A	TCGA-E6-A2P9	0	1386	high	20.82
TCGA-AX-A3G9-01A	TCGA-AX-A3G9	0	558	low	14.67
TCGA-FI-A2CX-01A	TCGA-FI-A2CX	0	2031	low	12.93
TCGA-FI-A2D4-01A	TCGA-FI-A2D4	1	243	low	18.27
TCGA-AJ-A2QM-01A	TCGA-AJ-A2QM	0	894	low	17.52
TCGA-AJ-A3EK-01A	TCGA-AJ-A3EK	0	446	high	18.58
TCGA-FI-A2CY-01A	TCGA-FI-A2CY	0	2080	low	17.21
TCGA-BG-A0M6-01A	TCGA-BG-A0M6	1	671	low	15.13
TCGA-B5-A11R-01A	TCGA-B5-A11R	0	2349	low	18.22
TCGA-EO-A22S-01A	TCGA-EO-A22S	0	1872	low	16.82
TCGA-A5-A0GB-01A	TCGA-A5-A0GB	0	997	high	19.27
TCGA-EY-A54A-01A	TCGA-EY-A54A	0	447	low	13.14
TCGA-A5-A0VP-01A	TCGA-A5-A0VP	0	1288	high	21.1
TCGA-B5-A11U-01A	TCGA-B5-A11U	0	509	low	15.6
TCGA-BG-A220-01A	TCGA-BG-A220	0	434	low	16.2
TCGA-AJ-A2QN-01A	TCGA-AJ-A2QN	0	1069	low	17.92
TCGA-EY-A2OM-01A	TCGA-EY-A2OM	0	694	low	14.75
TCGA-DF-A2KS-01A	TCGA-DF-A2KS	0	3318	low	17.78
TCGA-B5-A3S1-01A	TCGA-B5-A3S1	0	902	low	16.47
TCGA-AX-A2H4-01A	TCGA-AX-A2H4	1	916	low	13.32
TCGA-DI-A1NN-01A	TCGA-DI-A1NN	0	1076	low	15.28
TCGA-AP-A054-01A	TCGA-AP-A054	1	709	low	15.25
TCGA-AX-A3FS-01A	TCGA-AX-A3FS	0	7	low	11.73
TCGA-EO-A3KU-01A	TCGA-EO-A3KU	0	677	low	14.49
TCGA-AX-A2H7-01A	TCGA-AX-A2H7	1	772	high	19.51
TCGA-E6-A2P8-01A	TCGA-E6-A2P8	1	72	low	15.72
TCGA-D1-A2G6-01A	TCGA-D1-A2G6	1	258	low	15.14
TCGA-DF-A2KN-01A	TCGA-DF-A2KN	0	67	high	18.73
TCGA-EO-A3B0-01A	TCGA-EO-A3B0	0	1412	low	17.2
TCGA-B5-A3FD-01A	TCGA-B5-A3FD	1	1197	high	19.8
TCGA-D1-A0ZS-01A	TCGA-D1-A0ZS	0	148	low	12.8
TCGA-B5-A5OC-01A	TCGA-B5-A5OC	0	1249	high	18.99
TCGA-AJ-A3NC-01A	TCGA-AJ-A3NC	0	1125	low	18
TCGA-E6-A1M0-01A	TCGA-E6-A1M0	0	1793	high	18.64
TCGA-B5-A1MX-01A	TCGA-B5-A1MX	0	1473	high	19.74
TCGA-BK-A0CA-01A	TCGA-BK-A0CA	0	1064	low	17.6
TCGA-AP-A051-01A	TCGA-AP-A051	0	3650	high	19.64
TCGA-B5-A11I-01A	TCGA-B5-A11I	0	2303	high	18.52
TCGA-AJ-A3BF-01A	TCGA-AJ-A3BF	0	551	low	14.22
TCGA-AX-A1C5-01A	TCGA-AX-A1C5	0	1001	high	18.52
TCGA-A5-A1OK-01A	TCGA-A5-A1OK	0	917	high	20.19
TCGA-D1-A15V-01A	TCGA-D1-A15V	0	1201	low	12.16
TCGA-EY-A1GC-01A	TCGA-EY-A1GC	0	1647	high	18.43
TCGA-FI-A2D0-01A	TCGA-FI-A2D0	0	1213	low	16.11
TCGA-B5-A3FA-01A	TCGA-B5-A3FA	0	2929	low	15.96
TCGA-D1-A3DH-01A	TCGA-D1-A3DH	0	573	low	15.59
TCGA-AX-A3FW-01A	TCGA-AX-A3FW	0	17	high	20.55
TCGA-B5-A1MU-01A	TCGA-B5-A1MU	1	1548	low	14.97
TCGA-SL-A6J9-01A	TCGA-SL-A6J9	0	2	low	18.32
TCGA-D1-A16V-01A	TCGA-D1-A16V	1	120	high	19.99
TCGA-B5-A1MR-01A	TCGA-B5-A1MR	0	3650	low	12.49
TCGA-A5-A7WK-01A	TCGA-A5-A7WK	0	560	high	18.54
TCGA-BK-A0CC-01B	TCGA-BK-A0CC	0	1067	low	14.87
TCGA-AJ-A3OL-01A	TCGA-AJ-A3OL	1	449	low	14.46
TCGA-D1-A175-01A	TCGA-D1-A175	0	202	high	20.38
TCGA-AJ-A3OJ-01A	TCGA-AJ-A3OJ	0	467	high	18.58
TCGA-AJ-A2QO-01A	TCGA-AJ-A2QO	1	1045	high	18.83
TCGA-EO-A3L0-01A	TCGA-EO-A3L0	0	1554	low	17.77
TCGA-B5-A0JY-01A	TCGA-B5-A0JY	0	2107	low	16.63
TCGA-BG-A2AD-01A	TCGA-BG-A2AD	0	609	low	15.47
TCGA-B5-A3FB-01A	TCGA-B5-A3FB	0	2844	high	18.9
TCGA-B5-A0JN-01A	TCGA-B5-A0JN	0	1939	low	12.89
TCGA-D1-A0ZZ-01A	TCGA-D1-A0ZZ	0	686	low	13.09
TCGA-AX-A2HA-01A	TCGA-AX-A2HA	0	2475	high	19.4
TCGA-BG-A0MA-01A	TCGA-BG-A0MA	1	326	high	18.64
TCGA-AJ-A23N-01A	TCGA-AJ-A23N	1	439	low	14.69
TCGA-EY-A4KR-01A	TCGA-EY-A4KR	1	346	low	16.04
TCGA-AJ-A3BG-01A	TCGA-AJ-A3BG	0	550	high	20.03
TCGA-A5-A2K2-01A	TCGA-A5-A2K2	0	3595	low	14.83
TCGA-A5-A0G1-01A	TCGA-A5-A0G1	1	3251	low	11.65
TCGA-AP-A0LH-01A	TCGA-AP-A0LH	1	1106	low	18.1
TCGA-A5-A2K7-01A	TCGA-A5-A2K7	0	1063	low	17.44
TCGA-EC-A1QX-01A	TCGA-EC-A1QX	0	224	low	18.29
TCGA-EO-A2CH-01A	TCGA-EO-A2CH	1	590	high	18.73
TCGA-D1-A2G5-01A	TCGA-D1-A2G5	0	1455	high	19.22
TCGA-FI-A2D5-01A	TCGA-FI-A2D5	1	421	low	17.13
TCGA-EY-A549-01A	TCGA-EY-A549	0	605	high	18.76
TCGA-AJ-A3BK-01A	TCGA-AJ-A3BK	0	1031	high	19.11
TCGA-B5-A0JX-01A	TCGA-B5-A0JX	0	1787	low	17.82
TCGA-D1-A3JP-01A	TCGA-D1-A3JP	0	515	high	19.56
TCGA-AJ-A3EL-01A	TCGA-AJ-A3EL	0	684	low	17.68
TCGA-AP-A056-01A	TCGA-AP-A056	0	2618	low	17.85
TCGA-BK-A0CC-01A	TCGA-BK-A0CC	0	1067	low	15.03
TCGA-AX-A3FT-01A	TCGA-AX-A3FT	0	6	low	15.13
TCGA-D1-A3DA-01A	TCGA-D1-A3DA	0	483	low	17.09
TCGA-AX-A2HJ-01A	TCGA-AX-A2HJ	0	935	high	19.28
TCGA-AX-A3GI-01A	TCGA-AX-A3GI	0	12	high	19.28
TCGA-AX-A2IN-01A	TCGA-AX-A2IN	1	947	low	15.38
TCGA-A5-A0GW-01A	TCGA-A5-A0GW	0	706	low	15.28
TCGA-AX-A2HH-01A	TCGA-AX-A2HH	0	540	low	16.28
TCGA-EO-A22U-01A	TCGA-EO-A22U	0	1407	high	18.43
TCGA-BK-A26L-01A	TCGA-BK-A26L	0	734	low	16.69
TCGA-B5-A11E-01A	TCGA-B5-A11E	0	1820	low	15.55
TCGA-B5-A3F9-01A	TCGA-B5-A3F9	0	3650	high	18.56
TCGA-AX-A3FZ-01A	TCGA-AX-A3FZ	0	6	low	13.53
TCGA-FI-A2D6-01A	TCGA-FI-A2D6	1	767	low	11.7
TCGA-FI-A2D2-01A	TCGA-FI-A2D2	1	2352	low	18.12
TCGA-BG-A0MS-01A	TCGA-BG-A0MS	0	1882	low	17.57
TCGA-D1-A17A-01A	TCGA-D1-A17A	0	48	high	18.98
TCGA-BG-A3EW-01A	TCGA-BG-A3EW	0	344	low	17.84
TCGA-EY-A2OQ-01A	TCGA-EY-A2OQ	0	885	low	14.36
TCGA-BG-A3PP-01A	TCGA-BG-A3PP	0	681	low	16.74
TCGA-A5-A0GH-01A	TCGA-A5-A0GH	0	2254	low	16.15
TCGA-A5-A2K4-01A	TCGA-A5-A2K4	1	871	low	15.02
TCGA-EC-A24G-01A	TCGA-EC-A24G	0	511	high	20.36
TCGA-DI-A1BU-01A	TCGA-DI-A1BU	0	1195	high	18.39
TCGA-AP-A5FX-01A	TCGA-AP-A5FX	1	1099	low	18.28
TCGA-EO-A3B1-01A	TCGA-EO-A3B1	0	820	low	13.79
TCGA-A5-A3LO-01A	TCGA-A5-A3LO	0	776	low	18.09
TCGA-D1-A0ZP-01A	TCGA-D1-A0ZP	0	911	low	13.51
TCGA-KP-A3W4-01A	TCGA-KP-A3W4	1	554	low	13.38
TCGA-D1-A1NY-01A	TCGA-D1-A1NY	0	513	high	19.21
TCGA-AP-A0LG-01A	TCGA-AP-A0LG	0	2015	high	18.43
TCGA-AX-A2HD-01A	TCGA-AX-A2HD	0	1414	high	18.58
TCGA-AP-A1DV-01A	TCGA-AP-A1DV	0	204	high	18.81
TCGA-EO-A3AS-01A	TCGA-EO-A3AS	0	1046	high	19.56
TCGA-EO-A22Y-01A	TCGA-EO-A22Y	0	1567	high	19.22
TCGA-AJ-A3QS-01A	TCGA-AJ-A3QS	0	513	low	13.84
TCGA-EO-A22X-01A	TCGA-EO-A22X	0	1752	low	16.98
TCGA-BS-A0UF-01A	TCGA-BS-A0UF	0	2611	high	18.72
TCGA-BS-A0TJ-01A	TCGA-BS-A0TJ	0	2068	low	13.7
TCGA-AX-A2H8-01A	TCGA-AX-A2H8	0	1861	low	18.18
TCGA-A5-A3LP-01A	TCGA-A5-A3LP	0	455	low	17.44
TCGA-EY-A214-01A	TCGA-EY-A214	0	438	high	19.62
TCGA-AP-A0LM-01A	TCGA-AP-A0LM	0	825	high	18.92
TCGA-AX-A3G8-01A	TCGA-AX-A3G8	0	36	low	18.21
TCGA-BG-A222-01A	TCGA-BG-A222	0	291	high	19.11
TCGA-BG-A2AE-01A	TCGA-BG-A2AE	0	721	low	17.25
TCGA-AX-A06B-01A	TCGA-AX-A06B	0	2058	high	18.4
TCGA-EY-A210-01A	TCGA-EY-A210	0	383	low	12.43
TCGA-DF-A2KZ-01A	TCGA-DF-A2KZ	0	826	high	20.36
TCGA-PG-A915-01A	TCGA-PG-A915	0	249	low	14.92
TCGA-KP-A3W0-01A	TCGA-KP-A3W0	0	404	low	15.41
TCGA-AX-A05S-01A	TCGA-AX-A05S	1	413	high	19.45
TCGA-B5-A5OE-01A	TCGA-B5-A5OE	0	1063	low	13.7
TCGA-B5-A11P-01B	TCGA-B5-A11P	0	825	high	18.84
TCGA-EO-A3AV-01A	TCGA-EO-A3AV	0	1069	low	14.42
TCGA-AJ-A3IA-01A	TCGA-AJ-A3IA	0	633	low	15.9
TCGA-PG-A5BC-01A	TCGA-PG-A5BC	0	707	low	15.62
TCGA-AX-A1CP-01A	TCGA-AX-A1CP	0	1107	low	14.05
TCGA-AP-A05O-01A	TCGA-AP-A05O	0	384	high	18.58
TCGA-DF-A2KR-01A	TCGA-DF-A2KR	0	1865	high	19.94
TCGA-BK-A26L-01C	TCGA-BK-A26L	0	734	low	15.68
TCGA-EO-A1Y7-01A	TCGA-EO-A1Y7	0	1495	low	18.21
TCGA-AX-A1CC-01A	TCGA-AX-A1CC	0	788	low	15.02
TCGA-BG-A2L7-01A	TCGA-BG-A2L7	0	612	low	17.63
TCGA-H5-A2HR-01A	TCGA-H5-A2HR	0	53	low	17.92
TCGA-EY-A2ON-01A	TCGA-EY-A2ON	1	610	low	14.18
TCGA-EY-A2OO-01A	TCGA-EY-A2OO	0	1392	low	16.97
TCGA-A5-A0G5-01A	TCGA-A5-A0G5	0	1126	low	13.27
TCGA-AX-A06F-01A	TCGA-AX-A06F	0	1748	low	16.79
TCGA-AP-A0L9-01A	TCGA-AP-A0L9	0	3650	low	11.79
TCGA-AJ-A3NF-01A	TCGA-AJ-A3NF	0	645	low	16.7
TCGA-AJ-A3TW-01A	TCGA-AJ-A3TW	0	513	low	16.37
TCGA-AJ-A3EJ-01A	TCGA-AJ-A3EJ	1	50	low	17.26
TCGA-EY-A1G8-01A	TCGA-EY-A1G8	1	456	low	17.95
TCGA-EY-A3L3-01A	TCGA-EY-A3L3	0	832	low	11.69
TCGA-AX-A2H5-01A	TCGA-AX-A2H5	0	2167	low	16.38
TCGA-DF-A2KY-01A	TCGA-DF-A2KY	0	332	low	10.61
TCGA-B5-A0K3-01A	TCGA-B5-A0K3	1	830	low	17.49
TCGA-AJ-A2QK-01A	TCGA-AJ-A2QK	0	643	high	20.14
TCGA-AX-A3G4-01A	TCGA-AX-A3G4	0	9	low	18.28
TCGA-AP-A059-01A	TCGA-AP-A059	0	1461	low	17.15
TCGA-AP-A0L8-01A	TCGA-AP-A0L8	1	1484	low	12.42
TCGA-EO-A2CG-01A	TCGA-EO-A2CG	0	1564	low	16.38
TCGA-EY-A1GV-01A	TCGA-EY-A1GV	0	481	low	15.22
TCGA-D1-A3JQ-01A	TCGA-D1-A3JQ	0	526	low	17.05
TCGA-D1-A16N-01A	TCGA-D1-A16N	0	945	high	20.13
TCGA-AP-A1E3-01A	TCGA-AP-A1E3	0	847	low	17.78
TCGA-B5-A3FC-01A	TCGA-B5-A3FC	0	2185	high	19.73
TCGA-AX-A3FX-01A	TCGA-AX-A3FX	1	1333	high	19.28
TCGA-A5-A0R6-01A	TCGA-A5-A0R6	0	1153	low	16.67
TCGA-JU-AAVI-01A	TCGA-JU-AAVI	1	540	low	17.79
TCGA-BS-A0TE-01A	TCGA-BS-A0TE	1	146	low	17.38
TCGA-A5-A0G2-01A	TCGA-A5-A0G2	0	3650	low	10.69
TCGA-DI-A1NO-01A	TCGA-DI-A1NO	1	285	low	12.71
TCGA-EO-A3KX-01A	TCGA-EO-A3KX	0	1170	low	18.23
TCGA-AX-A1C8-01A	TCGA-AX-A1C8	0	776	low	13.55
TCGA-AJ-A23M-01A	TCGA-AJ-A23M	1	616	low	16.46
TCGA-BG-A221-01A	TCGA-BG-A221	0	55	low	15.85
TCGA-EY-A1GK-01A	TCGA-EY-A1GK	0	693	high	20.16
TCGA-PG-A6IB-01A	TCGA-PG-A6IB	0	648	low	14.64
TCGA-D1-A2G7-01A	TCGA-D1-A2G7	1	1793	low	14.32
TCGA-A5-A2K3-01A	TCGA-A5-A2K3	0	2012	low	13.95
TCGA-BS-A0UV-01A	TCGA-BS-A0UV	0	2228	high	18.63
TCGA-E6-A1LX-01A	TCGA-E6-A1LX	0	711	high	20.09
TCGA-AX-A2HG-01A	TCGA-AX-A2HG	0	1163	low	12.45
TCGA-EO-A22R-01A	TCGA-EO-A22R	0	1878	low	18.32
TCGA-EY-A215-01A	TCGA-EY-A215	0	574	low	17.31
TCGA-DI-A2QU-01A	TCGA-DI-A2QU	1	946	high	19.75
TCGA-AP-A052-01A	TCGA-AP-A052	1	669	low	16.5
TCGA-EY-A5W2-01A	TCGA-EY-A5W2	0	516	high	20.45
TCGA-BG-A0M4-01A	TCGA-BG-A0M4	0	2167	high	18.94
TCGA-FI-A2EU-01A	TCGA-FI-A2EU	0	2941	low	16.44
TCGA-EO-A1Y8-01A	TCGA-EO-A1Y8	0	901	low	16.88
TCGA-B5-A0JR-01A	TCGA-B5-A0JR	0	1731	high	20.85
TCGA-AP-A1DH-01A	TCGA-AP-A1DH	0	2180	high	18.7
TCGA-DF-A2KV-01A	TCGA-DF-A2KV	0	2717	high	19.21
TCGA-AJ-A3OK-01A	TCGA-AJ-A3OK	0	485	high	20.37
TCGA-AJ-A23O-01A	TCGA-AJ-A23O	1	312	high	19.25
TCGA-AX-A060-01A	TCGA-AX-A060	0	1075	high	19.98
TCGA-KP-A3W1-01A	TCGA-KP-A3W1	0	288	low	14.93
TCGA-E6-A1LZ-01A	TCGA-E6-A1LZ	0	2406	low	15.04
TCGA-AX-A06J-01A	TCGA-AX-A06J	0	913	high	18.6
TCGA-B5-A0JZ-01A	TCGA-B5-A0JZ	0	2173	high	20.06
TCGA-PG-A7D5-01A	TCGA-PG-A7D5	0	1177	low	15.85
TCGA-A5-A2K5-01A	TCGA-A5-A2K5	0	752	high	19.21
TCGA-A5-A0G9-01A	TCGA-A5-A0G9	0	2540	high	19.27
TCGA-PG-A914-01A	TCGA-PG-A914	0	687	high	19.19
TCGA-BG-A0MK-01A	TCGA-BG-A0MK	1	1317	high	20.03
TCGA-A5-A1OH-01A	TCGA-A5-A1OH	0	1105	low	12.58
TCGA-E6-A8L9-01A	TCGA-E6-A8L9	0	1013	low	15.97
TCGA-D1-A3DG-01A	TCGA-D1-A3DG	1	130	low	17.83
TCGA-FI-A2F8-01A	TCGA-FI-A2F8	0	933	low	17
TCGA-AX-A3GB-01A	TCGA-AX-A3GB	0	440	high	19.34
TCGA-A5-A0G3-01A	TCGA-A5-A0G3	0	1428	low	16.44
TCGA-D1-A1O0-01A	TCGA-D1-A1O0	0	63	high	19.74
TCGA-AJ-A3NH-01A	TCGA-AJ-A3NH	1	1	low	15.9
TCGA-AW-A1PO-01A	TCGA-AW-A1PO	0	17	low	17.51
TCGA-B5-A5OD-01A	TCGA-B5-A5OD	0	1038	low	17.08
TCGA-B5-A1MS-01B	TCGA-B5-A1MS	1	3112	low	14.92
TCGA-EY-A1GS-01A	TCGA-EY-A1GS	1	670	low	17.89
TCGA-D1-A168-01A	TCGA-D1-A168	0	1098	high	20
TCGA-AX-A0IU-01A	TCGA-AX-A0IU	0	1087	low	14.84
TCGA-EO-A3KW-01A	TCGA-EO-A3KW	0	497	low	18.34
TCGA-D1-A1NX-01A	TCGA-D1-A1NX	0	555	low	16.74
TCGA-AP-A0LI-01A	TCGA-AP-A0LI	0	2972	low	14.77
TCGA-B5-A0K8-01A	TCGA-B5-A0K8	0	847	low	17.45
TCGA-A5-A0VQ-01A	TCGA-A5-A0VQ	0	485	high	19.56
TCGA-BS-A0TA-01A	TCGA-BS-A0TA	1	740	low	15.65
TCGA-DI-A2QT-01A	TCGA-DI-A2QT	1	377	low	14.03
TCGA-EO-A3AY-01A	TCGA-EO-A3AY	0	1158	low	17.09
TCGA-AX-A0IZ-01A	TCGA-AX-A0IZ	0	1333	low	17.4
TCGA-AX-A3G1-01A	TCGA-AX-A3G1	1	624	high	18.97
TCGA-FI-A2F9-01A	TCGA-FI-A2F9	0	1803	low	12.98
TCGA-EY-A1GW-01A	TCGA-EY-A1GW	1	337	high	20.61
TCGA-DF-A2KU-01A	TCGA-DF-A2KU	0	3067	high	19.38
TCGA-BG-A0M8-01A	TCGA-BG-A0M8	0	2020	high	19.28
TCGA-AJ-A3BD-01A	TCGA-AJ-A3BD	0	1039	low	15.2
TCGA-KP-A3W3-01A	TCGA-KP-A3W3	0	794	low	17.69
TCGA-BG-A0YV-01A	TCGA-BG-A0YV	0	382	low	14.38
TCGA-EO-A1Y5-01A	TCGA-EO-A1Y5	0	332	low	15.65
TCGA-K6-A3WQ-01A	TCGA-K6-A3WQ	1	427	low	17.11
TCGA-B5-A1N2-01A	TCGA-B5-A1N2	1	954	low	15.85
TCGA-AX-A2HF-01A	TCGA-AX-A2HF	0	848	low	10.78
TCGA-SL-A6JA-01A	TCGA-SL-A6JA	0	7	high	20.95
TCGA-BS-A0U9-01B	TCGA-BS-A0U9	0	2825	low	11.75
TCGA-AP-A0LF-01A	TCGA-AP-A0LF	0	2845	low	13.71
TCGA-AX-A2IO-01A	TCGA-AX-A2IO	0	1975	low	17.36
TCGA-EY-A1GR-01A	TCGA-EY-A1GR	0	536	low	17.3
TCGA-D1-A17D-01A	TCGA-D1-A17D	0	926	high	20.58
TCGA-AP-A05H-01A	TCGA-AP-A05H	0	1385	low	16.36
TCGA-AX-A1CF-01A	TCGA-AX-A1CF	0	2337	low	17.95
TCGA-D1-A174-01A	TCGA-D1-A174	0	594	high	21.12
TCGA-FI-A2EY-01A	TCGA-FI-A2EY	1	880	low	15.47
TCGA-EY-A3QX-01A	TCGA-EY-A3QX	1	989	high	20.24
TCGA-DI-A0WH-01A	TCGA-DI-A0WH	0	496	high	19.45
TCGA-A5-A1OG-01A	TCGA-A5-A1OG	1	973	low	15.19
TCGA-EY-A212-01A	TCGA-EY-A212	1	310	low	15.48
TCGA-BS-A0TI-01A	TCGA-BS-A0TI	0	1882	high	18.42
TCGA-B5-A1MY-01A	TCGA-B5-A1MY	1	361	low	14.5
TCGA-EY-A1GQ-01A	TCGA-EY-A1GQ	0	544	high	20.32
TCGA-AX-A2H2-01A	TCGA-AX-A2H2	1	145	low	15.56
TCGA-FI-A2EX-01A	TCGA-FI-A2EX	0	284	low	13.13
TCGA-AP-A1DK-01A	TCGA-AP-A1DK	0	2767	low	17.55
TCGA-AX-A1CR-01A	TCGA-AX-A1CR	0	701	high	20.26
TCGA-AX-A0IW-01A	TCGA-AX-A0IW	0	1149	low	14.11
TCGA-EY-A547-01A	TCGA-EY-A547	0	545	low	18.14
TCGA-DF-A2L0-01A	TCGA-DF-A2L0	1	788	high	21.08
TCGA-AP-A05A-01A	TCGA-AP-A05A	1	1944	low	16.05
TCGA-BS-A0T9-01A	TCGA-BS-A0T9	1	1428	high	18.46
TCGA-AJ-A3BI-01A	TCGA-AJ-A3BI	0	575	low	18.06
TCGA-AX-A3G3-01A	TCGA-AX-A3G3	0	42	low	15.48
TCGA-EY-A1GM-01A	TCGA-EY-A1GM	1	995	low	15.56
TCGA-AX-A1C7-01A	TCGA-AX-A1C7	0	1054	low	15.27
TCGA-AP-A05D-01A	TCGA-AP-A05D	0	1758	high	18.62
TCGA-AX-A2HK-01A	TCGA-AX-A2HK	1	90	low	11.71
TCGA-FI-A2EW-01A	TCGA-FI-A2EW	0	1795	low	15.98
TCGA-AX-A3G7-01A	TCGA-AX-A3G7	0	9	high	19.06
TCGA-D1-A1NW-01A	TCGA-D1-A1NW	0	22	low	17.67
TCGA-AP-A0LD-01A	TCGA-AP-A0LD	0	3589	low	14.47
TCGA-EO-A3AZ-01A	TCGA-EO-A3AZ	0	826	high	20.49
TCGA-BS-A0VI-01A	TCGA-BS-A0VI	0	2646	high	19.17
TCGA-AP-A0LE-01A	TCGA-AP-A0LE	0	3357	high	19.2
TCGA-AX-A1CA-01A	TCGA-AX-A1CA	0	974	low	15
TCGA-AP-A05J-01A	TCGA-AP-A05J	0	1122	high	18.66
TCGA-DI-A2QY-01A	TCGA-DI-A2QY	1	3349	low	17.65
TCGA-QS-A8F1-01A	TCGA-QS-A8F1	1	135	high	18.37

## Sheet: MYB_KM
sample	patient	OS	OS.time	gene expression RNAseq - HTSeq - FPKM-UQ: MYB	data
TCGA-B5-A11S-01A	TCGA-B5-A11S	0	2229	low	15.51
TCGA-AJ-A8CW-01A	TCGA-AJ-A8CW	0	4	low	15.08
TCGA-BK-A13C-01A	TCGA-BK-A13C	0	760	high	17.07
TCGA-AJ-A5DW-01A	TCGA-AJ-A5DW	0	390	low	13.86
TCGA-BG-A0MT-01A	TCGA-BG-A0MT	0	644	low	13.29
TCGA-BK-A6W4-01A	TCGA-BK-A6W4	0	300	high	15.59
TCGA-B5-A11J-01A	TCGA-B5-A11J	0	1656	high	15.69
TCGA-D1-A167-01A	TCGA-D1-A167	0	478	high	16.04
TCGA-EY-A1GL-01A	TCGA-EY-A1GL	0	1014	low	13.91
TCGA-EY-A1GI-01A	TCGA-EY-A1GI	0	710	high	17.03
TCGA-EY-A1GH-01A	TCGA-EY-A1GH	0	710	high	17.31
TCGA-B5-A0JU-01B	TCGA-B5-A0JU	0	1802	low	15.4
TCGA-B5-A0JV-01A	TCGA-B5-A0JV	0	2616	low	14.61
TCGA-AP-A1E0-01A	TCGA-AP-A1E0	0	1832	high	16.86
TCGA-EY-A1GF-01A	TCGA-EY-A1GF	0	826	high	17.63
TCGA-A5-A7WJ-01A	TCGA-A5-A7WJ	0	341	high	15.83
TCGA-B5-A11L-01B	TCGA-B5-A11L	1	2240	low	15.02
TCGA-BK-A6W3-01A	TCGA-BK-A6W3	0	305	low	15.39
TCGA-PG-A916-01A	TCGA-PG-A916	0	522	high	17.15
TCGA-B5-A11H-01A	TCGA-B5-A11H	0	2687	low	15.06
TCGA-AX-A0IS-01A	TCGA-AX-A0IS	1	1858	low	15.52
TCGA-D1-A16B-01A	TCGA-D1-A16B	0	1106	high	15.68
TCGA-B5-A11F-01A	TCGA-B5-A11F	0	3650	low	15.3
TCGA-BG-A186-01A	TCGA-BG-A186	0	419	high	15.97
TCGA-D1-A0ZU-01A	TCGA-D1-A0ZU	0	872	low	14.79
TCGA-D1-A102-01A	TCGA-D1-A102	0	135	high	15.98
TCGA-BG-A0M2-01A	TCGA-BG-A0M2	0	637	high	17.01
TCGA-D1-A17K-01A	TCGA-D1-A17K	0	854	low	13.98
TCGA-AX-A0J0-01A	TCGA-AX-A0J0	0	1220	high	16.57
TCGA-BG-A18B-01A	TCGA-BG-A18B	0	470	high	17.25
TCGA-BG-A0LW-01A	TCGA-BG-A0LW	0	566	high	15.87
TCGA-EY-A1G7-01A	TCGA-EY-A1G7	1	189	low	15.4
TCGA-AP-A1E1-01A	TCGA-AP-A1E1	0	1395	low	15.36
TCGA-QS-A744-01A	TCGA-QS-A744	0	451	low	14.59
TCGA-D1-A16D-01A	TCGA-D1-A16D	0	1141	high	15.71
TCGA-D1-A15Z-01A	TCGA-D1-A15Z	1	58	low	15.49
TCGA-D1-A16F-01A	TCGA-D1-A16F	0	80	high	16.55
TCGA-AX-A1C4-01A	TCGA-AX-A1C4	0	404	high	16.41
TCGA-B5-A1MV-01A	TCGA-B5-A1MV	0	1565	high	16.91
TCGA-AP-A0LO-01A	TCGA-AP-A0LO	1	1016	high	16.03
TCGA-A5-AB3J-01A	TCGA-A5-AB3J	0	512	high	15.85
TCGA-EY-A1GX-01A	TCGA-EY-A1GX	1	1127	high	16.65
TCGA-PG-A917-01A	TCGA-PG-A917	0	212	low	14.49
TCGA-BG-A0MH-01A	TCGA-BG-A0MH	0	1930	high	16.1
TCGA-AX-A3G6-01A	TCGA-AX-A3G6	0	8	high	15.6
TCGA-A5-A0GD-01A	TCGA-A5-A0GD	1	3423	high	16.52
TCGA-A5-A0VO-01A	TCGA-A5-A0VO	1	875	high	16.13
TCGA-EY-A1GO-01A	TCGA-EY-A1GO	0	586	high	15.59
TCGA-BG-A18C-01A	TCGA-BG-A18C	0	470	low	15.33
TCGA-BG-A0MI-01A	TCGA-BG-A0MI	1	714	high	16.01
TCGA-2E-A9G8-01A	TCGA-2E-A9G8	0	1249	high	18.31
TCGA-AJ-A8CV-01A	TCGA-AJ-A8CV	0	1068	high	17.45
TCGA-D1-A17B-01A	TCGA-D1-A17B	0	213	high	16.31
TCGA-BG-A0LX-01A	TCGA-BG-A0LX	0	614	low	13.6
TCGA-EY-A1GU-01A	TCGA-EY-A1GU	1	997	high	15.87
TCGA-BG-A0M7-01A	TCGA-BG-A0M7	0	1937	high	15.76
TCGA-D1-A17U-01A	TCGA-D1-A17U	0	697	high	17.22
TCGA-BG-A0RY-01A	TCGA-BG-A0RY	0	469	low	15.14
TCGA-BG-A187-01A	TCGA-BG-A187	0	448	high	16.04
TCGA-5B-A90C-01A	TCGA-5B-A90C	0	1202	high	16.13
TCGA-AX-A0J1-01A	TCGA-AX-A0J1	0	2354	high	15.76
TCGA-BS-A0U7-01A	TCGA-BS-A0U7	1	935	low	15.39
TCGA-EC-A1NJ-01A	TCGA-EC-A1NJ	0	488	high	15.61
TCGA-A5-A0RA-01A	TCGA-A5-A0RA	0	884	high	17.47
TCGA-AP-A1DR-01A	TCGA-AP-A1DR	0	1495	high	15.89
TCGA-QF-A5YS-01A	TCGA-QF-A5YS	0	689	high	15.59
TCGA-EY-A1H0-01A	TCGA-EY-A1H0	0	588	high	17.72
TCGA-A5-A0R7-01A	TCGA-A5-A0R7	0	535	low	15.02
TCGA-A5-A1OJ-01A	TCGA-A5-A1OJ	0	1006	low	14.46
TCGA-AX-A064-01A	TCGA-AX-A064	0	1517	high	17.88
TCGA-5S-A9Q8-01A	TCGA-5S-A9Q8	0	313	high	15.7
TCGA-D1-A176-01A	TCGA-D1-A176	0	917	high	15.89
TCGA-D1-A0ZR-01A	TCGA-D1-A0ZR	0	17	high	17.89
TCGA-QS-A5YR-01A	TCGA-QS-A5YR	0	719	high	17.21
TCGA-BS-A0TG-01A	TCGA-BS-A0TG	0	2371	low	12.82
TCGA-AX-A063-01A	TCGA-AX-A063	0	2417	high	15.79
TCGA-D1-A0ZV-01A	TCGA-D1-A0ZV	0	728	low	15.48
TCGA-BG-A0W1-01A	TCGA-BG-A0W1	0	122	low	15.47
TCGA-A5-A0GE-01A	TCGA-A5-A0GE	0	3205	high	16.63
TCGA-B5-A11W-01A	TCGA-B5-A11W	0	593	high	17.69
TCGA-BG-A0M3-01A	TCGA-BG-A0M3	0	1071	high	17.02
TCGA-D1-A177-01A	TCGA-D1-A177	0	548	low	14.88
TCGA-D1-A163-01A	TCGA-D1-A163	0	991	high	15.6
TCGA-D1-A101-01A	TCGA-D1-A101	0	53	low	15.38
TCGA-BS-A0V8-01A	TCGA-BS-A0V8	0	2544	low	14.67
TCGA-AP-A0LT-01A	TCGA-AP-A0LT	0	1497	high	16.95
TCGA-SJ-A6ZJ-01A	TCGA-SJ-A6ZJ	0	556	high	15.9
TCGA-D1-A16X-01A	TCGA-D1-A16X	0	111	high	16.19
TCGA-BG-A0VT-01A	TCGA-BG-A0VT	0	1568	high	17.1
TCGA-D1-A160-01A	TCGA-D1-A160	0	112	high	15.98
TCGA-DI-A1BY-01A	TCGA-DI-A1BY	0	1114	high	15.94
TCGA-BG-A0M9-01A	TCGA-BG-A0M9	0	2270	high	16.97
TCGA-D1-A17Q-01A	TCGA-D1-A17Q	0	54	high	15.78
TCGA-A5-A0R9-01A	TCGA-A5-A0R9	0	749	low	15.35
TCGA-A5-A0GI-01A	TCGA-A5-A0GI	0	2682	high	16.27
TCGA-D1-A17R-01A	TCGA-D1-A17R	1	339	high	15.93
TCGA-B5-A0K4-01A	TCGA-B5-A0K4	0	1757	low	12.56
TCGA-AP-A1DP-01A	TCGA-AP-A1DP	1	1081	high	17.92
TCGA-AP-A1E4-01A	TCGA-AP-A1E4	0	1555	low	15.03
TCGA-AP-A1DO-01A	TCGA-AP-A1DO	0	952	high	16.17
TCGA-BS-A0WQ-01A	TCGA-BS-A0WQ	0	2022	high	16.27
TCGA-A5-A0GR-01A	TCGA-A5-A0GR	0	1120	low	12.64
TCGA-AX-A1CK-01A	TCGA-AX-A1CK	0	2441	high	15.9
TCGA-AP-A0LS-01A	TCGA-AP-A0LS	0	2904	low	15.14
TCGA-AX-A06D-01A	TCGA-AX-A06D	1	373	low	13.78
TCGA-AX-A1C9-01A	TCGA-AX-A1C9	0	802	high	16.62
TCGA-D1-A17T-01A	TCGA-D1-A17T	0	71	high	16.27
TCGA-AX-A1CJ-01A	TCGA-AX-A1CJ	0	2233	low	15.27
TCGA-BK-A0CB-01A	TCGA-BK-A0CB	0	1092	low	13.82
TCGA-AX-A05Z-01A	TCGA-AX-A05Z	0	2175	low	15.39
TCGA-A5-A0GX-01A	TCGA-A5-A0GX	0	2088	low	15.3
TCGA-BS-A0UT-01A	TCGA-BS-A0UT	0	2212	low	14.19
TCGA-D1-A16Q-01A	TCGA-D1-A16Q	0	324	low	15.23
TCGA-D1-A169-01A	TCGA-D1-A169	0	1135	high	15.89
TCGA-D1-A16J-01A	TCGA-D1-A16J	0	910	high	15.95
TCGA-D1-A17F-01A	TCGA-D1-A17F	0	39	high	16.56
TCGA-A5-A0R8-01A	TCGA-A5-A0R8	0	596	high	16.93
TCGA-A5-A0GJ-01A	TCGA-A5-A0GJ	0	2000	low	15.31
TCGA-D1-A17N-01A	TCGA-D1-A17N	0	46	low	15.03
TCGA-B5-A1MZ-01A	TCGA-B5-A1MZ	0	1598	low	15.17
TCGA-B5-A0K9-01A	TCGA-B5-A0K9	1	409	low	14.05
TCGA-A5-A0GU-01A	TCGA-A5-A0GU	0	860	low	14.66
TCGA-D1-A162-01A	TCGA-D1-A162	0	1145	low	15.44
TCGA-KJ-A3U4-01A	TCGA-KJ-A3U4	0	1095	high	17.48
TCGA-EY-A548-01A	TCGA-EY-A548	0	430	low	13.65
TCGA-D1-A0ZN-01A	TCGA-D1-A0ZN	0	512	high	16.07
TCGA-D1-A165-01A	TCGA-D1-A165	0	20	high	15.75
TCGA-EY-A1GD-01A	TCGA-EY-A1GD	0	1639	high	15.97
TCGA-4E-A92E-01A	TCGA-4E-A92E	0	13	high	15.67
TCGA-BK-A56F-01A	TCGA-BK-A56F	0	401	high	17.37
TCGA-AX-A1CI-01A	TCGA-AX-A1CI	0	2600	high	16.38
TCGA-B5-A0K1-01A	TCGA-B5-A0K1	0	1110	high	17.44
TCGA-D1-A15W-01A	TCGA-D1-A15W	0	915	low	15.52
TCGA-SJ-A6ZI-01A	TCGA-SJ-A6ZI	0	631	high	16.43
TCGA-AX-A062-01A	TCGA-AX-A062	0	1399	high	16.35
TCGA-BG-A0VX-01A	TCGA-BG-A0VX	0	1043	high	15.76
TCGA-B5-A121-01A	TCGA-B5-A121	0	504	high	17.31
TCGA-B5-A0JT-01A	TCGA-B5-A0JT	0	1682	high	15.93
TCGA-B5-A11Z-01A	TCGA-B5-A11Z	0	528	high	17.11
TCGA-AP-A05P-01A	TCGA-AP-A05P	0	636	low	14.9
TCGA-QF-A5YT-01A	TCGA-QF-A5YT	0	1215	high	16.23
TCGA-D1-A1O5-01A	TCGA-D1-A1O5	0	458	low	15.13
TCGA-B5-A11Y-01A	TCGA-B5-A11Y	0	560	high	15.69
TCGA-BG-A0VZ-01A	TCGA-BG-A0VZ	0	1601	low	15.21
TCGA-AP-A05N-01A	TCGA-AP-A05N	1	726	high	16.21
TCGA-B5-A0K0-01A	TCGA-B5-A0K0	0	1478	high	16.39
TCGA-B5-A0K7-01A	TCGA-B5-A0K7	0	1933	low	15.2
TCGA-QS-A5YQ-01A	TCGA-QS-A5YQ	0	759	high	16.49
TCGA-B5-A0JS-01A	TCGA-B5-A0JS	0	2627	high	15.86
TCGA-EY-A1GE-01A	TCGA-EY-A1GE	0	741	high	17.3
TCGA-AX-A05T-01A	TCGA-AX-A05T	0	1010	high	17.15
TCGA-BG-A0MO-01A	TCGA-BG-A0MO	0	1309	low	15.04
TCGA-D1-A16E-01A	TCGA-D1-A16E	0	1119	high	16.36
TCGA-BG-A0M0-01A	TCGA-BG-A0M0	0	588	low	14.23
TCGA-BS-A0UA-01A	TCGA-BS-A0UA	0	3495	low	15.08
TCGA-BG-A0MG-01A	TCGA-BG-A0MG	0	1477	high	16.59
TCGA-B5-A0K2-01A	TCGA-B5-A0K2	0	2209	high	16.24
TCGA-AX-A05U-01A	TCGA-AX-A05U	0	903	high	16.27
TCGA-BG-A0W2-01A	TCGA-BG-A0W2	0	1721	low	15.11
TCGA-D1-A1NS-01A	TCGA-D1-A1NS	0	43	high	17.68
TCGA-B5-A11O-01A	TCGA-B5-A11O	0	2609	high	17.15
TCGA-AX-A06L-01A	TCGA-AX-A06L	0	1845	high	16.49
TCGA-BS-A0U5-01A	TCGA-BS-A0U5	0	2935	high	15.77
TCGA-BS-A0UL-01A	TCGA-BS-A0UL	0	2481	low	14.19
TCGA-D1-A17M-01A	TCGA-D1-A17M	0	311	high	16.09
TCGA-B5-A11V-01A	TCGA-B5-A11V	0	595	high	15.93
TCGA-BS-A0UM-01A	TCGA-BS-A0UM	0	2644	high	17.08
TCGA-D1-A16O-01A	TCGA-D1-A16O	0	1023	high	15.69
TCGA-BG-A0VV-01A	TCGA-BG-A0VV	0	1553	high	16.68
TCGA-A5-A0GQ-01A	TCGA-A5-A0GQ	0	2247	high	16.85
TCGA-BG-A0YU-01A	TCGA-BG-A0YU	0	451	high	17.44
TCGA-A5-A0GM-01A	TCGA-A5-A0GM	0	1841	low	14.67
TCGA-BG-A0MQ-01A	TCGA-BG-A0MQ	0	1817	low	14.57
TCGA-B5-A11M-01A	TCGA-B5-A11M	0	1362	high	16.56
TCGA-D1-A0ZO-01A	TCGA-D1-A0ZO	0	602	high	16.7
TCGA-BS-A0V6-01A	TCGA-BS-A0V6	0	2725	high	17.37
TCGA-BG-A0MU-01A	TCGA-BG-A0MU	0	617	high	15.9
TCGA-D1-A17H-01A	TCGA-D1-A17H	0	852	low	13.16
TCGA-AX-A06H-01A	TCGA-AX-A06H	0	833	high	15.86
TCGA-D1-A16R-01A	TCGA-D1-A16R	0	21	low	15.01
TCGA-AX-A05Y-01A	TCGA-AX-A05Y	0	2684	low	15.22
TCGA-D1-A1O7-01A	TCGA-D1-A1O7	0	32	high	17.37
TCGA-A5-A0GG-01A	TCGA-A5-A0GG	0	3650	high	16.44
TCGA-AP-A0LV-01A	TCGA-AP-A0LV	0	763	high	16.32
TCGA-D1-A1NZ-01A	TCGA-D1-A1NZ	0	548	high	17.2
TCGA-D1-A103-01A	TCGA-D1-A103	0	669	low	14.11
TCGA-A5-A0GP-01A	TCGA-A5-A0GP	0	1416	high	15.93
TCGA-B5-A11G-01A	TCGA-B5-A11G	0	3448	high	16.98
TCGA-D1-A161-01A	TCGA-D1-A161	0	892	high	15.7
TCGA-BS-A0TD-01A	TCGA-BS-A0TD	0	2379	high	16.52
TCGA-B5-A11N-01A	TCGA-B5-A11N	0	1876	low	14.58
TCGA-EY-A1GT-01A	TCGA-EY-A1GT	0	490	low	14.47
TCGA-EY-A1GP-01A	TCGA-EY-A1GP	0	573	low	14.58
TCGA-AX-A05W-01A	TCGA-AX-A05W	0	2450	high	16.56
TCGA-BS-A0U8-01A	TCGA-BS-A0U8	0	2963	high	16.32
TCGA-AP-A0LN-01A	TCGA-AP-A0LN	0	2510	low	14.81
TCGA-BS-A0TC-01A	TCGA-BS-A0TC	0	2602	high	16.57
TCGA-BK-A0C9-01A	TCGA-BK-A0C9	0	1092	high	16.7
TCGA-D1-A17S-01A	TCGA-D1-A17S	0	739	high	16.52
TCGA-D1-A17L-01A	TCGA-D1-A17L	0	802	low	10.88
TCGA-A5-A0GN-01A	TCGA-A5-A0GN	0	1841	low	14.3
TCGA-A5-A0GV-01A	TCGA-A5-A0GV	0	1643	high	16.23
TCGA-D1-A17C-01A	TCGA-D1-A17C	0	30	low	14.68
TCGA-AP-A0LP-01A	TCGA-AP-A0LP	0	1875	high	15.91
TCGA-AJ-A8CT-01A	TCGA-AJ-A8CT	0	82	high	17.79
TCGA-AP-A0LL-01A	TCGA-AP-A0LL	0	2554	low	14.89
TCGA-BG-A0VW-01A	TCGA-BG-A0VW	0	1582	high	16.63
TCGA-AP-A1DM-01A	TCGA-AP-A1DM	0	1700	high	16.75
TCGA-BS-A0V4-01A	TCGA-BS-A0V4	0	1810	low	13.17
TCGA-BG-A18A-01A	TCGA-BG-A18A	0	426	high	16.61
TCGA-B5-A11Q-01A	TCGA-B5-A11Q	0	976	high	17.17
TCGA-AP-A0LJ-01A	TCGA-AP-A0LJ	0	1421	high	16.6
TCGA-B5-A0K6-01A	TCGA-B5-A0K6	0	1953	low	14.9
TCGA-BG-A0MC-01A	TCGA-BG-A0MC	0	1263	high	17.25
TCGA-D1-A16Y-01A	TCGA-D1-A16Y	0	532	low	15.51
TCGA-BS-A0UJ-01A	TCGA-BS-A0UJ	0	2506	high	16.04
TCGA-BS-A0V7-01A	TCGA-BS-A0V7	0	1934	low	14.99
TCGA-KP-A3VZ-01A	TCGA-KP-A3VZ	0	722	high	17.85
TCGA-D1-A15X-01A	TCGA-D1-A15X	0	909	low	14.28
TCGA-D1-A16G-01A	TCGA-D1-A16G	1	834	low	15.43
TCGA-A5-A1OF-01A	TCGA-A5-A1OF	0	973	low	15.49
TCGA-AP-A1DQ-01A	TCGA-AP-A1DQ	1	1423	low	15.25
TCGA-FI-A3PX-01A	TCGA-FI-A3PX	0	2384	low	14.57
TCGA-FI-A3PV-01A	TCGA-FI-A3PV	1	1249	low	14
TCGA-AP-A3K1-01A	TCGA-AP-A3K1	1	666	low	14.62
TCGA-D1-A179-01A	TCGA-D1-A179	1	448	low	14.25
TCGA-D1-A16I-01A	TCGA-D1-A16I	1	350	low	14.95
TCGA-D1-A16S-01A	TCGA-D1-A16S	0	568	low	14.61
TCGA-BK-A139-01C	TCGA-BK-A139	1	943	high	16.04
TCGA-BK-A139-01A	TCGA-BK-A139	1	943	low	14.42
TCGA-BK-A4ZD-01A	TCGA-BK-A4ZD	0	506	high	16.85
TCGA-EY-A72D-01A	TCGA-EY-A72D	0	179	low	15.55
TCGA-B5-A11X-01A	TCGA-B5-A11X	0	596	high	16.2
TCGA-AJ-A3NE-01A	TCGA-AJ-A3NE	0	628	low	14.77
TCGA-D1-A1NU-01A	TCGA-D1-A1NU	0	402	low	15.35
TCGA-B5-A3FH-01A	TCGA-B5-A3FH	0	841	high	17.06
TCGA-EO-A3AU-01A	TCGA-EO-A3AU	0	1543	high	16.69
TCGA-B5-A1MW-01A	TCGA-B5-A1MW	0	447	low	15.43
TCGA-EY-A2OP-01A	TCGA-EY-A2OP	0	944	low	14.74
TCGA-AX-A1CN-01A	TCGA-AX-A1CN	0	1143	high	17.56
TCGA-AJ-A3I9-01A	TCGA-AJ-A3I9	1	519	high	18.02
TCGA-BK-A0CA-01B	TCGA-BK-A0CA	0	1064	high	18.11
TCGA-D1-A1O8-01A	TCGA-D1-A1O8	1	120	high	17.07
TCGA-EO-A22T-01A	TCGA-EO-A22T	0	2035	high	15.71
TCGA-AX-A2HC-01A	TCGA-AX-A2HC	0	1044	low	11.95
TCGA-AJ-A2QL-01A	TCGA-AJ-A2QL	0	602	high	17.17
TCGA-AX-A1CE-01A	TCGA-AX-A1CE	0	1037	low	15.05
TCGA-AJ-A3NG-01A	TCGA-AJ-A3NG	0	475	high	16.98
TCGA-FI-A2F4-01A	TCGA-FI-A2F4	0	2230	low	15.15
TCGA-D1-A2G0-01A	TCGA-D1-A2G0	0	1484	low	15.05
TCGA-AJ-A3EM-01A	TCGA-AJ-A3EM	0	677	low	15.54
TCGA-B5-A0KB-01B	TCGA-B5-A0KB	0	824	high	16.73
TCGA-A5-A0GA-01A	TCGA-A5-A0GA	1	543	low	15.26
TCGA-BK-A13B-01A	TCGA-BK-A13B	0	966	high	15.62
TCGA-AJ-A5DV-01A	TCGA-AJ-A5DV	0	679	high	17.66
TCGA-E6-A2P9-01A	TCGA-E6-A2P9	0	1386	high	17.03
TCGA-AX-A3G9-01A	TCGA-AX-A3G9	0	558	low	15.47
TCGA-FI-A2CX-01A	TCGA-FI-A2CX	0	2031	low	13.78
TCGA-FI-A2D4-01A	TCGA-FI-A2D4	1	243	high	15.78
TCGA-AJ-A2QM-01A	TCGA-AJ-A2QM	0	894	low	13.85
TCGA-AJ-A3EK-01A	TCGA-AJ-A3EK	0	446	high	15.8
TCGA-FI-A2CY-01A	TCGA-FI-A2CY	0	2080	high	15.98
TCGA-BG-A0M6-01A	TCGA-BG-A0M6	1	671	low	13.85
TCGA-B5-A11R-01A	TCGA-B5-A11R	0	2349	high	18.35
TCGA-EO-A22S-01A	TCGA-EO-A22S	0	1872	low	15.38
TCGA-A5-A0GB-01A	TCGA-A5-A0GB	0	997	low	15.07
TCGA-EY-A54A-01A	TCGA-EY-A54A	0	447	low	15.01
TCGA-A5-A0VP-01A	TCGA-A5-A0VP	0	1288	high	16.17
TCGA-B5-A11U-01A	TCGA-B5-A11U	0	509	low	14.17
TCGA-BG-A220-01A	TCGA-BG-A220	0	434	high	15.73
TCGA-AJ-A2QN-01A	TCGA-AJ-A2QN	0	1069	high	16.85
TCGA-EY-A2OM-01A	TCGA-EY-A2OM	0	694	low	15.34
TCGA-DF-A2KS-01A	TCGA-DF-A2KS	0	3318	high	17.68
TCGA-B5-A3S1-01A	TCGA-B5-A3S1	0	902	low	14.85
TCGA-AX-A2H4-01A	TCGA-AX-A2H4	1	916	low	15.21
TCGA-DI-A1NN-01A	TCGA-DI-A1NN	0	1076	high	16.84
TCGA-AP-A054-01A	TCGA-AP-A054	1	709	high	16.7
TCGA-AX-A3FS-01A	TCGA-AX-A3FS	0	7	low	10.53
TCGA-EO-A3KU-01A	TCGA-EO-A3KU	0	677	low	14.77
TCGA-AX-A2H7-01A	TCGA-AX-A2H7	1	772	low	14.48
TCGA-E6-A2P8-01A	TCGA-E6-A2P8	1	72	high	17.13
TCGA-D1-A2G6-01A	TCGA-D1-A2G6	1	258	low	15.25
TCGA-DF-A2KN-01A	TCGA-DF-A2KN	0	67	high	16.26
TCGA-EO-A3B0-01A	TCGA-EO-A3B0	0	1412	high	16.84
TCGA-B5-A3FD-01A	TCGA-B5-A3FD	1	1197	high	16.97
TCGA-D1-A0ZS-01A	TCGA-D1-A0ZS	0	148	low	14.59
TCGA-B5-A5OC-01A	TCGA-B5-A5OC	0	1249	low	15.27
TCGA-AJ-A3NC-01A	TCGA-AJ-A3NC	0	1125	high	17.05
TCGA-E6-A1M0-01A	TCGA-E6-A1M0	0	1793	low	15.34
TCGA-B5-A1MX-01A	TCGA-B5-A1MX	0	1473	low	14.86
TCGA-BK-A0CA-01A	TCGA-BK-A0CA	0	1064	high	17.69
TCGA-AP-A051-01A	TCGA-AP-A051	0	3650	high	16.91
TCGA-B5-A11I-01A	TCGA-B5-A11I	0	2303	high	17.2
TCGA-AJ-A3BF-01A	TCGA-AJ-A3BF	0	551	low	14.6
TCGA-AX-A1C5-01A	TCGA-AX-A1C5	0	1001	high	16.07
TCGA-A5-A1OK-01A	TCGA-A5-A1OK	0	917	high	16.64
TCGA-D1-A15V-01A	TCGA-D1-A15V	0	1201	low	13.96
TCGA-EY-A1GC-01A	TCGA-EY-A1GC	0	1647	low	13.15
TCGA-FI-A2D0-01A	TCGA-FI-A2D0	0	1213	high	16.49
TCGA-B5-A3FA-01A	TCGA-B5-A3FA	0	2929	low	13.49
TCGA-D1-A3DH-01A	TCGA-D1-A3DH	0	573	low	13.65
TCGA-AX-A3FW-01A	TCGA-AX-A3FW	0	17	high	16.65
TCGA-B5-A1MU-01A	TCGA-B5-A1MU	1	1548	low	14.63
TCGA-SL-A6J9-01A	TCGA-SL-A6J9	0	2	high	16.7
TCGA-D1-A16V-01A	TCGA-D1-A16V	1	120	low	14.88
TCGA-B5-A1MR-01A	TCGA-B5-A1MR	0	3650	low	14.02
TCGA-A5-A7WK-01A	TCGA-A5-A7WK	0	560	low	15.54
TCGA-BK-A0CC-01B	TCGA-BK-A0CC	0	1067	low	14.2
TCGA-AJ-A3OL-01A	TCGA-AJ-A3OL	1	449	high	16.72
TCGA-D1-A175-01A	TCGA-D1-A175	0	202	low	13.52
TCGA-AJ-A3OJ-01A	TCGA-AJ-A3OJ	0	467	high	16.73
TCGA-AJ-A2QO-01A	TCGA-AJ-A2QO	1	1045	high	16.16
TCGA-EO-A3L0-01A	TCGA-EO-A3L0	0	1554	high	15.85
TCGA-B5-A0JY-01A	TCGA-B5-A0JY	0	2107	low	15.38
TCGA-BG-A2AD-01A	TCGA-BG-A2AD	0	609	low	13.02
TCGA-B5-A3FB-01A	TCGA-B5-A3FB	0	2844	high	15.92
TCGA-B5-A0JN-01A	TCGA-B5-A0JN	0	1939	low	13.3
TCGA-D1-A0ZZ-01A	TCGA-D1-A0ZZ	0	686	low	14.3
TCGA-AX-A2HA-01A	TCGA-AX-A2HA	0	2475	high	16.76
TCGA-BG-A0MA-01A	TCGA-BG-A0MA	1	326	low	15.12
TCGA-AJ-A23N-01A	TCGA-AJ-A23N	1	439	low	14.9
TCGA-EY-A4KR-01A	TCGA-EY-A4KR	1	346	low	14.49
TCGA-AJ-A3BG-01A	TCGA-AJ-A3BG	0	550	high	15.94
TCGA-A5-A2K2-01A	TCGA-A5-A2K2	0	3595	low	12.92
TCGA-A5-A0G1-01A	TCGA-A5-A0G1	1	3251	low	13.77
TCGA-AP-A0LH-01A	TCGA-AP-A0LH	1	1106	high	16.55
TCGA-A5-A2K7-01A	TCGA-A5-A2K7	0	1063	high	15.86
TCGA-EC-A1QX-01A	TCGA-EC-A1QX	0	224	low	14.26
TCGA-EO-A2CH-01A	TCGA-EO-A2CH	1	590	high	16.47
TCGA-D1-A2G5-01A	TCGA-D1-A2G5	0	1455	high	17.02
TCGA-FI-A2D5-01A	TCGA-FI-A2D5	1	421	low	13.51
TCGA-EY-A549-01A	TCGA-EY-A549	0	605	high	17.97
TCGA-AJ-A3BK-01A	TCGA-AJ-A3BK	0	1031	high	15.78
TCGA-B5-A0JX-01A	TCGA-B5-A0JX	0	1787	high	17.22
TCGA-D1-A3JP-01A	TCGA-D1-A3JP	0	515	low	14.25
TCGA-AJ-A3EL-01A	TCGA-AJ-A3EL	0	684	low	14.8
TCGA-AP-A056-01A	TCGA-AP-A056	0	2618	low	14.55
TCGA-BK-A0CC-01A	TCGA-BK-A0CC	0	1067	low	12.6
TCGA-AX-A3FT-01A	TCGA-AX-A3FT	0	6	low	13.64
TCGA-D1-A3DA-01A	TCGA-D1-A3DA	0	483	low	15.47
TCGA-AX-A2HJ-01A	TCGA-AX-A2HJ	0	935	high	16.61
TCGA-AX-A3GI-01A	TCGA-AX-A3GI	0	12	high	16.45
TCGA-AX-A2IN-01A	TCGA-AX-A2IN	1	947	low	15.18
TCGA-A5-A0GW-01A	TCGA-A5-A0GW	0	706	high	16.01
TCGA-AX-A2HH-01A	TCGA-AX-A2HH	0	540	low	14.64
TCGA-EO-A22U-01A	TCGA-EO-A22U	0	1407	low	12.9
TCGA-BK-A26L-01A	TCGA-BK-A26L	0	734	low	13.98
TCGA-B5-A11E-01A	TCGA-B5-A11E	0	1820	high	16.33
TCGA-B5-A3F9-01A	TCGA-B5-A3F9	0	3650	high	15.73
TCGA-AX-A3FZ-01A	TCGA-AX-A3FZ	0	6	low	14.43
TCGA-FI-A2D6-01A	TCGA-FI-A2D6	1	767	low	14.55
TCGA-FI-A2D2-01A	TCGA-FI-A2D2	1	2352	low	12.67
TCGA-BG-A0MS-01A	TCGA-BG-A0MS	0	1882	high	16.4
TCGA-D1-A17A-01A	TCGA-D1-A17A	0	48	high	16.09
TCGA-BG-A3EW-01A	TCGA-BG-A3EW	0	344	low	14.74
TCGA-EY-A2OQ-01A	TCGA-EY-A2OQ	0	885	high	17.81
TCGA-BG-A3PP-01A	TCGA-BG-A3PP	0	681	low	15.41
TCGA-A5-A0GH-01A	TCGA-A5-A0GH	0	2254	high	16.37
TCGA-A5-A2K4-01A	TCGA-A5-A2K4	1	871	low	13.62
TCGA-EC-A24G-01A	TCGA-EC-A24G	0	511	high	17.56
TCGA-DI-A1BU-01A	TCGA-DI-A1BU	0	1195	high	15.83
TCGA-AP-A5FX-01A	TCGA-AP-A5FX	1	1099	high	18.17
TCGA-EO-A3B1-01A	TCGA-EO-A3B1	0	820	low	13.17
TCGA-A5-A3LO-01A	TCGA-A5-A3LO	0	776	high	15.98
TCGA-D1-A0ZP-01A	TCGA-D1-A0ZP	0	911	low	15.37
TCGA-KP-A3W4-01A	TCGA-KP-A3W4	1	554	low	14.67
TCGA-D1-A1NY-01A	TCGA-D1-A1NY	0	513	low	14.8
TCGA-AP-A0LG-01A	TCGA-AP-A0LG	0	2015	high	16.69
TCGA-AX-A2HD-01A	TCGA-AX-A2HD	0	1414	low	14.81
TCGA-AP-A1DV-01A	TCGA-AP-A1DV	0	204	low	15.2
TCGA-EO-A3AS-01A	TCGA-EO-A3AS	0	1046	high	16.31
TCGA-EO-A22Y-01A	TCGA-EO-A22Y	0	1567	high	18.05
TCGA-AJ-A3QS-01A	TCGA-AJ-A3QS	0	513	low	14.2
TCGA-EO-A22X-01A	TCGA-EO-A22X	0	1752	low	14.53
TCGA-BS-A0UF-01A	TCGA-BS-A0UF	0	2611	low	13.88
TCGA-BS-A0TJ-01A	TCGA-BS-A0TJ	0	2068	high	15.98
TCGA-AX-A2H8-01A	TCGA-AX-A2H8	0	1861	high	15.78
TCGA-A5-A3LP-01A	TCGA-A5-A3LP	0	455	low	14.58
TCGA-EY-A214-01A	TCGA-EY-A214	0	438	high	16.38
TCGA-AP-A0LM-01A	TCGA-AP-A0LM	0	825	low	14.93
TCGA-AX-A3G8-01A	TCGA-AX-A3G8	0	36	low	15.52
TCGA-BG-A222-01A	TCGA-BG-A222	0	291	low	14.8
TCGA-BG-A2AE-01A	TCGA-BG-A2AE	0	721	high	16.02
TCGA-AX-A06B-01A	TCGA-AX-A06B	0	2058	high	16.18
TCGA-EY-A210-01A	TCGA-EY-A210	0	383	high	15.69
TCGA-DF-A2KZ-01A	TCGA-DF-A2KZ	0	826	low	12.88
TCGA-PG-A915-01A	TCGA-PG-A915	0	249	high	15.69
TCGA-KP-A3W0-01A	TCGA-KP-A3W0	0	404	low	15.28
TCGA-AX-A05S-01A	TCGA-AX-A05S	1	413	low	15.58
TCGA-B5-A5OE-01A	TCGA-B5-A5OE	0	1063	low	15.21
TCGA-B5-A11P-01B	TCGA-B5-A11P	0	825	low	14.77
TCGA-EO-A3AV-01A	TCGA-EO-A3AV	0	1069	high	15.77
TCGA-AJ-A3IA-01A	TCGA-AJ-A3IA	0	633	low	14.86
TCGA-PG-A5BC-01A	TCGA-PG-A5BC	0	707	low	14.77
TCGA-AX-A1CP-01A	TCGA-AX-A1CP	0	1107	high	15.95
TCGA-AP-A05O-01A	TCGA-AP-A05O	0	384	high	17.8
TCGA-DF-A2KR-01A	TCGA-DF-A2KR	0	1865	low	15.04
TCGA-BK-A26L-01C	TCGA-BK-A26L	0	734	low	14.24
TCGA-EO-A1Y7-01A	TCGA-EO-A1Y7	0	1495	high	17.47
TCGA-AX-A1CC-01A	TCGA-AX-A1CC	0	788	low	14.56
TCGA-BG-A2L7-01A	TCGA-BG-A2L7	0	612	high	16.41
TCGA-H5-A2HR-01A	TCGA-H5-A2HR	0	53	high	16.71
TCGA-EY-A2ON-01A	TCGA-EY-A2ON	1	610	low	13.41
TCGA-EY-A2OO-01A	TCGA-EY-A2OO	0	1392	low	13.03
TCGA-A5-A0G5-01A	TCGA-A5-A0G5	0	1126	low	13.5
TCGA-AX-A06F-01A	TCGA-AX-A06F	0	1748	low	15.52
TCGA-AP-A0L9-01A	TCGA-AP-A0L9	0	3650	low	15.25
TCGA-AJ-A3NF-01A	TCGA-AJ-A3NF	0	645	low	14.57
TCGA-AJ-A3TW-01A	TCGA-AJ-A3TW	0	513	low	15.39
TCGA-AJ-A3EJ-01A	TCGA-AJ-A3EJ	1	50	high	15.74
TCGA-EY-A1G8-01A	TCGA-EY-A1G8	1	456	low	15.52
TCGA-EY-A3L3-01A	TCGA-EY-A3L3	0	832	high	16.19
TCGA-AX-A2H5-01A	TCGA-AX-A2H5	0	2167	low	12.91
TCGA-DF-A2KY-01A	TCGA-DF-A2KY	0	332	low	12.29
TCGA-B5-A0K3-01A	TCGA-B5-A0K3	1	830	high	16.54
TCGA-AJ-A2QK-01A	TCGA-AJ-A2QK	0	643	high	16.59
TCGA-AX-A3G4-01A	TCGA-AX-A3G4	0	9	low	13.44
TCGA-AP-A059-01A	TCGA-AP-A059	0	1461	high	15.92
TCGA-AP-A0L8-01A	TCGA-AP-A0L8	1	1484	low	15.36
TCGA-EO-A2CG-01A	TCGA-EO-A2CG	0	1564	high	15.95
TCGA-EY-A1GV-01A	TCGA-EY-A1GV	0	481	low	11.92
TCGA-D1-A3JQ-01A	TCGA-D1-A3JQ	0	526	high	16.47
TCGA-D1-A16N-01A	TCGA-D1-A16N	0	945	high	15.92
TCGA-AP-A1E3-01A	TCGA-AP-A1E3	0	847	low	14.36
TCGA-B5-A3FC-01A	TCGA-B5-A3FC	0	2185	low	12.11
TCGA-AX-A3FX-01A	TCGA-AX-A3FX	1	1333	high	17.13
TCGA-A5-A0R6-01A	TCGA-A5-A0R6	0	1153	high	16.05
TCGA-JU-AAVI-01A	TCGA-JU-AAVI	1	540	low	11.68
TCGA-BS-A0TE-01A	TCGA-BS-A0TE	1	146	high	16.98
TCGA-A5-A0G2-01A	TCGA-A5-A0G2	0	3650	low	13.86
TCGA-DI-A1NO-01A	TCGA-DI-A1NO	1	285	high	15.7
TCGA-EO-A3KX-01A	TCGA-EO-A3KX	0	1170	high	15.84
TCGA-AX-A1C8-01A	TCGA-AX-A1C8	0	776	low	12.6
TCGA-AJ-A23M-01A	TCGA-AJ-A23M	1	616	low	15.01
TCGA-BG-A221-01A	TCGA-BG-A221	0	55	low	13.64
TCGA-EY-A1GK-01A	TCGA-EY-A1GK	0	693	high	16.75
TCGA-PG-A6IB-01A	TCGA-PG-A6IB	0	648	low	11.6
TCGA-D1-A2G7-01A	TCGA-D1-A2G7	1	1793	low	14.16
TCGA-A5-A2K3-01A	TCGA-A5-A2K3	0	2012	high	15.75
TCGA-BS-A0UV-01A	TCGA-BS-A0UV	0	2228	high	16.07
TCGA-E6-A1LX-01A	TCGA-E6-A1LX	0	711	high	17.21
TCGA-AX-A2HG-01A	TCGA-AX-A2HG	0	1163	low	14.85
TCGA-EO-A22R-01A	TCGA-EO-A22R	0	1878	low	15.4
TCGA-EY-A215-01A	TCGA-EY-A215	0	574	low	14.61
TCGA-DI-A2QU-01A	TCGA-DI-A2QU	1	946	low	12.82
TCGA-AP-A052-01A	TCGA-AP-A052	1	669	low	14.2
TCGA-EY-A5W2-01A	TCGA-EY-A5W2	0	516	high	16.48
TCGA-BG-A0M4-01A	TCGA-BG-A0M4	0	2167	low	13.2
TCGA-FI-A2EU-01A	TCGA-FI-A2EU	0	2941	low	13.77
TCGA-EO-A1Y8-01A	TCGA-EO-A1Y8	0	901	low	14.03
TCGA-B5-A0JR-01A	TCGA-B5-A0JR	0	1731	high	16.82
TCGA-AP-A1DH-01A	TCGA-AP-A1DH	0	2180	low	14.93
TCGA-DF-A2KV-01A	TCGA-DF-A2KV	0	2717	high	16.64
TCGA-AJ-A3OK-01A	TCGA-AJ-A3OK	0	485	high	17.53
TCGA-AJ-A23O-01A	TCGA-AJ-A23O	1	312	low	15.14
TCGA-AX-A060-01A	TCGA-AX-A060	0	1075	high	16.31
TCGA-KP-A3W1-01A	TCGA-KP-A3W1	0	288	low	15.38
TCGA-E6-A1LZ-01A	TCGA-E6-A1LZ	0	2406	low	12.71
TCGA-AX-A06J-01A	TCGA-AX-A06J	0	913	high	17.66
TCGA-B5-A0JZ-01A	TCGA-B5-A0JZ	0	2173	low	15.35
TCGA-PG-A7D5-01A	TCGA-PG-A7D5	0	1177	low	15.43
TCGA-A5-A2K5-01A	TCGA-A5-A2K5	0	752	low	15.34
TCGA-A5-A0G9-01A	TCGA-A5-A0G9	0	2540	low	15.44
TCGA-PG-A914-01A	TCGA-PG-A914	0	687	low	14.7
TCGA-BG-A0MK-01A	TCGA-BG-A0MK	1	1317	high	17.15
TCGA-A5-A1OH-01A	TCGA-A5-A1OH	0	1105	low	13.66
TCGA-E6-A8L9-01A	TCGA-E6-A8L9	0	1013	low	13.87
TCGA-D1-A3DG-01A	TCGA-D1-A3DG	1	130	high	16.48
TCGA-FI-A2F8-01A	TCGA-FI-A2F8	0	933	high	15.59
TCGA-AX-A3GB-01A	TCGA-AX-A3GB	0	440	high	16.93
TCGA-A5-A0G3-01A	TCGA-A5-A0G3	0	1428	low	12.81
TCGA-D1-A1O0-01A	TCGA-D1-A1O0	0	63	low	14.72
TCGA-AJ-A3NH-01A	TCGA-AJ-A3NH	1	1	high	15.62
TCGA-AW-A1PO-01A	TCGA-AW-A1PO	0	17	high	16.95
TCGA-B5-A5OD-01A	TCGA-B5-A5OD	0	1038	low	13.81
TCGA-B5-A1MS-01B	TCGA-B5-A1MS	1	3112	low	15.5
TCGA-EY-A1GS-01A	TCGA-EY-A1GS	1	670	low	12.97
TCGA-D1-A168-01A	TCGA-D1-A168	0	1098	high	16.85
TCGA-AX-A0IU-01A	TCGA-AX-A0IU	0	1087	low	13.6
TCGA-EO-A3KW-01A	TCGA-EO-A3KW	0	497	high	16.3
TCGA-D1-A1NX-01A	TCGA-D1-A1NX	0	555	high	15.73
TCGA-AP-A0LI-01A	TCGA-AP-A0LI	0	2972	high	16.17
TCGA-B5-A0K8-01A	TCGA-B5-A0K8	0	847	low	14.89
TCGA-A5-A0VQ-01A	TCGA-A5-A0VQ	0	485	low	15.08
TCGA-BS-A0TA-01A	TCGA-BS-A0TA	1	740	high	16.71
TCGA-DI-A2QT-01A	TCGA-DI-A2QT	1	377	low	11.39
TCGA-EO-A3AY-01A	TCGA-EO-A3AY	0	1158	high	15.61
TCGA-AX-A0IZ-01A	TCGA-AX-A0IZ	0	1333	low	15.42
TCGA-AX-A3G1-01A	TCGA-AX-A3G1	1	624	high	17.92
TCGA-FI-A2F9-01A	TCGA-FI-A2F9	0	1803	low	13.49
TCGA-EY-A1GW-01A	TCGA-EY-A1GW	1	337	high	16.1
TCGA-DF-A2KU-01A	TCGA-DF-A2KU	0	3067	high	16.08
TCGA-BG-A0M8-01A	TCGA-BG-A0M8	0	2020	low	13.88
TCGA-AJ-A3BD-01A	TCGA-AJ-A3BD	0	1039	low	14.71
TCGA-KP-A3W3-01A	TCGA-KP-A3W3	0	794	high	15.61
TCGA-BG-A0YV-01A	TCGA-BG-A0YV	0	382	low	14.3
TCGA-EO-A1Y5-01A	TCGA-EO-A1Y5	0	332	low	14.9
TCGA-K6-A3WQ-01A	TCGA-K6-A3WQ	1	427	low	14.75
TCGA-B5-A1N2-01A	TCGA-B5-A1N2	1	954	low	15.34
TCGA-AX-A2HF-01A	TCGA-AX-A2HF	0	848	low	14.53
TCGA-SL-A6JA-01A	TCGA-SL-A6JA	0	7	high	16.51
TCGA-BS-A0U9-01B	TCGA-BS-A0U9	0	2825	low	14.8
TCGA-AP-A0LF-01A	TCGA-AP-A0LF	0	2845	low	13.75
TCGA-AX-A2IO-01A	TCGA-AX-A2IO	0	1975	low	15.29
TCGA-EY-A1GR-01A	TCGA-EY-A1GR	0	536	low	14.62
TCGA-D1-A17D-01A	TCGA-D1-A17D	0	926	high	17.09
TCGA-AP-A05H-01A	TCGA-AP-A05H	0	1385	low	13.88
TCGA-AX-A1CF-01A	TCGA-AX-A1CF	0	2337	low	14.03
TCGA-D1-A174-01A	TCGA-D1-A174	0	594	high	15.61
TCGA-FI-A2EY-01A	TCGA-FI-A2EY	1	880	low	14.48
TCGA-EY-A3QX-01A	TCGA-EY-A3QX	1	989	high	16.09
TCGA-DI-A0WH-01A	TCGA-DI-A0WH	0	496	low	14.91
TCGA-A5-A1OG-01A	TCGA-A5-A1OG	1	973	low	14.7
TCGA-EY-A212-01A	TCGA-EY-A212	1	310	low	13.5
TCGA-BS-A0TI-01A	TCGA-BS-A0TI	0	1882	low	15.47
TCGA-B5-A1MY-01A	TCGA-B5-A1MY	1	361	low	13.82
TCGA-EY-A1GQ-01A	TCGA-EY-A1GQ	0	544	high	15.65
TCGA-AX-A2H2-01A	TCGA-AX-A2H2	1	145	low	14.35
TCGA-FI-A2EX-01A	TCGA-FI-A2EX	0	284	low	15
TCGA-AP-A1DK-01A	TCGA-AP-A1DK	0	2767	high	16.88
TCGA-AX-A1CR-01A	TCGA-AX-A1CR	0	701	high	16.67
TCGA-AX-A0IW-01A	TCGA-AX-A0IW	0	1149	low	14.14
TCGA-EY-A547-01A	TCGA-EY-A547	0	545	high	16.98
TCGA-DF-A2L0-01A	TCGA-DF-A2L0	1	788	high	16.21
TCGA-AP-A05A-01A	TCGA-AP-A05A	1	1944	low	14.88
TCGA-BS-A0T9-01A	TCGA-BS-A0T9	1	1428	low	13.18
TCGA-AJ-A3BI-01A	TCGA-AJ-A3BI	0	575	high	16.63
TCGA-AX-A3G3-01A	TCGA-AX-A3G3	0	42	low	14.19
TCGA-EY-A1GM-01A	TCGA-EY-A1GM	1	995	high	16.4
TCGA-AX-A1C7-01A	TCGA-AX-A1C7	0	1054	low	14.53
TCGA-AP-A05D-01A	TCGA-AP-A05D	0	1758	low	14.65
TCGA-AX-A2HK-01A	TCGA-AX-A2HK	1	90	low	14.27
TCGA-FI-A2EW-01A	TCGA-FI-A2EW	0	1795	low	14.88
TCGA-AX-A3G7-01A	TCGA-AX-A3G7	0	9	high	16.56
TCGA-D1-A1NW-01A	TCGA-D1-A1NW	0	22	low	14.48
TCGA-AP-A0LD-01A	TCGA-AP-A0LD	0	3589	low	14.15
TCGA-EO-A3AZ-01A	TCGA-EO-A3AZ	0	826	low	12.76
TCGA-BS-A0VI-01A	TCGA-BS-A0VI	0	2646	low	15.48
TCGA-AP-A0LE-01A	TCGA-AP-A0LE	0	3357	high	16.2
TCGA-AX-A1CA-01A	TCGA-AX-A1CA	0	974	low	12.41
TCGA-AP-A05J-01A	TCGA-AP-A05J	0	1122	low	13.83
TCGA-DI-A2QY-01A	TCGA-DI-A2QY	1	3349	low	14.31
TCGA-QS-A8F1-01A	TCGA-QS-A8F1	1	135	high	15.95

## Sheet: PGR_KM
sample	patient	OS	OS.time	gene expression RNAseq - HTSeq - FPKM-UQ: PGR	data
TCGA-B5-A11S-01A	TCGA-B5-A11S	0	2229	high	20.85
TCGA-AJ-A8CW-01A	TCGA-AJ-A8CW	0	4	high	19.6
TCGA-BK-A13C-01A	TCGA-BK-A13C	0	760	high	20.59
TCGA-AJ-A5DW-01A	TCGA-AJ-A5DW	0	390	high	20.1
TCGA-BG-A0MT-01A	TCGA-BG-A0MT	0	644	low	17.11
TCGA-BK-A6W4-01A	TCGA-BK-A6W4	0	300	high	19.25
TCGA-B5-A11J-01A	TCGA-B5-A11J	0	1656	high	18.93
TCGA-D1-A167-01A	TCGA-D1-A167	0	478	high	18.65
TCGA-EY-A1GL-01A	TCGA-EY-A1GL	0	1014	low	14.39
TCGA-EY-A1GI-01A	TCGA-EY-A1GI	0	710	high	20.41
TCGA-EY-A1GH-01A	TCGA-EY-A1GH	0	710	high	19.7
TCGA-B5-A0JU-01B	TCGA-B5-A0JU	0	1802	high	19.01
TCGA-B5-A0JV-01A	TCGA-B5-A0JV	0	2616	high	20.01
TCGA-AP-A1E0-01A	TCGA-AP-A1E0	0	1832	high	17.87
TCGA-EY-A1GF-01A	TCGA-EY-A1GF	0	826	high	20.66
TCGA-A5-A7WJ-01A	TCGA-A5-A7WJ	0	341	high	17.25
TCGA-B5-A11L-01B	TCGA-B5-A11L	1	2240	low	16.6
TCGA-BK-A6W3-01A	TCGA-BK-A6W3	0	305	high	18.73
TCGA-PG-A916-01A	TCGA-PG-A916	0	522	high	19.78
TCGA-B5-A11H-01A	TCGA-B5-A11H	0	2687	low	12.38
TCGA-AX-A0IS-01A	TCGA-AX-A0IS	1	1858	high	18.41
TCGA-D1-A16B-01A	TCGA-D1-A16B	0	1106	high	18.98
TCGA-B5-A11F-01A	TCGA-B5-A11F	0	3650	high	20.15
TCGA-BG-A186-01A	TCGA-BG-A186	0	419	high	19.32
TCGA-D1-A0ZU-01A	TCGA-D1-A0ZU	0	872	high	19
TCGA-D1-A102-01A	TCGA-D1-A102	0	135	high	19.72
TCGA-BG-A0M2-01A	TCGA-BG-A0M2	0	637	high	18.08
TCGA-D1-A17K-01A	TCGA-D1-A17K	0	854	high	18.4
TCGA-AX-A0J0-01A	TCGA-AX-A0J0	0	1220	low	11.09
TCGA-BG-A18B-01A	TCGA-BG-A18B	0	470	high	20.37
TCGA-BG-A0LW-01A	TCGA-BG-A0LW	0	566	high	18.63
TCGA-EY-A1G7-01A	TCGA-EY-A1G7	1	189	low	11.67
TCGA-AP-A1E1-01A	TCGA-AP-A1E1	0	1395	high	19.34
TCGA-QS-A744-01A	TCGA-QS-A744	0	451	low	15.91
TCGA-D1-A16D-01A	TCGA-D1-A16D	0	1141	high	17.96
TCGA-D1-A15Z-01A	TCGA-D1-A15Z	1	58	high	18.28
TCGA-D1-A16F-01A	TCGA-D1-A16F	0	80	high	17.94
TCGA-AX-A1C4-01A	TCGA-AX-A1C4	0	404	low	14.96
TCGA-B5-A1MV-01A	TCGA-B5-A1MV	0	1565	high	19.32
TCGA-AP-A0LO-01A	TCGA-AP-A0LO	1	1016	high	19.47
TCGA-A5-AB3J-01A	TCGA-A5-AB3J	0	512	high	19.83
TCGA-EY-A1GX-01A	TCGA-EY-A1GX	1	1127	high	17.45
TCGA-PG-A917-01A	TCGA-PG-A917	0	212	high	19.4
TCGA-BG-A0MH-01A	TCGA-BG-A0MH	0	1930	low	17.01
TCGA-AX-A3G6-01A	TCGA-AX-A3G6	0	8	low	13.19
TCGA-A5-A0GD-01A	TCGA-A5-A0GD	1	3423	high	18.32
TCGA-A5-A0VO-01A	TCGA-A5-A0VO	1	875	high	18.34
TCGA-EY-A1GO-01A	TCGA-EY-A1GO	0	586	low	11.59
TCGA-BG-A18C-01A	TCGA-BG-A18C	0	470	high	18.54
TCGA-BG-A0MI-01A	TCGA-BG-A0MI	1	714	high	19.1
TCGA-2E-A9G8-01A	TCGA-2E-A9G8	0	1249	low	13.27
TCGA-AJ-A8CV-01A	TCGA-AJ-A8CV	0	1068	high	19.15
TCGA-D1-A17B-01A	TCGA-D1-A17B	0	213	high	18.85
TCGA-BG-A0LX-01A	TCGA-BG-A0LX	0	614	high	19.08
TCGA-EY-A1GU-01A	TCGA-EY-A1GU	1	997	high	18.05
TCGA-BG-A0M7-01A	TCGA-BG-A0M7	0	1937	high	18.06
TCGA-D1-A17U-01A	TCGA-D1-A17U	0	697	high	18.99
TCGA-BG-A0RY-01A	TCGA-BG-A0RY	0	469	low	16.89
TCGA-BG-A187-01A	TCGA-BG-A187	0	448	high	19.67
TCGA-5B-A90C-01A	TCGA-5B-A90C	0	1202	low	15.31
TCGA-AX-A0J1-01A	TCGA-AX-A0J1	0	2354	high	18.58
TCGA-BS-A0U7-01A	TCGA-BS-A0U7	1	935	high	18
TCGA-EC-A1NJ-01A	TCGA-EC-A1NJ	0	488	high	19.38
TCGA-A5-A0RA-01A	TCGA-A5-A0RA	0	884	high	18.35
TCGA-AP-A1DR-01A	TCGA-AP-A1DR	0	1495	high	17.99
TCGA-QF-A5YS-01A	TCGA-QF-A5YS	0	689	high	18.15
TCGA-EY-A1H0-01A	TCGA-EY-A1H0	0	588	high	18.92
TCGA-A5-A0R7-01A	TCGA-A5-A0R7	0	535	high	17.77
TCGA-A5-A1OJ-01A	TCGA-A5-A1OJ	0	1006	low	17.05
TCGA-AX-A064-01A	TCGA-AX-A064	0	1517	low	17.05
TCGA-5S-A9Q8-01A	TCGA-5S-A9Q8	0	313	high	17.61
TCGA-D1-A176-01A	TCGA-D1-A176	0	917	high	18.26
TCGA-D1-A0ZR-01A	TCGA-D1-A0ZR	0	17	high	19.71
TCGA-QS-A5YR-01A	TCGA-QS-A5YR	0	719	high	17.7
TCGA-BS-A0TG-01A	TCGA-BS-A0TG	0	2371	low	13.29
TCGA-AX-A063-01A	TCGA-AX-A063	0	2417	high	18.92
TCGA-D1-A0ZV-01A	TCGA-D1-A0ZV	0	728	low	16.87
TCGA-BG-A0W1-01A	TCGA-BG-A0W1	0	122	high	19.53
TCGA-A5-A0GE-01A	TCGA-A5-A0GE	0	3205	high	19.37
TCGA-B5-A11W-01A	TCGA-B5-A11W	0	593	high	18.8
TCGA-BG-A0M3-01A	TCGA-BG-A0M3	0	1071	high	18.9
TCGA-D1-A177-01A	TCGA-D1-A177	0	548	low	16.09
TCGA-D1-A163-01A	TCGA-D1-A163	0	991	low	16.42
TCGA-D1-A101-01A	TCGA-D1-A101	0	53	high	19.17
TCGA-BS-A0V8-01A	TCGA-BS-A0V8	0	2544	high	17.38
TCGA-AP-A0LT-01A	TCGA-AP-A0LT	0	1497	low	17.02
TCGA-SJ-A6ZJ-01A	TCGA-SJ-A6ZJ	0	556	high	19.03
TCGA-D1-A16X-01A	TCGA-D1-A16X	0	111	high	18.05
TCGA-BG-A0VT-01A	TCGA-BG-A0VT	0	1568	high	19.15
TCGA-D1-A160-01A	TCGA-D1-A160	0	112	high	18.23
TCGA-DI-A1BY-01A	TCGA-DI-A1BY	0	1114	low	16.99
TCGA-BG-A0M9-01A	TCGA-BG-A0M9	0	2270	high	17.76
TCGA-D1-A17Q-01A	TCGA-D1-A17Q	0	54	high	19.2
TCGA-A5-A0R9-01A	TCGA-A5-A0R9	0	749	high	18.18
TCGA-A5-A0GI-01A	TCGA-A5-A0GI	0	2682	low	16.82
TCGA-D1-A17R-01A	TCGA-D1-A17R	1	339	high	18.15
TCGA-B5-A0K4-01A	TCGA-B5-A0K4	0	1757	high	19.19
TCGA-AP-A1DP-01A	TCGA-AP-A1DP	1	1081	high	18.64
TCGA-AP-A1E4-01A	TCGA-AP-A1E4	0	1555	low	12.61
TCGA-AP-A1DO-01A	TCGA-AP-A1DO	0	952	low	16.04
TCGA-BS-A0WQ-01A	TCGA-BS-A0WQ	0	2022	high	18.34
TCGA-A5-A0GR-01A	TCGA-A5-A0GR	0	1120	low	15.42
TCGA-AX-A1CK-01A	TCGA-AX-A1CK	0	2441	high	18.76
TCGA-AP-A0LS-01A	TCGA-AP-A0LS	0	2904	high	17.89
TCGA-AX-A06D-01A	TCGA-AX-A06D	1	373	low	11.32
TCGA-AX-A1C9-01A	TCGA-AX-A1C9	0	802	high	18.63
TCGA-D1-A17T-01A	TCGA-D1-A17T	0	71	high	17.95
TCGA-AX-A1CJ-01A	TCGA-AX-A1CJ	0	2233	high	18.66
TCGA-BK-A0CB-01A	TCGA-BK-A0CB	0	1092	low	16.85
TCGA-AX-A05Z-01A	TCGA-AX-A05Z	0	2175	low	16.29
TCGA-A5-A0GX-01A	TCGA-A5-A0GX	0	2088	high	17.38
TCGA-BS-A0UT-01A	TCGA-BS-A0UT	0	2212	low	12.53
TCGA-D1-A16Q-01A	TCGA-D1-A16Q	0	324	high	18.31
TCGA-D1-A169-01A	TCGA-D1-A169	0	1135	high	17.81
TCGA-D1-A16J-01A	TCGA-D1-A16J	0	910	low	11.9
TCGA-D1-A17F-01A	TCGA-D1-A17F	0	39	high	17.69
TCGA-A5-A0R8-01A	TCGA-A5-A0R8	0	596	low	15.92
TCGA-A5-A0GJ-01A	TCGA-A5-A0GJ	0	2000	high	17.77
TCGA-D1-A17N-01A	TCGA-D1-A17N	0	46	high	18.13
TCGA-B5-A1MZ-01A	TCGA-B5-A1MZ	0	1598	high	19.54
TCGA-B5-A0K9-01A	TCGA-B5-A0K9	1	409	low	15.61
TCGA-A5-A0GU-01A	TCGA-A5-A0GU	0	860	high	20.1
TCGA-D1-A162-01A	TCGA-D1-A162	0	1145	high	19.93
TCGA-KJ-A3U4-01A	TCGA-KJ-A3U4	0	1095	low	11.38
TCGA-EY-A548-01A	TCGA-EY-A548	0	430	high	20.02
TCGA-D1-A0ZN-01A	TCGA-D1-A0ZN	0	512	high	18.74
TCGA-D1-A165-01A	TCGA-D1-A165	0	20	high	20.35
TCGA-EY-A1GD-01A	TCGA-EY-A1GD	0	1639	high	19.61
TCGA-4E-A92E-01A	TCGA-4E-A92E	0	13	high	19.19
TCGA-BK-A56F-01A	TCGA-BK-A56F	0	401	high	19.72
TCGA-AX-A1CI-01A	TCGA-AX-A1CI	0	2600	high	18.87
TCGA-B5-A0K1-01A	TCGA-B5-A0K1	0	1110	high	18.91
TCGA-D1-A15W-01A	TCGA-D1-A15W	0	915	high	17.85
TCGA-SJ-A6ZI-01A	TCGA-SJ-A6ZI	0	631	high	17.82
TCGA-AX-A062-01A	TCGA-AX-A062	0	1399	high	17.9
TCGA-BG-A0VX-01A	TCGA-BG-A0VX	0	1043	high	19.94
TCGA-B5-A121-01A	TCGA-B5-A121	0	504	high	19.76
TCGA-B5-A0JT-01A	TCGA-B5-A0JT	0	1682	high	20.24
TCGA-B5-A11Z-01A	TCGA-B5-A11Z	0	528	high	19.58
TCGA-AP-A05P-01A	TCGA-AP-A05P	0	636	high	18.36
TCGA-QF-A5YT-01A	TCGA-QF-A5YT	0	1215	high	18.46
TCGA-D1-A1O5-01A	TCGA-D1-A1O5	0	458	high	17.62
TCGA-B5-A11Y-01A	TCGA-B5-A11Y	0	560	high	18.88
TCGA-BG-A0VZ-01A	TCGA-BG-A0VZ	0	1601	high	18.47
TCGA-AP-A05N-01A	TCGA-AP-A05N	1	726	high	17.69
TCGA-B5-A0K0-01A	TCGA-B5-A0K0	0	1478	high	18.12
TCGA-B5-A0K7-01A	TCGA-B5-A0K7	0	1933	high	18.98
TCGA-QS-A5YQ-01A	TCGA-QS-A5YQ	0	759	high	18.89
TCGA-B5-A0JS-01A	TCGA-B5-A0JS	0	2627	high	19.43
TCGA-EY-A1GE-01A	TCGA-EY-A1GE	0	741	high	17.18
TCGA-AX-A05T-01A	TCGA-AX-A05T	0	1010	high	18.61
TCGA-BG-A0MO-01A	TCGA-BG-A0MO	0	1309	high	19.25
TCGA-D1-A16E-01A	TCGA-D1-A16E	0	1119	high	17.24
TCGA-BG-A0M0-01A	TCGA-BG-A0M0	0	588	high	19.78
TCGA-BS-A0UA-01A	TCGA-BS-A0UA	0	3495	high	19
TCGA-BG-A0MG-01A	TCGA-BG-A0MG	0	1477	low	16.36
TCGA-B5-A0K2-01A	TCGA-B5-A0K2	0	2209	high	17.7
TCGA-AX-A05U-01A	TCGA-AX-A05U	0	903	high	20.65
TCGA-BG-A0W2-01A	TCGA-BG-A0W2	0	1721	high	19.33
TCGA-D1-A1NS-01A	TCGA-D1-A1NS	0	43	high	18.55
TCGA-B5-A11O-01A	TCGA-B5-A11O	0	2609	high	18.88
TCGA-AX-A06L-01A	TCGA-AX-A06L	0	1845	high	18.41
TCGA-BS-A0U5-01A	TCGA-BS-A0U5	0	2935	high	18.5
TCGA-BS-A0UL-01A	TCGA-BS-A0UL	0	2481	high	19.7
TCGA-D1-A17M-01A	TCGA-D1-A17M	0	311	high	17.41
TCGA-B5-A11V-01A	TCGA-B5-A11V	0	595	high	18.91
TCGA-BS-A0UM-01A	TCGA-BS-A0UM	0	2644	high	18.58
TCGA-D1-A16O-01A	TCGA-D1-A16O	0	1023	high	18.66
TCGA-BG-A0VV-01A	TCGA-BG-A0VV	0	1553	high	19.7
TCGA-A5-A0GQ-01A	TCGA-A5-A0GQ	0	2247	high	17.7
TCGA-BG-A0YU-01A	TCGA-BG-A0YU	0	451	high	20.03
TCGA-A5-A0GM-01A	TCGA-A5-A0GM	0	1841	low	16.28
TCGA-BG-A0MQ-01A	TCGA-BG-A0MQ	0	1817	high	18.5
TCGA-B5-A11M-01A	TCGA-B5-A11M	0	1362	high	19.87
TCGA-D1-A0ZO-01A	TCGA-D1-A0ZO	0	602	high	19.45
TCGA-BS-A0V6-01A	TCGA-BS-A0V6	0	2725	high	18.94
TCGA-BG-A0MU-01A	TCGA-BG-A0MU	0	617	high	19.14
TCGA-D1-A17H-01A	TCGA-D1-A17H	0	852	high	17.21
TCGA-AX-A06H-01A	TCGA-AX-A06H	0	833	high	18.29
TCGA-D1-A16R-01A	TCGA-D1-A16R	0	21	high	18.55
TCGA-AX-A05Y-01A	TCGA-AX-A05Y	0	2684	high	18.46
TCGA-D1-A1O7-01A	TCGA-D1-A1O7	0	32	high	18.37
TCGA-A5-A0GG-01A	TCGA-A5-A0GG	0	3650	high	17.63
TCGA-AP-A0LV-01A	TCGA-AP-A0LV	0	763	high	19.42
TCGA-D1-A1NZ-01A	TCGA-D1-A1NZ	0	548	high	19.56
TCGA-D1-A103-01A	TCGA-D1-A103	0	669	high	18.66
TCGA-A5-A0GP-01A	TCGA-A5-A0GP	0	1416	high	17.83
TCGA-B5-A11G-01A	TCGA-B5-A11G	0	3448	low	17.09
TCGA-D1-A161-01A	TCGA-D1-A161	0	892	high	19.37
TCGA-BS-A0TD-01A	TCGA-BS-A0TD	0	2379	low	16.97
TCGA-B5-A11N-01A	TCGA-B5-A11N	0	1876	high	17.2
TCGA-EY-A1GT-01A	TCGA-EY-A1GT	0	490	low	13.63
TCGA-EY-A1GP-01A	TCGA-EY-A1GP	0	573	low	12.31
TCGA-AX-A05W-01A	TCGA-AX-A05W	0	2450	low	16.9
TCGA-BS-A0U8-01A	TCGA-BS-A0U8	0	2963	high	18.09
TCGA-AP-A0LN-01A	TCGA-AP-A0LN	0	2510	high	19.05
TCGA-BS-A0TC-01A	TCGA-BS-A0TC	0	2602	high	18.15
TCGA-BK-A0C9-01A	TCGA-BK-A0C9	0	1092	high	18.71
TCGA-D1-A17S-01A	TCGA-D1-A17S	0	739	high	18.24
TCGA-D1-A17L-01A	TCGA-D1-A17L	0	802	high	19.27
TCGA-A5-A0GN-01A	TCGA-A5-A0GN	0	1841	high	17.45
TCGA-A5-A0GV-01A	TCGA-A5-A0GV	0	1643	low	16.54
TCGA-D1-A17C-01A	TCGA-D1-A17C	0	30	high	18.07
TCGA-AP-A0LP-01A	TCGA-AP-A0LP	0	1875	low	16.62
TCGA-AJ-A8CT-01A	TCGA-AJ-A8CT	0	82	high	18.22
TCGA-AP-A0LL-01A	TCGA-AP-A0LL	0	2554	high	17.21
TCGA-BG-A0VW-01A	TCGA-BG-A0VW	0	1582	high	17.99
TCGA-AP-A1DM-01A	TCGA-AP-A1DM	0	1700	high	17.75
TCGA-BS-A0V4-01A	TCGA-BS-A0V4	0	1810	low	16
TCGA-BG-A18A-01A	TCGA-BG-A18A	0	426	high	18.85
TCGA-B5-A11Q-01A	TCGA-B5-A11Q	0	976	high	17.98
TCGA-AP-A0LJ-01A	TCGA-AP-A0LJ	0	1421	high	19.2
TCGA-B5-A0K6-01A	TCGA-B5-A0K6	0	1953	high	18.61
TCGA-BG-A0MC-01A	TCGA-BG-A0MC	0	1263	low	16.85
TCGA-D1-A16Y-01A	TCGA-D1-A16Y	0	532	low	11.83
TCGA-BS-A0UJ-01A	TCGA-BS-A0UJ	0	2506	high	17.66
TCGA-BS-A0V7-01A	TCGA-BS-A0V7	0	1934	high	17.34
TCGA-KP-A3VZ-01A	TCGA-KP-A3VZ	0	722	low	11.66
TCGA-D1-A15X-01A	TCGA-D1-A15X	0	909	low	9.755
TCGA-D1-A16G-01A	TCGA-D1-A16G	1	834	low	12.34
TCGA-A5-A1OF-01A	TCGA-A5-A1OF	0	973	low	16.18
TCGA-AP-A1DQ-01A	TCGA-AP-A1DQ	1	1423	high	17.93
TCGA-FI-A3PX-01A	TCGA-FI-A3PX	0	2384	low	16.99
TCGA-FI-A3PV-01A	TCGA-FI-A3PV	1	1249	high	17.73
TCGA-AP-A3K1-01A	TCGA-AP-A3K1	1	666	low	11.48
TCGA-D1-A179-01A	TCGA-D1-A179	1	448	low	13.41
TCGA-D1-A16I-01A	TCGA-D1-A16I	1	350	low	13.75
TCGA-D1-A16S-01A	TCGA-D1-A16S	0	568	low	13.05
TCGA-BK-A139-01C	TCGA-BK-A139	1	943	high	19.52
TCGA-BK-A139-01A	TCGA-BK-A139	1	943	low	17.06
TCGA-BK-A4ZD-01A	TCGA-BK-A4ZD	0	506	high	20.51
TCGA-EY-A72D-01A	TCGA-EY-A72D	0	179	low	16.02
TCGA-B5-A11X-01A	TCGA-B5-A11X	0	596	low	11.84
TCGA-AJ-A3NE-01A	TCGA-AJ-A3NE	0	628	high	17.56
TCGA-D1-A1NU-01A	TCGA-D1-A1NU	0	402	low	15.23
TCGA-B5-A3FH-01A	TCGA-B5-A3FH	0	841	high	17.41
TCGA-EO-A3AU-01A	TCGA-EO-A3AU	0	1543	high	17.18
TCGA-B5-A1MW-01A	TCGA-B5-A1MW	0	447	low	16.14
TCGA-EY-A2OP-01A	TCGA-EY-A2OP	0	944	low	13.14
TCGA-AX-A1CN-01A	TCGA-AX-A1CN	0	1143	low	14.23
TCGA-AJ-A3I9-01A	TCGA-AJ-A3I9	1	519	high	19.58
TCGA-BK-A0CA-01B	TCGA-BK-A0CA	0	1064	high	21.61
TCGA-D1-A1O8-01A	TCGA-D1-A1O8	1	120	low	11.32
TCGA-EO-A22T-01A	TCGA-EO-A22T	0	2035	low	15.99
TCGA-AX-A2HC-01A	TCGA-AX-A2HC	0	1044	low	16.17
TCGA-AJ-A2QL-01A	TCGA-AJ-A2QL	0	602	high	19.83
TCGA-AX-A1CE-01A	TCGA-AX-A1CE	0	1037	low	17
TCGA-AJ-A3NG-01A	TCGA-AJ-A3NG	0	475	low	15.04
TCGA-FI-A2F4-01A	TCGA-FI-A2F4	0	2230	high	19.68
TCGA-D1-A2G0-01A	TCGA-D1-A2G0	0	1484	low	9.237
TCGA-AJ-A3EM-01A	TCGA-AJ-A3EM	0	677	low	15.51
TCGA-B5-A0KB-01B	TCGA-B5-A0KB	0	824	high	17.68
TCGA-A5-A0GA-01A	TCGA-A5-A0GA	1	543	high	17.36
TCGA-BK-A13B-01A	TCGA-BK-A13B	0	966	high	19.19
TCGA-AJ-A5DV-01A	TCGA-AJ-A5DV	0	679	high	19.24
TCGA-E6-A2P9-01A	TCGA-E6-A2P9	0	1386	high	20.52
TCGA-AX-A3G9-01A	TCGA-AX-A3G9	0	558	high	17.52
TCGA-FI-A2CX-01A	TCGA-FI-A2CX	0	2031	low	11.22
TCGA-FI-A2D4-01A	TCGA-FI-A2D4	1	243	high	18.15
TCGA-AJ-A2QM-01A	TCGA-AJ-A2QM	0	894	low	10.17
TCGA-AJ-A3EK-01A	TCGA-AJ-A3EK	0	446	low	16.96
TCGA-FI-A2CY-01A	TCGA-FI-A2CY	0	2080	low	12.69
TCGA-BG-A0M6-01A	TCGA-BG-A0M6	1	671	low	14.22
TCGA-B5-A11R-01A	TCGA-B5-A11R	0	2349	high	19.64
TCGA-EO-A22S-01A	TCGA-EO-A22S	0	1872	high	18.54
TCGA-A5-A0GB-01A	TCGA-A5-A0GB	0	997	high	19.67
TCGA-EY-A54A-01A	TCGA-EY-A54A	0	447	low	15.91
TCGA-A5-A0VP-01A	TCGA-A5-A0VP	0	1288	low	16.96
TCGA-B5-A11U-01A	TCGA-B5-A11U	0	509	high	18.55
TCGA-BG-A220-01A	TCGA-BG-A220	0	434	low	16.4
TCGA-AJ-A2QN-01A	TCGA-AJ-A2QN	0	1069	high	18.94
TCGA-EY-A2OM-01A	TCGA-EY-A2OM	0	694	low	15.32
TCGA-DF-A2KS-01A	TCGA-DF-A2KS	0	3318	low	15.11
TCGA-B5-A3S1-01A	TCGA-B5-A3S1	0	902	low	11.37
TCGA-AX-A2H4-01A	TCGA-AX-A2H4	1	916	low	9.962
TCGA-DI-A1NN-01A	TCGA-DI-A1NN	0	1076	low	13.2
TCGA-AP-A054-01A	TCGA-AP-A054	1	709	low	13.01
TCGA-AX-A3FS-01A	TCGA-AX-A3FS	0	7	low	12.06
TCGA-EO-A3KU-01A	TCGA-EO-A3KU	0	677	low	10.85
TCGA-AX-A2H7-01A	TCGA-AX-A2H7	1	772	high	17.86
TCGA-E6-A2P8-01A	TCGA-E6-A2P8	1	72	low	12.26
TCGA-D1-A2G6-01A	TCGA-D1-A2G6	1	258	low	13.06
TCGA-DF-A2KN-01A	TCGA-DF-A2KN	0	67	low	16.84
TCGA-EO-A3B0-01A	TCGA-EO-A3B0	0	1412	high	18.13
TCGA-B5-A3FD-01A	TCGA-B5-A3FD	1	1197	high	18.23
TCGA-D1-A0ZS-01A	TCGA-D1-A0ZS	0	148	low	10.58
TCGA-B5-A5OC-01A	TCGA-B5-A5OC	0	1249	high	18.31
TCGA-AJ-A3NC-01A	TCGA-AJ-A3NC	0	1125	high	18.1
TCGA-E6-A1M0-01A	TCGA-E6-A1M0	0	1793	high	17.56
TCGA-B5-A1MX-01A	TCGA-B5-A1MX	0	1473	high	18.5
TCGA-BK-A0CA-01A	TCGA-BK-A0CA	0	1064	high	19.39
TCGA-AP-A051-01A	TCGA-AP-A051	0	3650	high	19.42
TCGA-B5-A11I-01A	TCGA-B5-A11I	0	2303	low	14.37
TCGA-AJ-A3BF-01A	TCGA-AJ-A3BF	0	551	low	14.18
TCGA-AX-A1C5-01A	TCGA-AX-A1C5	0	1001	high	19.01
TCGA-A5-A1OK-01A	TCGA-A5-A1OK	0	917	high	20.23
TCGA-D1-A15V-01A	TCGA-D1-A15V	0	1201	low	15.11
TCGA-EY-A1GC-01A	TCGA-EY-A1GC	0	1647	high	18.48
TCGA-FI-A2D0-01A	TCGA-FI-A2D0	0	1213	low	16.63
TCGA-B5-A3FA-01A	TCGA-B5-A3FA	0	2929	low	11.2
TCGA-D1-A3DH-01A	TCGA-D1-A3DH	0	573	low	10.94
TCGA-AX-A3FW-01A	TCGA-AX-A3FW	0	17	high	17.89
TCGA-B5-A1MU-01A	TCGA-B5-A1MU	1	1548	low	13.4
TCGA-SL-A6J9-01A	TCGA-SL-A6J9	0	2	low	11.01
TCGA-D1-A16V-01A	TCGA-D1-A16V	1	120	low	17.02
TCGA-B5-A1MR-01A	TCGA-B5-A1MR	0	3650	low	13.28
TCGA-A5-A7WK-01A	TCGA-A5-A7WK	0	560	low	16.34
TCGA-BK-A0CC-01B	TCGA-BK-A0CC	0	1067	low	14.65
TCGA-AJ-A3OL-01A	TCGA-AJ-A3OL	1	449	low	13.17
TCGA-D1-A175-01A	TCGA-D1-A175	0	202	high	19.21
TCGA-AJ-A3OJ-01A	TCGA-AJ-A3OJ	0	467	low	17.08
TCGA-AJ-A2QO-01A	TCGA-AJ-A2QO	1	1045	high	18.57
TCGA-EO-A3L0-01A	TCGA-EO-A3L0	0	1554	high	17.81
TCGA-B5-A0JY-01A	TCGA-B5-A0JY	0	2107	low	14.79
TCGA-BG-A2AD-01A	TCGA-BG-A2AD	0	609	low	11.21
TCGA-B5-A3FB-01A	TCGA-B5-A3FB	0	2844	high	17.7
TCGA-B5-A0JN-01A	TCGA-B5-A0JN	0	1939	low	16.36
TCGA-D1-A0ZZ-01A	TCGA-D1-A0ZZ	0	686	low	16.12
TCGA-AX-A2HA-01A	TCGA-AX-A2HA	0	2475	high	17.64
TCGA-BG-A0MA-01A	TCGA-BG-A0MA	1	326	high	19.38
TCGA-AJ-A23N-01A	TCGA-AJ-A23N	1	439	high	17.31
TCGA-EY-A4KR-01A	TCGA-EY-A4KR	1	346	low	13.09
TCGA-AJ-A3BG-01A	TCGA-AJ-A3BG	0	550	low	12.86
TCGA-A5-A2K2-01A	TCGA-A5-A2K2	0	3595	low	9.173
TCGA-A5-A0G1-01A	TCGA-A5-A0G1	1	3251	low	13.34
TCGA-AP-A0LH-01A	TCGA-AP-A0LH	1	1106	low	13.66
TCGA-A5-A2K7-01A	TCGA-A5-A2K7	0	1063	low	15.3
TCGA-EC-A1QX-01A	TCGA-EC-A1QX	0	224	low	16.39
TCGA-EO-A2CH-01A	TCGA-EO-A2CH	1	590	low	15.43
TCGA-D1-A2G5-01A	TCGA-D1-A2G5	0	1455	high	19.2
TCGA-FI-A2D5-01A	TCGA-FI-A2D5	1	421	low	10.87
TCGA-EY-A549-01A	TCGA-EY-A549	0	605	high	19.7
TCGA-AJ-A3BK-01A	TCGA-AJ-A3BK	0	1031	high	17.71
TCGA-B5-A0JX-01A	TCGA-B5-A0JX	0	1787	high	18.94
TCGA-D1-A3JP-01A	TCGA-D1-A3JP	0	515	low	14.15
TCGA-AJ-A3EL-01A	TCGA-AJ-A3EL	0	684	high	17.33
TCGA-AP-A056-01A	TCGA-AP-A056	0	2618	low	13.13
TCGA-BK-A0CC-01A	TCGA-BK-A0CC	0	1067	low	10.63
TCGA-AX-A3FT-01A	TCGA-AX-A3FT	0	6	low	10.7
TCGA-D1-A3DA-01A	TCGA-D1-A3DA	0	483	low	13.28
TCGA-AX-A2HJ-01A	TCGA-AX-A2HJ	0	935	high	19.16
TCGA-AX-A3GI-01A	TCGA-AX-A3GI	0	12	low	16.25
TCGA-AX-A2IN-01A	TCGA-AX-A2IN	1	947	low	13
TCGA-A5-A0GW-01A	TCGA-A5-A0GW	0	706	low	16.28
TCGA-AX-A2HH-01A	TCGA-AX-A2HH	0	540	low	12.84
TCGA-EO-A22U-01A	TCGA-EO-A22U	0	1407	high	17.55
TCGA-BK-A26L-01A	TCGA-BK-A26L	0	734	low	15.66
TCGA-B5-A11E-01A	TCGA-B5-A11E	0	1820	low	16.27
TCGA-B5-A3F9-01A	TCGA-B5-A3F9	0	3650	high	19.77
TCGA-AX-A3FZ-01A	TCGA-AX-A3FZ	0	6	low	6.165
TCGA-FI-A2D6-01A	TCGA-FI-A2D6	1	767	low	8.405
TCGA-FI-A2D2-01A	TCGA-FI-A2D2	1	2352	high	17.3
TCGA-BG-A0MS-01A	TCGA-BG-A0MS	0	1882	high	19.15
TCGA-D1-A17A-01A	TCGA-D1-A17A	0	48	low	16.41
TCGA-BG-A3EW-01A	TCGA-BG-A3EW	0	344	low	16.14
TCGA-EY-A2OQ-01A	TCGA-EY-A2OQ	0	885	low	16.39
TCGA-BG-A3PP-01A	TCGA-BG-A3PP	0	681	low	14.73
TCGA-A5-A0GH-01A	TCGA-A5-A0GH	0	2254	low	9.875
TCGA-A5-A2K4-01A	TCGA-A5-A2K4	1	871	low	14.27
TCGA-EC-A24G-01A	TCGA-EC-A24G	0	511	high	19
TCGA-DI-A1BU-01A	TCGA-DI-A1BU	0	1195	low	16.52
TCGA-AP-A5FX-01A	TCGA-AP-A5FX	1	1099	low	15.29
TCGA-EO-A3B1-01A	TCGA-EO-A3B1	0	820	low	17.07
TCGA-A5-A3LO-01A	TCGA-A5-A3LO	0	776	high	18.83
TCGA-D1-A0ZP-01A	TCGA-D1-A0ZP	0	911	low	15.59
TCGA-KP-A3W4-01A	TCGA-KP-A3W4	1	554	low	15.45
TCGA-D1-A1NY-01A	TCGA-D1-A1NY	0	513	low	16.85
TCGA-AP-A0LG-01A	TCGA-AP-A0LG	0	2015	high	18.4
TCGA-AX-A2HD-01A	TCGA-AX-A2HD	0	1414	high	19.11
TCGA-AP-A1DV-01A	TCGA-AP-A1DV	0	204	low	10.6
TCGA-EO-A3AS-01A	TCGA-EO-A3AS	0	1046	low	17.11
TCGA-EO-A22Y-01A	TCGA-EO-A22Y	0	1567	high	19.64
TCGA-AJ-A3QS-01A	TCGA-AJ-A3QS	0	513	high	17.24
TCGA-EO-A22X-01A	TCGA-EO-A22X	0	1752	low	14.71
TCGA-BS-A0UF-01A	TCGA-BS-A0UF	0	2611	low	16.52
TCGA-BS-A0TJ-01A	TCGA-BS-A0TJ	0	2068	low	16.39
TCGA-AX-A2H8-01A	TCGA-AX-A2H8	0	1861	high	17.77
TCGA-A5-A3LP-01A	TCGA-A5-A3LP	0	455	low	9.153
TCGA-EY-A214-01A	TCGA-EY-A214	0	438	high	18.53
TCGA-AP-A0LM-01A	TCGA-AP-A0LM	0	825	low	16.91
TCGA-AX-A3G8-01A	TCGA-AX-A3G8	0	36	low	12.99
TCGA-BG-A222-01A	TCGA-BG-A222	0	291	high	17.71
TCGA-BG-A2AE-01A	TCGA-BG-A2AE	0	721	low	15.22
TCGA-AX-A06B-01A	TCGA-AX-A06B	0	2058	high	17.92
TCGA-EY-A210-01A	TCGA-EY-A210	0	383	low	9.407
TCGA-DF-A2KZ-01A	TCGA-DF-A2KZ	0	826	low	13.89
TCGA-PG-A915-01A	TCGA-PG-A915	0	249	high	18.23
TCGA-KP-A3W0-01A	TCGA-KP-A3W0	0	404	low	14.15
TCGA-AX-A05S-01A	TCGA-AX-A05S	1	413	high	17.55
TCGA-B5-A5OE-01A	TCGA-B5-A5OE	0	1063	low	11.02
TCGA-B5-A11P-01B	TCGA-B5-A11P	0	825	low	16.5
TCGA-EO-A3AV-01A	TCGA-EO-A3AV	0	1069	low	11.91
TCGA-AJ-A3IA-01A	TCGA-AJ-A3IA	0	633	low	14.85
TCGA-PG-A5BC-01A	TCGA-PG-A5BC	0	707	high	18.24
TCGA-AX-A1CP-01A	TCGA-AX-A1CP	0	1107	low	13.91
TCGA-AP-A05O-01A	TCGA-AP-A05O	0	384	high	19.5
TCGA-DF-A2KR-01A	TCGA-DF-A2KR	0	1865	high	18.21
TCGA-BK-A26L-01C	TCGA-BK-A26L	0	734	high	17.26
TCGA-EO-A1Y7-01A	TCGA-EO-A1Y7	0	1495	high	17.24
TCGA-AX-A1CC-01A	TCGA-AX-A1CC	0	788	high	17.55
TCGA-BG-A2L7-01A	TCGA-BG-A2L7	0	612	high	18.46
TCGA-H5-A2HR-01A	TCGA-H5-A2HR	0	53	low	12.89
TCGA-EY-A2ON-01A	TCGA-EY-A2ON	1	610	low	13.41
TCGA-EY-A2OO-01A	TCGA-EY-A2OO	0	1392	low	13.14
TCGA-A5-A0G5-01A	TCGA-A5-A0G5	0	1126	low	10.4
TCGA-AX-A06F-01A	TCGA-AX-A06F	0	1748	low	9.722
TCGA-AP-A0L9-01A	TCGA-AP-A0L9	0	3650	low	12.76
TCGA-AJ-A3NF-01A	TCGA-AJ-A3NF	0	645	high	18.2
TCGA-AJ-A3TW-01A	TCGA-AJ-A3TW	0	513	low	10.75
TCGA-AJ-A3EJ-01A	TCGA-AJ-A3EJ	1	50	low	13.65
TCGA-EY-A1G8-01A	TCGA-EY-A1G8	1	456	low	17.02
TCGA-EY-A3L3-01A	TCGA-EY-A3L3	0	832	low	12.15
TCGA-AX-A2H5-01A	TCGA-AX-A2H5	0	2167	low	15.5
TCGA-DF-A2KY-01A	TCGA-DF-A2KY	0	332	low	10.05
TCGA-B5-A0K3-01A	TCGA-B5-A0K3	1	830	low	13.16
TCGA-AJ-A2QK-01A	TCGA-AJ-A2QK	0	643	high	18.56
TCGA-AX-A3G4-01A	TCGA-AX-A3G4	0	9	high	18.09
TCGA-AP-A059-01A	TCGA-AP-A059	0	1461	high	17.84
TCGA-AP-A0L8-01A	TCGA-AP-A0L8	1	1484	low	12.41
TCGA-EO-A2CG-01A	TCGA-EO-A2CG	0	1564	high	18.13
TCGA-EY-A1GV-01A	TCGA-EY-A1GV	0	481	low	11.33
TCGA-D1-A3JQ-01A	TCGA-D1-A3JQ	0	526	low	17.02
TCGA-D1-A16N-01A	TCGA-D1-A16N	0	945	high	17.95
TCGA-AP-A1E3-01A	TCGA-AP-A1E3	0	847	high	18.83
TCGA-B5-A3FC-01A	TCGA-B5-A3FC	0	2185	high	18.01
TCGA-AX-A3FX-01A	TCGA-AX-A3FX	1	1333	high	17.18
TCGA-A5-A0R6-01A	TCGA-A5-A0R6	0	1153	low	16.15
TCGA-JU-AAVI-01A	TCGA-JU-AAVI	1	540	low	10.81
TCGA-BS-A0TE-01A	TCGA-BS-A0TE	1	146	low	13.4
TCGA-A5-A0G2-01A	TCGA-A5-A0G2	0	3650	low	11.35
TCGA-DI-A1NO-01A	TCGA-DI-A1NO	1	285	low	10.85
TCGA-EO-A3KX-01A	TCGA-EO-A3KX	0	1170	high	18.98
TCGA-AX-A1C8-01A	TCGA-AX-A1C8	0	776	low	11.44
TCGA-AJ-A23M-01A	TCGA-AJ-A23M	1	616	low	15.28
TCGA-BG-A221-01A	TCGA-BG-A221	0	55	low	12.23
TCGA-EY-A1GK-01A	TCGA-EY-A1GK	0	693	high	19.11
TCGA-PG-A6IB-01A	TCGA-PG-A6IB	0	648	low	11.77
TCGA-D1-A2G7-01A	TCGA-D1-A2G7	1	1793	low	16.68
TCGA-A5-A2K3-01A	TCGA-A5-A2K3	0	2012	low	11.07
TCGA-BS-A0UV-01A	TCGA-BS-A0UV	0	2228	low	16.42
TCGA-E6-A1LX-01A	TCGA-E6-A1LX	0	711	high	17.31
TCGA-AX-A2HG-01A	TCGA-AX-A2HG	0	1163	low	11.64
TCGA-EO-A22R-01A	TCGA-EO-A22R	0	1878	low	14.55
TCGA-EY-A215-01A	TCGA-EY-A215	0	574	low	16.4
TCGA-DI-A2QU-01A	TCGA-DI-A2QU	1	946	high	17.29
TCGA-AP-A052-01A	TCGA-AP-A052	1	669	low	11.22
TCGA-EY-A5W2-01A	TCGA-EY-A5W2	0	516	low	17.07
TCGA-BG-A0M4-01A	TCGA-BG-A0M4	0	2167	low	16.41
TCGA-FI-A2EU-01A	TCGA-FI-A2EU	0	2941	low	10.08
TCGA-EO-A1Y8-01A	TCGA-EO-A1Y8	0	901	low	13.23
TCGA-B5-A0JR-01A	TCGA-B5-A0JR	0	1731	high	18.82
TCGA-AP-A1DH-01A	TCGA-AP-A1DH	0	2180	high	18.03
TCGA-DF-A2KV-01A	TCGA-DF-A2KV	0	2717	low	16.38
TCGA-AJ-A3OK-01A	TCGA-AJ-A3OK	0	485	high	17.64
TCGA-AJ-A23O-01A	TCGA-AJ-A23O	1	312	high	18.25
TCGA-AX-A060-01A	TCGA-AX-A060	0	1075	high	17.98
TCGA-KP-A3W1-01A	TCGA-KP-A3W1	0	288	low	11.29
TCGA-E6-A1LZ-01A	TCGA-E6-A1LZ	0	2406	low	6.295
TCGA-AX-A06J-01A	TCGA-AX-A06J	0	913	low	16.77
TCGA-B5-A0JZ-01A	TCGA-B5-A0JZ	0	2173	high	17.42
TCGA-PG-A7D5-01A	TCGA-PG-A7D5	0	1177	low	13.91
TCGA-A5-A2K5-01A	TCGA-A5-A2K5	0	752	low	16.16
TCGA-A5-A0G9-01A	TCGA-A5-A0G9	0	2540	high	18.55
TCGA-PG-A914-01A	TCGA-PG-A914	0	687	low	12.67
TCGA-BG-A0MK-01A	TCGA-BG-A0MK	1	1317	high	19.03
TCGA-A5-A1OH-01A	TCGA-A5-A1OH	0	1105	low	15.19
TCGA-E6-A8L9-01A	TCGA-E6-A8L9	0	1013	low	14.07
TCGA-D1-A3DG-01A	TCGA-D1-A3DG	1	130	low	12.01
TCGA-FI-A2F8-01A	TCGA-FI-A2F8	0	933	low	16.04
TCGA-AX-A3GB-01A	TCGA-AX-A3GB	0	440	high	18.41
TCGA-A5-A0G3-01A	TCGA-A5-A0G3	0	1428	low	9.383
TCGA-D1-A1O0-01A	TCGA-D1-A1O0	0	63	low	16.18
TCGA-AJ-A3NH-01A	TCGA-AJ-A3NH	1	1	low	15.17
TCGA-AW-A1PO-01A	TCGA-AW-A1PO	0	17	low	10.84
TCGA-B5-A5OD-01A	TCGA-B5-A5OD	0	1038	low	14.3
TCGA-B5-A1MS-01B	TCGA-B5-A1MS	1	3112	low	14.57
TCGA-EY-A1GS-01A	TCGA-EY-A1GS	1	670	low	8.527
TCGA-D1-A168-01A	TCGA-D1-A168	0	1098	low	10.82
TCGA-AX-A0IU-01A	TCGA-AX-A0IU	0	1087	low	16.13
TCGA-EO-A3KW-01A	TCGA-EO-A3KW	0	497	low	14.67
TCGA-D1-A1NX-01A	TCGA-D1-A1NX	0	555	low	14.3
TCGA-AP-A0LI-01A	TCGA-AP-A0LI	0	2972	low	13.02
TCGA-B5-A0K8-01A	TCGA-B5-A0K8	0	847	low	16.85
TCGA-A5-A0VQ-01A	TCGA-A5-A0VQ	0	485	low	17.12
TCGA-BS-A0TA-01A	TCGA-BS-A0TA	1	740	low	15.9
TCGA-DI-A2QT-01A	TCGA-DI-A2QT	1	377	low	10.21
TCGA-EO-A3AY-01A	TCGA-EO-A3AY	0	1158	low	14.95
TCGA-AX-A0IZ-01A	TCGA-AX-A0IZ	0	1333	low	15.25
TCGA-AX-A3G1-01A	TCGA-AX-A3G1	1	624	high	18.05
TCGA-FI-A2F9-01A	TCGA-FI-A2F9	0	1803	low	15.38
TCGA-EY-A1GW-01A	TCGA-EY-A1GW	1	337	low	16.53
TCGA-DF-A2KU-01A	TCGA-DF-A2KU	0	3067	low	16.29
TCGA-BG-A0M8-01A	TCGA-BG-A0M8	0	2020	high	17.21
TCGA-AJ-A3BD-01A	TCGA-AJ-A3BD	0	1039	low	14.67
TCGA-KP-A3W3-01A	TCGA-KP-A3W3	0	794	low	16.89
TCGA-BG-A0YV-01A	TCGA-BG-A0YV	0	382	low	10.94
TCGA-EO-A1Y5-01A	TCGA-EO-A1Y5	0	332	low	11.44
TCGA-K6-A3WQ-01A	TCGA-K6-A3WQ	1	427	low	10.94
TCGA-B5-A1N2-01A	TCGA-B5-A1N2	1	954	low	16.27
TCGA-AX-A2HF-01A	TCGA-AX-A2HF	0	848	low	6.763
TCGA-SL-A6JA-01A	TCGA-SL-A6JA	0	7	high	18.65
TCGA-BS-A0U9-01B	TCGA-BS-A0U9	0	2825	low	8.78
TCGA-AP-A0LF-01A	TCGA-AP-A0LF	0	2845	low	13.84
TCGA-AX-A2IO-01A	TCGA-AX-A2IO	0	1975	low	16.85
TCGA-EY-A1GR-01A	TCGA-EY-A1GR	0	536	high	17.18
TCGA-D1-A17D-01A	TCGA-D1-A17D	0	926	high	18.9
TCGA-AP-A05H-01A	TCGA-AP-A05H	0	1385	low	9.78
TCGA-AX-A1CF-01A	TCGA-AX-A1CF	0	2337	low	13.13
TCGA-D1-A174-01A	TCGA-D1-A174	0	594	high	18.83
TCGA-FI-A2EY-01A	TCGA-FI-A2EY	1	880	low	12.77
TCGA-EY-A3QX-01A	TCGA-EY-A3QX	1	989	low	13.36
TCGA-DI-A0WH-01A	TCGA-DI-A0WH	0	496	high	17.74
TCGA-A5-A1OG-01A	TCGA-A5-A1OG	1	973	low	14.74
TCGA-EY-A212-01A	TCGA-EY-A212	1	310	high	17.54
TCGA-BS-A0TI-01A	TCGA-BS-A0TI	0	1882	low	15.78
TCGA-B5-A1MY-01A	TCGA-B5-A1MY	1	361	low	12.18
TCGA-EY-A1GQ-01A	TCGA-EY-A1GQ	0	544	high	18.33
TCGA-AX-A2H2-01A	TCGA-AX-A2H2	1	145	low	14.84
TCGA-FI-A2EX-01A	TCGA-FI-A2EX	0	284	low	12.2
TCGA-AP-A1DK-01A	TCGA-AP-A1DK	0	2767	low	14.29
TCGA-AX-A1CR-01A	TCGA-AX-A1CR	0	701	low	15.77
TCGA-AX-A0IW-01A	TCGA-AX-A0IW	0	1149	low	14.28
TCGA-EY-A547-01A	TCGA-EY-A547	0	545	high	18.76
TCGA-DF-A2L0-01A	TCGA-DF-A2L0	1	788	low	16.51
TCGA-AP-A05A-01A	TCGA-AP-A05A	1	1944	low	10.4
TCGA-BS-A0T9-01A	TCGA-BS-A0T9	1	1428	low	14.62
TCGA-AJ-A3BI-01A	TCGA-AJ-A3BI	0	575	low	16.55
TCGA-AX-A3G3-01A	TCGA-AX-A3G3	0	42	low	8.821
TCGA-EY-A1GM-01A	TCGA-EY-A1GM	1	995	low	11.21
TCGA-AX-A1C7-01A	TCGA-AX-A1C7	0	1054	low	7.86
TCGA-AP-A05D-01A	TCGA-AP-A05D	0	1758	low	11.37
TCGA-AX-A2HK-01A	TCGA-AX-A2HK	1	90	low	15.11
TCGA-FI-A2EW-01A	TCGA-FI-A2EW	0	1795	low	12.41
TCGA-AX-A3G7-01A	TCGA-AX-A3G7	0	9	low	13.8
TCGA-D1-A1NW-01A	TCGA-D1-A1NW	0	22	low	15.66
TCGA-AP-A0LD-01A	TCGA-AP-A0LD	0	3589	low	11.61
TCGA-EO-A3AZ-01A	TCGA-EO-A3AZ	0	826	low	11.56
TCGA-BS-A0VI-01A	TCGA-BS-A0VI	0	2646	low	17.05
TCGA-AP-A0LE-01A	TCGA-AP-A0LE	0	3357	low	16.59
TCGA-AX-A1CA-01A	TCGA-AX-A1CA	0	974	low	13.04
TCGA-AP-A05J-01A	TCGA-AP-A05J	0	1122	low	14.76
TCGA-DI-A2QY-01A	TCGA-DI-A2QY	1	3349	low	15.73
TCGA-QS-A8F1-01A	TCGA-QS-A8F1	1	135	low	11.9

## Sheet: TFF3_KM
sample	patient	OS	OS.time	gene expression RNAseq - HTSeq - FPKM-UQ: TFF3	data
TCGA-B5-A11S-01A	TCGA-B5-A11S	0	2229	low	19.77
TCGA-AJ-A8CW-01A	TCGA-AJ-A8CW	0	4	low	18.08
TCGA-BK-A13C-01A	TCGA-BK-A13C	0	760	low	15.75
TCGA-AJ-A5DW-01A	TCGA-AJ-A5DW	0	390	low	19.92
TCGA-BG-A0MT-01A	TCGA-BG-A0MT	0	644	low	20.5
TCGA-BK-A6W4-01A	TCGA-BK-A6W4	0	300	high	23.28
TCGA-B5-A11J-01A	TCGA-B5-A11J	0	1656	high	23.2
TCGA-D1-A167-01A	TCGA-D1-A167	0	478	low	16.7
TCGA-EY-A1GL-01A	TCGA-EY-A1GL	0	1014	low	19.54
TCGA-EY-A1GI-01A	TCGA-EY-A1GI	0	710	high	21.3
TCGA-EY-A1GH-01A	TCGA-EY-A1GH	0	710	high	23.09
TCGA-B5-A0JU-01B	TCGA-B5-A0JU	0	1802	high	21.37
TCGA-B5-A0JV-01A	TCGA-B5-A0JV	0	2616	low	18.94
TCGA-AP-A1E0-01A	TCGA-AP-A1E0	0	1832	high	21.59
TCGA-EY-A1GF-01A	TCGA-EY-A1GF	0	826	high	25.22
TCGA-A5-A7WJ-01A	TCGA-A5-A7WJ	0	341	high	24.6
TCGA-B5-A11L-01B	TCGA-B5-A11L	1	2240	high	22.14
TCGA-BK-A6W3-01A	TCGA-BK-A6W3	0	305	high	23.14
TCGA-PG-A916-01A	TCGA-PG-A916	0	522	high	26.47
TCGA-B5-A11H-01A	TCGA-B5-A11H	0	2687	high	25.99
TCGA-AX-A0IS-01A	TCGA-AX-A0IS	1	1858	high	21.37
TCGA-D1-A16B-01A	TCGA-D1-A16B	0	1106	high	20.87
TCGA-B5-A11F-01A	TCGA-B5-A11F	0	3650	high	24.49
TCGA-BG-A186-01A	TCGA-BG-A186	0	419	high	23.03
TCGA-D1-A0ZU-01A	TCGA-D1-A0ZU	0	872	high	23.4
TCGA-D1-A102-01A	TCGA-D1-A102	0	135	high	23.19
TCGA-BG-A0M2-01A	TCGA-BG-A0M2	0	637	high	24.91
TCGA-D1-A17K-01A	TCGA-D1-A17K	0	854	high	21.29
TCGA-AX-A0J0-01A	TCGA-AX-A0J0	0	1220	low	17.34
TCGA-BG-A18B-01A	TCGA-BG-A18B	0	470	high	25.92
TCGA-BG-A0LW-01A	TCGA-BG-A0LW	0	566	high	21.04
TCGA-EY-A1G7-01A	TCGA-EY-A1G7	1	189	low	20.13
TCGA-AP-A1E1-01A	TCGA-AP-A1E1	0	1395	high	21.4
TCGA-QS-A744-01A	TCGA-QS-A744	0	451	low	15.19
TCGA-D1-A16D-01A	TCGA-D1-A16D	0	1141	high	24.63
TCGA-D1-A15Z-01A	TCGA-D1-A15Z	1	58	low	19.41
TCGA-D1-A16F-01A	TCGA-D1-A16F	0	80	high	22.19
TCGA-AX-A1C4-01A	TCGA-AX-A1C4	0	404	high	23.99
TCGA-B5-A1MV-01A	TCGA-B5-A1MV	0	1565	high	23.92
TCGA-AP-A0LO-01A	TCGA-AP-A0LO	1	1016	low	19.19
TCGA-A5-AB3J-01A	TCGA-A5-AB3J	0	512	high	23.9
TCGA-EY-A1GX-01A	TCGA-EY-A1GX	1	1127	high	23.29
TCGA-PG-A917-01A	TCGA-PG-A917	0	212	low	20.52
TCGA-BG-A0MH-01A	TCGA-BG-A0MH	0	1930	high	24.24
TCGA-AX-A3G6-01A	TCGA-AX-A3G6	0	8	low	19.98
TCGA-A5-A0GD-01A	TCGA-A5-A0GD	1	3423	high	25.2
TCGA-A5-A0VO-01A	TCGA-A5-A0VO	1	875	high	22.91
TCGA-EY-A1GO-01A	TCGA-EY-A1GO	0	586	low	17.93
TCGA-BG-A18C-01A	TCGA-BG-A18C	0	470	low	18.98
TCGA-BG-A0MI-01A	TCGA-BG-A0MI	1	714	low	20.05
TCGA-2E-A9G8-01A	TCGA-2E-A9G8	0	1249	low	17.12
TCGA-AJ-A8CV-01A	TCGA-AJ-A8CV	0	1068	high	21.4
TCGA-D1-A17B-01A	TCGA-D1-A17B	0	213	high	23.77
TCGA-BG-A0LX-01A	TCGA-BG-A0LX	0	614	low	18.5
TCGA-EY-A1GU-01A	TCGA-EY-A1GU	1	997	high	22.84
TCGA-BG-A0M7-01A	TCGA-BG-A0M7	0	1937	high	23.15
TCGA-D1-A17U-01A	TCGA-D1-A17U	0	697	high	25.81
TCGA-BG-A0RY-01A	TCGA-BG-A0RY	0	469	high	20.71
TCGA-BG-A187-01A	TCGA-BG-A187	0	448	high	21.6
TCGA-5B-A90C-01A	TCGA-5B-A90C	0	1202	low	19.18
TCGA-AX-A0J1-01A	TCGA-AX-A0J1	0	2354	high	22.7
TCGA-BS-A0U7-01A	TCGA-BS-A0U7	1	935	high	24.07
TCGA-EC-A1NJ-01A	TCGA-EC-A1NJ	0	488	high	25.87
TCGA-A5-A0RA-01A	TCGA-A5-A0RA	0	884	low	20.49
TCGA-AP-A1DR-01A	TCGA-AP-A1DR	0	1495	high	21.08
TCGA-QF-A5YS-01A	TCGA-QF-A5YS	0	689	low	20.6
TCGA-EY-A1H0-01A	TCGA-EY-A1H0	0	588	high	22.2
TCGA-A5-A0R7-01A	TCGA-A5-A0R7	0	535	low	19.07
TCGA-A5-A1OJ-01A	TCGA-A5-A1OJ	0	1006	low	20.13
TCGA-AX-A064-01A	TCGA-AX-A064	0	1517	high	25.69
TCGA-5S-A9Q8-01A	TCGA-5S-A9Q8	0	313	low	20.14
TCGA-D1-A176-01A	TCGA-D1-A176	0	917	high	24.1
TCGA-D1-A0ZR-01A	TCGA-D1-A0ZR	0	17	high	23.7
TCGA-QS-A5YR-01A	TCGA-QS-A5YR	0	719	high	22.56
TCGA-BS-A0TG-01A	TCGA-BS-A0TG	0	2371	low	18.74
TCGA-AX-A063-01A	TCGA-AX-A063	0	2417	high	24.53
TCGA-D1-A0ZV-01A	TCGA-D1-A0ZV	0	728	low	20.53
TCGA-BG-A0W1-01A	TCGA-BG-A0W1	0	122	high	22.54
TCGA-A5-A0GE-01A	TCGA-A5-A0GE	0	3205	high	22
TCGA-B5-A11W-01A	TCGA-B5-A11W	0	593	high	24.67
TCGA-BG-A0M3-01A	TCGA-BG-A0M3	0	1071	high	25.68
TCGA-D1-A177-01A	TCGA-D1-A177	0	548	high	26.32
TCGA-D1-A163-01A	TCGA-D1-A163	0	991	high	22.55
TCGA-D1-A101-01A	TCGA-D1-A101	0	53	high	21.4
TCGA-BS-A0V8-01A	TCGA-BS-A0V8	0	2544	low	18.37
TCGA-AP-A0LT-01A	TCGA-AP-A0LT	0	1497	high	26.82
TCGA-SJ-A6ZJ-01A	TCGA-SJ-A6ZJ	0	556	high	22.81
TCGA-D1-A16X-01A	TCGA-D1-A16X	0	111	high	23.87
TCGA-BG-A0VT-01A	TCGA-BG-A0VT	0	1568	high	23.59
TCGA-D1-A160-01A	TCGA-D1-A160	0	112	high	25
TCGA-DI-A1BY-01A	TCGA-DI-A1BY	0	1114	high	21.26
TCGA-BG-A0M9-01A	TCGA-BG-A0M9	0	2270	high	24.18
TCGA-D1-A17Q-01A	TCGA-D1-A17Q	0	54	high	25.82
TCGA-A5-A0R9-01A	TCGA-A5-A0R9	0	749	high	23.95
TCGA-A5-A0GI-01A	TCGA-A5-A0GI	0	2682	high	21.9
TCGA-D1-A17R-01A	TCGA-D1-A17R	1	339	high	23.27
TCGA-B5-A0K4-01A	TCGA-B5-A0K4	0	1757	low	14.31
TCGA-AP-A1DP-01A	TCGA-AP-A1DP	1	1081	high	25.36
TCGA-AP-A1E4-01A	TCGA-AP-A1E4	0	1555	low	15.69
TCGA-AP-A1DO-01A	TCGA-AP-A1DO	0	952	high	25.99
TCGA-BS-A0WQ-01A	TCGA-BS-A0WQ	0	2022	low	20.62
TCGA-A5-A0GR-01A	TCGA-A5-A0GR	0	1120	low	15
TCGA-AX-A1CK-01A	TCGA-AX-A1CK	0	2441	high	24.17
TCGA-AP-A0LS-01A	TCGA-AP-A0LS	0	2904	high	25.11
TCGA-AX-A06D-01A	TCGA-AX-A06D	1	373	low	19.19
TCGA-AX-A1C9-01A	TCGA-AX-A1C9	0	802	high	20.74
TCGA-D1-A17T-01A	TCGA-D1-A17T	0	71	high	23.56
TCGA-AX-A1CJ-01A	TCGA-AX-A1CJ	0	2233	high	23.45
TCGA-BK-A0CB-01A	TCGA-BK-A0CB	0	1092	high	23.94
TCGA-AX-A05Z-01A	TCGA-AX-A05Z	0	2175	high	24.61
TCGA-A5-A0GX-01A	TCGA-A5-A0GX	0	2088	high	25.14
TCGA-BS-A0UT-01A	TCGA-BS-A0UT	0	2212	low	17.82
TCGA-D1-A16Q-01A	TCGA-D1-A16Q	0	324	low	20.32
TCGA-D1-A169-01A	TCGA-D1-A169	0	1135	high	28.49
TCGA-D1-A16J-01A	TCGA-D1-A16J	0	910	low	20.14
TCGA-D1-A17F-01A	TCGA-D1-A17F	0	39	high	24.47
TCGA-A5-A0R8-01A	TCGA-A5-A0R8	0	596	high	20.99
TCGA-A5-A0GJ-01A	TCGA-A5-A0GJ	0	2000	high	21.3
TCGA-D1-A17N-01A	TCGA-D1-A17N	0	46	high	22.84
TCGA-B5-A1MZ-01A	TCGA-B5-A1MZ	0	1598	high	23.85
TCGA-B5-A0K9-01A	TCGA-B5-A0K9	1	409	high	25.28
TCGA-A5-A0GU-01A	TCGA-A5-A0GU	0	860	high	23.14
TCGA-D1-A162-01A	TCGA-D1-A162	0	1145	high	23.61
TCGA-KJ-A3U4-01A	TCGA-KJ-A3U4	0	1095	low	12.13
TCGA-EY-A548-01A	TCGA-EY-A548	0	430	high	22.98
TCGA-D1-A0ZN-01A	TCGA-D1-A0ZN	0	512	high	24.59
TCGA-D1-A165-01A	TCGA-D1-A165	0	20	high	24.24
TCGA-EY-A1GD-01A	TCGA-EY-A1GD	0	1639	high	21.77
TCGA-4E-A92E-01A	TCGA-4E-A92E	0	13	high	21.54
TCGA-BK-A56F-01A	TCGA-BK-A56F	0	401	high	23.98
TCGA-AX-A1CI-01A	TCGA-AX-A1CI	0	2600	high	22.67
TCGA-B5-A0K1-01A	TCGA-B5-A0K1	0	1110	high	22.87
TCGA-D1-A15W-01A	TCGA-D1-A15W	0	915	high	24.65
TCGA-SJ-A6ZI-01A	TCGA-SJ-A6ZI	0	631	high	22.51
TCGA-AX-A062-01A	TCGA-AX-A062	0	1399	high	20.87
TCGA-BG-A0VX-01A	TCGA-BG-A0VX	0	1043	low	16.68
TCGA-B5-A121-01A	TCGA-B5-A121	0	504	high	22.86
TCGA-B5-A0JT-01A	TCGA-B5-A0JT	0	1682	high	22.19
TCGA-B5-A11Z-01A	TCGA-B5-A11Z	0	528	high	22.52
TCGA-AP-A05P-01A	TCGA-AP-A05P	0	636	low	18.13
TCGA-QF-A5YT-01A	TCGA-QF-A5YT	0	1215	high	22.47
TCGA-D1-A1O5-01A	TCGA-D1-A1O5	0	458	high	23.79
TCGA-B5-A11Y-01A	TCGA-B5-A11Y	0	560	high	24.09
TCGA-BG-A0VZ-01A	TCGA-BG-A0VZ	0	1601	high	22.56
TCGA-AP-A05N-01A	TCGA-AP-A05N	1	726	high	21.08
TCGA-B5-A0K0-01A	TCGA-B5-A0K0	0	1478	low	20.53
TCGA-B5-A0K7-01A	TCGA-B5-A0K7	0	1933	high	23.44
TCGA-QS-A5YQ-01A	TCGA-QS-A5YQ	0	759	high	24.28
TCGA-B5-A0JS-01A	TCGA-B5-A0JS	0	2627	high	25.45
TCGA-EY-A1GE-01A	TCGA-EY-A1GE	0	741	high	25.39
TCGA-AX-A05T-01A	TCGA-AX-A05T	0	1010	low	19.91
TCGA-BG-A0MO-01A	TCGA-BG-A0MO	0	1309	high	26.23
TCGA-D1-A16E-01A	TCGA-D1-A16E	0	1119	high	23.58
TCGA-BG-A0M0-01A	TCGA-BG-A0M0	0	588	high	24.11
TCGA-BS-A0UA-01A	TCGA-BS-A0UA	0	3495	high	27.86
TCGA-BG-A0MG-01A	TCGA-BG-A0MG	0	1477	low	18.77
TCGA-B5-A0K2-01A	TCGA-B5-A0K2	0	2209	high	23.82
TCGA-AX-A05U-01A	TCGA-AX-A05U	0	903	high	21.74
TCGA-BG-A0W2-01A	TCGA-BG-A0W2	0	1721	low	20.06
TCGA-D1-A1NS-01A	TCGA-D1-A1NS	0	43	high	26.75
TCGA-B5-A11O-01A	TCGA-B5-A11O	0	2609	high	24.09
TCGA-AX-A06L-01A	TCGA-AX-A06L	0	1845	high	22.89
TCGA-BS-A0U5-01A	TCGA-BS-A0U5	0	2935	low	18.27
TCGA-BS-A0UL-01A	TCGA-BS-A0UL	0	2481	high	21.21
TCGA-D1-A17M-01A	TCGA-D1-A17M	0	311	high	22.87
TCGA-B5-A11V-01A	TCGA-B5-A11V	0	595	high	23.92
TCGA-BS-A0UM-01A	TCGA-BS-A0UM	0	2644	high	24.1
TCGA-D1-A16O-01A	TCGA-D1-A16O	0	1023	high	27.45
TCGA-BG-A0VV-01A	TCGA-BG-A0VV	0	1553	high	23.79
TCGA-A5-A0GQ-01A	TCGA-A5-A0GQ	0	2247	high	25.92
TCGA-BG-A0YU-01A	TCGA-BG-A0YU	0	451	high	25.98
TCGA-A5-A0GM-01A	TCGA-A5-A0GM	0	1841	high	22.86
TCGA-BG-A0MQ-01A	TCGA-BG-A0MQ	0	1817	high	22.9
TCGA-B5-A11M-01A	TCGA-B5-A11M	0	1362	high	22.69
TCGA-D1-A0ZO-01A	TCGA-D1-A0ZO	0	602	high	24.19
TCGA-BS-A0V6-01A	TCGA-BS-A0V6	0	2725	high	21.94
TCGA-BG-A0MU-01A	TCGA-BG-A0MU	0	617	high	25.58
TCGA-D1-A17H-01A	TCGA-D1-A17H	0	852	high	23.43
TCGA-AX-A06H-01A	TCGA-AX-A06H	0	833	high	24.05
TCGA-D1-A16R-01A	TCGA-D1-A16R	0	21	low	20.2
TCGA-AX-A05Y-01A	TCGA-AX-A05Y	0	2684	high	22.95
TCGA-D1-A1O7-01A	TCGA-D1-A1O7	0	32	high	22.52
TCGA-A5-A0GG-01A	TCGA-A5-A0GG	0	3650	low	20.37
TCGA-AP-A0LV-01A	TCGA-AP-A0LV	0	763	high	20.73
TCGA-D1-A1NZ-01A	TCGA-D1-A1NZ	0	548	high	24.64
TCGA-D1-A103-01A	TCGA-D1-A103	0	669	high	22.47
TCGA-A5-A0GP-01A	TCGA-A5-A0GP	0	1416	high	22.5
TCGA-B5-A11G-01A	TCGA-B5-A11G	0	3448	high	26.38
TCGA-D1-A161-01A	TCGA-D1-A161	0	892	high	24.39
TCGA-BS-A0TD-01A	TCGA-BS-A0TD	0	2379	high	23.97
TCGA-B5-A11N-01A	TCGA-B5-A11N	0	1876	high	23.95
TCGA-EY-A1GT-01A	TCGA-EY-A1GT	0	490	low	19.68
TCGA-EY-A1GP-01A	TCGA-EY-A1GP	0	573	low	17.39
TCGA-AX-A05W-01A	TCGA-AX-A05W	0	2450	high	23.91
TCGA-BS-A0U8-01A	TCGA-BS-A0U8	0	2963	high	23.71
TCGA-AP-A0LN-01A	TCGA-AP-A0LN	0	2510	high	22.07
TCGA-BS-A0TC-01A	TCGA-BS-A0TC	0	2602	high	27.76
TCGA-BK-A0C9-01A	TCGA-BK-A0C9	0	1092	high	24.9
TCGA-D1-A17S-01A	TCGA-D1-A17S	0	739	high	22.46
TCGA-D1-A17L-01A	TCGA-D1-A17L	0	802	high	24.34
TCGA-A5-A0GN-01A	TCGA-A5-A0GN	0	1841	high	25.19
TCGA-A5-A0GV-01A	TCGA-A5-A0GV	0	1643	high	21.92
TCGA-D1-A17C-01A	TCGA-D1-A17C	0	30	high	24.44
TCGA-AP-A0LP-01A	TCGA-AP-A0LP	0	1875	high	22.67
TCGA-AJ-A8CT-01A	TCGA-AJ-A8CT	0	82	high	21.72
TCGA-AP-A0LL-01A	TCGA-AP-A0LL	0	2554	high	22.23
TCGA-BG-A0VW-01A	TCGA-BG-A0VW	0	1582	high	25.41
TCGA-AP-A1DM-01A	TCGA-AP-A1DM	0	1700	high	26.46
TCGA-BS-A0V4-01A	TCGA-BS-A0V4	0	1810	high	27.22
TCGA-BG-A18A-01A	TCGA-BG-A18A	0	426	high	22.7
TCGA-B5-A11Q-01A	TCGA-B5-A11Q	0	976	high	23.99
TCGA-AP-A0LJ-01A	TCGA-AP-A0LJ	0	1421	high	23.59
TCGA-B5-A0K6-01A	TCGA-B5-A0K6	0	1953	high	21.35
TCGA-BG-A0MC-01A	TCGA-BG-A0MC	0	1263	high	24.77
TCGA-D1-A16Y-01A	TCGA-D1-A16Y	0	532	low	19.75
TCGA-BS-A0UJ-01A	TCGA-BS-A0UJ	0	2506	high	20.76
TCGA-BS-A0V7-01A	TCGA-BS-A0V7	0	1934	low	19.41
TCGA-KP-A3VZ-01A	TCGA-KP-A3VZ	0	722	low	16.32
TCGA-D1-A15X-01A	TCGA-D1-A15X	0	909	low	10.66
TCGA-D1-A16G-01A	TCGA-D1-A16G	1	834	high	24.11
TCGA-A5-A1OF-01A	TCGA-A5-A1OF	0	973	low	19.54
TCGA-AP-A1DQ-01A	TCGA-AP-A1DQ	1	1423	low	19.51
TCGA-FI-A3PX-01A	TCGA-FI-A3PX	0	2384	low	11.94
TCGA-FI-A3PV-01A	TCGA-FI-A3PV	1	1249	low	17.84
TCGA-AP-A3K1-01A	TCGA-AP-A3K1	1	666	low	13.96
TCGA-D1-A179-01A	TCGA-D1-A179	1	448	low	15.07
TCGA-D1-A16I-01A	TCGA-D1-A16I	1	350	low	19.08
TCGA-D1-A16S-01A	TCGA-D1-A16S	0	568	low	17.66
TCGA-BK-A139-01C	TCGA-BK-A139	1	943	low	16.54
TCGA-BK-A139-01A	TCGA-BK-A139	1	943	low	19.32
TCGA-BK-A4ZD-01A	TCGA-BK-A4ZD	0	506	low	14.08
TCGA-EY-A72D-01A	TCGA-EY-A72D	0	179	low	15.81
TCGA-B5-A11X-01A	TCGA-B5-A11X	0	596	high	21.45
TCGA-AJ-A3NE-01A	TCGA-AJ-A3NE	0	628	low	18.21
TCGA-D1-A1NU-01A	TCGA-D1-A1NU	0	402	low	15.67
TCGA-B5-A3FH-01A	TCGA-B5-A3FH	0	841	high	25.75
TCGA-EO-A3AU-01A	TCGA-EO-A3AU	0	1543	low	19.84
TCGA-B5-A1MW-01A	TCGA-B5-A1MW	0	447	low	17.35
TCGA-EY-A2OP-01A	TCGA-EY-A2OP	0	944	low	17.07
TCGA-AX-A1CN-01A	TCGA-AX-A1CN	0	1143	high	22.59
TCGA-AJ-A3I9-01A	TCGA-AJ-A3I9	1	519	low	20.03
TCGA-BK-A0CA-01B	TCGA-BK-A0CA	0	1064	low	16.87
TCGA-D1-A1O8-01A	TCGA-D1-A1O8	1	120	low	20.6
TCGA-EO-A22T-01A	TCGA-EO-A22T	0	2035	low	17.8
TCGA-AX-A2HC-01A	TCGA-AX-A2HC	0	1044	low	17.78
TCGA-AJ-A2QL-01A	TCGA-AJ-A2QL	0	602	high	24.51
TCGA-AX-A1CE-01A	TCGA-AX-A1CE	0	1037	low	19.83
TCGA-AJ-A3NG-01A	TCGA-AJ-A3NG	0	475	low	20.27
TCGA-FI-A2F4-01A	TCGA-FI-A2F4	0	2230	high	24.43
TCGA-D1-A2G0-01A	TCGA-D1-A2G0	0	1484	low	15.39
TCGA-AJ-A3EM-01A	TCGA-AJ-A3EM	0	677	low	20.52
TCGA-B5-A0KB-01B	TCGA-B5-A0KB	0	824	high	21.35
TCGA-A5-A0GA-01A	TCGA-A5-A0GA	1	543	low	19.26
TCGA-BK-A13B-01A	TCGA-BK-A13B	0	966	high	21.6
TCGA-AJ-A5DV-01A	TCGA-AJ-A5DV	0	679	high	20.73
TCGA-E6-A2P9-01A	TCGA-E6-A2P9	0	1386	high	26.3
TCGA-AX-A3G9-01A	TCGA-AX-A3G9	0	558	high	21.52
TCGA-FI-A2CX-01A	TCGA-FI-A2CX	0	2031	low	14.82
TCGA-FI-A2D4-01A	TCGA-FI-A2D4	1	243	high	21.66
TCGA-AJ-A2QM-01A	TCGA-AJ-A2QM	0	894	low	18.09
TCGA-AJ-A3EK-01A	TCGA-AJ-A3EK	0	446	high	24.39
TCGA-FI-A2CY-01A	TCGA-FI-A2CY	0	2080	low	12.2
TCGA-BG-A0M6-01A	TCGA-BG-A0M6	1	671	low	15.05
TCGA-B5-A11R-01A	TCGA-B5-A11R	0	2349	low	20.47
TCGA-EO-A22S-01A	TCGA-EO-A22S	0	1872	high	22.99
TCGA-A5-A0GB-01A	TCGA-A5-A0GB	0	997	high	26.03
TCGA-EY-A54A-01A	TCGA-EY-A54A	0	447	low	10.48
TCGA-A5-A0VP-01A	TCGA-A5-A0VP	0	1288	high	25.12
TCGA-B5-A11U-01A	TCGA-B5-A11U	0	509	low	18.02
TCGA-BG-A220-01A	TCGA-BG-A220	0	434	high	22.23
TCGA-AJ-A2QN-01A	TCGA-AJ-A2QN	0	1069	high	20.82
TCGA-EY-A2OM-01A	TCGA-EY-A2OM	0	694	low	18.47
TCGA-DF-A2KS-01A	TCGA-DF-A2KS	0	3318	low	13.29
TCGA-B5-A3S1-01A	TCGA-B5-A3S1	0	902	low	18.26
TCGA-AX-A2H4-01A	TCGA-AX-A2H4	1	916	low	14.26
TCGA-DI-A1NN-01A	TCGA-DI-A1NN	0	1076	low	14.33
TCGA-AP-A054-01A	TCGA-AP-A054	1	709	low	19.55
TCGA-AX-A3FS-01A	TCGA-AX-A3FS	0	7	low	16.26
TCGA-EO-A3KU-01A	TCGA-EO-A3KU	0	677	low	17.67
TCGA-AX-A2H7-01A	TCGA-AX-A2H7	1	772	low	18.9
TCGA-E6-A2P8-01A	TCGA-E6-A2P8	1	72	low	17.13
TCGA-D1-A2G6-01A	TCGA-D1-A2G6	1	258	low	15
TCGA-DF-A2KN-01A	TCGA-DF-A2KN	0	67	low	17.84
TCGA-EO-A3B0-01A	TCGA-EO-A3B0	0	1412	high	21.06
TCGA-B5-A3FD-01A	TCGA-B5-A3FD	1	1197	high	23.32
TCGA-D1-A0ZS-01A	TCGA-D1-A0ZS	0	148	low	14.07
TCGA-B5-A5OC-01A	TCGA-B5-A5OC	0	1249	low	19.99
TCGA-AJ-A3NC-01A	TCGA-AJ-A3NC	0	1125	low	20.69
TCGA-E6-A1M0-01A	TCGA-E6-A1M0	0	1793	low	17.43
TCGA-B5-A1MX-01A	TCGA-B5-A1MX	0	1473	high	25.23
TCGA-BK-A0CA-01A	TCGA-BK-A0CA	0	1064	low	20.55
TCGA-AP-A051-01A	TCGA-AP-A051	0	3650	high	24.54
TCGA-B5-A11I-01A	TCGA-B5-A11I	0	2303	low	15.92
TCGA-AJ-A3BF-01A	TCGA-AJ-A3BF	0	551	low	17.72
TCGA-AX-A1C5-01A	TCGA-AX-A1C5	0	1001	low	18.34
TCGA-A5-A1OK-01A	TCGA-A5-A1OK	0	917	high	23.28
TCGA-D1-A15V-01A	TCGA-D1-A15V	0	1201	low	11.7
TCGA-EY-A1GC-01A	TCGA-EY-A1GC	0	1647	low	19.6
TCGA-FI-A2D0-01A	TCGA-FI-A2D0	0	1213	low	15.49
TCGA-B5-A3FA-01A	TCGA-B5-A3FA	0	2929	low	16.65
TCGA-D1-A3DH-01A	TCGA-D1-A3DH	0	573	low	16.58
TCGA-AX-A3FW-01A	TCGA-AX-A3FW	0	17	high	23.72
TCGA-B5-A1MU-01A	TCGA-B5-A1MU	1	1548	low	16.33
TCGA-SL-A6J9-01A	TCGA-SL-A6J9	0	2	low	16.35
TCGA-D1-A16V-01A	TCGA-D1-A16V	1	120	high	22.89
TCGA-B5-A1MR-01A	TCGA-B5-A1MR	0	3650	low	19.36
TCGA-A5-A7WK-01A	TCGA-A5-A7WK	0	560	low	15.91
TCGA-BK-A0CC-01B	TCGA-BK-A0CC	0	1067	low	12.79
TCGA-AJ-A3OL-01A	TCGA-AJ-A3OL	1	449	low	18.93
TCGA-D1-A175-01A	TCGA-D1-A175	0	202	high	22.85
TCGA-AJ-A3OJ-01A	TCGA-AJ-A3OJ	0	467	high	21.26
TCGA-AJ-A2QO-01A	TCGA-AJ-A2QO	1	1045	high	26.34
TCGA-EO-A3L0-01A	TCGA-EO-A3L0	0	1554	high	22.34
TCGA-B5-A0JY-01A	TCGA-B5-A0JY	0	2107	high	23.57
TCGA-BG-A2AD-01A	TCGA-BG-A2AD	0	609	low	16.62
TCGA-B5-A3FB-01A	TCGA-B5-A3FB	0	2844	high	21.18
TCGA-B5-A0JN-01A	TCGA-B5-A0JN	0	1939	low	16.45
TCGA-D1-A0ZZ-01A	TCGA-D1-A0ZZ	0	686	high	22.03
TCGA-AX-A2HA-01A	TCGA-AX-A2HA	0	2475	high	22.99
TCGA-BG-A0MA-01A	TCGA-BG-A0MA	1	326	high	24.12
TCGA-AJ-A23N-01A	TCGA-AJ-A23N	1	439	low	12.35
TCGA-EY-A4KR-01A	TCGA-EY-A4KR	1	346	low	15.69
TCGA-AJ-A3BG-01A	TCGA-AJ-A3BG	0	550	high	25.62
TCGA-A5-A2K2-01A	TCGA-A5-A2K2	0	3595	low	13.79
TCGA-A5-A0G1-01A	TCGA-A5-A0G1	1	3251	low	13.21
TCGA-AP-A0LH-01A	TCGA-AP-A0LH	1	1106	high	22.02
TCGA-A5-A2K7-01A	TCGA-A5-A2K7	0	1063	low	15.97
TCGA-EC-A1QX-01A	TCGA-EC-A1QX	0	224	high	22.74
TCGA-EO-A2CH-01A	TCGA-EO-A2CH	1	590	low	16.26
TCGA-D1-A2G5-01A	TCGA-D1-A2G5	0	1455	high	23.04
TCGA-FI-A2D5-01A	TCGA-FI-A2D5	1	421	low	19.38
TCGA-EY-A549-01A	TCGA-EY-A549	0	605	high	21.92
TCGA-AJ-A3BK-01A	TCGA-AJ-A3BK	0	1031	high	21.78
TCGA-B5-A0JX-01A	TCGA-B5-A0JX	0	1787	low	17.12
TCGA-D1-A3JP-01A	TCGA-D1-A3JP	0	515	high	23.68
TCGA-AJ-A3EL-01A	TCGA-AJ-A3EL	0	684	high	21.72
TCGA-AP-A056-01A	TCGA-AP-A056	0	2618	low	19.42
TCGA-BK-A0CC-01A	TCGA-BK-A0CC	0	1067	low	13.39
TCGA-AX-A3FT-01A	TCGA-AX-A3FT	0	6	low	12.03
TCGA-D1-A3DA-01A	TCGA-D1-A3DA	0	483	high	22.47
TCGA-AX-A2HJ-01A	TCGA-AX-A2HJ	0	935	high	25.05
TCGA-AX-A3GI-01A	TCGA-AX-A3GI	0	12	low	11.77
TCGA-AX-A2IN-01A	TCGA-AX-A2IN	1	947	high	22.83
TCGA-A5-A0GW-01A	TCGA-A5-A0GW	0	706	low	18.65
TCGA-AX-A2HH-01A	TCGA-AX-A2HH	0	540	low	16.03
TCGA-EO-A22U-01A	TCGA-EO-A22U	0	1407	high	22.4
TCGA-BK-A26L-01A	TCGA-BK-A26L	0	734	low	15.69
TCGA-B5-A11E-01A	TCGA-B5-A11E	0	1820	low	20.04
TCGA-B5-A3F9-01A	TCGA-B5-A3F9	0	3650	low	20.31
TCGA-AX-A3FZ-01A	TCGA-AX-A3FZ	0	6	low	10.59
TCGA-FI-A2D6-01A	TCGA-FI-A2D6	1	767	low	13.11
TCGA-FI-A2D2-01A	TCGA-FI-A2D2	1	2352	low	17.58
TCGA-BG-A0MS-01A	TCGA-BG-A0MS	0	1882	low	17.97
TCGA-D1-A17A-01A	TCGA-D1-A17A	0	48	high	21.98
TCGA-BG-A3EW-01A	TCGA-BG-A3EW	0	344	high	21.69
TCGA-EY-A2OQ-01A	TCGA-EY-A2OQ	0	885	low	15.79
TCGA-BG-A3PP-01A	TCGA-BG-A3PP	0	681	low	14.54
TCGA-A5-A0GH-01A	TCGA-A5-A0GH	0	2254	high	21.31
TCGA-A5-A2K4-01A	TCGA-A5-A2K4	1	871	low	13.58
TCGA-EC-A24G-01A	TCGA-EC-A24G	0	511	high	27.5
TCGA-DI-A1BU-01A	TCGA-DI-A1BU	0	1195	high	22.66
TCGA-AP-A5FX-01A	TCGA-AP-A5FX	1	1099	low	18.3
TCGA-EO-A3B1-01A	TCGA-EO-A3B1	0	820	low	15.31
TCGA-A5-A3LO-01A	TCGA-A5-A3LO	0	776	high	22.58
TCGA-D1-A0ZP-01A	TCGA-D1-A0ZP	0	911	low	12.86
TCGA-KP-A3W4-01A	TCGA-KP-A3W4	1	554	low	16.86
TCGA-D1-A1NY-01A	TCGA-D1-A1NY	0	513	high	21.1
TCGA-AP-A0LG-01A	TCGA-AP-A0LG	0	2015	low	20.19
TCGA-AX-A2HD-01A	TCGA-AX-A2HD	0	1414	low	17.67
TCGA-AP-A1DV-01A	TCGA-AP-A1DV	0	204	high	22.97
TCGA-EO-A3AS-01A	TCGA-EO-A3AS	0	1046	low	14.41
TCGA-EO-A22Y-01A	TCGA-EO-A22Y	0	1567	high	22.3
TCGA-AJ-A3QS-01A	TCGA-AJ-A3QS	0	513	low	16.54
TCGA-EO-A22X-01A	TCGA-EO-A22X	0	1752	high	21.61
TCGA-BS-A0UF-01A	TCGA-BS-A0UF	0	2611	low	20.55
TCGA-BS-A0TJ-01A	TCGA-BS-A0TJ	0	2068	low	16.86
TCGA-AX-A2H8-01A	TCGA-AX-A2H8	0	1861	low	18.94
TCGA-A5-A3LP-01A	TCGA-A5-A3LP	0	455	low	16.85
TCGA-EY-A214-01A	TCGA-EY-A214	0	438	high	25.27
TCGA-AP-A0LM-01A	TCGA-AP-A0LM	0	825	low	19.98
TCGA-AX-A3G8-01A	TCGA-AX-A3G8	0	36	high	23.26
TCGA-BG-A222-01A	TCGA-BG-A222	0	291	low	12.59
TCGA-BG-A2AE-01A	TCGA-BG-A2AE	0	721	low	20.14
TCGA-AX-A06B-01A	TCGA-AX-A06B	0	2058	high	22.36
TCGA-EY-A210-01A	TCGA-EY-A210	0	383	low	16.29
TCGA-DF-A2KZ-01A	TCGA-DF-A2KZ	0	826	low	19.84
TCGA-PG-A915-01A	TCGA-PG-A915	0	249	low	14.4
TCGA-KP-A3W0-01A	TCGA-KP-A3W0	0	404	low	12.63
TCGA-AX-A05S-01A	TCGA-AX-A05S	1	413	high	24.73
TCGA-B5-A5OE-01A	TCGA-B5-A5OE	0	1063	low	12.76
TCGA-B5-A11P-01B	TCGA-B5-A11P	0	825	high	22.8
TCGA-EO-A3AV-01A	TCGA-EO-A3AV	0	1069	low	19.13
TCGA-AJ-A3IA-01A	TCGA-AJ-A3IA	0	633	low	16.28
TCGA-PG-A5BC-01A	TCGA-PG-A5BC	0	707	low	17.92
TCGA-AX-A1CP-01A	TCGA-AX-A1CP	0	1107	low	15.92
TCGA-AP-A05O-01A	TCGA-AP-A05O	0	384	high	21.09
TCGA-DF-A2KR-01A	TCGA-DF-A2KR	0	1865	high	22.88
TCGA-BK-A26L-01C	TCGA-BK-A26L	0	734	low	13.12
TCGA-EO-A1Y7-01A	TCGA-EO-A1Y7	0	1495	high	22.51
TCGA-AX-A1CC-01A	TCGA-AX-A1CC	0	788	low	16.42
TCGA-BG-A2L7-01A	TCGA-BG-A2L7	0	612	low	19.1
TCGA-H5-A2HR-01A	TCGA-H5-A2HR	0	53	low	16.44
TCGA-EY-A2ON-01A	TCGA-EY-A2ON	1	610	low	15.38
TCGA-EY-A2OO-01A	TCGA-EY-A2OO	0	1392	low	19.18
TCGA-A5-A0G5-01A	TCGA-A5-A0G5	0	1126	low	15.16
TCGA-AX-A06F-01A	TCGA-AX-A06F	0	1748	high	25.1
TCGA-AP-A0L9-01A	TCGA-AP-A0L9	0	3650	low	13.96
TCGA-AJ-A3NF-01A	TCGA-AJ-A3NF	0	645	low	16.32
TCGA-AJ-A3TW-01A	TCGA-AJ-A3TW	0	513	low	18.1
TCGA-AJ-A3EJ-01A	TCGA-AJ-A3EJ	1	50	low	16.6
TCGA-EY-A1G8-01A	TCGA-EY-A1G8	1	456	high	22
TCGA-EY-A3L3-01A	TCGA-EY-A3L3	0	832	low	18.73
TCGA-AX-A2H5-01A	TCGA-AX-A2H5	0	2167	low	18.11
TCGA-DF-A2KY-01A	TCGA-DF-A2KY	0	332	low	14.3
TCGA-B5-A0K3-01A	TCGA-B5-A0K3	1	830	low	17.47
TCGA-AJ-A2QK-01A	TCGA-AJ-A2QK	0	643	high	24.68
TCGA-AX-A3G4-01A	TCGA-AX-A3G4	0	9	low	19.87
TCGA-AP-A059-01A	TCGA-AP-A059	0	1461	low	19.02
TCGA-AP-A0L8-01A	TCGA-AP-A0L8	1	1484	low	14.51
TCGA-EO-A2CG-01A	TCGA-EO-A2CG	0	1564	low	17.6
TCGA-EY-A1GV-01A	TCGA-EY-A1GV	0	481	low	15.21
TCGA-D1-A3JQ-01A	TCGA-D1-A3JQ	0	526	low	14.19
TCGA-D1-A16N-01A	TCGA-D1-A16N	0	945	high	22.19
TCGA-AP-A1E3-01A	TCGA-AP-A1E3	0	847	high	24.32
TCGA-B5-A3FC-01A	TCGA-B5-A3FC	0	2185	low	19.65
TCGA-AX-A3FX-01A	TCGA-AX-A3FX	1	1333	low	19.58
TCGA-A5-A0R6-01A	TCGA-A5-A0R6	0	1153	low	15.17
TCGA-JU-AAVI-01A	TCGA-JU-AAVI	1	540	low	11.52
TCGA-BS-A0TE-01A	TCGA-BS-A0TE	1	146	high	21.92
TCGA-A5-A0G2-01A	TCGA-A5-A0G2	0	3650	low	12.15
TCGA-DI-A1NO-01A	TCGA-DI-A1NO	1	285	low	15.9
TCGA-EO-A3KX-01A	TCGA-EO-A3KX	0	1170	high	22.02
TCGA-AX-A1C8-01A	TCGA-AX-A1C8	0	776	low	15.96
TCGA-AJ-A23M-01A	TCGA-AJ-A23M	1	616	low	14.11
TCGA-BG-A221-01A	TCGA-BG-A221	0	55	low	18.93
TCGA-EY-A1GK-01A	TCGA-EY-A1GK	0	693	high	26.73
TCGA-PG-A6IB-01A	TCGA-PG-A6IB	0	648	low	18.3
TCGA-D1-A2G7-01A	TCGA-D1-A2G7	1	1793	low	15.68
TCGA-A5-A2K3-01A	TCGA-A5-A2K3	0	2012	low	14.05
TCGA-BS-A0UV-01A	TCGA-BS-A0UV	0	2228	low	19.93
TCGA-E6-A1LX-01A	TCGA-E6-A1LX	0	711	high	25.54
TCGA-AX-A2HG-01A	TCGA-AX-A2HG	0	1163	low	17.96
TCGA-EO-A22R-01A	TCGA-EO-A22R	0	1878	low	17.83
TCGA-EY-A215-01A	TCGA-EY-A215	0	574	low	20
TCGA-DI-A2QU-01A	TCGA-DI-A2QU	1	946	low	16.57
TCGA-AP-A052-01A	TCGA-AP-A052	1	669	low	19.38
TCGA-EY-A5W2-01A	TCGA-EY-A5W2	0	516	high	27.01
TCGA-BG-A0M4-01A	TCGA-BG-A0M4	0	2167	high	22.62
TCGA-FI-A2EU-01A	TCGA-FI-A2EU	0	2941	low	11.13
TCGA-EO-A1Y8-01A	TCGA-EO-A1Y8	0	901	low	14.14
TCGA-B5-A0JR-01A	TCGA-B5-A0JR	0	1731	high	26.71
TCGA-AP-A1DH-01A	TCGA-AP-A1DH	0	2180	high	25.05
TCGA-DF-A2KV-01A	TCGA-DF-A2KV	0	2717	high	26.32
TCGA-AJ-A3OK-01A	TCGA-AJ-A3OK	0	485	high	24.1
TCGA-AJ-A23O-01A	TCGA-AJ-A23O	1	312	high	23.28
TCGA-AX-A060-01A	TCGA-AX-A060	0	1075	high	29.97
TCGA-KP-A3W1-01A	TCGA-KP-A3W1	0	288	low	9.938
TCGA-E6-A1LZ-01A	TCGA-E6-A1LZ	0	2406	low	14.99
TCGA-AX-A06J-01A	TCGA-AX-A06J	0	913	high	23.95
TCGA-B5-A0JZ-01A	TCGA-B5-A0JZ	0	2173	high	25.14
TCGA-PG-A7D5-01A	TCGA-PG-A7D5	0	1177	low	19.89
TCGA-A5-A2K5-01A	TCGA-A5-A2K5	0	752	high	24.6
TCGA-A5-A0G9-01A	TCGA-A5-A0G9	0	2540	high	24.38
TCGA-PG-A914-01A	TCGA-PG-A914	0	687	low	14.4
TCGA-BG-A0MK-01A	TCGA-BG-A0MK	1	1317	high	26.51
TCGA-A5-A1OH-01A	TCGA-A5-A1OH	0	1105	low	15.97
TCGA-E6-A8L9-01A	TCGA-E6-A8L9	0	1013	low	17.44
TCGA-D1-A3DG-01A	TCGA-D1-A3DG	1	130	low	19.42
TCGA-FI-A2F8-01A	TCGA-FI-A2F8	0	933	low	16.96
TCGA-AX-A3GB-01A	TCGA-AX-A3GB	0	440	high	23.86
TCGA-A5-A0G3-01A	TCGA-A5-A0G3	0	1428	low	14.09
TCGA-D1-A1O0-01A	TCGA-D1-A1O0	0	63	low	18.7
TCGA-AJ-A3NH-01A	TCGA-AJ-A3NH	1	1	low	18.3
TCGA-AW-A1PO-01A	TCGA-AW-A1PO	0	17	high	23.6
TCGA-B5-A5OD-01A	TCGA-B5-A5OD	0	1038	high	22.19
TCGA-B5-A1MS-01B	TCGA-B5-A1MS	1	3112	low	18.86
TCGA-EY-A1GS-01A	TCGA-EY-A1GS	1	670	low	15.44
TCGA-D1-A168-01A	TCGA-D1-A168	0	1098	high	25.72
TCGA-AX-A0IU-01A	TCGA-AX-A0IU	0	1087	low	14.06
TCGA-EO-A3KW-01A	TCGA-EO-A3KW	0	497	low	20.27
TCGA-D1-A1NX-01A	TCGA-D1-A1NX	0	555	low	17.83
TCGA-AP-A0LI-01A	TCGA-AP-A0LI	0	2972	low	14.11
TCGA-B5-A0K8-01A	TCGA-B5-A0K8	0	847	low	14.16
TCGA-A5-A0VQ-01A	TCGA-A5-A0VQ	0	485	low	19.28
TCGA-BS-A0TA-01A	TCGA-BS-A0TA	1	740	low	16.4
TCGA-DI-A2QT-01A	TCGA-DI-A2QT	1	377	low	12.75
TCGA-EO-A3AY-01A	TCGA-EO-A3AY	0	1158	low	19.84
TCGA-AX-A0IZ-01A	TCGA-AX-A0IZ	0	1333	low	17.3
TCGA-AX-A3G1-01A	TCGA-AX-A3G1	1	624	high	21.88
TCGA-FI-A2F9-01A	TCGA-FI-A2F9	0	1803	low	16.25
TCGA-EY-A1GW-01A	TCGA-EY-A1GW	1	337	high	27.76
TCGA-DF-A2KU-01A	TCGA-DF-A2KU	0	3067	high	21.68
TCGA-BG-A0M8-01A	TCGA-BG-A0M8	0	2020	high	25.18
TCGA-AJ-A3BD-01A	TCGA-AJ-A3BD	0	1039	low	18.16
TCGA-KP-A3W3-01A	TCGA-KP-A3W3	0	794	low	16.74
TCGA-BG-A0YV-01A	TCGA-BG-A0YV	0	382	low	19.89
TCGA-EO-A1Y5-01A	TCGA-EO-A1Y5	0	332	low	18.01
TCGA-K6-A3WQ-01A	TCGA-K6-A3WQ	1	427	low	18.37
TCGA-B5-A1N2-01A	TCGA-B5-A1N2	1	954	low	15.54
TCGA-AX-A2HF-01A	TCGA-AX-A2HF	0	848	low	15.84
TCGA-SL-A6JA-01A	TCGA-SL-A6JA	0	7	high	24.77
TCGA-BS-A0U9-01B	TCGA-BS-A0U9	0	2825	low	10.68
TCGA-AP-A0LF-01A	TCGA-AP-A0LF	0	2845	low	16.75
TCGA-AX-A2IO-01A	TCGA-AX-A2IO	0	1975	low	17.74
TCGA-EY-A1GR-01A	TCGA-EY-A1GR	0	536	low	16.04
TCGA-D1-A17D-01A	TCGA-D1-A17D	0	926	high	23.62
TCGA-AP-A05H-01A	TCGA-AP-A05H	0	1385	low	13.27
TCGA-AX-A1CF-01A	TCGA-AX-A1CF	0	2337	high	23.27
TCGA-D1-A174-01A	TCGA-D1-A174	0	594	high	27.7
TCGA-FI-A2EY-01A	TCGA-FI-A2EY	1	880	low	16.79
TCGA-EY-A3QX-01A	TCGA-EY-A3QX	1	989	high	22.34
TCGA-DI-A0WH-01A	TCGA-DI-A0WH	0	496	high	23.12
TCGA-A5-A1OG-01A	TCGA-A5-A1OG	1	973	low	13.6
TCGA-EY-A212-01A	TCGA-EY-A212	1	310	low	17.49
TCGA-BS-A0TI-01A	TCGA-BS-A0TI	0	1882	high	23.75
TCGA-B5-A1MY-01A	TCGA-B5-A1MY	1	361	low	20.08
TCGA-EY-A1GQ-01A	TCGA-EY-A1GQ	0	544	high	24.53
TCGA-AX-A2H2-01A	TCGA-AX-A2H2	1	145	low	20.4
TCGA-FI-A2EX-01A	TCGA-FI-A2EX	0	284	low	13.76
TCGA-AP-A1DK-01A	TCGA-AP-A1DK	0	2767	high	23.07
TCGA-AX-A1CR-01A	TCGA-AX-A1CR	0	701	low	13.18
TCGA-AX-A0IW-01A	TCGA-AX-A0IW	0	1149	low	16.69
TCGA-EY-A547-01A	TCGA-EY-A547	0	545	low	19.09
TCGA-DF-A2L0-01A	TCGA-DF-A2L0	1	788	high	26.33
TCGA-AP-A05A-01A	TCGA-AP-A05A	1	1944	low	19.93
TCGA-BS-A0T9-01A	TCGA-BS-A0T9	1	1428	low	18.29
TCGA-AJ-A3BI-01A	TCGA-AJ-A3BI	0	575	high	26.56
TCGA-AX-A3G3-01A	TCGA-AX-A3G3	0	42	low	15.01
TCGA-EY-A1GM-01A	TCGA-EY-A1GM	1	995	low	19.22
TCGA-AX-A1C7-01A	TCGA-AX-A1C7	0	1054	low	17.21
TCGA-AP-A05D-01A	TCGA-AP-A05D	0	1758	low	15.36
TCGA-AX-A2HK-01A	TCGA-AX-A2HK	1	90	low	19.73
TCGA-FI-A2EW-01A	TCGA-FI-A2EW	0	1795	low	15.07
TCGA-AX-A3G7-01A	TCGA-AX-A3G7	0	9	low	17.19
TCGA-D1-A1NW-01A	TCGA-D1-A1NW	0	22	low	17.85
TCGA-AP-A0LD-01A	TCGA-AP-A0LD	0	3589	low	18.71
TCGA-EO-A3AZ-01A	TCGA-EO-A3AZ	0	826	low	18.32
TCGA-BS-A0VI-01A	TCGA-BS-A0VI	0	2646	low	20.66
TCGA-AP-A0LE-01A	TCGA-AP-A0LE	0	3357	high	21.94
TCGA-AX-A1CA-01A	TCGA-AX-A1CA	0	974	low	17.43
TCGA-AP-A05J-01A	TCGA-AP-A05J	0	1122	low	19.02
TCGA-DI-A2QY-01A	TCGA-DI-A2QY	1	3349	low	16.11
TCGA-QS-A8F1-01A	TCGA-QS-A8F1	1	135	low	17.16

## Sheet: AURKA_KM
sample	patient	OS	OS.time	gene expression RNAseq - HTSeq - FPKM-UQ: AURKA	data
TCGA-B5-A11S-01A	TCGA-B5-A11S	0	2229	low	16.36
TCGA-AJ-A8CW-01A	TCGA-AJ-A8CW	0	4	low	17.46
TCGA-BK-A13C-01A	TCGA-BK-A13C	0	760	low	16.22
TCGA-AJ-A5DW-01A	TCGA-AJ-A5DW	0	390	high	17.71
TCGA-BG-A0MT-01A	TCGA-BG-A0MT	0	644	low	15.75
TCGA-BK-A6W4-01A	TCGA-BK-A6W4	0	300	low	16.51
TCGA-B5-A11J-01A	TCGA-B5-A11J	0	1656	low	16.63
TCGA-D1-A167-01A	TCGA-D1-A167	0	478	low	16.99
TCGA-EY-A1GL-01A	TCGA-EY-A1GL	0	1014	low	14.57
TCGA-EY-A1GI-01A	TCGA-EY-A1GI	0	710	high	17.78
TCGA-EY-A1GH-01A	TCGA-EY-A1GH	0	710	low	17.43
TCGA-B5-A0JU-01B	TCGA-B5-A0JU	0	1802	low	17.23
TCGA-B5-A0JV-01A	TCGA-B5-A0JV	0	2616	low	16.99
TCGA-AP-A1E0-01A	TCGA-AP-A1E0	0	1832	high	18.06
TCGA-EY-A1GF-01A	TCGA-EY-A1GF	0	826	low	16.59
TCGA-A5-A7WJ-01A	TCGA-A5-A7WJ	0	341	high	17.96
TCGA-B5-A11L-01B	TCGA-B5-A11L	1	2240	low	17.18
TCGA-BK-A6W3-01A	TCGA-BK-A6W3	0	305	low	17.35
TCGA-PG-A916-01A	TCGA-PG-A916	0	522	low	16.21
TCGA-B5-A11H-01A	TCGA-B5-A11H	0	2687	low	17.3
TCGA-AX-A0IS-01A	TCGA-AX-A0IS	1	1858	low	16.76
TCGA-D1-A16B-01A	TCGA-D1-A16B	0	1106	low	16.39
TCGA-B5-A11F-01A	TCGA-B5-A11F	0	3650	low	16.47
TCGA-BG-A186-01A	TCGA-BG-A186	0	419	low	15.68
TCGA-D1-A0ZU-01A	TCGA-D1-A0ZU	0	872	low	16.2
TCGA-D1-A102-01A	TCGA-D1-A102	0	135	low	16.72
TCGA-BG-A0M2-01A	TCGA-BG-A0M2	0	637	low	16.52
TCGA-D1-A17K-01A	TCGA-D1-A17K	0	854	high	18.44
TCGA-AX-A0J0-01A	TCGA-AX-A0J0	0	1220	high	17.48
TCGA-BG-A18B-01A	TCGA-BG-A18B	0	470	low	16.83
TCGA-BG-A0LW-01A	TCGA-BG-A0LW	0	566	low	15.17
TCGA-EY-A1G7-01A	TCGA-EY-A1G7	1	189	low	17.44
TCGA-AP-A1E1-01A	TCGA-AP-A1E1	0	1395	low	16.8
TCGA-QS-A744-01A	TCGA-QS-A744	0	451	low	17.4
TCGA-D1-A16D-01A	TCGA-D1-A16D	0	1141	low	15.68
TCGA-D1-A15Z-01A	TCGA-D1-A15Z	1	58	low	16.55
TCGA-D1-A16F-01A	TCGA-D1-A16F	0	80	low	16.02
TCGA-AX-A1C4-01A	TCGA-AX-A1C4	0	404	high	18.15
TCGA-B5-A1MV-01A	TCGA-B5-A1MV	0	1565	low	17
TCGA-AP-A0LO-01A	TCGA-AP-A0LO	1	1016	low	17.11
TCGA-A5-AB3J-01A	TCGA-A5-AB3J	0	512	low	15.32
TCGA-EY-A1GX-01A	TCGA-EY-A1GX	1	1127	low	16.82
TCGA-PG-A917-01A	TCGA-PG-A917	0	212	low	16.85
TCGA-BG-A0MH-01A	TCGA-BG-A0MH	0	1930	low	17.47
TCGA-AX-A3G6-01A	TCGA-AX-A3G6	0	8	high	18.38
TCGA-A5-A0GD-01A	TCGA-A5-A0GD	1	3423	high	17.89
TCGA-A5-A0VO-01A	TCGA-A5-A0VO	1	875	low	17.02
TCGA-EY-A1GO-01A	TCGA-EY-A1GO	0	586	high	17.71
TCGA-BG-A18C-01A	TCGA-BG-A18C	0	470	high	18.41
TCGA-BG-A0MI-01A	TCGA-BG-A0MI	1	714	low	17.07
TCGA-2E-A9G8-01A	TCGA-2E-A9G8	0	1249	high	18.64
TCGA-AJ-A8CV-01A	TCGA-AJ-A8CV	0	1068	high	17.64
TCGA-D1-A17B-01A	TCGA-D1-A17B	0	213	low	15.28
TCGA-BG-A0LX-01A	TCGA-BG-A0LX	0	614	high	17.68
TCGA-EY-A1GU-01A	TCGA-EY-A1GU	1	997	low	15.63
TCGA-BG-A0M7-01A	TCGA-BG-A0M7	0	1937	low	16.27
TCGA-D1-A17U-01A	TCGA-D1-A17U	0	697	low	17.22
TCGA-BG-A0RY-01A	TCGA-BG-A0RY	0	469	low	15.83
TCGA-BG-A187-01A	TCGA-BG-A187	0	448	low	15.42
TCGA-5B-A90C-01A	TCGA-5B-A90C	0	1202	high	18.68
TCGA-AX-A0J1-01A	TCGA-AX-A0J1	0	2354	high	18.13
TCGA-BS-A0U7-01A	TCGA-BS-A0U7	1	935	low	17.27
TCGA-EC-A1NJ-01A	TCGA-EC-A1NJ	0	488	low	16.98
TCGA-A5-A0RA-01A	TCGA-A5-A0RA	0	884	low	17.16
TCGA-AP-A1DR-01A	TCGA-AP-A1DR	0	1495	high	17.5
TCGA-QF-A5YS-01A	TCGA-QF-A5YS	0	689	low	16.02
TCGA-EY-A1H0-01A	TCGA-EY-A1H0	0	588	low	17.11
TCGA-A5-A0R7-01A	TCGA-A5-A0R7	0	535	high	17.76
TCGA-A5-A1OJ-01A	TCGA-A5-A1OJ	0	1006	low	14.57
TCGA-AX-A064-01A	TCGA-AX-A064	0	1517	high	17.77
TCGA-5S-A9Q8-01A	TCGA-5S-A9Q8	0	313	low	16.07
TCGA-D1-A176-01A	TCGA-D1-A176	0	917	low	16.42
TCGA-D1-A0ZR-01A	TCGA-D1-A0ZR	0	17	low	15.78
TCGA-QS-A5YR-01A	TCGA-QS-A5YR	0	719	low	17.24
TCGA-BS-A0TG-01A	TCGA-BS-A0TG	0	2371	low	16.12
TCGA-AX-A063-01A	TCGA-AX-A063	0	2417	low	16.71
TCGA-D1-A0ZV-01A	TCGA-D1-A0ZV	0	728	low	15.75
TCGA-BG-A0W1-01A	TCGA-BG-A0W1	0	122	low	16.17
TCGA-A5-A0GE-01A	TCGA-A5-A0GE	0	3205	low	16.94
TCGA-B5-A11W-01A	TCGA-B5-A11W	0	593	low	16.36
TCGA-BG-A0M3-01A	TCGA-BG-A0M3	0	1071	low	16.94
TCGA-D1-A177-01A	TCGA-D1-A177	0	548	high	18.41
TCGA-D1-A163-01A	TCGA-D1-A163	0	991	low	17.46
TCGA-D1-A101-01A	TCGA-D1-A101	0	53	low	17.33
TCGA-BS-A0V8-01A	TCGA-BS-A0V8	0	2544	high	17.53
TCGA-AP-A0LT-01A	TCGA-AP-A0LT	0	1497	high	18.3
TCGA-SJ-A6ZJ-01A	TCGA-SJ-A6ZJ	0	556	low	16.46
TCGA-D1-A16X-01A	TCGA-D1-A16X	0	111	low	16.21
TCGA-BG-A0VT-01A	TCGA-BG-A0VT	0	1568	low	16.28
TCGA-D1-A160-01A	TCGA-D1-A160	0	112	high	17.55
TCGA-DI-A1BY-01A	TCGA-DI-A1BY	0	1114	low	16.15
TCGA-BG-A0M9-01A	TCGA-BG-A0M9	0	2270	low	16.28
TCGA-D1-A17Q-01A	TCGA-D1-A17Q	0	54	low	16.51
TCGA-A5-A0R9-01A	TCGA-A5-A0R9	0	749	low	15.88
TCGA-A5-A0GI-01A	TCGA-A5-A0GI	0	2682	low	17.36
TCGA-D1-A17R-01A	TCGA-D1-A17R	1	339	low	16.37
TCGA-B5-A0K4-01A	TCGA-B5-A0K4	0	1757	low	16.58
TCGA-AP-A1DP-01A	TCGA-AP-A1DP	1	1081	low	16.22
TCGA-AP-A1E4-01A	TCGA-AP-A1E4	0	1555	low	16.36
TCGA-AP-A1DO-01A	TCGA-AP-A1DO	0	952	high	18.24
TCGA-BS-A0WQ-01A	TCGA-BS-A0WQ	0	2022	low	15.37
TCGA-A5-A0GR-01A	TCGA-A5-A0GR	0	1120	low	16.36
TCGA-AX-A1CK-01A	TCGA-AX-A1CK	0	2441	low	17.13
TCGA-AP-A0LS-01A	TCGA-AP-A0LS	0	2904	high	18.03
TCGA-AX-A06D-01A	TCGA-AX-A06D	1	373	low	15.28
TCGA-AX-A1C9-01A	TCGA-AX-A1C9	0	802	high	17.72
TCGA-D1-A17T-01A	TCGA-D1-A17T	0	71	low	16.53
TCGA-AX-A1CJ-01A	TCGA-AX-A1CJ	0	2233	low	16.1
TCGA-BK-A0CB-01A	TCGA-BK-A0CB	0	1092	low	16.14
TCGA-AX-A05Z-01A	TCGA-AX-A05Z	0	2175	low	17.47
TCGA-A5-A0GX-01A	TCGA-A5-A0GX	0	2088	low	14.41
TCGA-BS-A0UT-01A	TCGA-BS-A0UT	0	2212	low	16.63
TCGA-D1-A16Q-01A	TCGA-D1-A16Q	0	324	low	16.55
TCGA-D1-A169-01A	TCGA-D1-A169	0	1135	low	16.05
TCGA-D1-A16J-01A	TCGA-D1-A16J	0	910	high	17.53
TCGA-D1-A17F-01A	TCGA-D1-A17F	0	39	low	16.65
TCGA-A5-A0R8-01A	TCGA-A5-A0R8	0	596	low	17.12
TCGA-A5-A0GJ-01A	TCGA-A5-A0GJ	0	2000	high	17.72
TCGA-D1-A17N-01A	TCGA-D1-A17N	0	46	low	14.94
TCGA-B5-A1MZ-01A	TCGA-B5-A1MZ	0	1598	low	16.02
TCGA-B5-A0K9-01A	TCGA-B5-A0K9	1	409	high	17.54
TCGA-A5-A0GU-01A	TCGA-A5-A0GU	0	860	low	15.46
TCGA-D1-A162-01A	TCGA-D1-A162	0	1145	low	16.95
TCGA-KJ-A3U4-01A	TCGA-KJ-A3U4	0	1095	high	18.84
TCGA-EY-A548-01A	TCGA-EY-A548	0	430	low	16.33
TCGA-D1-A0ZN-01A	TCGA-D1-A0ZN	0	512	low	16.08
TCGA-D1-A165-01A	TCGA-D1-A165	0	20	low	16.51
TCGA-EY-A1GD-01A	TCGA-EY-A1GD	0	1639	low	17.16
TCGA-4E-A92E-01A	TCGA-4E-A92E	0	13	low	16.17
TCGA-BK-A56F-01A	TCGA-BK-A56F	0	401	low	16.62
TCGA-AX-A1CI-01A	TCGA-AX-A1CI	0	2600	low	16.46
TCGA-B5-A0K1-01A	TCGA-B5-A0K1	0	1110	low	16.6
TCGA-D1-A15W-01A	TCGA-D1-A15W	0	915	low	15.81
TCGA-SJ-A6ZI-01A	TCGA-SJ-A6ZI	0	631	low	17.46
TCGA-AX-A062-01A	TCGA-AX-A062	0	1399	high	17.87
TCGA-BG-A0VX-01A	TCGA-BG-A0VX	0	1043	low	16.92
TCGA-B5-A121-01A	TCGA-B5-A121	0	504	low	16.4
TCGA-B5-A0JT-01A	TCGA-B5-A0JT	0	1682	low	17.38
TCGA-B5-A11Z-01A	TCGA-B5-A11Z	0	528	low	15.41
TCGA-AP-A05P-01A	TCGA-AP-A05P	0	636	low	15.66
TCGA-QF-A5YT-01A	TCGA-QF-A5YT	0	1215	low	17.42
TCGA-D1-A1O5-01A	TCGA-D1-A1O5	0	458	low	16.01
TCGA-B5-A11Y-01A	TCGA-B5-A11Y	0	560	low	16.12
TCGA-BG-A0VZ-01A	TCGA-BG-A0VZ	0	1601	low	17.02
TCGA-AP-A05N-01A	TCGA-AP-A05N	1	726	low	17.34
TCGA-B5-A0K0-01A	TCGA-B5-A0K0	0	1478	low	16.57
TCGA-B5-A0K7-01A	TCGA-B5-A0K7	0	1933	low	16.01
TCGA-QS-A5YQ-01A	TCGA-QS-A5YQ	0	759	low	16.39
TCGA-B5-A0JS-01A	TCGA-B5-A0JS	0	2627	low	15.55
TCGA-EY-A1GE-01A	TCGA-EY-A1GE	0	741	low	14.61
TCGA-AX-A05T-01A	TCGA-AX-A05T	0	1010	low	16.78
TCGA-BG-A0MO-01A	TCGA-BG-A0MO	0	1309	low	15.63
TCGA-D1-A16E-01A	TCGA-D1-A16E	0	1119	low	16.58
TCGA-BG-A0M0-01A	TCGA-BG-A0M0	0	588	low	16.76
TCGA-BS-A0UA-01A	TCGA-BS-A0UA	0	3495	low	15.96
TCGA-BG-A0MG-01A	TCGA-BG-A0MG	0	1477	high	17.78
TCGA-B5-A0K2-01A	TCGA-B5-A0K2	0	2209	low	16.61
TCGA-AX-A05U-01A	TCGA-AX-A05U	0	903	low	16.42
TCGA-BG-A0W2-01A	TCGA-BG-A0W2	0	1721	low	15.6
TCGA-D1-A1NS-01A	TCGA-D1-A1NS	0	43	low	16.7
TCGA-B5-A11O-01A	TCGA-B5-A11O	0	2609	low	16.98
TCGA-AX-A06L-01A	TCGA-AX-A06L	0	1845	low	16.85
TCGA-BS-A0U5-01A	TCGA-BS-A0U5	0	2935	low	16.23
TCGA-BS-A0UL-01A	TCGA-BS-A0UL	0	2481	low	16.45
TCGA-D1-A17M-01A	TCGA-D1-A17M	0	311	low	17.12
TCGA-B5-A11V-01A	TCGA-B5-A11V	0	595	low	16.83
TCGA-BS-A0UM-01A	TCGA-BS-A0UM	0	2644	low	17.3
TCGA-D1-A16O-01A	TCGA-D1-A16O	0	1023	low	15.5
TCGA-BG-A0VV-01A	TCGA-BG-A0VV	0	1553	low	16.43
TCGA-A5-A0GQ-01A	TCGA-A5-A0GQ	0	2247	low	16.42
TCGA-BG-A0YU-01A	TCGA-BG-A0YU	0	451	low	15.72
TCGA-A5-A0GM-01A	TCGA-A5-A0GM	0	1841	high	17.59
TCGA-BG-A0MQ-01A	TCGA-BG-A0MQ	0	1817	low	17.02
TCGA-B5-A11M-01A	TCGA-B5-A11M	0	1362	low	15.3
TCGA-D1-A0ZO-01A	TCGA-D1-A0ZO	0	602	low	16.23
TCGA-BS-A0V6-01A	TCGA-BS-A0V6	0	2725	low	16.78
TCGA-BG-A0MU-01A	TCGA-BG-A0MU	0	617	low	16.11
TCGA-D1-A17H-01A	TCGA-D1-A17H	0	852	low	16.53
TCGA-AX-A06H-01A	TCGA-AX-A06H	0	833	high	17.6
TCGA-D1-A16R-01A	TCGA-D1-A16R	0	21	low	16.37
TCGA-AX-A05Y-01A	TCGA-AX-A05Y	0	2684	low	16.89
TCGA-D1-A1O7-01A	TCGA-D1-A1O7	0	32	high	17.74
TCGA-A5-A0GG-01A	TCGA-A5-A0GG	0	3650	high	18
TCGA-AP-A0LV-01A	TCGA-AP-A0LV	0	763	low	17.2
TCGA-D1-A1NZ-01A	TCGA-D1-A1NZ	0	548	low	16.68
TCGA-D1-A103-01A	TCGA-D1-A103	0	669	low	16.52
TCGA-A5-A0GP-01A	TCGA-A5-A0GP	0	1416	high	18.2
TCGA-B5-A11G-01A	TCGA-B5-A11G	0	3448	low	17.4
TCGA-D1-A161-01A	TCGA-D1-A161	0	892	low	16.67
TCGA-BS-A0TD-01A	TCGA-BS-A0TD	0	2379	low	17.07
TCGA-B5-A11N-01A	TCGA-B5-A11N	0	1876	low	16.04
TCGA-EY-A1GT-01A	TCGA-EY-A1GT	0	490	low	15.98
TCGA-EY-A1GP-01A	TCGA-EY-A1GP	0	573	low	17.06
TCGA-AX-A05W-01A	TCGA-AX-A05W	0	2450	low	17.43
TCGA-BS-A0U8-01A	TCGA-BS-A0U8	0	2963	low	17.24
TCGA-AP-A0LN-01A	TCGA-AP-A0LN	0	2510	low	15.52
TCGA-BS-A0TC-01A	TCGA-BS-A0TC	0	2602	low	15.66
TCGA-BK-A0C9-01A	TCGA-BK-A0C9	0	1092	low	16.62
TCGA-D1-A17S-01A	TCGA-D1-A17S	0	739	low	15.72
TCGA-D1-A17L-01A	TCGA-D1-A17L	0	802	low	15.17
TCGA-A5-A0GN-01A	TCGA-A5-A0GN	0	1841	low	16.05
TCGA-A5-A0GV-01A	TCGA-A5-A0GV	0	1643	low	17.09
TCGA-D1-A17C-01A	TCGA-D1-A17C	0	30	low	14.98
TCGA-AP-A0LP-01A	TCGA-AP-A0LP	0	1875	low	16.21
TCGA-AJ-A8CT-01A	TCGA-AJ-A8CT	0	82	low	15.34
TCGA-AP-A0LL-01A	TCGA-AP-A0LL	0	2554	low	15.74
TCGA-BG-A0VW-01A	TCGA-BG-A0VW	0	1582	low	17.13
TCGA-AP-A1DM-01A	TCGA-AP-A1DM	0	1700	low	17.03
TCGA-BS-A0V4-01A	TCGA-BS-A0V4	0	1810	low	15.86
TCGA-BG-A18A-01A	TCGA-BG-A18A	0	426	low	15.66
TCGA-B5-A11Q-01A	TCGA-B5-A11Q	0	976	high	17.56
TCGA-AP-A0LJ-01A	TCGA-AP-A0LJ	0	1421	low	15.87
TCGA-B5-A0K6-01A	TCGA-B5-A0K6	0	1953	low	16.27
TCGA-BG-A0MC-01A	TCGA-BG-A0MC	0	1263	low	15.52
TCGA-D1-A16Y-01A	TCGA-D1-A16Y	0	532	low	15.96
TCGA-BS-A0UJ-01A	TCGA-BS-A0UJ	0	2506	low	15.32
TCGA-BS-A0V7-01A	TCGA-BS-A0V7	0	1934	low	14.75
TCGA-KP-A3VZ-01A	TCGA-KP-A3VZ	0	722	high	18.44
TCGA-D1-A15X-01A	TCGA-D1-A15X	0	909	high	17.93
TCGA-D1-A16G-01A	TCGA-D1-A16G	1	834	high	17.5
TCGA-A5-A1OF-01A	TCGA-A5-A1OF	0	973	high	18.56
TCGA-AP-A1DQ-01A	TCGA-AP-A1DQ	1	1423	high	17.52
TCGA-FI-A3PX-01A	TCGA-FI-A3PX	0	2384	high	19.26
TCGA-FI-A3PV-01A	TCGA-FI-A3PV	1	1249	high	18.39
TCGA-AP-A3K1-01A	TCGA-AP-A3K1	1	666	high	18.66
TCGA-D1-A179-01A	TCGA-D1-A179	1	448	high	17.79
TCGA-D1-A16I-01A	TCGA-D1-A16I	1	350	high	17.81
TCGA-D1-A16S-01A	TCGA-D1-A16S	0	568	high	18.23
TCGA-BK-A139-01C	TCGA-BK-A139	1	943	high	17.94
TCGA-BK-A139-01A	TCGA-BK-A139	1	943	high	18.45
TCGA-BK-A4ZD-01A	TCGA-BK-A4ZD	0	506	low	17.41
TCGA-EY-A72D-01A	TCGA-EY-A72D	0	179	high	18.52
TCGA-B5-A11X-01A	TCGA-B5-A11X	0	596	high	18.29
TCGA-AJ-A3NE-01A	TCGA-AJ-A3NE	0	628	high	17.66
TCGA-D1-A1NU-01A	TCGA-D1-A1NU	0	402	high	18.76
TCGA-B5-A3FH-01A	TCGA-B5-A3FH	0	841	low	15.53
TCGA-EO-A3AU-01A	TCGA-EO-A3AU	0	1543	high	17.7
TCGA-B5-A1MW-01A	TCGA-B5-A1MW	0	447	high	18.25
TCGA-EY-A2OP-01A	TCGA-EY-A2OP	0	944	high	17.82
TCGA-AX-A1CN-01A	TCGA-AX-A1CN	0	1143	high	18.29
TCGA-AJ-A3I9-01A	TCGA-AJ-A3I9	1	519	high	18.06
TCGA-BK-A0CA-01B	TCGA-BK-A0CA	0	1064	low	16.71
TCGA-D1-A1O8-01A	TCGA-D1-A1O8	1	120	high	18.07
TCGA-EO-A22T-01A	TCGA-EO-A22T	0	2035	high	18.34
TCGA-AX-A2HC-01A	TCGA-AX-A2HC	0	1044	high	18.57
TCGA-AJ-A2QL-01A	TCGA-AJ-A2QL	0	602	low	17.23
TCGA-AX-A1CE-01A	TCGA-AX-A1CE	0	1037	high	17.56
TCGA-AJ-A3NG-01A	TCGA-AJ-A3NG	0	475	high	17.64
TCGA-FI-A2F4-01A	TCGA-FI-A2F4	0	2230	high	17.62
TCGA-D1-A2G0-01A	TCGA-D1-A2G0	0	1484	high	19.2
TCGA-AJ-A3EM-01A	TCGA-AJ-A3EM	0	677	high	19.39
TCGA-B5-A0KB-01B	TCGA-B5-A0KB	0	824	high	19.26
TCGA-A5-A0GA-01A	TCGA-A5-A0GA	1	543	high	18.23
TCGA-BK-A13B-01A	TCGA-BK-A13B	0	966	low	16.25
TCGA-AJ-A5DV-01A	TCGA-AJ-A5DV	0	679	low	17.24
TCGA-E6-A2P9-01A	TCGA-E6-A2P9	0	1386	low	17.07
TCGA-AX-A3G9-01A	TCGA-AX-A3G9	0	558	high	17.93
TCGA-FI-A2CX-01A	TCGA-FI-A2CX	0	2031	low	17.46
TCGA-FI-A2D4-01A	TCGA-FI-A2D4	1	243	high	18.17
TCGA-AJ-A2QM-01A	TCGA-AJ-A2QM	0	894	high	18.02
TCGA-AJ-A3EK-01A	TCGA-AJ-A3EK	0	446	high	18.3
TCGA-FI-A2CY-01A	TCGA-FI-A2CY	0	2080	low	17.47
TCGA-BG-A0M6-01A	TCGA-BG-A0M6	1	671	low	17.44
TCGA-B5-A11R-01A	TCGA-B5-A11R	0	2349	low	16.77
TCGA-EO-A22S-01A	TCGA-EO-A22S	0	1872	high	18.71
TCGA-A5-A0GB-01A	TCGA-A5-A0GB	0	997	high	18.54
TCGA-EY-A54A-01A	TCGA-EY-A54A	0	447	high	18.64
TCGA-A5-A0VP-01A	TCGA-A5-A0VP	0	1288	low	16.77
TCGA-B5-A11U-01A	TCGA-B5-A11U	0	509	low	16.96
TCGA-BG-A220-01A	TCGA-BG-A220	0	434	high	17.85
TCGA-AJ-A2QN-01A	TCGA-AJ-A2QN	0	1069	low	17.23
TCGA-EY-A2OM-01A	TCGA-EY-A2OM	0	694	low	16.97
TCGA-DF-A2KS-01A	TCGA-DF-A2KS	0	3318	high	19.46
TCGA-B5-A3S1-01A	TCGA-B5-A3S1	0	902	high	18.02
TCGA-AX-A2H4-01A	TCGA-AX-A2H4	1	916	high	18.71
TCGA-DI-A1NN-01A	TCGA-DI-A1NN	0	1076	high	18.47
TCGA-AP-A054-01A	TCGA-AP-A054	1	709	high	18.79
TCGA-AX-A3FS-01A	TCGA-AX-A3FS	0	7	high	19.02
TCGA-EO-A3KU-01A	TCGA-EO-A3KU	0	677	high	18.36
TCGA-AX-A2H7-01A	TCGA-AX-A2H7	1	772	low	17.1
TCGA-E6-A2P8-01A	TCGA-E6-A2P8	1	72	high	17.62
TCGA-D1-A2G6-01A	TCGA-D1-A2G6	1	258	low	15.75
TCGA-DF-A2KN-01A	TCGA-DF-A2KN	0	67	high	17.55
TCGA-EO-A3B0-01A	TCGA-EO-A3B0	0	1412	high	18.46
TCGA-B5-A3FD-01A	TCGA-B5-A3FD	1	1197	high	18.2
TCGA-D1-A0ZS-01A	TCGA-D1-A0ZS	0	148	high	17.61
TCGA-B5-A5OC-01A	TCGA-B5-A5OC	0	1249	low	16.94
TCGA-AJ-A3NC-01A	TCGA-AJ-A3NC	0	1125	low	16.08
TCGA-E6-A1M0-01A	TCGA-E6-A1M0	0	1793	high	18.67
TCGA-B5-A1MX-01A	TCGA-B5-A1MX	0	1473	high	18.27
TCGA-BK-A0CA-01A	TCGA-BK-A0CA	0	1064	low	16.84
TCGA-AP-A051-01A	TCGA-AP-A051	0	3650	high	18.04
TCGA-B5-A11I-01A	TCGA-B5-A11I	0	2303	high	18
TCGA-AJ-A3BF-01A	TCGA-AJ-A3BF	0	551	high	18.22
TCGA-AX-A1C5-01A	TCGA-AX-A1C5	0	1001	high	17.53
TCGA-A5-A1OK-01A	TCGA-A5-A1OK	0	917	low	15.76
TCGA-D1-A15V-01A	TCGA-D1-A15V	0	1201	high	18.35
TCGA-EY-A1GC-01A	TCGA-EY-A1GC	0	1647	high	17.64
TCGA-FI-A2D0-01A	TCGA-FI-A2D0	0	1213	high	18.09
TCGA-B5-A3FA-01A	TCGA-B5-A3FA	0	2929	low	17.35
TCGA-D1-A3DH-01A	TCGA-D1-A3DH	0	573	high	17.75
TCGA-AX-A3FW-01A	TCGA-AX-A3FW	0	17	high	17.92
TCGA-B5-A1MU-01A	TCGA-B5-A1MU	1	1548	high	17.8
TCGA-SL-A6J9-01A	TCGA-SL-A6J9	0	2	high	18.83
TCGA-D1-A16V-01A	TCGA-D1-A16V	1	120	low	17.41
TCGA-B5-A1MR-01A	TCGA-B5-A1MR	0	3650	high	18
TCGA-A5-A7WK-01A	TCGA-A5-A7WK	0	560	high	17.8
TCGA-BK-A0CC-01B	TCGA-BK-A0CC	0	1067	high	17.91
TCGA-AJ-A3OL-01A	TCGA-AJ-A3OL	1	449	low	17.38
TCGA-D1-A175-01A	TCGA-D1-A175	0	202	low	17.38
TCGA-AJ-A3OJ-01A	TCGA-AJ-A3OJ	0	467	high	17.49
TCGA-AJ-A2QO-01A	TCGA-AJ-A2QO	1	1045	high	17.83
TCGA-EO-A3L0-01A	TCGA-EO-A3L0	0	1554	high	17.77
TCGA-B5-A0JY-01A	TCGA-B5-A0JY	0	2107	high	17.65
TCGA-BG-A2AD-01A	TCGA-BG-A2AD	0	609	high	18.14
TCGA-B5-A3FB-01A	TCGA-B5-A3FB	0	2844	low	16.98
TCGA-B5-A0JN-01A	TCGA-B5-A0JN	0	1939	high	18.45
TCGA-D1-A0ZZ-01A	TCGA-D1-A0ZZ	0	686	high	17.81
TCGA-AX-A2HA-01A	TCGA-AX-A2HA	0	2475	low	17.12
TCGA-BG-A0MA-01A	TCGA-BG-A0MA	1	326	low	16.72
TCGA-AJ-A23N-01A	TCGA-AJ-A23N	1	439	high	18.44
TCGA-EY-A4KR-01A	TCGA-EY-A4KR	1	346	high	18.5
TCGA-AJ-A3BG-01A	TCGA-AJ-A3BG	0	550	high	17.67
TCGA-A5-A2K2-01A	TCGA-A5-A2K2	0	3595	high	19.17
TCGA-A5-A0G1-01A	TCGA-A5-A0G1	1	3251	low	16.9
TCGA-AP-A0LH-01A	TCGA-AP-A0LH	1	1106	high	18.37
TCGA-A5-A2K7-01A	TCGA-A5-A2K7	0	1063	high	18.03
TCGA-EC-A1QX-01A	TCGA-EC-A1QX	0	224	high	18.14
TCGA-EO-A2CH-01A	TCGA-EO-A2CH	1	590	high	17.7
TCGA-D1-A2G5-01A	TCGA-D1-A2G5	0	1455	low	16.87
TCGA-FI-A2D5-01A	TCGA-FI-A2D5	1	421	low	17.38
TCGA-EY-A549-01A	TCGA-EY-A549	0	605	low	16.27
TCGA-AJ-A3BK-01A	TCGA-AJ-A3BK	0	1031	high	17.63
TCGA-B5-A0JX-01A	TCGA-B5-A0JX	0	1787	high	18.3
TCGA-D1-A3JP-01A	TCGA-D1-A3JP	0	515	low	17.05
TCGA-AJ-A3EL-01A	TCGA-AJ-A3EL	0	684	high	18.28
TCGA-AP-A056-01A	TCGA-AP-A056	0	2618	high	18.28
TCGA-BK-A0CC-01A	TCGA-BK-A0CC	0	1067	high	18.67
TCGA-AX-A3FT-01A	TCGA-AX-A3FT	0	6	high	17.79
TCGA-D1-A3DA-01A	TCGA-D1-A3DA	0	483	low	16.66
TCGA-AX-A2HJ-01A	TCGA-AX-A2HJ	0	935	high	17.7
TCGA-AX-A3GI-01A	TCGA-AX-A3GI	0	12	high	18.5
TCGA-AX-A2IN-01A	TCGA-AX-A2IN	1	947	high	18.79
TCGA-A5-A0GW-01A	TCGA-A5-A0GW	0	706	high	17.64
TCGA-AX-A2HH-01A	TCGA-AX-A2HH	0	540	low	17.27
TCGA-EO-A22U-01A	TCGA-EO-A22U	0	1407	high	18.1
TCGA-BK-A26L-01A	TCGA-BK-A26L	0	734	high	18.05
TCGA-B5-A11E-01A	TCGA-B5-A11E	0	1820	high	17.82
TCGA-B5-A3F9-01A	TCGA-B5-A3F9	0	3650	low	16.77
TCGA-AX-A3FZ-01A	TCGA-AX-A3FZ	0	6	high	18.88
TCGA-FI-A2D6-01A	TCGA-FI-A2D6	1	767	high	18.1
TCGA-FI-A2D2-01A	TCGA-FI-A2D2	1	2352	low	16.94
TCGA-BG-A0MS-01A	TCGA-BG-A0MS	0	1882	low	17.27
TCGA-D1-A17A-01A	TCGA-D1-A17A	0	48	low	15.73
TCGA-BG-A3EW-01A	TCGA-BG-A3EW	0	344	high	17.53
TCGA-EY-A2OQ-01A	TCGA-EY-A2OQ	0	885	high	17.8
TCGA-BG-A3PP-01A	TCGA-BG-A3PP	0	681	high	17.92
TCGA-A5-A0GH-01A	TCGA-A5-A0GH	0	2254	high	18.32
TCGA-A5-A2K4-01A	TCGA-A5-A2K4	1	871	high	18.74
TCGA-EC-A24G-01A	TCGA-EC-A24G	0	511	low	17.09
TCGA-DI-A1BU-01A	TCGA-DI-A1BU	0	1195	low	17.38
TCGA-AP-A5FX-01A	TCGA-AP-A5FX	1	1099	high	17.63
TCGA-EO-A3B1-01A	TCGA-EO-A3B1	0	820	high	18.05
TCGA-A5-A3LO-01A	TCGA-A5-A3LO	0	776	high	18.91
TCGA-D1-A0ZP-01A	TCGA-D1-A0ZP	0	911	high	17.78
TCGA-KP-A3W4-01A	TCGA-KP-A3W4	1	554	high	17.62
TCGA-D1-A1NY-01A	TCGA-D1-A1NY	0	513	low	17.25
TCGA-AP-A0LG-01A	TCGA-AP-A0LG	0	2015	high	17.85
TCGA-AX-A2HD-01A	TCGA-AX-A2HD	0	1414	high	18.07
TCGA-AP-A1DV-01A	TCGA-AP-A1DV	0	204	low	17.14
TCGA-EO-A3AS-01A	TCGA-EO-A3AS	0	1046	low	17.12
TCGA-EO-A22Y-01A	TCGA-EO-A22Y	0	1567	low	16.98
TCGA-AJ-A3QS-01A	TCGA-AJ-A3QS	0	513	high	18.54
TCGA-EO-A22X-01A	TCGA-EO-A22X	0	1752	high	18.46
TCGA-BS-A0UF-01A	TCGA-BS-A0UF	0	2611	low	17.29
TCGA-BS-A0TJ-01A	TCGA-BS-A0TJ	0	2068	high	17.81
TCGA-AX-A2H8-01A	TCGA-AX-A2H8	0	1861	low	17.41
TCGA-A5-A3LP-01A	TCGA-A5-A3LP	0	455	high	18.52
TCGA-EY-A214-01A	TCGA-EY-A214	0	438	high	17.54
TCGA-AP-A0LM-01A	TCGA-AP-A0LM	0	825	low	16.67
TCGA-AX-A3G8-01A	TCGA-AX-A3G8	0	36	high	17.66
TCGA-BG-A222-01A	TCGA-BG-A222	0	291	low	17.28
TCGA-BG-A2AE-01A	TCGA-BG-A2AE	0	721	low	17.15
TCGA-AX-A06B-01A	TCGA-AX-A06B	0	2058	high	19.06
TCGA-EY-A210-01A	TCGA-EY-A210	0	383	low	17.38
TCGA-DF-A2KZ-01A	TCGA-DF-A2KZ	0	826	low	15.97
TCGA-PG-A915-01A	TCGA-PG-A915	0	249	high	18.34
TCGA-KP-A3W0-01A	TCGA-KP-A3W0	0	404	low	16.95
TCGA-AX-A05S-01A	TCGA-AX-A05S	1	413	low	16.63
TCGA-B5-A5OE-01A	TCGA-B5-A5OE	0	1063	high	18.68
TCGA-B5-A11P-01B	TCGA-B5-A11P	0	825	low	16.88
TCGA-EO-A3AV-01A	TCGA-EO-A3AV	0	1069	high	18.69
TCGA-AJ-A3IA-01A	TCGA-AJ-A3IA	0	633	high	18.74
TCGA-PG-A5BC-01A	TCGA-PG-A5BC	0	707	high	18.39
TCGA-AX-A1CP-01A	TCGA-AX-A1CP	0	1107	low	16.85
TCGA-AP-A05O-01A	TCGA-AP-A05O	0	384	high	17.99
TCGA-DF-A2KR-01A	TCGA-DF-A2KR	0	1865	high	17.86
TCGA-BK-A26L-01C	TCGA-BK-A26L	0	734	low	17.2
TCGA-EO-A1Y7-01A	TCGA-EO-A1Y7	0	1495	high	18.61
TCGA-AX-A1CC-01A	TCGA-AX-A1CC	0	788	low	17.35
TCGA-BG-A2L7-01A	TCGA-BG-A2L7	0	612	low	16.54
TCGA-H5-A2HR-01A	TCGA-H5-A2HR	0	53	high	18.61
TCGA-EY-A2ON-01A	TCGA-EY-A2ON	1	610	high	18.96
TCGA-EY-A2OO-01A	TCGA-EY-A2OO	0	1392	low	16.07
TCGA-A5-A0G5-01A	TCGA-A5-A0G5	0	1126	high	17.95
TCGA-AX-A06F-01A	TCGA-AX-A06F	0	1748	high	17.87
TCGA-AP-A0L9-01A	TCGA-AP-A0L9	0	3650	high	17.97
TCGA-AJ-A3NF-01A	TCGA-AJ-A3NF	0	645	high	17.76
TCGA-AJ-A3TW-01A	TCGA-AJ-A3TW	0	513	high	19.71
TCGA-AJ-A3EJ-01A	TCGA-AJ-A3EJ	1	50	high	17.75
TCGA-EY-A1G8-01A	TCGA-EY-A1G8	1	456	high	18.05
TCGA-EY-A3L3-01A	TCGA-EY-A3L3	0	832	high	19.06
TCGA-AX-A2H5-01A	TCGA-AX-A2H5	0	2167	high	17.6
TCGA-DF-A2KY-01A	TCGA-DF-A2KY	0	332	high	18.05
TCGA-B5-A0K3-01A	TCGA-B5-A0K3	1	830	high	17.99
TCGA-AJ-A2QK-01A	TCGA-AJ-A2QK	0	643	low	17.47
TCGA-AX-A3G4-01A	TCGA-AX-A3G4	0	9	high	18.1
TCGA-AP-A059-01A	TCGA-AP-A059	0	1461	high	18.15
TCGA-AP-A0L8-01A	TCGA-AP-A0L8	1	1484	high	18.39
TCGA-EO-A2CG-01A	TCGA-EO-A2CG	0	1564	high	17.51
TCGA-EY-A1GV-01A	TCGA-EY-A1GV	0	481	low	17.31
TCGA-D1-A3JQ-01A	TCGA-D1-A3JQ	0	526	low	17.39
TCGA-D1-A16N-01A	TCGA-D1-A16N	0	945	high	17.97
TCGA-AP-A1E3-01A	TCGA-AP-A1E3	0	847	high	17.53
TCGA-B5-A3FC-01A	TCGA-B5-A3FC	0	2185	low	17.41
TCGA-AX-A3FX-01A	TCGA-AX-A3FX	1	1333	high	18.37
TCGA-A5-A0R6-01A	TCGA-A5-A0R6	0	1153	low	17.09
TCGA-JU-AAVI-01A	TCGA-JU-AAVI	1	540	high	18.53
TCGA-BS-A0TE-01A	TCGA-BS-A0TE	1	146	high	19.7
TCGA-A5-A0G2-01A	TCGA-A5-A0G2	0	3650	high	19.04
TCGA-DI-A1NO-01A	TCGA-DI-A1NO	1	285	high	18.69
TCGA-EO-A3KX-01A	TCGA-EO-A3KX	0	1170	high	17.56
TCGA-AX-A1C8-01A	TCGA-AX-A1C8	0	776	high	18.74
TCGA-AJ-A23M-01A	TCGA-AJ-A23M	1	616	high	17.53
TCGA-BG-A221-01A	TCGA-BG-A221	0	55	high	17.67
TCGA-EY-A1GK-01A	TCGA-EY-A1GK	0	693	low	17.14
TCGA-PG-A6IB-01A	TCGA-PG-A6IB	0	648	high	18.85
TCGA-D1-A2G7-01A	TCGA-D1-A2G7	1	1793	low	17.43
TCGA-A5-A2K3-01A	TCGA-A5-A2K3	0	2012	high	18.57
TCGA-BS-A0UV-01A	TCGA-BS-A0UV	0	2228	high	18.5
TCGA-E6-A1LX-01A	TCGA-E6-A1LX	0	711	high	18.48
TCGA-AX-A2HG-01A	TCGA-AX-A2HG	0	1163	high	18.58
TCGA-EO-A22R-01A	TCGA-EO-A22R	0	1878	high	17.72
TCGA-EY-A215-01A	TCGA-EY-A215	0	574	high	18.03
TCGA-DI-A2QU-01A	TCGA-DI-A2QU	1	946	high	18.39
TCGA-AP-A052-01A	TCGA-AP-A052	1	669	high	18.46
TCGA-EY-A5W2-01A	TCGA-EY-A5W2	0	516	high	17.93
TCGA-BG-A0M4-01A	TCGA-BG-A0M4	0	2167	low	15.89
TCGA-FI-A2EU-01A	TCGA-FI-A2EU	0	2941	high	18.5
TCGA-EO-A1Y8-01A	TCGA-EO-A1Y8	0	901	high	17.49
TCGA-B5-A0JR-01A	TCGA-B5-A0JR	0	1731	high	18.03
TCGA-AP-A1DH-01A	TCGA-AP-A1DH	0	2180	high	18.11
TCGA-DF-A2KV-01A	TCGA-DF-A2KV	0	2717	low	17.3
TCGA-AJ-A3OK-01A	TCGA-AJ-A3OK	0	485	low	15.03
TCGA-AJ-A23O-01A	TCGA-AJ-A23O	1	312	low	17.12
TCGA-AX-A060-01A	TCGA-AX-A060	0	1075	low	16.86
TCGA-KP-A3W1-01A	TCGA-KP-A3W1	0	288	high	18.82
TCGA-E6-A1LZ-01A	TCGA-E6-A1LZ	0	2406	high	19.28
TCGA-AX-A06J-01A	TCGA-AX-A06J	0	913	low	14.76
TCGA-B5-A0JZ-01A	TCGA-B5-A0JZ	0	2173	high	17.78
TCGA-PG-A7D5-01A	TCGA-PG-A7D5	0	1177	high	17.51
TCGA-A5-A2K5-01A	TCGA-A5-A2K5	0	752	high	17.64
TCGA-A5-A0G9-01A	TCGA-A5-A0G9	0	2540	low	16.66
TCGA-PG-A914-01A	TCGA-PG-A914	0	687	high	17.93
TCGA-BG-A0MK-01A	TCGA-BG-A0MK	1	1317	low	15.13
TCGA-A5-A1OH-01A	TCGA-A5-A1OH	0	1105	high	18.95
TCGA-E6-A8L9-01A	TCGA-E6-A8L9	0	1013	high	17.5
TCGA-D1-A3DG-01A	TCGA-D1-A3DG	1	130	high	18.92
TCGA-FI-A2F8-01A	TCGA-FI-A2F8	0	933	high	17.8
TCGA-AX-A3GB-01A	TCGA-AX-A3GB	0	440	low	14.81
TCGA-A5-A0G3-01A	TCGA-A5-A0G3	0	1428	high	17.85
TCGA-D1-A1O0-01A	TCGA-D1-A1O0	0	63	high	18.82
TCGA-AJ-A3NH-01A	TCGA-AJ-A3NH	1	1	high	18.27
TCGA-AW-A1PO-01A	TCGA-AW-A1PO	0	17	high	17.89
TCGA-B5-A5OD-01A	TCGA-B5-A5OD	0	1038	low	16.24
TCGA-B5-A1MS-01B	TCGA-B5-A1MS	1	3112	high	18.21
TCGA-EY-A1GS-01A	TCGA-EY-A1GS	1	670	high	18.76
TCGA-D1-A168-01A	TCGA-D1-A168	0	1098	low	15.28
TCGA-AX-A0IU-01A	TCGA-AX-A0IU	0	1087	high	18.76
TCGA-EO-A3KW-01A	TCGA-EO-A3KW	0	497	high	18.62
TCGA-D1-A1NX-01A	TCGA-D1-A1NX	0	555	high	18.13
TCGA-AP-A0LI-01A	TCGA-AP-A0LI	0	2972	high	19.2
TCGA-B5-A0K8-01A	TCGA-B5-A0K8	0	847	low	16.78
TCGA-A5-A0VQ-01A	TCGA-A5-A0VQ	0	485	low	15.2
TCGA-BS-A0TA-01A	TCGA-BS-A0TA	1	740	high	17.73
TCGA-DI-A2QT-01A	TCGA-DI-A2QT	1	377	high	19.18
TCGA-EO-A3AY-01A	TCGA-EO-A3AY	0	1158	high	17.61
TCGA-AX-A0IZ-01A	TCGA-AX-A0IZ	0	1333	high	17.76
TCGA-AX-A3G1-01A	TCGA-AX-A3G1	1	624	high	18.42
TCGA-FI-A2F9-01A	TCGA-FI-A2F9	0	1803	low	17.41
TCGA-EY-A1GW-01A	TCGA-EY-A1GW	1	337	low	16.54
TCGA-DF-A2KU-01A	TCGA-DF-A2KU	0	3067	high	18.26
TCGA-BG-A0M8-01A	TCGA-BG-A0M8	0	2020	low	16.87
TCGA-AJ-A3BD-01A	TCGA-AJ-A3BD	0	1039	high	18.71
TCGA-KP-A3W3-01A	TCGA-KP-A3W3	0	794	high	18.37
TCGA-BG-A0YV-01A	TCGA-BG-A0YV	0	382	high	17.89
TCGA-EO-A1Y5-01A	TCGA-EO-A1Y5	0	332	high	19.47
TCGA-K6-A3WQ-01A	TCGA-K6-A3WQ	1	427	low	16.97
TCGA-B5-A1N2-01A	TCGA-B5-A1N2	1	954	low	17.44
TCGA-AX-A2HF-01A	TCGA-AX-A2HF	0	848	high	17.49
TCGA-SL-A6JA-01A	TCGA-SL-A6JA	0	7	low	16.9
TCGA-BS-A0U9-01B	TCGA-BS-A0U9	0	2825	high	18.73
TCGA-AP-A0LF-01A	TCGA-AP-A0LF	0	2845	high	18.97
TCGA-AX-A2IO-01A	TCGA-AX-A2IO	0	1975	low	17.09
TCGA-EY-A1GR-01A	TCGA-EY-A1GR	0	536	high	18.83
TCGA-D1-A17D-01A	TCGA-D1-A17D	0	926	low	15.88
TCGA-AP-A05H-01A	TCGA-AP-A05H	0	1385	low	17.46
TCGA-AX-A1CF-01A	TCGA-AX-A1CF	0	2337	high	18.54
TCGA-D1-A174-01A	TCGA-D1-A174	0	594	low	16.7
TCGA-FI-A2EY-01A	TCGA-FI-A2EY	1	880	high	17.93
TCGA-EY-A3QX-01A	TCGA-EY-A3QX	1	989	high	17.57
TCGA-DI-A0WH-01A	TCGA-DI-A0WH	0	496	low	17.28
TCGA-A5-A1OG-01A	TCGA-A5-A1OG	1	973	high	19.21
TCGA-EY-A212-01A	TCGA-EY-A212	1	310	high	17.56
TCGA-BS-A0TI-01A	TCGA-BS-A0TI	0	1882	high	17.95
TCGA-B5-A1MY-01A	TCGA-B5-A1MY	1	361	high	18.01
TCGA-EY-A1GQ-01A	TCGA-EY-A1GQ	0	544	high	17.61
TCGA-AX-A2H2-01A	TCGA-AX-A2H2	1	145	high	18.33
TCGA-FI-A2EX-01A	TCGA-FI-A2EX	0	284	high	18.88
TCGA-AP-A1DK-01A	TCGA-AP-A1DK	0	2767	high	17.59
TCGA-AX-A1CR-01A	TCGA-AX-A1CR	0	701	high	19.43
TCGA-AX-A0IW-01A	TCGA-AX-A0IW	0	1149	high	18.01
TCGA-EY-A547-01A	TCGA-EY-A547	0	545	low	17.47
TCGA-DF-A2L0-01A	TCGA-DF-A2L0	1	788	high	18.17
TCGA-AP-A05A-01A	TCGA-AP-A05A	1	1944	high	18.18
TCGA-BS-A0T9-01A	TCGA-BS-A0T9	1	1428	low	15.62
TCGA-AJ-A3BI-01A	TCGA-AJ-A3BI	0	575	high	17.98
TCGA-AX-A3G3-01A	TCGA-AX-A3G3	0	42	high	18.43
TCGA-EY-A1GM-01A	TCGA-EY-A1GM	1	995	high	19
TCGA-AX-A1C7-01A	TCGA-AX-A1C7	0	1054	high	18.08
TCGA-AP-A05D-01A	TCGA-AP-A05D	0	1758	high	17.73
TCGA-AX-A2HK-01A	TCGA-AX-A2HK	1	90	high	18.78
TCGA-FI-A2EW-01A	TCGA-FI-A2EW	0	1795	high	19.13
TCGA-AX-A3G7-01A	TCGA-AX-A3G7	0	9	high	17.7
TCGA-D1-A1NW-01A	TCGA-D1-A1NW	0	22	high	17.88
TCGA-AP-A0LD-01A	TCGA-AP-A0LD	0	3589	high	18.31
TCGA-EO-A3AZ-01A	TCGA-EO-A3AZ	0	826	high	17.95
TCGA-BS-A0VI-01A	TCGA-BS-A0VI	0	2646	low	16.82
TCGA-AP-A0LE-01A	TCGA-AP-A0LE	0	3357	high	18.04
TCGA-AX-A1CA-01A	TCGA-AX-A1CA	0	974	high	17.96
TCGA-AP-A05J-01A	TCGA-AP-A05J	0	1122	high	18.22
TCGA-DI-A2QY-01A	TCGA-DI-A2QY	1	3349	high	17.71
TCGA-QS-A8F1-01A	TCGA-QS-A8F1	1	135	high	18.47

## Sheet: CCNE1
sample	patient	OS	OS.time	gene expression RNAseq - HTSeq - FPKM-UQ: CCNE1	data
TCGA-B5-A11S-01A	TCGA-B5-A11S	0	2229	low	16.46
TCGA-AJ-A8CW-01A	TCGA-AJ-A8CW	0	4	low	17
TCGA-BK-A13C-01A	TCGA-BK-A13C	0	760	low	14.73
TCGA-AJ-A5DW-01A	TCGA-AJ-A5DW	0	390	low	17.78
TCGA-BG-A0MT-01A	TCGA-BG-A0MT	0	644	high	18.32
TCGA-BK-A6W4-01A	TCGA-BK-A6W4	0	300	low	17.75
TCGA-B5-A11J-01A	TCGA-B5-A11J	0	1656	low	17.46
TCGA-D1-A167-01A	TCGA-D1-A167	0	478	low	17.28
TCGA-EY-A1GL-01A	TCGA-EY-A1GL	0	1014	low	16.96
TCGA-EY-A1GI-01A	TCGA-EY-A1GI	0	710	low	16.74
TCGA-EY-A1GH-01A	TCGA-EY-A1GH	0	710	high	17.84
TCGA-B5-A0JU-01B	TCGA-B5-A0JU	0	1802	low	16.17
TCGA-B5-A0JV-01A	TCGA-B5-A0JV	0	2616	low	14.49
TCGA-AP-A1E0-01A	TCGA-AP-A1E0	0	1832	high	18.44
TCGA-EY-A1GF-01A	TCGA-EY-A1GF	0	826	low	15.44
TCGA-A5-A7WJ-01A	TCGA-A5-A7WJ	0	341	low	16.37
TCGA-B5-A11L-01B	TCGA-B5-A11L	1	2240	low	17.64
TCGA-BK-A6W3-01A	TCGA-BK-A6W3	0	305	high	18.41
TCGA-PG-A916-01A	TCGA-PG-A916	0	522	low	16.12
TCGA-B5-A11H-01A	TCGA-B5-A11H	0	2687	high	19.4
TCGA-AX-A0IS-01A	TCGA-AX-A0IS	1	1858	low	14.06
TCGA-D1-A16B-01A	TCGA-D1-A16B	0	1106	high	17.97
TCGA-B5-A11F-01A	TCGA-B5-A11F	0	3650	low	17.2
TCGA-BG-A186-01A	TCGA-BG-A186	0	419	low	16.12
TCGA-D1-A0ZU-01A	TCGA-D1-A0ZU	0	872	low	17.52
TCGA-D1-A102-01A	TCGA-D1-A102	0	135	low	16.37
TCGA-BG-A0M2-01A	TCGA-BG-A0M2	0	637	high	18.62
TCGA-D1-A17K-01A	TCGA-D1-A17K	0	854	high	19.05
TCGA-AX-A0J0-01A	TCGA-AX-A0J0	0	1220	high	18.25
TCGA-BG-A18B-01A	TCGA-BG-A18B	0	470	low	16.4
TCGA-BG-A0LW-01A	TCGA-BG-A0LW	0	566	low	15.02
TCGA-EY-A1G7-01A	TCGA-EY-A1G7	1	189	high	18.09
TCGA-AP-A1E1-01A	TCGA-AP-A1E1	0	1395	low	16.04
TCGA-QS-A744-01A	TCGA-QS-A744	0	451	low	15.77
TCGA-D1-A16D-01A	TCGA-D1-A16D	0	1141	low	16.42
TCGA-D1-A15Z-01A	TCGA-D1-A15Z	1	58	low	16.81
TCGA-D1-A16F-01A	TCGA-D1-A16F	0	80	low	16.01
TCGA-AX-A1C4-01A	TCGA-AX-A1C4	0	404	low	16.89
TCGA-B5-A1MV-01A	TCGA-B5-A1MV	0	1565	low	17.41
TCGA-AP-A0LO-01A	TCGA-AP-A0LO	1	1016	low	17.79
TCGA-A5-AB3J-01A	TCGA-A5-AB3J	0	512	low	14.25
TCGA-EY-A1GX-01A	TCGA-EY-A1GX	1	1127	low	16.68
TCGA-PG-A917-01A	TCGA-PG-A917	0	212	low	17.41
TCGA-BG-A0MH-01A	TCGA-BG-A0MH	0	1930	high	17.9
TCGA-AX-A3G6-01A	TCGA-AX-A3G6	0	8	high	22.62
TCGA-A5-A0GD-01A	TCGA-A5-A0GD	1	3423	high	18.21
TCGA-A5-A0VO-01A	TCGA-A5-A0VO	1	875	high	18.37
TCGA-EY-A1GO-01A	TCGA-EY-A1GO	0	586	high	18.47
TCGA-BG-A18C-01A	TCGA-BG-A18C	0	470	high	18.01
TCGA-BG-A0MI-01A	TCGA-BG-A0MI	1	714	low	16.73
TCGA-2E-A9G8-01A	TCGA-2E-A9G8	0	1249	high	19.36
TCGA-AJ-A8CV-01A	TCGA-AJ-A8CV	0	1068	low	17.2
TCGA-D1-A17B-01A	TCGA-D1-A17B	0	213	low	15.89
TCGA-BG-A0LX-01A	TCGA-BG-A0LX	0	614	low	17.57
TCGA-EY-A1GU-01A	TCGA-EY-A1GU	1	997	low	17.7
TCGA-BG-A0M7-01A	TCGA-BG-A0M7	0	1937	low	16.79
TCGA-D1-A17U-01A	TCGA-D1-A17U	0	697	low	16.97
TCGA-BG-A0RY-01A	TCGA-BG-A0RY	0	469	high	18.44
TCGA-BG-A187-01A	TCGA-BG-A187	0	448	high	17.89
TCGA-5B-A90C-01A	TCGA-5B-A90C	0	1202	high	18.71
TCGA-AX-A0J1-01A	TCGA-AX-A0J1	0	2354	low	17.29
TCGA-BS-A0U7-01A	TCGA-BS-A0U7	1	935	high	18.04
TCGA-EC-A1NJ-01A	TCGA-EC-A1NJ	0	488	high	17.95
TCGA-A5-A0RA-01A	TCGA-A5-A0RA	0	884	high	18
TCGA-AP-A1DR-01A	TCGA-AP-A1DR	0	1495	high	19.01
TCGA-QF-A5YS-01A	TCGA-QF-A5YS	0	689	low	17.54
TCGA-EY-A1H0-01A	TCGA-EY-A1H0	0	588	low	16.81
TCGA-A5-A0R7-01A	TCGA-A5-A0R7	0	535	high	17.93
TCGA-A5-A1OJ-01A	TCGA-A5-A1OJ	0	1006	low	16.5
TCGA-AX-A064-01A	TCGA-AX-A064	0	1517	low	17.08
TCGA-5S-A9Q8-01A	TCGA-5S-A9Q8	0	313	low	14.59
TCGA-D1-A176-01A	TCGA-D1-A176	0	917	low	16.81
TCGA-D1-A0ZR-01A	TCGA-D1-A0ZR	0	17	low	16.42
TCGA-QS-A5YR-01A	TCGA-QS-A5YR	0	719	high	17.88
TCGA-BS-A0TG-01A	TCGA-BS-A0TG	0	2371	low	16.61
TCGA-AX-A063-01A	TCGA-AX-A063	0	2417	low	16.49
TCGA-D1-A0ZV-01A	TCGA-D1-A0ZV	0	728	low	16.92
TCGA-BG-A0W1-01A	TCGA-BG-A0W1	0	122	low	16.45
TCGA-A5-A0GE-01A	TCGA-A5-A0GE	0	3205	low	17.59
TCGA-B5-A11W-01A	TCGA-B5-A11W	0	593	low	15.64
TCGA-BG-A0M3-01A	TCGA-BG-A0M3	0	1071	high	18.54
TCGA-D1-A177-01A	TCGA-D1-A177	0	548	low	15.91
TCGA-D1-A163-01A	TCGA-D1-A163	0	991	low	17.31
TCGA-D1-A101-01A	TCGA-D1-A101	0	53	low	17.54
TCGA-BS-A0V8-01A	TCGA-BS-A0V8	0	2544	high	20.66
TCGA-AP-A0LT-01A	TCGA-AP-A0LT	0	1497	low	17.6
TCGA-SJ-A6ZJ-01A	TCGA-SJ-A6ZJ	0	556	low	17.39
TCGA-D1-A16X-01A	TCGA-D1-A16X	0	111	high	17.86
TCGA-BG-A0VT-01A	TCGA-BG-A0VT	0	1568	low	15.67
TCGA-D1-A160-01A	TCGA-D1-A160	0	112	low	16.9
TCGA-DI-A1BY-01A	TCGA-DI-A1BY	0	1114	high	17.88
TCGA-BG-A0M9-01A	TCGA-BG-A0M9	0	2270	high	17.95
TCGA-D1-A17Q-01A	TCGA-D1-A17Q	0	54	low	17.72
TCGA-A5-A0R9-01A	TCGA-A5-A0R9	0	749	low	16.87
TCGA-A5-A0GI-01A	TCGA-A5-A0GI	0	2682	low	17.32
TCGA-D1-A17R-01A	TCGA-D1-A17R	1	339	high	17.85
TCGA-B5-A0K4-01A	TCGA-B5-A0K4	0	1757	low	17.42
TCGA-AP-A1DP-01A	TCGA-AP-A1DP	1	1081	low	16.28
TCGA-AP-A1E4-01A	TCGA-AP-A1E4	0	1555	low	15.24
TCGA-AP-A1DO-01A	TCGA-AP-A1DO	0	952	low	16.76
TCGA-BS-A0WQ-01A	TCGA-BS-A0WQ	0	2022	low	16.23
TCGA-A5-A0GR-01A	TCGA-A5-A0GR	0	1120	high	20.01
TCGA-AX-A1CK-01A	TCGA-AX-A1CK	0	2441	low	17.49
TCGA-AP-A0LS-01A	TCGA-AP-A0LS	0	2904	high	20.24
TCGA-AX-A06D-01A	TCGA-AX-A06D	1	373	low	14.93
TCGA-AX-A1C9-01A	TCGA-AX-A1C9	0	802	high	18.36
TCGA-D1-A17T-01A	TCGA-D1-A17T	0	71	low	17.51
TCGA-AX-A1CJ-01A	TCGA-AX-A1CJ	0	2233	low	17.18
TCGA-BK-A0CB-01A	TCGA-BK-A0CB	0	1092	low	16.94
TCGA-AX-A05Z-01A	TCGA-AX-A05Z	0	2175	low	15.65
TCGA-A5-A0GX-01A	TCGA-A5-A0GX	0	2088	low	15.91
TCGA-BS-A0UT-01A	TCGA-BS-A0UT	0	2212	low	15.84
TCGA-D1-A16Q-01A	TCGA-D1-A16Q	0	324	low	17.67
TCGA-D1-A169-01A	TCGA-D1-A169	0	1135	low	15.97
TCGA-D1-A16J-01A	TCGA-D1-A16J	0	910	low	16.83
TCGA-D1-A17F-01A	TCGA-D1-A17F	0	39	low	16.69
TCGA-A5-A0R8-01A	TCGA-A5-A0R8	0	596	high	18.05
TCGA-A5-A0GJ-01A	TCGA-A5-A0GJ	0	2000	low	16.66
TCGA-D1-A17N-01A	TCGA-D1-A17N	0	46	low	16.76
TCGA-B5-A1MZ-01A	TCGA-B5-A1MZ	0	1598	low	15.75
TCGA-B5-A0K9-01A	TCGA-B5-A0K9	1	409	high	17.95
TCGA-A5-A0GU-01A	TCGA-A5-A0GU	0	860	low	17.44
TCGA-D1-A162-01A	TCGA-D1-A162	0	1145	low	17.75
TCGA-KJ-A3U4-01A	TCGA-KJ-A3U4	0	1095	high	18.77
TCGA-EY-A548-01A	TCGA-EY-A548	0	430	low	16.06
TCGA-D1-A0ZN-01A	TCGA-D1-A0ZN	0	512	low	15.05
TCGA-D1-A165-01A	TCGA-D1-A165	0	20	low	17.01
TCGA-EY-A1GD-01A	TCGA-EY-A1GD	0	1639	low	15.78
TCGA-4E-A92E-01A	TCGA-4E-A92E	0	13	low	16.55
TCGA-BK-A56F-01A	TCGA-BK-A56F	0	401	low	16.09
TCGA-AX-A1CI-01A	TCGA-AX-A1CI	0	2600	low	15.27
TCGA-B5-A0K1-01A	TCGA-B5-A0K1	0	1110	high	17.92
TCGA-D1-A15W-01A	TCGA-D1-A15W	0	915	low	17.25
TCGA-SJ-A6ZI-01A	TCGA-SJ-A6ZI	0	631	low	17.02
TCGA-AX-A062-01A	TCGA-AX-A062	0	1399	low	16.28
TCGA-BG-A0VX-01A	TCGA-BG-A0VX	0	1043	low	16.06
TCGA-B5-A121-01A	TCGA-B5-A121	0	504	low	17.6
TCGA-B5-A0JT-01A	TCGA-B5-A0JT	0	1682	low	16.62
TCGA-B5-A11Z-01A	TCGA-B5-A11Z	0	528	low	14.36
TCGA-AP-A05P-01A	TCGA-AP-A05P	0	636	low	14.76
TCGA-QF-A5YT-01A	TCGA-QF-A5YT	0	1215	low	17.09
TCGA-D1-A1O5-01A	TCGA-D1-A1O5	0	458	high	18.49
TCGA-B5-A11Y-01A	TCGA-B5-A11Y	0	560	low	17.48
TCGA-BG-A0VZ-01A	TCGA-BG-A0VZ	0	1601	high	19.15
TCGA-AP-A05N-01A	TCGA-AP-A05N	1	726	low	16.22
TCGA-B5-A0K0-01A	TCGA-B5-A0K0	0	1478	low	14.8
TCGA-B5-A0K7-01A	TCGA-B5-A0K7	0	1933	low	16
TCGA-QS-A5YQ-01A	TCGA-QS-A5YQ	0	759	low	17.29
TCGA-B5-A0JS-01A	TCGA-B5-A0JS	0	2627	low	15.4
TCGA-EY-A1GE-01A	TCGA-EY-A1GE	0	741	low	15.1
TCGA-AX-A05T-01A	TCGA-AX-A05T	0	1010	high	17.92
TCGA-BG-A0MO-01A	TCGA-BG-A0MO	0	1309	low	14.72
TCGA-D1-A16E-01A	TCGA-D1-A16E	0	1119	low	17.79
TCGA-BG-A0M0-01A	TCGA-BG-A0M0	0	588	low	17.59
TCGA-BS-A0UA-01A	TCGA-BS-A0UA	0	3495	low	15.24
TCGA-BG-A0MG-01A	TCGA-BG-A0MG	0	1477	high	18.86
TCGA-B5-A0K2-01A	TCGA-B5-A0K2	0	2209	low	17.28
TCGA-AX-A05U-01A	TCGA-AX-A05U	0	903	low	16.72
TCGA-BG-A0W2-01A	TCGA-BG-A0W2	0	1721	low	16.62
TCGA-D1-A1NS-01A	TCGA-D1-A1NS	0	43	low	17.12
TCGA-B5-A11O-01A	TCGA-B5-A11O	0	2609	low	15.86
TCGA-AX-A06L-01A	TCGA-AX-A06L	0	1845	low	17.68
TCGA-BS-A0U5-01A	TCGA-BS-A0U5	0	2935	low	16.6
TCGA-BS-A0UL-01A	TCGA-BS-A0UL	0	2481	low	16.3
TCGA-D1-A17M-01A	TCGA-D1-A17M	0	311	low	17.14
TCGA-B5-A11V-01A	TCGA-B5-A11V	0	595	low	16.95
TCGA-BS-A0UM-01A	TCGA-BS-A0UM	0	2644	low	17.69
TCGA-D1-A16O-01A	TCGA-D1-A16O	0	1023	low	14.93
TCGA-BG-A0VV-01A	TCGA-BG-A0VV	0	1553	low	17.32
TCGA-A5-A0GQ-01A	TCGA-A5-A0GQ	0	2247	low	17.79
TCGA-BG-A0YU-01A	TCGA-BG-A0YU	0	451	low	15.94
TCGA-A5-A0GM-01A	TCGA-A5-A0GM	0	1841	low	17.15
TCGA-BG-A0MQ-01A	TCGA-BG-A0MQ	0	1817	low	16.68
TCGA-B5-A11M-01A	TCGA-B5-A11M	0	1362	low	15.44
TCGA-D1-A0ZO-01A	TCGA-D1-A0ZO	0	602	low	15.49
TCGA-BS-A0V6-01A	TCGA-BS-A0V6	0	2725	low	17.33
TCGA-BG-A0MU-01A	TCGA-BG-A0MU	0	617	low	15.73
TCGA-D1-A17H-01A	TCGA-D1-A17H	0	852	low	17.32
TCGA-AX-A06H-01A	TCGA-AX-A06H	0	833	low	16.97
TCGA-D1-A16R-01A	TCGA-D1-A16R	0	21	low	16.79
TCGA-AX-A05Y-01A	TCGA-AX-A05Y	0	2684	low	17.81
TCGA-D1-A1O7-01A	TCGA-D1-A1O7	0	32	high	18.14
TCGA-A5-A0GG-01A	TCGA-A5-A0GG	0	3650	high	18.94
TCGA-AP-A0LV-01A	TCGA-AP-A0LV	0	763	low	17.44
TCGA-D1-A1NZ-01A	TCGA-D1-A1NZ	0	548	low	17.57
TCGA-D1-A103-01A	TCGA-D1-A103	0	669	low	17.79
TCGA-A5-A0GP-01A	TCGA-A5-A0GP	0	1416	high	18.07
TCGA-B5-A11G-01A	TCGA-B5-A11G	0	3448	high	18.11
TCGA-D1-A161-01A	TCGA-D1-A161	0	892	low	16.32
TCGA-BS-A0TD-01A	TCGA-BS-A0TD	0	2379	high	19.48
TCGA-B5-A11N-01A	TCGA-B5-A11N	0	1876	low	15.37
TCGA-EY-A1GT-01A	TCGA-EY-A1GT	0	490	low	15.24
TCGA-EY-A1GP-01A	TCGA-EY-A1GP	0	573	low	17.21
TCGA-AX-A05W-01A	TCGA-AX-A05W	0	2450	low	17.57
TCGA-BS-A0U8-01A	TCGA-BS-A0U8	0	2963	low	16.61
TCGA-AP-A0LN-01A	TCGA-AP-A0LN	0	2510	low	16.51
TCGA-BS-A0TC-01A	TCGA-BS-A0TC	0	2602	low	16.01
TCGA-BK-A0C9-01A	TCGA-BK-A0C9	0	1092	low	17.32
TCGA-D1-A17S-01A	TCGA-D1-A17S	0	739	low	17.69
TCGA-D1-A17L-01A	TCGA-D1-A17L	0	802	low	16.08
TCGA-A5-A0GN-01A	TCGA-A5-A0GN	0	1841	low	14.05
TCGA-A5-A0GV-01A	TCGA-A5-A0GV	0	1643	high	18.45
TCGA-D1-A17C-01A	TCGA-D1-A17C	0	30	low	16.66
TCGA-AP-A0LP-01A	TCGA-AP-A0LP	0	1875	low	17.06
TCGA-AJ-A8CT-01A	TCGA-AJ-A8CT	0	82	low	15.18
TCGA-AP-A0LL-01A	TCGA-AP-A0LL	0	2554	low	15.31
TCGA-BG-A0VW-01A	TCGA-BG-A0VW	0	1582	low	17.65
TCGA-AP-A1DM-01A	TCGA-AP-A1DM	0	1700	low	17.19
TCGA-BS-A0V4-01A	TCGA-BS-A0V4	0	1810	low	17.22
TCGA-BG-A18A-01A	TCGA-BG-A18A	0	426	low	16.5
TCGA-B5-A11Q-01A	TCGA-B5-A11Q	0	976	low	16.01
TCGA-AP-A0LJ-01A	TCGA-AP-A0LJ	0	1421	low	16.04
TCGA-B5-A0K6-01A	TCGA-B5-A0K6	0	1953	low	16.71
TCGA-BG-A0MC-01A	TCGA-BG-A0MC	0	1263	low	16.17
TCGA-D1-A16Y-01A	TCGA-D1-A16Y	0	532	high	18.2
TCGA-BS-A0UJ-01A	TCGA-BS-A0UJ	0	2506	low	15.68
TCGA-BS-A0V7-01A	TCGA-BS-A0V7	0	1934	low	15.68
TCGA-KP-A3VZ-01A	TCGA-KP-A3VZ	0	722	high	19.59
TCGA-D1-A15X-01A	TCGA-D1-A15X	0	909	high	18.56
TCGA-D1-A16G-01A	TCGA-D1-A16G	1	834	high	18.41
TCGA-A5-A1OF-01A	TCGA-A5-A1OF	0	973	high	19.55
TCGA-AP-A1DQ-01A	TCGA-AP-A1DQ	1	1423	high	18.07
TCGA-FI-A3PX-01A	TCGA-FI-A3PX	0	2384	high	19.44
TCGA-FI-A3PV-01A	TCGA-FI-A3PV	1	1249	high	20.1
TCGA-AP-A3K1-01A	TCGA-AP-A3K1	1	666	high	18.9
TCGA-D1-A179-01A	TCGA-D1-A179	1	448	high	19.47
TCGA-D1-A16I-01A	TCGA-D1-A16I	1	350	high	19.22
TCGA-D1-A16S-01A	TCGA-D1-A16S	0	568	high	18.25
TCGA-BK-A139-01C	TCGA-BK-A139	1	943	high	18.11
TCGA-BK-A139-01A	TCGA-BK-A139	1	943	high	19.28
TCGA-BK-A4ZD-01A	TCGA-BK-A4ZD	0	506	low	15.7
TCGA-EY-A72D-01A	TCGA-EY-A72D	0	179	high	18.63
TCGA-B5-A11X-01A	TCGA-B5-A11X	0	596	high	18.49
TCGA-AJ-A3NE-01A	TCGA-AJ-A3NE	0	628	high	18.08
TCGA-D1-A1NU-01A	TCGA-D1-A1NU	0	402	high	19.07
TCGA-B5-A3FH-01A	TCGA-B5-A3FH	0	841	low	16.69
TCGA-EO-A3AU-01A	TCGA-EO-A3AU	0	1543	low	16.55
TCGA-B5-A1MW-01A	TCGA-B5-A1MW	0	447	high	18.61
TCGA-EY-A2OP-01A	TCGA-EY-A2OP	0	944	high	18.05
TCGA-AX-A1CN-01A	TCGA-AX-A1CN	0	1143	low	16.93
TCGA-AJ-A3I9-01A	TCGA-AJ-A3I9	1	519	low	16.77
TCGA-BK-A0CA-01B	TCGA-BK-A0CA	0	1064	low	16.49
TCGA-D1-A1O8-01A	TCGA-D1-A1O8	1	120	low	15.81
TCGA-EO-A22T-01A	TCGA-EO-A22T	0	2035	high	19.46
TCGA-AX-A2HC-01A	TCGA-AX-A2HC	0	1044	low	17.65
TCGA-AJ-A2QL-01A	TCGA-AJ-A2QL	0	602	high	17.85
TCGA-AX-A1CE-01A	TCGA-AX-A1CE	0	1037	high	18.45
TCGA-AJ-A3NG-01A	TCGA-AJ-A3NG	0	475	high	20.47
TCGA-FI-A2F4-01A	TCGA-FI-A2F4	0	2230	low	17.13
TCGA-D1-A2G0-01A	TCGA-D1-A2G0	0	1484	high	17.98
TCGA-AJ-A3EM-01A	TCGA-AJ-A3EM	0	677	high	20.44
TCGA-B5-A0KB-01B	TCGA-B5-A0KB	0	824	high	19.81
TCGA-A5-A0GA-01A	TCGA-A5-A0GA	1	543	high	19.56
TCGA-BK-A13B-01A	TCGA-BK-A13B	0	966	low	15.95
TCGA-AJ-A5DV-01A	TCGA-AJ-A5DV	0	679	low	17.67
TCGA-E6-A2P9-01A	TCGA-E6-A2P9	0	1386	low	15.73
TCGA-AX-A3G9-01A	TCGA-AX-A3G9	0	558	high	18.15
TCGA-FI-A2CX-01A	TCGA-FI-A2CX	0	2031	low	16.66
TCGA-FI-A2D4-01A	TCGA-FI-A2D4	1	243	low	16.9
TCGA-AJ-A2QM-01A	TCGA-AJ-A2QM	0	894	high	19.17
TCGA-AJ-A3EK-01A	TCGA-AJ-A3EK	0	446	low	16.44
TCGA-FI-A2CY-01A	TCGA-FI-A2CY	0	2080	high	21.72
TCGA-BG-A0M6-01A	TCGA-BG-A0M6	1	671	high	19.17
TCGA-B5-A11R-01A	TCGA-B5-A11R	0	2349	low	15.48
TCGA-EO-A22S-01A	TCGA-EO-A22S	0	1872	low	16.38
TCGA-A5-A0GB-01A	TCGA-A5-A0GB	0	997	low	17.13
TCGA-EY-A54A-01A	TCGA-EY-A54A	0	447	high	19.23
TCGA-A5-A0VP-01A	TCGA-A5-A0VP	0	1288	high	19.31
TCGA-B5-A11U-01A	TCGA-B5-A11U	0	509	low	16.75
TCGA-BG-A220-01A	TCGA-BG-A220	0	434	high	18.91
TCGA-AJ-A2QN-01A	TCGA-AJ-A2QN	0	1069	low	17.72
TCGA-EY-A2OM-01A	TCGA-EY-A2OM	0	694	high	18.03
TCGA-DF-A2KS-01A	TCGA-DF-A2KS	0	3318	high	18.37
TCGA-B5-A3S1-01A	TCGA-B5-A3S1	0	902	low	17.81
TCGA-AX-A2H4-01A	TCGA-AX-A2H4	1	916	high	19.62
TCGA-DI-A1NN-01A	TCGA-DI-A1NN	0	1076	high	18.83
TCGA-AP-A054-01A	TCGA-AP-A054	1	709	high	18.42
TCGA-AX-A3FS-01A	TCGA-AX-A3FS	0	7	high	18.19
TCGA-EO-A3KU-01A	TCGA-EO-A3KU	0	677	high	18.94
TCGA-AX-A2H7-01A	TCGA-AX-A2H7	1	772	high	19.39
TCGA-E6-A2P8-01A	TCGA-E6-A2P8	1	72	high	17.86
TCGA-D1-A2G6-01A	TCGA-D1-A2G6	1	258	low	17.47
TCGA-DF-A2KN-01A	TCGA-DF-A2KN	0	67	high	18.87
TCGA-EO-A3B0-01A	TCGA-EO-A3B0	0	1412	low	17.56
TCGA-B5-A3FD-01A	TCGA-B5-A3FD	1	1197	high	18.32
TCGA-D1-A0ZS-01A	TCGA-D1-A0ZS	0	148	high	17.93
TCGA-B5-A5OC-01A	TCGA-B5-A5OC	0	1249	low	16.92
TCGA-AJ-A3NC-01A	TCGA-AJ-A3NC	0	1125	low	15.12
TCGA-E6-A1M0-01A	TCGA-E6-A1M0	0	1793	high	18.34
TCGA-B5-A1MX-01A	TCGA-B5-A1MX	0	1473	high	18.08
TCGA-BK-A0CA-01A	TCGA-BK-A0CA	0	1064	low	17.61
TCGA-AP-A051-01A	TCGA-AP-A051	0	3650	low	17.18
TCGA-B5-A11I-01A	TCGA-B5-A11I	0	2303	high	19.01
TCGA-AJ-A3BF-01A	TCGA-AJ-A3BF	0	551	high	19.15
TCGA-AX-A1C5-01A	TCGA-AX-A1C5	0	1001	high	18.18
TCGA-A5-A1OK-01A	TCGA-A5-A1OK	0	917	low	15.81
TCGA-D1-A15V-01A	TCGA-D1-A15V	0	1201	high	18
TCGA-EY-A1GC-01A	TCGA-EY-A1GC	0	1647	low	16.63
TCGA-FI-A2D0-01A	TCGA-FI-A2D0	0	1213	high	18.22
TCGA-B5-A3FA-01A	TCGA-B5-A3FA	0	2929	low	17.58
TCGA-D1-A3DH-01A	TCGA-D1-A3DH	0	573	high	19.37
TCGA-AX-A3FW-01A	TCGA-AX-A3FW	0	17	low	15.62
TCGA-B5-A1MU-01A	TCGA-B5-A1MU	1	1548	high	18.05
TCGA-SL-A6J9-01A	TCGA-SL-A6J9	0	2	high	19.72
TCGA-D1-A16V-01A	TCGA-D1-A16V	1	120	low	17.73
TCGA-B5-A1MR-01A	TCGA-B5-A1MR	0	3650	low	17.01
TCGA-A5-A7WK-01A	TCGA-A5-A7WK	0	560	high	19.24
TCGA-BK-A0CC-01B	TCGA-BK-A0CC	0	1067	high	17.96
TCGA-AJ-A3OL-01A	TCGA-AJ-A3OL	1	449	high	17.94
TCGA-D1-A175-01A	TCGA-D1-A175	0	202	low	16.66
TCGA-AJ-A3OJ-01A	TCGA-AJ-A3OJ	0	467	high	18.51
TCGA-AJ-A2QO-01A	TCGA-AJ-A2QO	1	1045	high	18.59
TCGA-EO-A3L0-01A	TCGA-EO-A3L0	0	1554	high	19.47
TCGA-B5-A0JY-01A	TCGA-B5-A0JY	0	2107	low	17.05
TCGA-BG-A2AD-01A	TCGA-BG-A2AD	0	609	high	20.39
TCGA-B5-A3FB-01A	TCGA-B5-A3FB	0	2844	high	19.77
TCGA-B5-A0JN-01A	TCGA-B5-A0JN	0	1939	high	18.78
TCGA-D1-A0ZZ-01A	TCGA-D1-A0ZZ	0	686	low	17.45
TCGA-AX-A2HA-01A	TCGA-AX-A2HA	0	2475	low	17.14
TCGA-BG-A0MA-01A	TCGA-BG-A0MA	1	326	low	17.44
TCGA-AJ-A23N-01A	TCGA-AJ-A23N	1	439	high	19.1
TCGA-EY-A4KR-01A	TCGA-EY-A4KR	1	346	high	20.46
TCGA-AJ-A3BG-01A	TCGA-AJ-A3BG	0	550	low	17.49
TCGA-A5-A2K2-01A	TCGA-A5-A2K2	0	3595	high	20.21
TCGA-A5-A0G1-01A	TCGA-A5-A0G1	1	3251	low	16.87
TCGA-AP-A0LH-01A	TCGA-AP-A0LH	1	1106	high	20.5
TCGA-A5-A2K7-01A	TCGA-A5-A2K7	0	1063	high	18.62
TCGA-EC-A1QX-01A	TCGA-EC-A1QX	0	224	high	19.51
TCGA-EO-A2CH-01A	TCGA-EO-A2CH	1	590	high	18.45
TCGA-D1-A2G5-01A	TCGA-D1-A2G5	0	1455	low	16.25
TCGA-FI-A2D5-01A	TCGA-FI-A2D5	1	421	low	17.76
TCGA-EY-A549-01A	TCGA-EY-A549	0	605	low	16.54
TCGA-AJ-A3BK-01A	TCGA-AJ-A3BK	0	1031	high	18.51
TCGA-B5-A0JX-01A	TCGA-B5-A0JX	0	1787	high	18.04
TCGA-D1-A3JP-01A	TCGA-D1-A3JP	0	515	high	18.42
TCGA-AJ-A3EL-01A	TCGA-AJ-A3EL	0	684	high	19.57
TCGA-AP-A056-01A	TCGA-AP-A056	0	2618	high	18.5
TCGA-BK-A0CC-01A	TCGA-BK-A0CC	0	1067	high	19.06
TCGA-AX-A3FT-01A	TCGA-AX-A3FT	0	6	low	17.41
TCGA-D1-A3DA-01A	TCGA-D1-A3DA	0	483	high	18.09
TCGA-AX-A2HJ-01A	TCGA-AX-A2HJ	0	935	high	18.51
TCGA-AX-A3GI-01A	TCGA-AX-A3GI	0	12	high	19.2
TCGA-AX-A2IN-01A	TCGA-AX-A2IN	1	947	high	17.9
TCGA-A5-A0GW-01A	TCGA-A5-A0GW	0	706	high	18.22
TCGA-AX-A2HH-01A	TCGA-AX-A2HH	0	540	low	16.75
TCGA-EO-A22U-01A	TCGA-EO-A22U	0	1407	high	17.91
TCGA-BK-A26L-01A	TCGA-BK-A26L	0	734	high	18.08
TCGA-B5-A11E-01A	TCGA-B5-A11E	0	1820	high	17.89
TCGA-B5-A3F9-01A	TCGA-B5-A3F9	0	3650	low	16.9
TCGA-AX-A3FZ-01A	TCGA-AX-A3FZ	0	6	high	18.04
TCGA-FI-A2D6-01A	TCGA-FI-A2D6	1	767	low	17.25
TCGA-FI-A2D2-01A	TCGA-FI-A2D2	1	2352	low	17.65
TCGA-BG-A0MS-01A	TCGA-BG-A0MS	0	1882	low	15.53
TCGA-D1-A17A-01A	TCGA-D1-A17A	0	48	high	19.26
TCGA-BG-A3EW-01A	TCGA-BG-A3EW	0	344	low	17.06
TCGA-EY-A2OQ-01A	TCGA-EY-A2OQ	0	885	high	19.04
TCGA-BG-A3PP-01A	TCGA-BG-A3PP	0	681	high	19.1
TCGA-A5-A0GH-01A	TCGA-A5-A0GH	0	2254	low	17.27
TCGA-A5-A2K4-01A	TCGA-A5-A2K4	1	871	high	18.53
TCGA-EC-A24G-01A	TCGA-EC-A24G	0	511	low	17.65
TCGA-DI-A1BU-01A	TCGA-DI-A1BU	0	1195	low	16.84
TCGA-AP-A5FX-01A	TCGA-AP-A5FX	1	1099	high	19.47
TCGA-EO-A3B1-01A	TCGA-EO-A3B1	0	820	high	18.09
TCGA-A5-A3LO-01A	TCGA-A5-A3LO	0	776	low	17.12
TCGA-D1-A0ZP-01A	TCGA-D1-A0ZP	0	911	high	18.98
TCGA-KP-A3W4-01A	TCGA-KP-A3W4	1	554	high	18.39
TCGA-D1-A1NY-01A	TCGA-D1-A1NY	0	513	high	18.62
TCGA-AP-A0LG-01A	TCGA-AP-A0LG	0	2015	high	18.06
TCGA-AX-A2HD-01A	TCGA-AX-A2HD	0	1414	high	18.7
TCGA-AP-A1DV-01A	TCGA-AP-A1DV	0	204	high	17.93
TCGA-EO-A3AS-01A	TCGA-EO-A3AS	0	1046	low	17.25
TCGA-EO-A22Y-01A	TCGA-EO-A22Y	0	1567	low	17.75
TCGA-AJ-A3QS-01A	TCGA-AJ-A3QS	0	513	high	18.77
TCGA-EO-A22X-01A	TCGA-EO-A22X	0	1752	high	17.92
TCGA-BS-A0UF-01A	TCGA-BS-A0UF	0	2611	high	18.38
TCGA-BS-A0TJ-01A	TCGA-BS-A0TJ	0	2068	high	17.97
TCGA-AX-A2H8-01A	TCGA-AX-A2H8	0	1861	high	17.93
TCGA-A5-A3LP-01A	TCGA-A5-A3LP	0	455	high	19.15
TCGA-EY-A214-01A	TCGA-EY-A214	0	438	low	16.28
TCGA-AP-A0LM-01A	TCGA-AP-A0LM	0	825	high	17.97
TCGA-AX-A3G8-01A	TCGA-AX-A3G8	0	36	high	19.93
TCGA-BG-A222-01A	TCGA-BG-A222	0	291	low	17.7
TCGA-BG-A2AE-01A	TCGA-BG-A2AE	0	721	high	17.82
TCGA-AX-A06B-01A	TCGA-AX-A06B	0	2058	high	18.42
TCGA-EY-A210-01A	TCGA-EY-A210	0	383	low	17.81
TCGA-DF-A2KZ-01A	TCGA-DF-A2KZ	0	826	low	17.43
TCGA-PG-A915-01A	TCGA-PG-A915	0	249	high	19.76
TCGA-KP-A3W0-01A	TCGA-KP-A3W0	0	404	high	18.74
TCGA-AX-A05S-01A	TCGA-AX-A05S	1	413	low	17.02
TCGA-B5-A5OE-01A	TCGA-B5-A5OE	0	1063	high	20.13
TCGA-B5-A11P-01B	TCGA-B5-A11P	0	825	high	20.04
TCGA-EO-A3AV-01A	TCGA-EO-A3AV	0	1069	low	17.33
TCGA-AJ-A3IA-01A	TCGA-AJ-A3IA	0	633	high	18.03
TCGA-PG-A5BC-01A	TCGA-PG-A5BC	0	707	high	19.04
TCGA-AX-A1CP-01A	TCGA-AX-A1CP	0	1107	high	18.52
TCGA-AP-A05O-01A	TCGA-AP-A05O	0	384	low	16.95
TCGA-DF-A2KR-01A	TCGA-DF-A2KR	0	1865	low	16.08
TCGA-BK-A26L-01C	TCGA-BK-A26L	0	734	low	16.58
TCGA-EO-A1Y7-01A	TCGA-EO-A1Y7	0	1495	low	16.81
TCGA-AX-A1CC-01A	TCGA-AX-A1CC	0	788	low	17.71
TCGA-BG-A2L7-01A	TCGA-BG-A2L7	0	612	low	16.75
TCGA-H5-A2HR-01A	TCGA-H5-A2HR	0	53	high	20.56
TCGA-EY-A2ON-01A	TCGA-EY-A2ON	1	610	high	18.96
TCGA-EY-A2OO-01A	TCGA-EY-A2OO	0	1392	high	18.04
TCGA-A5-A0G5-01A	TCGA-A5-A0G5	0	1126	high	19.9
TCGA-AX-A06F-01A	TCGA-AX-A06F	0	1748	high	19.06
TCGA-AP-A0L9-01A	TCGA-AP-A0L9	0	3650	high	20.55
TCGA-AJ-A3NF-01A	TCGA-AJ-A3NF	0	645	low	17.01
TCGA-AJ-A3TW-01A	TCGA-AJ-A3TW	0	513	high	20.71
TCGA-AJ-A3EJ-01A	TCGA-AJ-A3EJ	1	50	high	19
TCGA-EY-A1G8-01A	TCGA-EY-A1G8	1	456	high	18.43
TCGA-EY-A3L3-01A	TCGA-EY-A3L3	0	832	high	19.47
TCGA-AX-A2H5-01A	TCGA-AX-A2H5	0	2167	high	20.08
TCGA-DF-A2KY-01A	TCGA-DF-A2KY	0	332	high	18.08
TCGA-B5-A0K3-01A	TCGA-B5-A0K3	1	830	high	19.35
TCGA-AJ-A2QK-01A	TCGA-AJ-A2QK	0	643	high	17.88
TCGA-AX-A3G4-01A	TCGA-AX-A3G4	0	9	high	18.98
TCGA-AP-A059-01A	TCGA-AP-A059	0	1461	low	16.96
TCGA-AP-A0L8-01A	TCGA-AP-A0L8	1	1484	high	18.09
TCGA-EO-A2CG-01A	TCGA-EO-A2CG	0	1564	high	19.55
TCGA-EY-A1GV-01A	TCGA-EY-A1GV	0	481	high	18.23
TCGA-D1-A3JQ-01A	TCGA-D1-A3JQ	0	526	high	18.62
TCGA-D1-A16N-01A	TCGA-D1-A16N	0	945	high	18.84
TCGA-AP-A1E3-01A	TCGA-AP-A1E3	0	847	low	16.85
TCGA-B5-A3FC-01A	TCGA-B5-A3FC	0	2185	high	17.96
TCGA-AX-A3FX-01A	TCGA-AX-A3FX	1	1333	high	18
TCGA-A5-A0R6-01A	TCGA-A5-A0R6	0	1153	high	19.48
TCGA-JU-AAVI-01A	TCGA-JU-AAVI	1	540	high	20
TCGA-BS-A0TE-01A	TCGA-BS-A0TE	1	146	low	16.94
TCGA-A5-A0G2-01A	TCGA-A5-A0G2	0	3650	high	19.07
TCGA-DI-A1NO-01A	TCGA-DI-A1NO	1	285	high	19.03
TCGA-EO-A3KX-01A	TCGA-EO-A3KX	0	1170	low	16.8
TCGA-AX-A1C8-01A	TCGA-AX-A1C8	0	776	high	18.16
TCGA-AJ-A23M-01A	TCGA-AJ-A23M	1	616	high	18.68
TCGA-BG-A221-01A	TCGA-BG-A221	0	55	high	18.37
TCGA-EY-A1GK-01A	TCGA-EY-A1GK	0	693	low	16.68
TCGA-PG-A6IB-01A	TCGA-PG-A6IB	0	648	high	18.86
TCGA-D1-A2G7-01A	TCGA-D1-A2G7	1	1793	high	18.58
TCGA-A5-A2K3-01A	TCGA-A5-A2K3	0	2012	high	20.1
TCGA-BS-A0UV-01A	TCGA-BS-A0UV	0	2228	high	19.05
TCGA-E6-A1LX-01A	TCGA-E6-A1LX	0	711	low	17
TCGA-AX-A2HG-01A	TCGA-AX-A2HG	0	1163	low	17.54
TCGA-EO-A22R-01A	TCGA-EO-A22R	0	1878	low	17.25
TCGA-EY-A215-01A	TCGA-EY-A215	0	574	high	18.5
TCGA-DI-A2QU-01A	TCGA-DI-A2QU	1	946	high	19.41
TCGA-AP-A052-01A	TCGA-AP-A052	1	669	high	18.36
TCGA-EY-A5W2-01A	TCGA-EY-A5W2	0	516	high	18.82
TCGA-BG-A0M4-01A	TCGA-BG-A0M4	0	2167	low	17.25
TCGA-FI-A2EU-01A	TCGA-FI-A2EU	0	2941	high	19.01
TCGA-EO-A1Y8-01A	TCGA-EO-A1Y8	0	901	high	18.82
TCGA-B5-A0JR-01A	TCGA-B5-A0JR	0	1731	low	16.3
TCGA-AP-A1DH-01A	TCGA-AP-A1DH	0	2180	high	17.86
TCGA-DF-A2KV-01A	TCGA-DF-A2KV	0	2717	high	18.79
TCGA-AJ-A3OK-01A	TCGA-AJ-A3OK	0	485	low	14.39
TCGA-AJ-A23O-01A	TCGA-AJ-A23O	1	312	high	18.38
TCGA-AX-A060-01A	TCGA-AX-A060	0	1075	low	16.45
TCGA-KP-A3W1-01A	TCGA-KP-A3W1	0	288	high	19.9
TCGA-E6-A1LZ-01A	TCGA-E6-A1LZ	0	2406	high	19.26
TCGA-AX-A06J-01A	TCGA-AX-A06J	0	913	low	16.92
TCGA-B5-A0JZ-01A	TCGA-B5-A0JZ	0	2173	low	16.73
TCGA-PG-A7D5-01A	TCGA-PG-A7D5	0	1177	high	18.37
TCGA-A5-A2K5-01A	TCGA-A5-A2K5	0	752	high	18.93
TCGA-A5-A0G9-01A	TCGA-A5-A0G9	0	2540	low	17.11
TCGA-PG-A914-01A	TCGA-PG-A914	0	687	low	17.4
TCGA-BG-A0MK-01A	TCGA-BG-A0MK	1	1317	low	15.23
TCGA-A5-A1OH-01A	TCGA-A5-A1OH	0	1105	high	18.48
TCGA-E6-A8L9-01A	TCGA-E6-A8L9	0	1013	low	17.12
TCGA-D1-A3DG-01A	TCGA-D1-A3DG	1	130	high	19.03
TCGA-FI-A2F8-01A	TCGA-FI-A2F8	0	933	high	18.66
TCGA-AX-A3GB-01A	TCGA-AX-A3GB	0	440	low	14.73
TCGA-A5-A0G3-01A	TCGA-A5-A0G3	0	1428	high	19.04
TCGA-D1-A1O0-01A	TCGA-D1-A1O0	0	63	low	16.84
TCGA-AJ-A3NH-01A	TCGA-AJ-A3NH	1	1	high	19.1
TCGA-AW-A1PO-01A	TCGA-AW-A1PO	0	17	low	17.68
TCGA-B5-A5OD-01A	TCGA-B5-A5OD	0	1038	high	18.76
TCGA-B5-A1MS-01B	TCGA-B5-A1MS	1	3112	high	17.98
TCGA-EY-A1GS-01A	TCGA-EY-A1GS	1	670	low	17.31
TCGA-D1-A168-01A	TCGA-D1-A168	0	1098	low	17.12
TCGA-AX-A0IU-01A	TCGA-AX-A0IU	0	1087	high	19.71
TCGA-EO-A3KW-01A	TCGA-EO-A3KW	0	497	high	19.65
TCGA-D1-A1NX-01A	TCGA-D1-A1NX	0	555	high	19.73
TCGA-AP-A0LI-01A	TCGA-AP-A0LI	0	2972	high	21.97
TCGA-B5-A0K8-01A	TCGA-B5-A0K8	0	847	high	18.77
TCGA-A5-A0VQ-01A	TCGA-A5-A0VQ	0	485	low	15.23
TCGA-BS-A0TA-01A	TCGA-BS-A0TA	1	740	high	19.18
TCGA-DI-A2QT-01A	TCGA-DI-A2QT	1	377	high	18.61
TCGA-EO-A3AY-01A	TCGA-EO-A3AY	0	1158	high	20.89
TCGA-AX-A0IZ-01A	TCGA-AX-A0IZ	0	1333	low	17.56
TCGA-AX-A3G1-01A	TCGA-AX-A3G1	1	624	high	19.55
TCGA-FI-A2F9-01A	TCGA-FI-A2F9	0	1803	high	18.38
TCGA-EY-A1GW-01A	TCGA-EY-A1GW	1	337	low	15.17
TCGA-DF-A2KU-01A	TCGA-DF-A2KU	0	3067	high	18.38
TCGA-BG-A0M8-01A	TCGA-BG-A0M8	0	2020	low	16.78
TCGA-AJ-A3BD-01A	TCGA-AJ-A3BD	0	1039	high	20.5
TCGA-KP-A3W3-01A	TCGA-KP-A3W3	0	794	high	18.97
TCGA-BG-A0YV-01A	TCGA-BG-A0YV	0	382	high	18.8
TCGA-EO-A1Y5-01A	TCGA-EO-A1Y5	0	332	high	21.79
TCGA-K6-A3WQ-01A	TCGA-K6-A3WQ	1	427	high	18.43
TCGA-B5-A1N2-01A	TCGA-B5-A1N2	1	954	high	18.37
TCGA-AX-A2HF-01A	TCGA-AX-A2HF	0	848	high	18.86
TCGA-SL-A6JA-01A	TCGA-SL-A6JA	0	7	high	17.88
TCGA-BS-A0U9-01B	TCGA-BS-A0U9	0	2825	high	18.37
TCGA-AP-A0LF-01A	TCGA-AP-A0LF	0	2845	high	20.35
TCGA-AX-A2IO-01A	TCGA-AX-A2IO	0	1975	high	18.57
TCGA-EY-A1GR-01A	TCGA-EY-A1GR	0	536	high	19.72
TCGA-D1-A17D-01A	TCGA-D1-A17D	0	926	low	16.93
TCGA-AP-A05H-01A	TCGA-AP-A05H	0	1385	high	19.26
TCGA-AX-A1CF-01A	TCGA-AX-A1CF	0	2337	high	18.25
TCGA-D1-A174-01A	TCGA-D1-A174	0	594	low	16
TCGA-FI-A2EY-01A	TCGA-FI-A2EY	1	880	low	17.48
TCGA-EY-A3QX-01A	TCGA-EY-A3QX	1	989	low	17.28
TCGA-DI-A0WH-01A	TCGA-DI-A0WH	0	496	low	16.76
TCGA-A5-A1OG-01A	TCGA-A5-A1OG	1	973	high	19.18
TCGA-EY-A212-01A	TCGA-EY-A212	1	310	high	18.35
TCGA-BS-A0TI-01A	TCGA-BS-A0TI	0	1882	high	18.97
TCGA-B5-A1MY-01A	TCGA-B5-A1MY	1	361	high	19.67
TCGA-EY-A1GQ-01A	TCGA-EY-A1GQ	0	544	low	16.53
TCGA-AX-A2H2-01A	TCGA-AX-A2H2	1	145	high	18.08
TCGA-FI-A2EX-01A	TCGA-FI-A2EX	0	284	high	19.46
TCGA-AP-A1DK-01A	TCGA-AP-A1DK	0	2767	high	18.67
TCGA-AX-A1CR-01A	TCGA-AX-A1CR	0	701	high	19.98
TCGA-AX-A0IW-01A	TCGA-AX-A0IW	0	1149	high	18.7
TCGA-EY-A547-01A	TCGA-EY-A547	0	545	high	18.99
TCGA-DF-A2L0-01A	TCGA-DF-A2L0	1	788	high	19.69
TCGA-AP-A05A-01A	TCGA-AP-A05A	1	1944	high	19.03
TCGA-BS-A0T9-01A	TCGA-BS-A0T9	1	1428	low	17.14
TCGA-AJ-A3BI-01A	TCGA-AJ-A3BI	0	575	high	22.41
TCGA-AX-A3G3-01A	TCGA-AX-A3G3	0	42	high	19.38
TCGA-EY-A1GM-01A	TCGA-EY-A1GM	1	995	high	19.75
TCGA-AX-A1C7-01A	TCGA-AX-A1C7	0	1054	high	18.92
TCGA-AP-A05D-01A	TCGA-AP-A05D	0	1758	high	20.93
TCGA-AX-A2HK-01A	TCGA-AX-A2HK	1	90	high	18.78
TCGA-FI-A2EW-01A	TCGA-FI-A2EW	0	1795	high	22.49
TCGA-AX-A3G7-01A	TCGA-AX-A3G7	0	9	high	18.22
TCGA-D1-A1NW-01A	TCGA-D1-A1NW	0	22	high	19.71
TCGA-AP-A0LD-01A	TCGA-AP-A0LD	0	3589	low	17.63
TCGA-EO-A3AZ-01A	TCGA-EO-A3AZ	0	826	high	19.09
TCGA-BS-A0VI-01A	TCGA-BS-A0VI	0	2646	low	15.19
TCGA-AP-A0LE-01A	TCGA-AP-A0LE	0	3357	high	17.84
TCGA-AX-A1CA-01A	TCGA-AX-A1CA	0	974	high	20.03
TCGA-AP-A05J-01A	TCGA-AP-A05J	0	1122	high	20.29
TCGA-DI-A2QY-01A	TCGA-DI-A2QY	1	3349	high	18.59
TCGA-QS-A8F1-01A	TCGA-QS-A8F1	1	135	high	19.24

[truncated: 4 more sheets: E2F1_KM, SRD5A1_KM, TPX2_KM, TRIB3]
