# Supplementary material for: Functional Assessments of Gynecologic Cancer Models Highlight Differences Between Single-Node Inhibitors of the PI3K/AKT/mTOR Pathway and a Pan-PI3K/mTOR Inhibitor, Gedatolisib
Source: Cancers (Basel). 2024 Oct 17;16(20):3520. doi: 10.3390/cancers16203520 (PMC11505998; doi:10.3390/cancers16203520)
Supplement: Supplementary file 1 [file cancers-16-03520-s001.zip › Supplementary Table_S9.csv]

	PC1	PC2	PC3	PC4	PC5	PC6	PC7	PC8	PC9	PC10	PC11	PC12	PC13	PC14	PC15	PC16	PC17	PC18	PC19	PC20	PC21	PC22	PC23	PC24	PC25	PC26	PC27	PC28	PC29	PC30	PC31	PC32	PC33	PC34	PC35	PC36	PC37	PC38	PC39	PC40	PC41	PC42	PC43	PC44	PC45	PC46	PC47	PC48	PC49
PIGR	-0.102994915309573	0.021586024810445	-0.0893150975533097	0.0340215917303619	0.0137489321883415	0.0763208790071463	-0.00764645259652247	0.00517115988950019	0.0664948928149283	0.061897885975323	-0.0753728090418015	-0.0454607879735039	-0.0553096770995528	-0.0481558284889919	-0.00166538909706612	-0.0112633912202488	-0.00444375725951726	-0.00177559919208888	-0.00223077170116392	-0.0332599177990601	-0.0102865467249085	0.0276930152298058	0.0372427067838749	-0.0394837198973013	0.0296211659535193	0.0066314897976997	0.0368738363585588	-0.0335241441273325	-0.0418510604890532	-0.0239527402674085	0.0236676097806374	0.0136990136401686	0.0674171129102134	-0.0310475831107226	0.0357774817325201	0.0495983431710269	-0.0117192710275036	-0.0564277171381786	0.0616483196765718	0.0615400915061132	-0.0436435311809697	0.000422648611211486	0.0199367935266648	0.0208739424560852	0.0298776529486892	0.0314138877386161	-0.00452602097101842	0.0559650607227032	0.0343747572900514
LTF	-0.0688882966443674	-0.0243532567972268	-0.0251247609524748	0.0558577384233984	-0.0281896740097733	0.0705133698722513	-0.0551960365185695	0.0370557507587249	0.0546767936977331	0.0768346609011709	-0.0417614194104004	-0.0492412806747964	0.00692226709246097	0.0122830472825066	-0.0473087371577844	-0.0130236791078201	0.0416478080720482	-0.115846218433749	-0.0519293089050593	0.0501989527375302	-0.00111037650761611	-0.0426137509354647	0.0724962724890252	0.00612137989747958	-0.0387543444567797	-0.0314935475226946	0.00914143492339876	-0.0889777100338673	0.0104907017276457	-0.0122716341697817	0.000351312987361107	0.0721847641935196	-0.00363079801228201	0.125709852963639	-0.04181961497104	-0.0766122154051284	0.136489117184759	-0.0240379147501162	-0.0595840024733869	0.0716803096481939	0.0741857947270527	0.0959646383765331	0.00247363755837088	0.116191961375295	-0.188412095267626	0.10259247934311	0.091595186429077	-0.0308612860952471	-0.147578220964441
MUC5B	-0.0613633922572109	0.00156628656303469	-0.0861627233915244	0.0605598482202204	-0.0519640620270112	0.00944322301171613	-0.040433170968058	-0.0317005291419334	0.0450976537321733	0.053490424530248	0.0631703748363268	0.0124862581323383	-0.0999868568190555	0.0932135103433344	0.0734623879135492	0.0570886888117302	0.000883486892583596	-0.0272179938424575	-0.0229622364914318	0.0890311468100961	-0.102759437350234	-0.020266221526506	-0.0298168404090953	0.0792877872365955	-0.0496800223712926	0.0189019627194098	-0.0498244894312832	-0.0610280261989473	-0.0168319684384371	-0.046373307201579	-0.0490825750230816	0.0615650376665941	-0.0158817054379616	0.0448699985072086	-0.0498393019426654	0.0174950825477786	0.0193001033235243	0.013948543082916	-0.0198073314250081	-0.0342473293563878	0.0593814861727848	0.0325793461137812	-0.0722042755401002	-0.0244802200243299	0.00555699683581163	0.0269207336221426	0.0106315062448924	-0.00436930293743421	-0.0550866427969087
TFF3	-0.0983650790673661	0.0471940599620826	-0.0390766784680803	-0.00974086494747746	0.000138983488518259	0.00775949279420002	-0.0683168675848253	-0.060500561874395	0.0344976446694622	0.00671461666608478	0.0861498290986576	-0.0050195175422371	-0.0491181642060849	0.0630068802867024	-0.0195343690849713	0.0542256715941033	0.0674070090967821	0.0545610157496757	-0.0362986420370934	0.029003295285236	-0.0507885128606528	-0.0346576373578986	-0.00458046003973871	0.0205009439240527	0.0558824884730557	0.042786178516554	0.079893804405414	0.00542812369026469	0.00854414173499054	0.0288408235582318	-0.0270766838855229	0.0408313024938475	-0.0302905982896802	0.00699580760742716	0.0030566052501441	-0.0189528218031552	-0.0832965091725453	0.023688032735065	-0.0208090651147879	0.0289978433110471	-0.0487324184805139	0.0273262646725705	0.0644642923200674	-0.0754716679713129	-0.0598727328800484	0.0423293516209369	-0.0049628899776354	0.0366715306192813	0.0120632738535609
KIAA1324	-0.104739787505474	0.0629948815769277	-0.00742413566908113	-0.011373802908454	0.0143609484664209	0.0291996527400758	-0.0349406340167172	-0.00543148925643216	0.0318006931545994	-0.0194769258044982	0.0533943102925714	-0.0141227525702177	-0.045538759617688	-0.0218034200724927	0.00437827493266899	-0.0235481304412502	0.00979005490030481	0.0272642251091635	-0.000462103321773058	0.00537301243425608	0.0270551906722123	-0.0423369017249068	0.0013423878099374	-0.0054237638983652	0.0104920084403207	-0.00480028107516522	-0.00659075448639862	0.0184784105418621	0.0246346291993733	-0.0156768041871525	-0.0236514371043413	-0.0431537245257084	-0.0116510603644806	-0.00470467738215153	0.0145084982859279	-0.0176068708872309	0.00903505691128489	0.00340325864143653	0.0273098621486942	0.00584495830684372	0.000566553606581174	0.0337762420946664	-0.0529251885070411	0.0151415468868578	-0.00716438232751837	0.0215806413763054	0.0284853079633822	-0.00218074718359885	-0.0696401988579506
PKHD1L1	-0.0695505694159111	-0.0235976428880697	0.0444626583112244	-0.0315366245083604	0.0517178559477217	0.03007641460086	-0.0387762910145942	0.0737624142916405	0.039471263726422	-0.0773965536044008	0.00632019852978245	-0.0719492423957297	0.0207334788444829	0.00815152086358771	-0.026249983419177	-0.0380734761675494	-0.0379582349813115	-0.0109861440684868	-0.00531553731078235	-0.0359217562434943	0.00562794160668978	-0.00120545364769047	-0.0311122367761899	0.0317787713190642	-0.0153279536237348	0.0309448796711123	0.00386672737949836	0.0318130480606185	0.000693026364306516	0.0184390251371371	-0.0291301323410885	-0.00844984061810014	-0.022742371185324	0.0114364050261636	0.100830793499657	0.0295278560400075	-0.0333159213503642	-0.0172768495234379	0.00396306414746991	-0.0438296784366721	-0.0428134953685764	-0.0263097291293195	0.0235282737067324	0.0717655087766971	0.00392727545790007	-0.00578411338704844	0.00210665312730041	0.0434076070692795	-0.0277049032526748
IHH	-0.0821951837143335	0.0406381158951426	0.00949525821123658	0.0267371329862155	0.0403673106483946	0.0358513425986381	0.0454949391889366	-0.0294630948026031	0.00345712548187525	-0.0388168130585525	0.0218685910352691	0.029643851338265	-0.0363315255620335	0.0137518112928052	0.0731657155821849	-0.002731541884894	0.0077271698523669	0.00619641893378371	0.00931291679296485	0.0437087508993615	0.0301282882586679	0.0113994058564554	-0.0017475495751624	0.0160958571249771	-0.0191280693859038	-0.0184703028231015	0.0110067501211186	0.0127327493384762	0.00684685472334936	0.0289330235031188	0.0669244069092773	0.0204342218663394	-0.0114068550721581	0.00293651562855972	-0.0120438445590485	-0.00180079261260824	-0.00772691815230183	-0.0462104826239	-0.0114655601539938	0.0131922480871251	0.0225567316706335	0.025517825099498	-0.0293501125585352	-0.0175326501060627	0.0264442405684737	0.00263792307129996	-0.0481859843572999	-0.0299524036747836	0.0220027125849394
NLRP2	0.0137992626106731	-0.021399898113684	-0.0127272472812513	-0.0100539692536287	-0.0113441046189031	0.0099891371700252	0.0113796527752858	0.00132290910799475	-0.00949096297317407	-0.0139084157155877	-0.0290957697346672	0.0110937634706348	0.0168585012199567	0.0190854610140171	0.00466787807900995	0.00196824574448622	0.0433652709359513	0.0140279448813343	-0.020908787866124	-0.0346678211181965	-0.039062004611602	-0.00551662453472377	0.0488535682354315	-0.056798798576943	0.0683805967899894	0.0344814750752235	0.0395081533183199	-0.0413922777879467	-0.00233317011035423	-0.0143341860818613	-0.016943057916744	0.00364611310137656	0.0450794949640533	0.084959058254855	0.025659423658121	0.0807838251794559	-0.0449576647261893	0.0237997886630978	0.0257945464218338	0.013328225316487	0.0282413098165458	0.148942693573743	0.0242518646245463	-0.0436517061711605	-0.0733258745533887	0.0921763162078099	0.0319376480014159	0.0492298620038481	-0.0335253754115919
SCGB2A1	-0.086699009396821	0.0203559680087205	-0.0230014989713459	0.0279006859079542	0.0156641924895761	0.0408066417743582	0.0139887545958209	-0.00291228947469284	0.045530765726716	-0.0563437001093307	0.0642599933499525	0.0511794616288978	0.0245730021944263	-0.0206939339116993	-0.00593766837442617	-0.0806530726939521	0.0288279207160662	0.00638134650108069	0.00700270205149398	0.0235888092441422	-0.0508530052686725	0.00876219184966379	0.0244350080007906	0.00233946926458294	-0.0225919708845989	0.0339788285514277	-0.0252580227724879	0.0339766671070203	-0.0516278045358152	-0.0189180551663369	0.0182486442214871	-0.0182025164378922	-0.0325607001961937	-0.00410324742805343	0.0102661304219092	-0.0718601260419613	0.0105051177479826	0.0363990780719599	0.00943921399252803	-0.0234233142799942	-0.10254394290601	-0.0200129651464029	0.00493684885343193	0.0632946560503495	0.0387607017746875	-0.0415987571128982	-0.022044030693206	-0.105702572310039	-0.0224862670395704
MMP7	-0.00631995357340026	-0.0275385912046372	-0.0030910207883443	0.114951052811538	-0.0204932577079914	0.0144526312976704	0.121042112315992	0.0699422345694086	0.00230474399539134	-0.0437507712083317	-0.0113043907375508	0.040455273023666	-0.0414501698231465	0.00620177691795471	-0.0518235825470934	-0.0384952818639821	-0.0228938327391662	0.00346848330320849	0.0428976284332762	-0.0367413240209829	0.0521829405219906	-0.00646525938098261	0.0252580104302681	0.0577437900215335	0.0353201353553829	0.00572767527823006	-0.0334785814052273	0.0145482891017573	-0.00991736645668195	-0.0286720352497506	0.0481629368149493	-0.00713157758054574	-0.0208872602391145	0.0414985450011697	-0.0412127948140094	-0.0514023203834034	0.0617815406414639	-0.00066653025459902	0.00730056535914677	0.0129438723894566	0.070641617144204	-0.0181460309037477	0.0473337130531114	-0.0127936037018718	0.00180960682155745	0.00175548509826014	0.00392341712072579	-0.00231012820695744	0.0433651637007881
CHGA	-0.0490588413164475	-0.0487724837821478	-0.00492816617566804	-0.0103947003668312	0.0141069242787186	-0.0270860115960729	-0.050843647933307	0.0192065307300663	0.00285145403439934	-0.0851388074845625	-0.00147974507105776	-0.0438887516224411	-0.0670312780080361	0.0657048500860989	-0.0222447535402354	0.0175232134880145	0.152174652507654	0.0639346237898508	-0.0882486828290296	-0.0252545006300113	-0.0556516872032639	0.0380288723060065	-0.145694948576039	0.0561134750735622	0.0315371689578023	-0.0698578727294586	-0.0712195387123656	-0.0535598965547602	0.00796400802269026	-0.0164756171469955	-0.0446635932969014	-0.0430804657637274	-0.0694181154971145	-0.0232205126943383	0.0101819652411915	0.0919448808254033	0.0235702423029558	0.0405802578899864	-0.0367516454641468	0.118690650928385	0.0685618687953691	-0.00144569811522156	-0.0308572000944297	0.090151430555497	-0.00676751403012837	0.0484842765715534	-0.0477892056561033	0.0438045968110479	-0.000538173061044187
PGR	-0.0782343607461013	0.0376063935812542	0.0173791518762398	-0.0059127384273706	0.00417294286521284	0.0217560299736714	0.0184671541807301	0.0258436599031765	0.069112788185006	-0.0334079401203857	0.00141682381747951	0.0407567694105169	0.00337106648444184	-0.0269024157322598	0.0794745523219118	0.00170473751331433	0.00601774139761802	-0.0232306307173444	0.00108160863941555	-0.0122856889247652	0.00786129812151161	-0.0196796443976087	0.000257891762246042	-0.0236297675917948	0.0332836018162414	-0.0277746942983534	-0.0374797357100667	0.0259685214618083	0.0176741215028739	-0.00318790317209857	0.0178846977665593	0.00475643860762686	0.0299865198526987	0.0603318277064979	-0.0184920629208969	0.0266250226077182	-0.0214868097521659	0.00297804381049312	0.00390326956601537	0.00294291596512872	-0.0150856376991587	0.0404747319595249	-0.023674068235012	-0.00329937756643492	-0.0311675369498969	0.0357601584355699	0.0122274407217575	0.00154169719183903	0.00553762572405334
UCHL1	0.0585361607729137	-0.0438515605610725	0.0510167787089591	-0.00333042857111717	0.010721190858014	0.0127477333590906	-0.00615021887384525	0.0195198410449711	-0.0256709325849715	0.0152060886076659	-0.0282293410592875	-0.0229703771922112	-0.0594705973649186	-0.0207815896887083	-0.0455766634188403	-0.0218839441585485	0.10544616563358	0.0238972514248386	0.0569392056215243	-0.0317194450063667	0.0108631310822148	0.00902127255269806	-0.072343281245601	0.0259316933617435	0.0261857364964696	-0.00839696045860179	0.0173962109994039	-9.82224170066986e-05	0.0347951131357865	0.0371345108959579	0.0097799838694641	-0.0156255756798762	0.00401471704581286	0.0523373774029761	0.00143065271636623	-0.0541342082390657	-0.0153383282171847	0.0389463691858227	0.0321008005522565	-0.0259398188355926	-0.0136033355249567	-0.00627804559552877	-0.0232747435436151	-0.0214375125467265	0.0173594638516143	0.0220896211532261	-0.00387751815644203	0.0646266078281928	-0.033434518619354
KIF1A	0.0408427599040359	-0.0230891580176872	0.0693285840767733	-0.00213790634968967	-0.00156212200360952	0.0669756684694907	-0.0274872302004677	0.0287662320506002	0.0132181353312807	0.00336154745567975	-0.0315205285609737	-0.0105070008887261	-0.0482535388139793	-0.0266752792894345	-0.0190867834516104	-0.00801642035900433	-0.0142392805964124	0.0406060482588651	0.0193727756034642	-0.0156627768743314	-0.0339401135435934	0.0215796504814771	-0.0182522017261941	0.0673598631304108	0.0398004234989428	-0.00322544775250587	0.00465397759817202	-0.027109055819556	0.0756903710994869	0.0148306320316171	0.0137202517488904	0.0283010663706013	-0.000351930513653215	0.0630800923948176	-0.0255641073377615	-0.0380073522084933	-0.0379175788105955	0.0305576324966843	-0.0354482917031708	-0.0264907137788627	-0.0335500439368971	0.0719462450917235	0.00230087414523885	0.0237310085499432	-0.0398343271034531	-0.0239040965034322	-0.0293599943994765	0.0161114446355914	-0.0312398472448519
C20orf85	-0.0850807902503035	-0.0563138423132912	0.0399263234174893	-0.00790421131989882	0.00425345706590177	-0.0312251623121098	-0.00662457791909566	0.000143945547892779	-0.0451544107731534	0.0110088840907274	0.0079890062076929	0.00113125544477824	0.000202457387563421	-0.00680257732653101	-0.00660892152100685	-0.00916885931907837	0.0146756935930121	0.00525696300460485	0.00592838475191205	0.00323115262885642	0.00705742409442019	-0.0118290246935484	0.0082799816477318	-0.00565419344880205	0.0194290256958781	0.000495519696530052	0.000692887692988967	-0.000730771175936733	-0.028750746930504	0.0436235748862663	0.0152449835701449	0.0237677681646334	0.00361815751771747	0.00971310719133623	0.0141513163351419	0.0172043803151325	-0.00251599977929079	-0.0156656934417854	-0.0137725447618659	0.0121248440886719	0.0308720781159819	0.0136990727097331	0.00329163037297199	0.000969038775045815	-0.00515625045651587	-0.00185772480595163	0.0142351874534678	-0.00461059795036867	-0.00200382404860767
SLC47A1	-0.0609208569639571	0.0564658453096912	0.0161544853481762	0.0241859547611403	0.0341393611262078	0.0521136881459515	0.0163440021261994	-0.00721859314399217	0.0101982015663965	-0.0295862092494101	-0.0324450339323103	0.0151137344422238	-0.0298024384454098	0.025398064129977	0.017594969873619	-0.0467183299995659	0.0251942845821972	-0.0275649504269047	0.00796057779001485	0.0250662685513046	0.00184066360587409	-0.0168630622640018	-0.0205079651807489	0.0116224157587385	-0.00726566083016844	-0.0397466036421843	-0.0228079434757743	0.0610966873245396	0.0248333220143553	0.0226565439023589	-0.00141434113780636	-0.0243234677008001	0.0190301372358943	0.0130659480503363	-0.041215357121433	0.0260745091187944	-0.0268730893480806	-0.0124176795182607	-0.0128069157704289	0.0399909572327117	0.0157625628498003	0.039525270966705	-0.0139037864162736	-0.00789367295182685	-0.0307365119144806	0.00393734771565628	-0.0130031692218482	0.0301897758143204	0.0366770942798276
TNNT1	0.0552826168282761	-0.0531571448850581	-0.00732009677495224	-0.0145834723210969	0.000950283070929175	0.0332508739964264	-0.00696935645383142	-0.0268214119896428	-0.0277214041790412	-0.00447241594015165	-0.0143514819748047	0.0288336225074062	-0.0285656003161394	-0.0128144168289603	0.0308028686603149	-0.0289245446569258	-0.0204436725032668	0.037524532835494	0.0178419997058046	-0.0312690560559686	-0.00743261219710327	0.0638772881216779	-0.0281879399869945	-0.0213004200070907	0.075962182384886	-0.0297040031964102	-0.00751161081511277	0.0231673702749917	-0.0391008491971482	-0.0607479538634325	-0.0350968351576315	0.0138894048919723	0.00651733659510097	0.0231628446823894	0.023814894532845	-0.00849813764767031	0.0234332605391022	-0.0444955137233317	0.0015735806659583	-0.0144980161168979	-0.044547064689825	0.0547908664603939	0.0413265103898351	0.00965116243719578	0.033659090356306	0.0165379042639223	-0.0609012656793806	0.00763215807596546	-0.0360434114469918
MSX1	-0.0560555791959389	0.0340040109929404	-0.00620274193100611	0.0145914894188353	-0.0090042794401733	0.022759121009535	0.0463327834410488	-0.046396223529734	0.040303561157124	-0.0159331666524002	-0.0458648606277665	0.0948340795029157	0.0457151381421769	-0.0886110982037832	0.0514314319466399	0.0333679358890941	0.00463494915310077	0.0162057127952704	-0.0922614773333436	0.0533499410582114	-0.0827155012686991	-0.0152663315678212	-0.0528371504367782	-0.0768927526689915	-0.0233886277428542	0.0125848524331012	0.00823213743323621	-0.00314996434970392	-0.0723031573427488	0.0338191313133353	-0.0228310899561235	-0.0374591707972024	-0.00743135913645423	0.0494734302327963	-0.0367334850238299	-0.0311944703189689	-0.0704166643840213	-0.0191214402564738	0.102699051178342	-0.0332562297314168	-0.0624479250309113	0.0466680465941677	-0.0591449201822513	-0.0692940183931242	-0.0347487600176276	-0.0340512817349792	0.0444301955383603	-0.0090879366907015	-0.00978991901258368
MSLN	0.0147096409857597	-0.0904651593689305	-0.0278237193856632	0.0364092535588142	-0.028657597735641	0.0220040207046597	-0.0249518497760274	0.0227000120653468	0.009816872033261	-0.0508476171426031	0.104236752444193	0.0518865794078293	0.0113531186257072	-0.0504909589785158	-0.00280257389521294	-0.0596297247482813	-0.0245365057565511	-0.0506055559507459	-0.0416799442864416	0.0192038509387265	0.0144475554532875	0.0529207601216704	0.0146560139182167	-0.0296404453191155	0.00849104651920556	0.0103572036092316	-0.0567740702412332	0.0170362949256409	0.0397651881893476	-0.0374493997615325	-0.0512206467195381	0.00791823308564501	0.00600740869012284	-0.0307422503789392	-0.0828908627624395	0.0257254842616358	0.0203033427310887	0.0336798147310282	-0.0146592205120323	0.00121625982584364	0.0586543981288641	-0.0499693148537508	0.00354817011957243	0.0453881576320834	0.00259810106710425	-0.0256769028444865	0.0286956757674754	0.00919732082081284	0.00474142241221013
CXCL14	-0.0434998066525491	0.0582036634149507	0.0273292558842833	0.066323235230105	0.0125015708576561	0.0208472730657887	-0.0196963916569886	0.00737326567604033	-0.06074203296768	-0.0503221158912189	-0.0275856123554267	-0.0168848472589854	0.0302524832622668	-0.00553375439621132	-0.0803307619622807	-0.0362287678903126	0.0218608813735306	0.0614370263498065	-0.0205261182718902	0.0620830222957698	0.0163269177202706	0.0567175783291725	0.0323386709876131	-0.000617967937136686	-0.0294655982925513	-0.0783966487283156	-0.0165450423016041	-0.0342064434352824	-0.00895704272111309	0.0117479475385724	-0.0230611977407754	-0.0221432365841085	0.00846986733590374	-0.0643691193482795	0.0200797261071251	-0.0119838333495411	-0.00669661458237798	-0.0828049994942349	0.0650035636770584	0.0351556764140028	-0.0305914004141927	-0.0224646166578723	-0.00774626598524997	0.00526332736724423	-0.0652190452200471	0.00592436899786724	0.0101381854132174	-0.096873834923791	0.0792053849509996
WNT7A	0.0354944390363945	-0.0854667086447646	0.00297853180320361	0.034599876722124	-0.0402821549117221	-0.00614714404872273	0.0656754161672638	0.0288118854505043	0.0197791002868445	-0.0580301124964789	0.015929373136052	0.0583644490056257	0.0519812598249172	-0.00242692754035915	0.0123967740489969	-0.0131913730710906	-0.000709725958938609	-0.015906855076982	-0.0497884461814526	-0.0426209488765881	-0.0505885084472188	-0.0342348702020528	0.00572581141947233	-0.00562203668608247	0.0297900586222629	-0.00163764948426705	-0.00140886219860855	-0.0253442975846509	-0.0354179447570675	0.0263920729797057	-0.0173885028824084	0.00253806109778875	0.0100248758360835	0.0361502790773269	-0.00176981741989628	-0.0157386772701136	-0.0383150867711001	0.0150330759286978	0.0165980306069348	-0.00429173400470155	0.000463463897497429	0.0096626438661452	-0.00319535285359072	-0.0126719460102271	0.0050010100801409	0.00738399524776826	-0.0132585843650099	0.0274194842544687	0.00578640348724436
SPDEF	-0.080305717388733	0.0338957234786634	-0.0243974391219857	-0.00294481672779056	-0.00622195230210518	0.0340971740148742	-0.0484580108262462	-0.0254727235993335	0.0446564312313139	-0.0117899782204714	0.036185934122271	0.0347734889772936	-0.0326433245041729	0.00190583118901006	-0.00832241149538807	0.00806229795059043	0.0283655207561151	-0.00493611647578565	-0.000756244396430141	-0.0110364330419904	0.00312272726774171	-0.0188209643605629	-0.00740209355663505	-0.0144795069044633	-0.00633968888188182	0.000975619666244902	0.00747652629815785	0.0348260727430868	0.0393604414934251	0.000128967497465284	-0.0241937688497158	0.00697014564738204	0.000112506457093328	0.0523241501012773	0.0391000991036746	-0.0227741249674991	-0.00999202516324002	0.0126604902326322	-0.0294567096830352	0.0458013750803156	-0.0141741160550427	0.00764724856307097	-0.00849670117405084	-0.0303212978403131	0.0146029182092436	-0.000488382110985944	0.0194789054750499	-0.0333000732663273	-0.037532630358108
SPON1	0.0261777576204522	-0.0709084772152324	0.0194850255623323	0.0111244955761284	-0.0401390216681143	-0.0464677248945902	0.012187365187323	0.0313212815764024	0.0484072303645636	0.0184660751313904	0.0102843772499749	0.0518500067650379	0.0513992524621674	0.0451644549508109	0.0185841439429613	-0.0280686924989094	0.0172104188732202	-0.0535562267208795	0.0166994794009837	-0.0357565328152031	-0.0573864515547525	0.024079764546408	-0.0140274582328852	0.0255607651265851	0.0667621800246098	0.000960685870132238	0.017161476844952	-0.00364099103767941	0.016008575429415	0.0515195078157001	-0.0569198087527439	0.0405803229991902	-0.0215627523577465	0.00236889007268644	-0.00883900132991976	-0.0250614466671853	-0.0207908076621421	-0.020656947402325	0.0440655396261881	0.0326678966907239	-0.00782932837084779	-0.0123239486553212	-0.0588983397559278	0.0394645578092334	-0.0388771866351693	0.0468368909898764	-0.0343386130904517	0.0032224441489416	-0.0315716976673089
UPK1B	-0.0536539872536159	-0.0206487323687144	0.0037669419921517	-0.0155135966597871	-0.00449290155522824	-0.0266854475653887	-0.020087147121441	0.0266865132172731	0.0291681644958092	-0.097514832905279	0.0369251889324635	-0.0139836765095043	-0.0273653814564644	-0.00542567956357726	0.00401863904237228	-0.00102296225127431	0.0414866571315168	0.0101574186268856	-0.0400871900779642	0.0172181628138088	0.0627322398673825	-0.00307356124007031	0.0152265195509989	-0.00415949760868889	0.0420962539765228	-0.044822955399294	0.0352920231201793	-0.0127410385403181	-0.0173093976914384	0.0145137871211854	-0.0205033867421118	-0.0274959378619626	0.0143719621302899	-0.106167243103127	-0.0150128454064199	0.0138182546676531	-0.0655825685879304	-0.013003770880495	0.026891270868027	-0.0237205634599319	-0.0265290078332275	-0.0423825512897269	0.00152962593268372	0.0578634258888242	0.0364021313277029	0.0209887169663527	0.00278759797107913	-0.0382306909935981	-0.103467322442187
HP	-0.0402580969911724	0.0193197493526536	-0.0228610039580581	0.0701168712019548	-0.0240959952390803	0.0477780469498055	-0.0399760783505076	0.00681322716156904	-0.00470584022629888	0.0647970852705625	-0.0544050521466481	0.000836771456673196	0.00772740528903276	0.032808137446892	-0.0188268617189595	-0.0134593603851898	0.0437835272908525	-0.0674428331322173	0.0292989806320529	0.0836415578144073	-0.0406976972060581	-0.016474174504534	-0.0603792315886698	0.00337963335493421	-0.00214521812127824	0.0095877009869277	-0.106075633848565	-0.0667959192061401	0.0193672237832777	0.0166946643030502	-0.0370123684504488	0.0381833946510057	0.0153166245739394	-0.00230377491210661	-0.0172124979545131	-0.00969179482248742	0.0737035559896335	-0.0412697920606096	0.0147664904266732	-0.043566362521271	-0.0770930795683202	0.0789516230830463	-0.0316846373581427	0.0404953421690929	-0.0289181615619096	0.0369651246766186	-0.0168935322744465	-0.0240267724671894	0.0288935839460582
SERPINA5	-0.0407819961692909	0.0172319655196857	-0.00264839127134941	0.0478984348883831	-0.024529149222357	0.0405224266170065	-0.00671711003503448	0.0220308014459698	0.0480190295762734	0.0603299468470121	-0.0742145322193763	0.0660410933483128	-0.00768820088328277	0.00242715676879717	0.0666002107486151	-0.0683759091396153	0.0319030403771968	0.00839133055217722	-0.00522195850955176	0.0208145958939605	-0.0359799668298967	0.114586453569204	-0.0157967608868348	-0.0146056489920256	-0.0142993892372888	0.0349161038735332	0.021134973151142	0.0102359984291555	-0.03458215061404	0.0380376104932922	0.0122746384576391	0.0622270194030383	-0.048724751227233	-0.0180606098639173	0.0159479715134562	-0.0615373714555177	0.007030027488025	-0.010400883942748	0.00480419533451489	-0.0412254320155521	-0.0036495924914822	0.044201136352332	-0.00565494243215393	0.0603751043735825	0.038966909496002	0.0502385431243933	-0.00527673747403964	-0.00507972197106714	0.00369400434157033
KRT5	0.00319688801605641	-0.0107872729096774	0.0409784880620796	0.0643316860368987	-0.0620861133311615	0.000659572222629888	-0.0443703543193452	0.0575189945708166	-0.0499325237854571	-0.020093128866258	0.0486423461421157	0.00243370656090291	0.0220406344786906	-0.112773849371192	-0.034512931883214	-0.0253181839495272	0.0434607498958013	-0.0245528501684619	-0.0955060735215936	0.0239946001160352	-0.0340531577787177	0.0421812376416784	0.0581130669955886	-0.0231686855570891	-0.0416434426020274	0.0334571976348684	0.00779677848863925	-0.0143199263004101	0.0510600291179759	0.0720674731561211	0.00968368674766484	0.00987291318519127	-0.00773868894890175	0.00809335100074213	0.058302373871258	-0.00195815813945175	-0.0601096749887993	0.0317404246519858	-0.0377986804322596	0.100385377334425	0.0688847210249541	-0.0318814029621817	0.0382009516865194	-0.0199889904677737	0.0189609697852523	0.00026336564667894	0.0267495349659829	-0.00140589436893002	0.0123145079732071
CXCL17	-0.0558085129921279	0.000856517034952425	-0.0140595083364188	0.0145592424420073	0.0125623762077205	0.0545615000466258	-0.0788483150679522	0.0292344557719947	0.0368415258525031	-0.0124344466473989	0.0445961032372618	-0.095306751544741	0.0138876184301289	0.0229439991130236	-0.0425709841047427	0.0311324219625263	0.0506818947317236	0.00675708941475897	0.0271944110825719	0.00799657773759844	0.0534483048975269	0.0172526369574046	0.0528327027607178	0.0282852573294526	-0.0216406710354029	-0.00896321504866551	-0.00389274939742376	-0.0321492480491204	0.0137253728955871	-0.0460670998614121	-0.0297712198191097	0.0168186527189835	9.67395868229525e-05	-0.00156019787695478	-0.0249627960089728	-0.0508665136267467	0.0255779791086636	0.0316014232259322	-0.00870557142688109	-0.00729046320859015	0.00485379670681717	0.0126927219383464	0.078289690136215	0.0474392996545329	0.016117434425094	0.0233563899125178	-0.050276731138202	-0.00816102244550414	-0.00129974954417925
IGF2BP2	0.0478648919552113	-0.0410837998433818	-0.00303406860678368	0.025755243798166	-0.0335944126868149	-0.0362163658162055	0.0297861921077167	-0.000411287355021984	-0.00515201134953534	-0.0210400484945741	0.0185055131634541	-0.0089988798458511	0.0440130198702335	0.0211203411795436	0.0122746160719887	0.0927601417077931	0.0100315151722381	0.0131672630747554	0.0248175497095198	0.0488155507237739	-0.0201546230072803	-0.0455029311242421	-0.0145455057148888	-0.027117111875481	0.0303968237175209	-0.00109099212975536	-0.0294205029049618	0.0221542372414338	-0.0141686881880952	-0.00860968090733138	0.0147128832203724	0.0459169306425954	0.00654939306879748	-0.0203569433898022	0.0111021699918717	-0.0307651396783003	-0.0542891214022496	-0.0151833154971753	0.0146729155135949	0.00197617406661972	0.00120802475763087	-0.00694150924320992	-0.0346310807414225	-0.000151267813780705	-0.0523280033795606	-0.0339477186496207	-0.0407259452244506	-0.0207429130547633	-0.0496663927630501
AOC1	0.0104534589019005	-0.0715132549477434	-0.038488616867641	0.0270478272239744	-0.00853511889790931	0.0492466615764916	0.0330741707999316	-0.0224438208492933	-0.00536588455715548	-0.0434071576795109	0.0328447305526251	-0.0725193259801361	0.0093569631888833	-0.0479162848959362	0.0532315531360274	0.0224466157580704	0.0462133589180496	0.080581875669856	0.00741651463621839	-0.0628795933353412	-0.00449606681010859	0.0250894444281139	0.0585444617216985	-0.00939164704335818	0.0926938391125104	-0.0692631836889899	0.0469270006327356	-0.0207227760173311	-0.0144947073116749	0.030919602464107	-0.0186262723654464	0.0758952225263787	0.0311972609296838	-0.0882234730092124	0.0102936435544046	0.017029758595552	0.0689724926807464	-0.0327370134787243	0.00128502840228732	-0.00566627778991644	-0.0698416225536097	0.0375842725150095	0.0829580124576774	-0.0314902462368598	-0.0997025298334912	-0.0661318752087016	-0.000221927203643823	0.040442862450433	0.0748465794881925
TPPP3	-0.0745741794767327	-0.0530644465138269	0.0245755699158018	-0.00680285092734727	9.12278232480292e-05	-0.0407393043965403	-0.0250073665490753	-0.0301260928837655	-0.0507249210872563	0.010516689205895	0.00694586591351859	0.0175251600345836	-0.00379613106901834	-0.0091717546133467	0.0052511909019317	-0.0274231133962779	0.00310430094922223	-0.0066698652862205	0.00180628738265862	0.00439922691708476	-0.00971702121942468	0.0118464508151041	-0.0189128060534027	-0.00709955989966752	0.0228069038454259	-0.0179748658464541	0.00161235359845312	-0.0272501075051238	-0.00206890596669947	0.0126108419865263	0.0218047026622589	0.0037930661793101	0.0391438095307887	-0.00779664318443652	0.013107191653916	0.0207361545401949	0.00947654183929031	-0.0132224176452659	0.000313325056225619	-0.0151906247349829	0.0220321355213172	0.00741363754934002	-0.00782247759541158	-0.032064255178742	-0.019616823392119	0.010183040308437	0.00187178396041109	0.018455034737831	0.00503241874485294
SCGB1D2	-0.0640356662865195	-0.02064191106943	-0.0132076829377313	0.00796865323044215	0.0288758241234854	-0.00288170291158997	0.0160967846397007	-0.0191365394008178	0.0414372362042279	-0.0555135174724329	0.0651759641221752	0.0368944324415318	0.0152679614138251	-0.0274345309634251	0.00928316240721098	-0.0442846235049831	0.0698864011271477	0.0254525757023537	-0.00248946466010445	0.0470778395812787	-0.0530300451883835	0.0319060402802542	-0.00510129385250545	-0.0180510204113932	-0.00156609139166182	0.0358585079152222	-0.00364717573483733	-0.0185952794871334	-0.000697594252586489	-0.0328540739271178	0.0167504006764777	0.0531862451734623	-0.0713945568055437	-0.0308860752544055	0.0251022858113483	-0.0330825543272952	0.00899898676562821	0.0186782225422034	0.00400395648391556	0.0112279664985419	-0.0408359004596449	-0.0681754868875944	0.0549879418895258	0.0767385094899517	0.0357998371423293	-0.124702715963262	-0.0150650098306538	-0.0640482749190786	0.00620659907469685
ALPPL2	-0.0380570115483305	-0.0303350882081871	-0.0388717522695004	-0.00135094255121245	-0.0116557571505876	0.0315323216923953	-0.00200386502211168	0.0244806011176524	0.0626828373743933	-0.0446873091062602	0.0265825983334943	0.0503358198015214	-0.0449405294465906	-0.0216665405642886	0.0643885070194513	0.0570295428049275	0.0408158647600796	-0.0650212370103822	-0.0716499053229599	-0.0206431995531385	-0.0549722923520728	0.0527628455756728	0.0131196280781488	0.0615981807823849	-0.00869990399840624	-0.0926101019694213	0.0675487540521153	-0.0087648980360541	-0.0274731899318699	0.0608140863898031	0.100155599669074	0.0374268710206053	0.0927716355732628	-0.0460854097390329	-0.00493123040472818	0.0902719083149476	-0.0570919756403537	0.027829116666697	0.00707651668524594	0.0705243926791413	0.0624286484506977	-0.00187765503029295	0.0227867922909139	0.0633714803485617	-0.099310073703639	0.00351165965195912	-0.0438629413289031	-0.0539998713941163	0.00618522973214542
CAPN6	-0.0457278610225916	0.00438560649307042	-0.00968892982087218	0.0183458336020975	-0.0180224975822708	-0.0333378599787491	0.0180001246465042	-0.0438120975051881	0.0668659858863878	0.0164851949746922	0.0402996214483079	0.0241509375469224	-0.0864115351974946	-0.0130997055061696	-0.055437420526698	-0.0301392264883383	0.0701852280040979	0.0238948219708592	-0.0227316061695169	0.0541253031996517	-0.029293085581696	-0.0405687736994508	-0.0261603516721077	-0.0282452141346734	0.0401722583424928	-0.0323336433905184	0.0416562546941963	0.0149616119713746	0.0196173238188415	0.0790429495753331	-0.0338977919975218	0.00820814004232807	-0.0411050845966277	0.0140930296496753	0.0632197187526572	-0.0597078911128967	0.00643833448185026	-0.075218318685521	-0.0084275788632308	-0.0483367324548246	0.0574430023430933	0.0127107747185468	0.103110865696587	0.035305124540961	0.0973997465362895	0.0225692388025827	0.109715280963857	-0.0592843029753035	-0.0117217160730781
MAL	0.0472590427462078	-0.0541255737368927	-0.023016334675086	0.00506300742194885	-0.020503044771567	0.0109997905610291	-0.0136313261628312	0.000633070928076023	0.0172079245646068	0.00470153697334165	-6.76095456997379e-07	0.0485347762508478	0.0205992628444016	0.0179729322540435	-0.0751760039629587	-0.0185084446091354	0.0385909288737772	0.0398940586509093	-0.0397784737274378	-0.0172972270369765	0.0197680945751331	0.0930149009403402	0.106313510560064	0.0063986407680462	0.0213355348455587	-0.028651965648554	0.0350137819203734	0.0103647948128438	0.0440524369173601	0.0282318576203693	0.0540824284949562	-0.014689094861418	0.026768430734811	0.0261840472840244	0.0350574342508228	-0.0175890739085427	0.0672958200326926	-0.0694060904419471	0.0296584121669349	0.0547396732805232	-0.046662022635022	0.0085165715963225	0.0584163801709192	-0.0830292114781306	-0.0404730388837849	-0.00661243412451633	-0.000146688054444403	0.0558852289316289	0.0330784712389119
GLYATL2	-0.0570622109241788	0.0396912123182021	-0.0127901017353207	-0.0111324454718068	-0.0182473722917487	0.0298044104260131	-0.0588495496257387	0.00212719401016574	0.0407186480004986	0.0169981323251127	0.0110244619278383	-0.0286329982581513	0.0138468768317632	-0.0376270746245762	-0.0561295100901047	-0.0171672992362332	-0.0267296492726764	0.0150699286999205	0.017636507513688	0.00911203219525351	0.00421943141961992	-0.0324973145631535	0.030815150281431	0.00182832074676118	0.027009936399709	0.0253551899367608	0.010302691538146	0.0271778701829845	0.00832534064201021	0.0143745322408506	-0.00869718767644789	0.0261761239154879	0.00924203070294152	-0.00709235409792118	-0.0378343367880045	-0.0145330514133159	0.0474388153245291	0.0160947974215553	-0.00727308762342301	0.00116350233004709	-0.0188872389718461	-0.00275249381122291	0.010484634319325	0.086281841823878	-0.0317567187092651	0.0240309040156595	-0.019913210585499	0.033804645926393	0.0502018573705055
PLEKHS1	-0.0640239385665642	-0.00483507214927517	-0.0224003610813605	0.027401236397334	-0.0274808577713016	0.0225518699159595	-0.0280826063958251	0.0131580854170257	0.0264614357035711	0.0581413381965097	-0.000784536919338228	-0.0322566341917612	-0.0139243414003138	0.0138760649350902	-0.0450279328654238	0.0193886883833597	-0.0068698904645452	-0.0279367214194558	0.0289970494885063	-0.000186616978749995	-0.0355955753495593	-0.0370964371930797	-0.0150985258038273	0.0247593099571222	-0.0263276165797996	-0.00044135480809924	-0.00695028480443242	0.0250376281735319	0.0362611884692241	-0.0415895439220733	-0.0322208752641685	0.0167419299096667	0.0370734719517859	0.0136087360980306	-0.00130585109534891	0.0255030877165965	0.00385066774644579	-0.0319734383445929	0.0111389664041989	0.00652487937776944	0.0166442450064624	-0.0508350183840883	-0.00133146636077864	0.00168651100044059	-0.0269369932224655	0.0173908769551267	-0.016690320339401	-0.00824877559069	0.0610429638480788
HPGD	-0.0380463843262475	0.0164151920813322	0.057271844588986	-0.00741971920063775	0.0555821247464011	0.0317306978484949	0.00577004271648843	0.0497263197922073	0.0206882689633453	-0.0643104258917463	0.0139660757886104	-0.0314049356477358	-0.0270533082120103	0.0309841689577171	-0.0417384725645359	-0.0694499093663011	-0.0486643136379338	-0.0394119101266693	-0.052793944095509	-0.0129772122790186	0.0888908313332542	0.0467468856249244	0.0299815896029483	-0.00209030256812976	0.0644480721888022	0.010840038377261	-0.0249523378777333	-0.0215479905796408	0.00324793269743817	0.00833979074084801	0.0136974730328375	-0.0393737394713664	-0.043828239010185	-0.00842700895103871	0.0150987495431006	0.0503975982951326	0.0268775879713202	-0.0161180042051954	-0.0520733269333475	-0.0579732885252563	0.017014347778308	-0.0144127068875352	-0.0467487062412681	-0.00780204077757247	0.00144706469157747	-0.0296283339692925	0.0526523139800385	0.00609783881030083	0.0502528971800463
CDC20B	-0.0656196709605847	-0.0364737766078928	0.0242479161508321	-0.0201808485225703	-0.00384685731068049	-0.0343995572152087	-0.0026395069914935	0.0220028199548663	-0.0143817778391534	-0.00690380027674265	-0.00274918895756885	0.0129764279486425	-0.0161933476901852	-0.0192720824207973	0.00197007590882624	-0.0345533488789552	0.00255857469511973	0.00420463971080177	-0.0127640342872764	0.00650287015438969	0.00195675108323606	-0.0165974930567848	0.0159714359249162	0.0071441759837405	0.00343601345129771	-0.0287864308767418	-0.0310727302552851	-0.00529934900712017	0.0338604267854212	0.0141676121978227	0.0490356761910029	0.0358588198354233	0.0379840122574078	0.00939029621210388	0.0539655967682761	0.0172804187173499	0.00915168255967074	-0.0123931359915125	-0.0122261030360236	0.000949122541963332	0.0254137301606982	-0.0142360241687478	0.0015128156166256	0.0178512517571436	-0.0224702631578781	-0.00998409012746891	-0.0128596829771352	0.0127854438640284	0.0224023962078099
NPAS3	-0.052938196682435	-0.00708872702814309	0.039509213501849	-0.0286900567972072	0.0284432160811676	0.0419416085253702	-0.00750512084799765	0.0228814562682625	0.062078635593535	-0.0478306840755417	0.0116376151775719	0.0419428796358928	0.0150257365609502	0.0140878857062565	0.037313007102439	0.025922812124194	0.00327319412470704	-0.00451887799850289	0.00801468949817908	0.0398843789632028	-0.00342717571332224	0.0419819189655653	-0.0254966903730511	0.0449288713972734	0.0361427611179936	-0.0203449561439944	-0.018703838605603	0.0384895958732413	0.0170883178791671	0.0210264920985552	-0.00155744321109241	0.0207899479444418	0.0278452364352661	0.0452718454015676	-0.00179880373785553	-0.00724998454129806	-0.0407668126899636	-0.0493157392754779	0.0103610023922137	-0.0213389160809173	0.014334288333431	-0.00902133653361743	-0.0134688626471493	-0.050728820539134	-0.0124578628162628	0.00778184686698236	0.00587824974127615	0.0138322226225107	-0.038664731374208
TMEM101	-0.0478823787573521	-0.00471259790904137	-0.0143933843371432	0.0270035931421493	0.0314062106906207	0.0299312336564659	0.0803426246604378	-0.0412141678831695	0.0288358249364251	-0.0492215144723993	-0.0626878189067022	0.0196920146413072	0.0179829331057935	-0.0222995287660979	-0.00264034957731407	-0.00616397808651813	0.0142096699403188	-0.014061510744394	-0.0345602091222222	0.0076509620835995	-0.017992286026323	-0.0187905202496714	0.0374987815328636	-0.0389465925322323	-0.00390086321508699	0.027920446034936	-0.00425596373635378	-0.0712198358822657	0.0702762503197057	0.00571167248857296	-0.0149298867677329	-0.00654041802474681	0.00787611558922899	-0.00339378377048954	-0.006057066066549	-0.0147459109318814	-0.0390322364158179	0.00935133918312375	0.0131863958673465	0.00668120455445767	0.0137911515604709	-0.00071639312257266	-0.0149533956884113	0.0202761424673421	-0.0327709011950108	-0.0181036968705297	-0.0642246033245923	-0.0156966438330148	0.0331033247347634
IFI27	-0.00112631500817988	-0.0497255528790129	-0.00417276217309659	0.0351702942366311	0.0533764428799075	0.0608653351567649	-0.0246684236904036	0.0728029212092758	-0.028355069615098	-0.0207375931628557	-0.0112388525663842	0.0175410828928677	-0.0596231091214626	-0.0882031309995046	0.00450157252307052	0.047438827938069	0.0456245769059619	0.0265845597515047	0.104717297604578	-0.00491255363781358	-0.0605895797331639	0.0100332567393385	0.0163493632854981	-0.02709517189287	-0.0399682286739149	0.0241529787084411	-0.0316032819337435	0.0160430548919816	-0.0391228377154241	0.0417799173710092	-0.0414263548740938	-0.00541047439155641	-0.0242816590969803	-0.0648446811177559	-0.0205042886685617	0.0124835590694185	-0.01285850181358	-0.0436185340899325	-0.0313706032213047	-0.0256805896001965	0.00591593540920847	0.00462449382960695	0.011536195514014	0.00222261290797528	-0.0169227375356644	0.00899798967850693	0.00441682601332695	0.00709411463410064	-0.0256437897307412
C3	-0.0277845347189355	-0.0452548583070679	-0.0446024956219247	0.0716871273509282	-0.00161265100804792	0.0317844336376836	-0.0163557704632812	0.0504218924237328	0.00559254834138686	0.0518023322238957	-0.0268946393731853	-0.00380320165655174	-0.00210788461121244	0.0230483363208591	0.0201643795418168	-0.015262538147691	0.0267416605703134	-0.087443729068968	-0.0116844600127006	0.0524152391284727	0.00351510238347464	-0.0576674559262008	0.0133620374020832	-0.0160749731864096	-0.0285381051116998	-0.011466887782015	-0.00945085419211725	-0.0264572069759075	-0.0107548940900483	-0.0343058256366828	-0.00227584194358509	-0.0236527565286227	0.021940443380746	-0.0138296918382013	-0.0435455058299759	-0.00549763640694216	-0.000306691233115278	-0.0299377491696328	-0.0392486209174269	0.0310435863896435	-0.0369846332914807	0.0116078299160395	0.00858141729276478	0.03594593139164	-0.0370599241716501	-0.00987698514074741	0.0277313652092947	-0.0139375638346184	0.00259182613507041
FOLR1	0.00178163692085373	-0.0703942236647527	-0.0189573457836041	0.0143662518392117	-0.0100707970533583	0.0477481979737639	-0.00178899634165351	-0.00287993066328352	0.0245099019629144	0.0242946597946041	0.0548409245096931	0.0680327970118388	0.021291488843261	0.0133000319256292	-0.0672449221653103	-0.0719349402148262	-0.0110400991767724	0.00743759877454023	-0.0499266585507707	-0.0132097618416044	0.0316753081102492	0.0658136605588467	0.00849929636276975	-0.0759992422159842	-0.00786028971087663	0.0164397607643372	0.0174420733102941	0.0459187862270601	0.00259199124273021	0.0192376945260754	-0.0148763406586576	0.049498368173975	0.00764627826621411	-0.0443932278195025	-0.0014440122755096	0.00146947952526362	0.00984513715869549	-0.00828067971742957	0.0461990814144623	-0.0131925634605005	0.0219901785209878	0.019415180076262	-0.000213690411709141	0.0463881081580753	-0.0213300674723764	0.0274537143686782	-0.0720985902377356	-0.00616871064758868	-0.037030930997235
BMP7	0.0379961364749319	-0.0237854180313819	0.0471387277972268	0.0204825907472999	-0.00106577941261126	0.0260474978044979	-0.000317579251377395	0.00409606119840685	-0.044916734479941	-0.00290640855281663	0.0280467005216986	-0.00181923397515005	0.0438274953965373	0.0269316376122878	0.0246588219446205	-0.0134268348869019	0.0608637965549395	0.0459921436417865	-0.0111896565383827	0.0223746361607928	0.00901284028819161	-0.00119222203164677	0.0565266710432367	0.0671440944053033	-0.0241908781808039	0.00335996847946901	0.0151879836660653	-0.0133576387881666	-0.0444435366740692	0.0551391463972293	0.0302290982305203	0.0512515255888791	-0.0522658930717619	0.0260067649999507	0.0189636352365219	0.0474942879298967	0.0511520005024596	-0.00711141255726809	-0.0270607109262884	0.019573077841134	-0.0230550396527592	0.0416302682419611	0.0237228263687461	0.00396793121345575	-0.031798172592592	-0.0401903870475887	-0.0195232095497179	-0.00468402977629354	0.00284625481679795
ADCYAP1R1	-0.0454762375998005	-0.0130457844421584	0.0255862134886242	0.00967893295330657	-0.00949377992833906	0.0188431767091496	-0.0045241812657962	0.0360649753391302	0.0421377561296626	-0.0366791128969368	-0.0388757300322374	0.0201354327236183	0.013138067075974	0.0391288919846436	0.0615605851478385	0.0446140507611056	0.0371298216931291	-0.048146971475387	-0.0416107206810248	0.00709399692328493	-0.0473353802757395	0.0164775318209875	-0.0595610835365577	0.0120996269225154	0.0255066268200216	-0.0471984439548829	-0.0225556568882827	0.0284265186688027	0.0460497434282462	0.00225357565936885	-0.0110306364986891	0.0396438548777322	-0.00318336184473999	-0.0093435030689669	0.0472238434551367	0.0371458815633009	-0.047585099652517	-0.0180742800523701	-0.00496322789942758	0.0344615684973136	0.0504013888732811	-0.0241031309590294	-0.0411394216812233	0.0290222749277458	-0.0381779966369224	0.0156553630521444	0.0115870031231268	-0.02881377430897	0.0263118199748048
CLIC6	-0.0286108278589605	-0.010334081952132	0.0090804120024957	0.00656126520457471	-0.000818590541592821	0.00449751306558582	-0.0335372304398516	0.0138353622365708	-0.00669042650455165	-0.00213510933194346	0.0164120668203376	-0.0530584223556743	0.0304253562850222	0.00430523858483446	-0.00153255301151176	0.0129675633625051	-0.00620219742911761	0.0233917332278334	0.0224016252892686	0.0326118557351321	-0.0127923288297863	-0.0146415278762228	-0.0108893333303162	-0.1003849023524	-0.00756838856314286	0.0303330838110799	0.0717721489794328	-0.0122136169940966	0.0663037648458049	-0.0628517490806413	0.00943654700511931	-0.0400697445375438	-0.0174235973555312	0.0127944971243903	-0.0372711861433341	-0.0175620835761208	-0.0492635057605951	0.0788130288186911	0.015881927535949	0.0294973656242564	0.0131541084249297	-0.0243461938549491	-0.0322229068147328	0.0142597760785852	-0.0472451209228521	0.0469526547574338	-0.0170132853944211	-0.0256100936787848	0.0497390869228657
CLDN10	-0.0167739434179629	-0.0296764235348911	-0.00119757285303029	0.0399013992240302	-0.0197103623928008	-0.0234759049275147	0.00580277459235285	0.0310085641185878	-0.0143500964966963	-0.0587572196309325	0.00189820020007672	-0.0159142451220364	0.0292950649805825	0.056731461896504	0.0426561974448201	-0.0107749553494436	0.0686057407451073	-0.00623842465752621	0.0511312839664302	-0.00483010824934302	0.0445733431336953	-0.0101075892141857	-0.0456264670419756	0.0590384414280712	-0.0156207947280173	0.030955977945619	-0.00373019352004484	0.0329725786433456	0.00999579046715525	-0.0131815213939786	-0.0528191663235985	-0.0302077998879043	-0.00116171925447573	0.0124823990999322	0.0202065033127313	-0.0410643335769517	-0.0132270630146551	0.0455944143145153	-0.0280085072134922	-0.00303568720485028	0.0605517953088493	0.0256457036438421	-0.00799447056578453	0.0531448428655227	0.0480633021581502	0.0230563053644913	0.0603866956703237	-0.0160642140654601	-0.0614617958883536
UGT2B7	-0.0154051821025368	-0.0452750249596395	-0.0251720984934874	0.0183591088319603	0.0190112961809355	-0.0213452186521671	0.0771985163254162	0.0239762296939553	0.0296233261050811	-0.0717898310091106	0.0182582452318184	0.0407712209165998	0.0250706497189326	0.0085239784291582	-0.0313559843002954	-0.0165974340687458	0.0189170622375486	-0.00849024844462443	-0.0127344538570176	0.0467261280729817	-0.00847168944942614	0.029117919468511	-0.0013159883645753	0.0103074579596723	-0.00725862652878683	0.0231651660612085	-0.00775854047827685	0.0235652569511378	0.0309628257306242	-0.0303841278205819	-0.0226407284351581	0.0078683241914988	-0.0691353861399247	0.0329970624056036	0.003349718680562	0.0054309608639155	-0.00152113886745024	-0.0145953325633141	-0.0406869826410817	-0.021090315282917	0.0038358754786287	-0.00741518478133086	0.0360270766474079	-0.0231730170797996	0.0076475516765173	0.00136303318701589	0.01843342180242	0.00396841575002988	-0.0300206205025511
GSTM1	-0.0130285122392442	-0.00727760429592819	0.00241108490650201	-5.43443408358525e-05	0.00960910291157279	0.0120925625764388	0.00744220514072579	-0.00224093054074654	0.00755171741754759	-0.0138046603891584	-0.000509082802387594	0.00127520612326402	-0.00357106966069482	-0.00705338503342651	0.0123067620014233	-0.00568895923383053	0.0168867665890048	0.00389789177582168	-0.0182012268005613	-0.00462563451814461	0.0151692763903008	-0.00986081143543102	0.00743095793353054	0.00861557808029011	0.00374951053775581	-0.00564262160200176	0.0451087895804028	-0.00552046840371275	0.000833931795775554	-0.0049018455812174	0.0234899118967004	0.0389650009942877	0.012270206204051	0.00440836291522035	-0.0266176164008185	-0.0120753999054994	0.00842184115264974	0.0036196095418018	0.0084303742814954	-0.0229848813144689	0.0498619717317407	0.0195275016076	0.050116094090006	0.0442162003799085	0.00990777454226748	-0.00500426881626916	-0.0213535513494472	-0.029829394034078	0.0470497353953232
SFRP4	-0.0368702753302847	-0.00762612315566034	0.0362682773546588	0.0406671810271616	0.0529206064559928	-0.0586810570852689	0.0020895402711385	-0.047049305484454	0.0919453346119459	-0.0436879355648559	0.0169606409539196	0.00587450898734323	-0.0154761705063356	-0.000829175918291335	0.0496468505975356	0.0248961092457946	0.00245226110694183	-0.0679982742432384	0.0415693933394779	-0.0630175396143141	0.0393045460495183	0.0199883867868924	0.0481229287187935	0.0129737063553987	-0.000791639525610843	0.0148963508804894	0.022562956263236	0.00114740577828402	0.0219799710077067	0.00697524286321691	-0.0180413291491959	-0.0537603684822533	0.00521850216138576	0.0141010523027205	-0.00329126175345382	0.0225014946444439	0.00914722115385752	0.0141130678853715	-0.00693412578954312	-0.0057623108894646	0.0284088162507816	0.0379315033664373	-0.0406416832606345	-0.061478422295295	-0.0405587154818175	0.00988221491991618	0.00487735906293478	-0.00253496073241814	-0.0190447219432542
LEFTY1	-0.015422425333184	-0.0337595037509517	-0.06155098168153	-0.00720702845124623	-0.0378659371243349	-0.0637173700714914	0.0236232403533522	-0.0641496136815327	0.029950436683963	-0.0475687085626583	-0.0125491730613059	0.0239722965438018	-0.000451459522791116	-0.031347937795184	-0.0164205159557773	0.0201345125188049	0.0775117667246787	0.0507170395420117	-0.10230146340852	0.0511917354434903	-0.00107849073024126	0.00381268935892619	0.0636834693115474	0.0133801301997648	0.0206635349200587	0.0168184075408445	0.029389910584814	0.0545652685043957	-0.0274840687758373	-0.0234433082626571	0.0108023449385325	-0.0202669332300874	0.0186256300160779	-0.0366404422184512	0.0254372203791301	-0.0310689931822282	-0.0147503118204524	0.0317927143209923	-0.00787862439923329	-0.0433637359879682	-0.0508321600685697	-0.0391559408052624	0.00699551594257202	0.0306085944337608	-0.0478021476454629	0.0636648404429629	0.0350934995178269	-0.0173443525329785	0.00895899459714514
C4BPA	-0.0492327351834301	0.00888048812472705	-0.0479574665935357	0.0372391197326194	-0.0278942769735056	0.0156970373630678	0.0337615388979091	-0.0177295079631462	0.0286765292591988	0.061549514332261	-0.00590753574971563	-0.0332812315801532	-0.0465523067199292	-0.0116050403385678	-0.00261031271294728	0.0043999820262195	0.010526334113008	-0.0420281756243644	-0.030493867577618	0.0315624875448114	-0.0198040067838485	-0.0320101763601094	-0.00967541849005598	-0.0366766420690338	-0.00182066634968085	0.0220759886059364	-0.00947019393025591	-0.0757581910506647	0.0258231184439458	-0.0164167082872489	-0.0523091777721879	-0.00543904301510986	0.00060485926211041	-0.0264671690914772	-0.00184215174607749	-0.029541965445485	0.0297930235065565	-0.00920938023510213	0.00718865743726745	-0.0395371402375874	0.0041737381313781	-0.0125801147485361	-0.0305902701939866	0.0184752190857707	-0.0054597583754145	-0.00487279312782608	-0.0210227349949419	0.0113868478180949	-0.00848269880565493
LCN2	-0.0299235623574587	-0.0388157462155788	-0.0688201402713105	0.0783650795617415	-0.0334686800176613	0.0351592975723781	-0.0139781406517144	0.0277767414850617	-0.00656008501283899	-0.00759161201760483	0.0139051669210884	-0.024775411677462	0.011767188562004	0.0155850408148708	-0.00635345572413465	0.00996557321180781	0.00532257259348651	-0.0346253512703712	0.00625672371451807	-0.0228683729757255	0.0451431053435747	0.00254339741112465	-0.0138044625881807	0.0592784402221908	-0.0587269785700899	0.0530660719796236	-0.00982589736879728	-0.0508182632925385	-0.0582891492415217	0.0134413992953678	-0.0142011758462957	0.0267006584396695	-0.0204199095576433	-0.0292307665728485	-0.0248128164947981	-0.0241470946529131	0.047752180293912	-0.00705361686811031	0.00610533649962746	-0.0486042593590123	-0.00780933183220677	-0.00103827846764726	0.0108422942666382	-0.0862298800814755	0.0574334148019356	0.0281434069470043	0.0386305178224397	0.0372827394831573	-0.0391639002722568
CDHR4	-0.0743577143495449	-0.045233544912797	0.0196813337331762	-0.0118797439114129	-0.00235585872061383	-0.027297891949223	-0.00493557559298608	-0.012544388026032	-0.031140395229679	0.0214283709359666	-0.0145592562427145	0.00775301053512696	0.0116504013254186	-0.00532558379148902	0.0116392956699908	-0.0189782197363946	-0.021091858553205	0.00473529852255401	0.00415575801253969	-0.0022039106374318	0.00591889599702984	2.02934676992411e-05	0.0204535455637891	0.00640329565082624	-0.0034677718179272	-0.0145790906282459	-0.0111955786864102	-0.0149127700688872	0.00057309752211076	0.0189697757706797	-0.00351627047684027	0.0178891522148901	0.0123770437960922	-0.0104826872563558	0.00444869489216229	0.0320336181545629	-0.000664781905153261	0.00210321762366737	0.0125229898758914	-0.00210582931040808	0.00637504042943535	-0.00517311042911632	-0.00768000545162195	0.00805973927509951	-0.00828510299420762	-0.00115751317766981	0.00648409328367009	0.0136387634114876	-0.010794733312179
AGR2	-0.0435244416450581	-0.00487509245015009	-0.0568324514064026	0.0127593326858516	-0.044957940225977	-0.034883855319849	0.00290671544770274	-0.00480840626474611	0.0107528180871892	-0.0108975568651351	0.0458953222518843	-0.0258490644067451	-0.0769727090173889	0.031312399530981	-0.0406483192709277	0.0582747563626293	0.00920121262039957	0.0238252428917547	0.00443647464206293	-0.0112375626472863	-0.0474980503490087	-0.00218247685908837	0.0289414195734473	-0.0505445535682449	0.0174221547283783	0.0762557035495259	0.0135302472157264	0.0222773815545246	-0.0266030429570345	-0.0354650641665957	0.0200130350012935	0.0262439464374694	0.0124586047906882	0.0266528718239982	-0.0484796506825934	-0.00551058418394474	0.0199404485473779	0.00398481085212216	-0.006857864096017	0.0547792827315221	0.0072743618972545	0.0425706574146392	0.000738175504041084	-0.00799779349336269	0.019048692557754	-0.0271168063014891	-0.0458675612067239	0.0117976204202715	-0.0489995207671865
CCNA1	-0.0420249493875113	-0.00734959220610298	0.00511303345513512	-0.00308500774094085	-0.0226197318813799	-0.00957400908415619	-0.0337307267100583	0.0331836030840259	0.0242055759430571	-0.0273028317109854	-0.0154998963561709	0.07208612913766	0.0146997581034167	-0.036489631471772	-0.021117954453638	-0.0532375376275811	0.055309537922736	0.00620684035609186	0.0437896072075178	0.0483519993736674	0.0102369267020877	0.018824894897434	-0.0204050794625533	0.0598249172515857	0.000942105052780154	-0.045156531307037	0.0406022903502344	0.0350614860051293	0.0105260100656259	-0.0604691330473626	0.00476985956675189	-0.000145122041767809	0.0260449185846497	0.00975075176152746	-0.037950216162355	0.016802295700921	0.0149763180570476	0.0372418593647389	-0.00106678130450143	-0.0145723383389624	0.0452030510490861	0.0493009304549834	0.0013841627100035	0.026287324533133	-0.0173772404410298	0.0453895688039707	0.0344252639924827	0.027229759517661	0.0115949237471237
TBX18	-0.0163049833733774	0.0202566779566975	0.0114448803272129	-0.00741534348813577	-0.0243413376461441	0.00118344089616707	0.00599587832604018	0.000278226956343581	0.0331753580796886	-0.0237597416352737	-0.011805121431852	-0.0106271328374043	-0.0461816422999706	-0.0249016271540993	-0.0347647187451361	0.0120832914008231	-0.0306708089222407	0.0185884216608589	-0.0117882570647841	0.050318672975734	-0.0156778542635667	0.0573077118191618	-0.00478532229688764	0.0306872813355855	0.0456652172266827	-0.00316617704918015	0.000704676873724186	-0.0586476448674294	0.0660075879069958	0.0105495538326535	-0.117672041830682	-0.0418646534210741	-0.00162567536237201	-0.0470083466471422	-0.00595625903328055	0.00921915321013707	-0.0137829659277552	0.0321024626026982	0.0364245193529103	0.0050761346084976	0.0456124123192292	0.00327688994915116	0.00911645074140026	0.0157360544082624	-0.0248504763441782	-0.0157653290866923	-0.0205162257823093	0.017273577871852	0.0237708026033823
LGR5	-0.0155897405371933	-0.0399203913532071	0.00882596310988139	-0.0258127294426968	-0.062350957431752	0.00367290333165088	0.0368776443622286	0.0177590660099723	0.0881587314654258	0.0170987884558083	0.00150679306329112	0.0524461607707428	-0.00347581483325258	-0.0468048698720708	-0.0712313103203353	0.0605405275810853	-0.00386629508033595	0.054747983619049	-0.0868425585287184	-0.018220075096676	-0.0318061532234712	-0.00458741946318931	-0.0168675832130965	-0.0205045784672472	-0.0303206546880261	-0.0648009946847809	0.0213498991360145	-0.0299286066840824	0.0127779280338704	-0.0210031199287577	-0.00633280198199997	0.050077996571218	-0.0109376186489764	0.0114397487750889	0.0416930674903299	0.0527650242155104	0.0334046747150636	-0.032015727595825	-0.0166087014762841	0.0212924885963016	0.0514292816114761	0.0145525152791254	-0.0354261602586718	0.044772133206657	-0.0217489186737692	0.0082800150165363	-0.00649776566211282	0.0179930268953721	-0.000257627579710332
C9orf24	-0.0657569796723642	-0.0517485535074108	0.0189865904462982	-0.0130698033848853	-0.00218812657919386	-0.0326702138263632	-0.0043204506397196	-0.0150087670074989	-0.0369581850421143	0.0290077361042724	-0.00503055953532867	0.0270043779867678	-0.0136313888625204	-0.00236668764602151	0.00957810604742624	-0.0177377896555716	0.00323025049881329	0.00562322900654127	0.00403964979955705	0.00527761506903782	0.00955946853023796	0.0151346051938428	0.0138175293229804	-0.00689401219317565	-0.00274292788126847	-0.0116510161803692	-0.00096482943171964	-0.0341658017089687	-0.0232733110454945	0.00488143522489525	-0.00988945112490642	-0.00217348988900475	0.00179399177922341	0.0192743019185441	-0.0224654781427785	0.00784215450991772	0.00336317240493693	0.017531874751071	0.0170515107174903	-0.00770999559100386	0.0404736580190544	-0.0109063637718213	0.00916937735638606	-0.00186814434245031	-0.0011230842696596	0.023797724986424	-0.016553442310033	0.0141491429762887	0.00187721093759525
ZMYND10	-0.0610180909831485	-0.0453950885788732	0.023456316567966	-0.0225437262504188	-0.00268037432555694	-0.0285306665366474	-0.0198920984550091	-0.0113282995033746	-0.0417074898354981	0.0146983909020447	-0.0156678741264543	0.0236139095650174	-0.0180795021916001	0.00130831557142707	-0.00670679775358463	-0.0228565195409176	0.00370648972057499	0.0103736223457139	0.0155850962614144	-0.0117086320191339	-0.00313298336835178	-0.0175307390337911	0.0185933617583781	0.014475902065928	0.0123941281395952	-0.0146920795692274	-0.0131342079816298	-0.0179506277133115	-0.0273825727794471	-0.0219312549966094	-0.00560134744991958	-0.00243968168706134	0.00871081648661549	0.0189996939113638	0.0117107665911164	0.0110730774558174	0.0117855631957209	-0.00747712879093734	0.0129311012003472	0.00567554129552521	0.0139876973850931	-0.0239560099950885	0.00787413146683754	0.0122378954500993	-0.00612831939563532	0.00903183177669413	-0.016505086837263	0.00685425154815096	0.00269431676791078
CREB3L1	-0.0453162779757572	0.0369677519279607	-0.0208998954960654	0.041451177338895	-0.00302724048492881	0.00915082106264234	-0.000313829029318208	-0.0653949606656378	0.0238405127994469	0.0327424433823872	0.0482723023532399	-0.00769441653308306	-0.00567453337190477	-0.0157963242296288	0.0184386944645736	0.0353205310845299	0.00815276178835764	0.0459353734610325	0.0160124501270686	0.0019044905799443	-0.0148951775102619	-0.0141219518058621	-0.0177434375606611	-0.0375671941113663	0.0230713881359101	-0.0077694819110456	0.0262504913496182	-0.00777554643660969	0.00865185186462833	0.00214083210553027	-0.0194598860631534	0.0597133418654747	0.00583047653050531	0.0175588382667555	-0.0278089693344001	-0.00796780041130631	0.01886800725063	0.0475694759730151	-0.0281296236883008	0.0172213279684433	0.0285443863095625	-0.0345371779706317	0.0385661932002996	-0.000872194645187752	-0.00281824511665289	-0.0196378178283034	0.00449248600104453	0.00414945752807119	-0.0319969495031646
NOTUM	-0.00304980868293074	0.045314024141464	0.0633087298858691	0.0834116375458537	0.0101326930452855	0.0567380222249793	0.0394038709997579	0.041899716975525	-0.119998301769441	-0.0177148378834883	0.0488104387448918	0.0199563929967123	0.0384181044931241	0.00318153537789342	-0.0306262520476796	-0.0605088850903221	0.0409439149091847	0.0333249771128455	-0.0427154847941813	0.0167660758837526	-0.015403922424022	-0.0119053712634963	0.0642278261185947	-0.00116909863932189	-0.0257105794606542	-0.0388108826754691	-0.0051619236550189	-0.0183389032210557	0.00969657598862461	-0.0362461368847573	-0.0086707970154556	-0.00846734534087336	-0.0188173366662626	0.00613093325423961	0.0223112827496346	0.0390085489695093	0.00835607401599333	-0.052652807285309	-0.0351198037059362	-0.0082885972472978	0.0441129540063062	-0.0292443795870338	-0.028592506566738	-0.0156494372524517	-0.0429925079071614	-0.028125590110171	-0.0416238202278118	0.00176672291448934	-0.0189503073107481
L1CAM	0.0645849124915867	-0.0639002824752641	-0.000651711252775332	0.0148018281776444	-0.0145973632006063	0.0211802637736291	0.0233716275612367	-0.0210629694251943	0.00234327962967215	0.00397843257420552	-0.00255126458299592	-0.00502965636231497	0.0252219542325694	0.0109814975273091	0.025537812245255	-0.0272164517782516	-0.000708055389458549	0.0420169755340683	-0.00298148807563144	0.0283094040399577	0.0193411602305717	-0.00232209279912931	0.0463779658412337	0.00767298812130579	0.0553345360333528	-0.0407782263955624	-0.0256576536087947	0.0318749378229698	0.0252512972443475	0.00707252720670321	0.0429539850402115	0.0368392958841848	0.0120441322716256	0.00764400838360091	-0.0357991540233419	0.0395107494055244	0.02064659990057	0.016136266632149	-0.0693582817265684	0.00333084449101284	-0.0023447148693151	0.0292417840411091	0.0378439462740865	-0.00630522701979805	-0.00189907515241665	-0.0122825069019241	-0.00939733479989723	0.0193746487309643	0.035484896609115
SERPINA1	-0.0405208379927629	-0.00148978247508423	-0.039343551989311	0.0813452528789464	0.0251829659684815	0.0187821702624423	-0.00232968864773951	0.0166360974509972	-0.0252093653496362	0.0215567761311027	-0.0389167883947696	-0.0250132644638733	-0.0132397495760252	0.079127672027349	0.0213883863556779	-0.0364104320841382	-0.00287474327990847	-0.026624825177326	0.0252261927240432	0.0201350490431994	-0.00416876243549949	0.020081720496045	-0.00790350254733736	-0.0515650829723266	-0.0131932300197627	0.0262492946703459	0.0532460368839583	0.0313132445564737	0.0365839562090785	-0.0191245910649979	-0.0391698187589239	0.0492306125302334	-0.053606774089716	0.0280797341731555	0.0160257541542241	-0.00869705456916992	0.0157404949381241	-0.0413344574303065	-0.0350788290699979	0.0143143443423249	0.0296661971842015	0.0541519200882089	0.0318623490021708	-0.0103421242382306	-0.00696978362387844	-0.0208933074376863	0.0092978304438246	-0.0558986273316127	0.0574641127002393
FOXA1	-0.0299103811986946	-0.00673166379278151	0.0032064797062409	-0.0379937759184319	0.000107881031705438	-0.0210039842821822	-0.0367190030717069	-0.0106601127927626	0.0167855319571457	0.00486287883445215	0.0321059438027673	-0.0664481415624922	-0.0477373674401133	-0.0123970761814256	0.0210271169920735	0.0461573589298551	-0.0264191911903161	0.0567485197002719	0.0323487993572352	0.013661659491471	0.0309295866414365	-0.0162383363854408	-0.0120360755406952	0.0308793239751427	0.0480934187533361	0.067243726335909	0.0130309868952534	-0.0428793666357791	0.0410101521834193	0.00583075421625147	-0.0378561102665194	-0.0109309429499555	0.00206207644825894	-0.0222571662620376	-0.0292189006285783	-0.0836854922998281	0.00905071463685703	-0.0141966796304859	-0.038334775188569	0.000730813299436849	-0.00240625498605409	0.0378354738932541	0.077785907584501	-0.0226880272719754	-0.0247999126819599	0.00311018716699338	-0.0511702752658464	-0.0355288403409402	-0.0772561696824108
ZIC1	-0.0015702662793561	0.0217788556750723	0.0454689013754048	0.012609625309353	-0.00271251821364978	0.0291200360860591	0.000154478626968735	0.0209474609451717	0.00539791545088644	0.0409735253711543	0.0030684244027118	0.0147930408874675	-0.0385875263990835	0.0574883723571075	-0.0637933361025518	-0.0133600840299482	0.00589775072575372	-0.0157347549503234	-0.0117614251143831	-0.0151159263947712	0.000352301983827276	0.0763491435125139	0.0593060807622847	0.0593026374492499	0.00647761658143648	-0.0646521697862218	0.0113086605044878	-0.0832193354617411	-0.0635484883499453	-0.013854642168242	-0.0327055450305413	-0.0326300995382899	0.0386330955928389	-0.0164683089438621	0.0101006240142045	-0.0273890675638216	-0.050033568740378	0.0169822848153346	0.0289016978500069	-0.049956177289861	0.00932547713492972	0.0236145793903401	0.0420841272485802	-0.0140199094991281	0.0270025091561388	-0.0567730950996471	0.108027804757849	0.0113763257553458	0.00286569151007058
SCNN1B	-0.038704609062785	-0.00899485882756281	0.00483723401718666	0.0107349334768731	-0.0269601361252269	0.0242342244610357	-0.0938622097840027	-0.0048188932177663	0.0209120540842652	0.00862384646682807	-0.036687360112557	-0.0624805986823195	0.0274654382773521	0.0457651300135603	0.013148446009209	0.0186122742166687	0.00905735308170798	0.00612905985327657	-0.0410434733675	-0.0276700721176294	0.00190255319845027	-0.0685301456718805	-0.0491893299878959	-0.053030418797679	0.000642035958406531	0.0119553205597523	-0.000256851946710186	0.030220815143158	-0.0187383634908268	-0.0137578119756245	0.0234313689400304	-0.0115793966574445	-0.00441702998326003	-0.0289245570112896	0.0122452305183446	0.0467561008540911	-0.0478524835214952	-0.0292265623866494	-0.0224275948778598	0.0293257088614496	-0.0192991915600953	-0.0137737145312777	-0.00121089340560613	0.049965524940981	0.0172841821198674	-0.0144208188872231	0.0189916362127052	-0.0741309617395268	0.0182328714574176
GABRP	-0.0393220064987028	-0.0200144364547138	-0.0347640731683939	0.039312388081493	-0.00700795123332783	-0.00680745037126529	0.0337778350099192	0.00310402113744847	0.0256600966845075	-0.0269726079653964	0.0193583645640272	0.00440025125335307	-0.013909730254615	-0.069263765403849	0.0335620066638231	-0.00850418649119584	-0.0196730966623415	0.0246709244890261	0.0536939619011621	-0.0229806175853473	0.0143713430484062	0.0011011378779572	0.0110719130791197	0.0154100423973618	-0.0261567867727345	0.0699974632069755	0.0264060168458324	0.014935742392969	0.00103764420285714	0.0343100343643519	0.025938475055165	0.0770949374751026	-0.0123461254138336	0.0298716114153109	0.0483780997550443	-0.0410233085064467	-0.0288186629527418	-0.0431986866778903	0.00444530032926407	0.0439564508612434	-0.0172044327335089	-0.0960877340278862	-0.025524907758835	0.0599535336573365	0.0392779491767031	-0.0305429464801566	-0.0377683224396392	0.0244230592208573	0.0538954139130201
KLK11	-0.0340971931677506	-0.0185692193079855	-0.0236706856878021	-0.002372643390707	0.014010664488946	0.0385837202601198	-0.00731497321356994	-0.0176652115854198	0.00591829081672789	0.011041905025422	0.0840171398799232	0.0190082811933059	-0.0129320174996483	-0.0252422121390016	0.0789710873827487	-0.0421771950803739	-0.00987139403574641	0.0134260430250597	-0.00173108288808136	0.0210804707781887	-0.0563073050665256	0.00224885861693822	0.00951165774576692	-0.0270595547341686	0.0948528814461505	-0.00898698398521493	0.00688579568470689	0.0690719709417881	0.00549014610418205	-0.0179523748921519	-0.0577156069061741	0.000268497237349389	0.0580430445218669	-0.0384261867797214	0.0812962651502021	-0.0388190262464312	0.0423750757977912	-0.0488035618833657	-0.0152854541733232	0.0439074092887383	-0.0438497932863951	-0.0245634759960689	0.0248936077329506	0.0267789321359991	-0.0256077194898238	0.00770776965788752	-0.0187877590422767	0.0516819824008052	-0.047323318855341
THSD4	-0.0161031471312385	-0.0519634606126189	0.0403111053695186	0.00573032243083809	-0.0158301859622243	0.00544092601376056	0.0102662336627582	0.0586159619019197	0.0284107116515654	-0.0173006489828102	0.0338098042700794	-0.00232814182888361	0.0147130601729764	-0.00517183679478679	0.00325714203977128	-0.00107214919338964	-0.0256965356514065	-0.0642720119715228	-0.0679871268927211	-0.0182109008234576	-0.0171117658512758	-0.036499504809958	-0.0157438319835391	-0.0501069638562699	0.00250318126596026	-0.0154448878032549	-0.0444140099061122	-0.0244096519608787	0.00738770833377091	-0.007570076215479	0.0305843266944506	0.0181726664119982	0.0515320273291886	0.0358598811240013	-0.000905630599063534	0.0133974112189188	-0.0292390567795776	0.012944348656174	0.040642260596497	-0.0239085322821786	-0.0303786118247907	0.013892795759613	0.027343617886429	-0.0302420087332789	0.00349334935005749	-0.0618393003481761	0.024757402123073	-0.0093419442313192	-0.00332637619938595
DES	0.0192333208894075	-0.0089273268260135	0.0225078324190748	0.0402286583407518	0.0235068381213599	-0.0560069086951728	-0.0442614513314036	-0.0690176010786521	0.068133054112175	0.00943023273327728	-0.00393360113776539	0.0175802180731794	-0.021396959771598	-0.0441023271912196	-0.0576024487174742	0.00378983168304759	0.0630288096353314	-0.125586931119609	0.033664690664073	-0.0814130818970645	-0.0268349656710289	0.0205027037613641	0.078207491984098	0.0302829956373842	0.0462952195587663	-0.0131625752273154	-0.0651356092952483	0.0216134527498219	-0.0213794473687975	-0.0462181758189544	0.0334788655247829	0.0300408379208105	-0.0224326927497208	-0.0133512436841754	-0.00092868258845222	-0.0290293239938461	-0.0828458226275084	0.0226095982571181	-0.0471514591464207	0.0120106833577455	0.0169276022802743	0.00534407328357685	-0.00842082629995935	-0.0181155033496707	0.0138231665742791	0.0109507051458719	-0.0179992548567114	0.0488408634445372	-0.0207332535304922
FOXA2	-0.050077691542095	0.051913907727406	-0.000383230869281474	0.00775073018857376	0.0150763864976388	0.0241950243933051	0.00116913013735201	-0.0185412541828783	-0.0122202054483703	-0.0100799966506472	0.0284278076561525	0.00531543949399281	-0.0407066037629109	0.0288476616909538	-0.0102447866747284	-0.00117115611937523	0.0215060832154108	0.020160445104127	0.00622530332814779	-0.0085260066310162	-0.00976029980513086	0.00409017289164609	-0.0248519610364116	0.0132508434561291	0.00199944382395257	-0.0235465250822809	-0.0502727162188018	0.00388421415009762	0.0223829983164915	-0.0146096138516504	-0.0129027611644239	-0.0307367934351612	-0.00037437330560388	0.0129005730272808	0.00424484272730588	0.0307102509986627	0.00684419844676898	0.0308649600559918	-0.0252616750192805	-0.00541777808969134	0.00900689259813518	0.0265092276147769	-0.0441217312448116	-0.0256515608120375	-0.0354942852046702	0.0278358101277674	0.0205872532698309	-0.0147253392601598	-0.0067770590440424
PDZK1IP1	-0.00922348042524845	-0.0281835477888751	-0.0870781860857487	0.0626857309988386	-0.016250177997636	0.0335320534317124	-0.00535069336022064	0.00164003087449285	-0.00603564384352017	0.0159536986545926	-0.0127373547810356	-0.00926614365630384	0.00330008540873232	-0.00355700087934352	-0.0184763738749628	-0.0478764745394729	0.00057536961111352	-0.0489473748379395	-0.000705441090722618	0.00599394359623324	0.0347127771469059	-0.0277007742894019	-0.00374648670456394	0.0353127096556656	-0.0131345916182941	0.0191338789144316	-0.00672537440374681	-0.00498219918245059	-0.0398949112027388	0.0099225474734838	-0.0227772176587958	0.00638688216899628	0.00551122471224389	0.00303740280780543	-0.0148126201033372	0.0166937256781196	0.0167424171572085	-0.031969595362783	-0.000878584758127584	-0.0218041372635309	-0.0152347566616339	-0.0318455313478977	-0.0225356065338693	-0.0201834747312415	0.0275781671853878	0.00800446673247118	-0.0136802651308528	0.0219104882148594	-0.0318950181510628
MLPH	-0.0584628914201136	0.0254660041944639	-0.0195688720667028	0.00391714249107904	0.0137558385374216	0.0504720962336898	-0.0442283524258308	-0.0151944652652635	0.0390895541946192	0.0114509508359467	0.0243980377611294	0.0130303350391326	-0.0108189046330762	0.0129881267311147	0.00608331588368408	-0.0172928361056056	-0.00716476416764036	-0.0105011959704084	0.0205595903074339	-0.015749984831201	-0.0109643538089519	0.013249493420847	-0.0193015164910263	0.0299185926020444	-0.015329646412706	0.00615356887828295	0.0373473800014992	0.056894825295909	0.0206317491898211	0.0152542701774485	-0.0162173293065344	-0.0457496572721015	-0.00471845323879864	0.0200940753126276	-0.0349906521942247	-0.00527871410026239	-0.0357216983518061	-0.0146320959209999	0.00348078268005577	0.0387415254860544	0.00359475898017578	-0.00172222787796753	-0.00509133424357308	-0.0361039968801304	-0.0417188106284408	0.0313088871955429	0.0191473493767238	0.0395114449841012	-2.36317613379365e-06
CDKN2A	0.0212148632774526	-0.0657537644123547	0.0126165047776751	0.00558971736176639	0.00165121640942979	0.0278700011093608	0.00137220826709059	0.0025770770302241	-0.0155312333095861	0.0290282509938661	0.0284166585274645	-0.0302137300301325	-0.013447160666046	-0.0124202529226005	-0.00937322634693911	-0.00854730725139805	0.0211054088396113	0.0177377574248748	0.0287223423089136	0.0245029394508375	-0.00528510000434098	-0.0274952669975865	-0.0322541805485669	-0.012108503661332	-0.0217901587851778	0.0505035967684456	0.0316755517270393	-0.0291027348980188	-0.0332216654437057	0.028985056849152	0.00670982919042441	-0.0251023559643914	0.0287569047000367	0.0300316237195312	-0.00874747318178808	0.0321290849030021	0.00227703366160924	0.00812837391473944	0.0192963135348753	0.00449051179422817	0.0829646867472708	-0.0295999411131178	0.000916601026704763	0.0157002046642514	0.0214378765493099	-0.0207446952497352	-0.0384918186615477	0.0335210391853878	-0.00976413530041634
CFTR	-0.024263631237986	-0.0152711826312995	0.0029391366288692	0.0289455514099817	-0.00461572385112194	0.0155492783399273	0.0624351295255494	0.0118540169916572	0.0048228971847348	-0.0022667477196739	0.0311556589078739	-0.0409099914052944	0.00279505029472182	-0.0131877332884097	-0.0303353692023825	0.00641701454247942	-0.00314481180757589	-0.0132676115553273	0.0282680264966913	-0.0209289841996629	0.00805509252220349	-0.000176180412577263	0.0134259829015062	-0.00806997487998719	0.00146137419969467	0.0712955012391257	-0.00125159208423607	-0.0370424363545354	0.017806770399361	-0.0211049783826072	-0.00861711856097848	0.0332762525100132	0.0900027972193163	0.037159718323152	-0.0163638270565094	-0.00105842643457819	-0.00970956098205265	0.0023670901637557	0.0355824040719506	-0.0575821519259962	0.0126610952375056	0.056025364995836	0.0153797561934234	-0.0364512415982476	0.00780877711899423	0.0227426703536202	0.0430756517822113	-0.00754447754269295	0.0603372586144652
DEFB1	-0.0199656641149715	-0.00635537834657436	-0.0586833541153545	0.0328672903536987	-0.0373217613564048	0.0286387253675107	-0.0315375495143714	-0.0264863712408571	0.010748500540577	0.0138674062117103	-0.0532208820104884	0.00611348303668431	0.0286099570806693	0.00171286641561609	0.0602480784042079	-0.0258055219978548	0.0667735241600005	-0.0446830572568916	-0.0357746457767091	0.0302396474327272	-0.0457517550101222	0.00494256061531097	0.0226012348005787	-0.00704288120565764	-0.0140918709967277	-0.00593468296536556	0.00958842206805473	0.0753142732840191	-0.00951563586691199	-0.0126770331420042	0.03713553449298	-0.0576284246364769	0.0180114263556903	0.0535321098409323	0.0125247712406192	-0.0279862103970659	-0.0281693421310051	0.0544910673954121	-0.039899136374522	-0.00471820495659622	-0.00151315214860665	-0.016808616756756	-0.00116133116790171	0.0498536856547791	0.0223076696373485	-0.0188731348083581	-0.0283604951381332	-0.0130925608249343	0.0291517700293773
SEMA3E	-0.0412137437416718	-0.0044440351923246	0.0436742427147956	-0.00880673991312724	0.0335405442736616	0.0211713942743573	0.0129825655529245	0.0374698132466039	0.0257699745760684	-0.0603349136812385	0.0128784347830776	-0.0173691788849017	-0.0589171506691006	0.0117602815205467	0.0137487056353307	-0.00507742962021758	-0.0353187753031917	0.000854000855523924	-0.0287347714636931	-0.0277484445330083	0.0596470797313883	0.0245640833455631	-0.0493542524735492	-0.0260839090573369	0.0278415151745608	-0.00507189311564457	-0.0245950059621933	-0.0395259833381843	-0.03639336496423	0.0143365775291328	-0.038380638733832	0.0178764328566383	0.0071618804164744	0.0186211218129961	0.044421537040505	0.0363017368048039	0.00612356165412723	-0.00581879514105535	-0.00515940261365713	-0.0298496974902505	0.0156340674028188	-0.012447176812915	-0.0509148040160149	-0.0280167115329285	-0.0161859225094349	-0.0154970270084977	0.0270677843928506	0.0436789678598424	0.0114252867603323
OLFM4	-0.0483169806036864	-0.0176188891777895	0.0228542960646162	0.00727137259034498	0.0100390205955347	0.000236577532420767	-0.0299179966721626	0.0308674014655113	-0.00271616350673124	-0.0598179922682112	-0.0354838775514229	-0.0964309981475025	-0.056337503506659	0.0460720199455146	-0.00264672343490332	-0.00566360387958441	-0.0158655008407016	-0.0395251068788459	-0.101529473146479	-0.0330585632712892	0.0833050935700676	0.0977440350363454	-0.00114663310359554	-0.0416040467058478	0.0079435987967345	0.00829562229899004	0.00293705697397354	0.0270778898474049	0.0187851629606764	0.0250400097567763	-0.046341195704385	-0.071536650652607	0.0199922358635077	0.0337875513285549	-0.0123334349017735	0.0136640248320406	-0.0429792842473109	0.102951925941272	-0.057193188953386	-0.124953065826744	-0.0839211111507527	-0.0600892036648272	0.00901974176011382	-0.093995373231399	-0.0392332169289991	0.0139458931882294	0.0771941913750509	-0.0437618378618827	0.0387685174269642
TEKT1	-0.0628444300100655	-0.0504679634991511	0.029183331191088	-0.0073638724618683	-0.00230554521696918	-0.0279503207507491	0.00576778307727693	0.0038173332180363	-0.0283455699585552	0.0105779577678187	-0.0116960577128644	0.00787145841078744	-0.0074566819392874	-0.00436782513986407	-0.00583088685162146	-0.0154226288079778	0.00750941573688663	-0.00283155144256199	0.00953918608208499	-0.00672081083395441	0.00511600166925367	0.00309152574760548	0.00597583907984915	-0.00429906444476918	0.00491281938275162	0.00563273770935278	0.0164728941078696	-0.00200507925597976	-0.0145466362627984	0.00713781700265015	-0.0107559793546934	0.0214227841357404	-0.0076387076681454	-0.00160704219296964	0.0106048211101065	-0.00742120409585004	0.00184536286883628	0.0028333079850851	0.0146830348592234	0.0168781327005567	0.00927695350290685	0.0172363634817928	-0.00605950777471409	0.0114297428798549	-0.000849875670662878	-0.000741915494991132	-0.00342466617795029	-0.000914499506590824	0.0104643599176417
SLFN13	0.0130694484187601	-0.0323110061837778	-0.00236744384891797	0.0143849699679254	0.00803885778712726	0.00167768441209399	0.0252228618881965	0.0159639569614731	0.00928360312640302	0.0206917155394578	0.00752525929637126	-0.052832073963337	0.0559833399159509	0.0266750548933011	-0.0281144526544742	0.0299415713658616	0.0225190325219005	0.0285573282936921	0.0522849462732975	-0.0046669211735221	-0.0076064964377352	0.0216185274051254	0.00519994524143502	-0.0246196844257638	-0.00689030326790104	-0.0149402241039687	0.040882059397849	0.00386306408127038	-0.00186957917551191	-0.0736193395477372	-0.027912515665999	-0.0409162425185958	-0.0175466557088188	-0.00424475564689827	0.034088214538335	-0.0165293533132298	-0.0615792147828266	0.00131679007161777	0.0240442188451513	0.0570268913743299	0.0220068193471954	0.0062278004492935	0.0190802246184695	0.0372474800292754	0.00247211105987789	-0.00463041813199103	-0.0623387044500578	-0.0399729244559266	-0.00468557316315101
SAA1	-0.0214488329563699	-0.0355525391563202	-0.0597088707614364	0.0576622916444135	-0.0148885737219846	0.00973379044988671	-0.016820456985016	0.0108249058423482	-0.0294723845140947	0.0236382717262782	-0.0483859745129368	-0.0195210125461745	0.00731088277258059	-0.00116131613794385	-0.0115181975999791	0.00171193522199795	0.0174273525990545	-0.0611963484936109	-0.00648737807130237	0.0348582211489677	-0.00561645453413055	0.000265212104465946	0.0133009546086954	0.0150621056475452	-0.0111598173636371	0.0235422642593848	0.00992750199995216	-0.0199549060259982	-0.0774319147122435	0.0389578979034385	-0.00847184618110059	0.0134492833824665	-0.0260717184286116	0.00763914120842357	-0.0338828300955572	0.00397248084006495	0.0094645076740949	-0.0294467643496706	-0.0262505271666816	0.00192267673998948	-0.0382168954477747	-0.0214692607177285	0.0046473401105954	-0.00438210742389562	0.0368280419382342	0.068045286827412	0.0442241875862817	0.0108865468826255	-0.0164685601292035
CAPS	-0.070900457026912	-0.0161277582804384	-0.0078232813251877	-0.0101014525398831	-0.00653683611333697	0.025786327963089	-0.0378517291509503	-0.0444651019873947	0.0238641844283696	-0.0282231789769923	0.0126139928274158	0.0539762178458856	0.0108291200820469	0.029424624095901	-0.0169000959183807	0.0125301734518078	0.035670702702458	0.0439435766941817	-0.0169925156696362	-0.0026328014734315	-0.00148772191349604	-0.0238379643718114	0.0240482227131058	-0.00783415814573149	0.0128403420769708	-0.00748914518758957	-0.0135801635179683	0.00900814261985931	0.0100026242826804	0.00700601825085089	-0.0308864344413455	-0.0431402120678081	0.0308228999921541	0.0611170369317355	0.038253276055344	0.0159445894979924	-0.00659383516479517	-0.0298758424319026	-0.025125055179418	-0.00491318789013988	-0.00353396118416191	0.0189448641542308	-0.0309601710635909	-0.0292673109116772	0.0176480366237764	0.0237012658037265	-0.0220775685557996	0.00441871868554777	-0.00284255163936668
LAMA1	-0.00562917226484773	-0.0295768039668386	0.028008497352861	-0.021520009387958	-0.00516055951837154	0.0153378834158218	0.0493436697713596	-0.0130256225085323	0.0526760942909314	-0.0253643544680686	-0.0464934320251058	0.00331913615830871	-0.043430134469728	0.0355933361190087	-0.0249264710677951	-0.0127378097889865	0.0245831381407749	0.017566541532287	-0.0280712563493	0.0587503289980103	-0.0240542909566077	-0.0306836938016965	0.0370900677344046	-0.00354395516655718	0.00500948064421014	-0.027892170207402	0.0247373963141631	0.00149959235727075	-0.00518498886441406	0.0646660087984035	0.0669813582973802	-0.0562815562973931	-0.0215876848720359	0.0290087800651466	0.0316301211892606	0.00134600692870415	0.00254810972102121	-0.0533789539343028	-0.0234766138335071	-0.0460073979966147	0.0267112561773496	-0.028177963767878	-0.0689406883825987	-0.0292393094874617	0.0220158138242921	-0.00765143743236057	0.0307481459103175	0.0177781147151791	-0.0569835298691064
ALPK3	-0.0125650787064904	-0.00877312029215932	0.00722984095283767	0.027447368885453	0.00325943079310598	-0.000497266079591994	0.0266518916511253	0.00117583748292456	-0.0055066058202407	-0.0179440466813644	0.00216434908032842	-0.0038088960458274	0.000464185243972749	0.0207422828953663	-0.0197559522026692	0.0123593567405828	0.000840784408593908	0.0223159072804683	0.0497494257587631	0.00606311004654258	0.0347284007025451	-0.0168437776734397	0.0259291369673438	-0.0462322961475214	-0.0551166842896178	0.0128290598520439	0.00421455709216569	-0.000387914713181499	0.0177349807542021	-0.0683836621924524	0.0147979214629196	0.0373867791975644	-0.0374868826169666	0.037728214559502	-0.00402583466442535	0.00693824625159418	-0.0178164726777024	0.0358200863566339	0.00822110180216791	0.0366503683998871	0.00164217680183036	-0.0534717909489623	-0.0186353609087686	0.0366461128407141	0.0173267699764795	-0.00149238006779598	0.0708159288572061	0.0749749137371937	0.0124177618826735
FBN2	0.022889164310958	0.00360118926227198	0.0636976339697751	0.00939835262296128	-0.0476588420828267	-0.0414717822631659	-0.0333583017586375	0.0500494633197495	0.024316321864891	-0.0194538960141842	-0.00798128795252456	0.0317769698796569	-0.0290175380425121	0.013839830111109	-0.0135675847407924	0.0172484311596423	-0.0168454753808355	0.0543618847653206	-0.0320581281059229	-0.00745237502125908	0.0184556439368916	-0.0103616606369987	0.00484537650862348	0.0011309244889667	-0.023016781384369	0.0162415471581639	0.00499092590582624	-0.00213354991577356	-0.113217150181225	0.0197419063839622	-0.0257180658615642	0.00379490361628628	0.0140947269406567	0.0214499042317281	-0.0499789310148142	-0.0606105948196204	-0.0475198522906791	-0.0497804506147442	0.0323289074715879	0.0117150713642305	0.0365076328376909	0.0781337427666575	-0.0270149837845227	-0.00278669046411607	0.0220213547760964	0.00527248183226219	0.029940780999659	0.0047706639316325	-0.0270067898401024
TUBA4B	-0.0636826785085755	-0.0500205568617555	0.0137600761451908	-0.00964388286938797	-0.00230559293522201	-0.0308772192257108	-0.00821424819446315	-0.00930934703708316	-0.0322809287268738	0.0144135366007402	-0.00525781204739668	0.0186148002217529	0.0011658322644367	0.00291189236302816	0.00658484987214386	-0.0306670523311482	-0.00582247196496738	-4.30070428570539e-05	0.00967928476592691	-0.00644977441847091	-0.000691395759428764	-0.00529366542987022	0.01577837733605	0.0108422875145755	0.00201701982030552	-0.0130940709277751	-0.00590507348650932	-0.00971240034955472	-0.00911241227548556	0.0278636698795437	-0.000338323609857098	-0.000776534248625589	0.00884893973810191	-0.0116419305418294	-0.00840858217108266	0.0200543791669798	0.0132875812940388	-0.0137398774742805	-0.00123014986488208	-0.0046542847000014	0.0295665943642199	0.00789467419444237	-0.00875623531957666	0.0016154084244723	-0.0111133706493102	0.00152643265772242	0.00178194252143909	0.0152502912153918	0.0141557197129311
WIF1	-0.0182450132791565	0.0611980382963424	0.0555446014371167	0.0504234698991426	-0.00164804477387438	0.00901980251666992	0.00769191085243741	0.011724551450257	-0.0391406943314625	0.0119992545605863	-0.00115001428960494	-0.0195630371342593	-0.0198437087292972	-0.0271530335870857	-0.0283426788601466	-0.0202102765782582	0.0177657102104087	0.0252860164275019	-0.0474128516908375	0.0237707548330766	0.00603604259513205	0.0100490845088167	0.0412790670096857	-0.0088196865981451	0.0357453356773225	-0.000497265765402747	-0.0280253782042817	-0.0114563677094986	-0.00834541267516418	-0.0210741863058892	-0.0504318133742988	0.050652020174752	0.00768462790695648	-0.00984768142418999	0.0491628380090764	-0.0550111638453145	0.00286372578420102	-0.00286953010494014	0.011195428212159	0.00843559620711846	0.011046178272037	-0.00197783023327761	0.0126804124895189	-0.031304944965203	-0.0263070719078787	-0.0218212094775423	0.016503427492232	0.00224072893634589	-0.012158607168873
JCHAIN	-0.0125133337418826	-0.00168418246354076	-0.0443359181072566	0.0303955742313235	0.0867603171049128	-0.0497323597713164	-0.0277359276235348	0.0387694221943297	0.0313646360016829	0.0263978661524887	0.0107426259559629	-0.0413157071558221	0.0266090116780173	-0.012071997016036	-0.0196233944177995	0.0449543801415437	-0.00946969466907363	0.0572213879003402	-0.0287176779790963	0.0114912519895188	0.0349384878760434	0.018680486579021	0.0167625902657821	0.063839254544544	-0.00577184662836421	0.00164825578598187	-0.022077219959751	0.00533173241476425	0.00536679687426953	0.0303942829093029	0.0117575270779746	-0.0100123888685018	-0.0191284907060476	0.0228982199867771	-0.0107372256417522	0.0236627149313704	-0.0152044513178504	0.0395277971220892	-0.0326325120832206	-0.00690073476088932	0.00625665223373333	0.0250411195436988	-0.018963728331748	0.0267016417550815	0.0100789993529849	0.0559066484691664	-0.0238102981079719	-0.0233270433942599	0.00331872296571579
C1orf194	-0.0687800863176699	-0.0413662168449797	0.0180906579315044	-0.018434106872606	0.00391730329659878	-0.0198208687289491	-0.00759601780886264	-0.0195933060909805	-0.025956101029442	0.0168256245985825	0.00121303600580302	0.00636880838218112	0.0186497345674087	-0.00660448068234762	-0.0312141676178574	-0.00575846025918818	0.00410317230116854	0.0167732941080098	0.0116855763414408	0.00627311008582543	0.00729750390347257	0.0126029309144957	-0.00783770214965062	0.00375097778912308	0.00267923613703627	-0.0117835705555635	-0.016442408605853	0.00743468405694913	-0.0285056290033217	0.00372422619075198	0.00838469501290105	-0.0099433819645795	0.00326205169751682	0.0230530429083165	0.00352315752248504	0.019007643701111	0.0181119861529136	0.000553680184867876	0.0246050808791136	-0.00443931069175944	0.00571590557947724	-0.00438491594908358	0.00691420981808274	-0.0142258456461876	-0.0151728780735522	-0.00100457398878492	0.0088526057360617	-0.00284306804741243	-0.00891393801201755
MSX2	-0.0267952897823206	0.0446603959792967	0.0314905809627865	0.043298682632668	-0.00711217039423891	0.019014010670642	0.0270517751025892	0.00240193168613753	-0.0370226220374338	-0.0240102218258335	-0.000943983302506454	0.0312616226827827	-0.0122223953804669	-0.0562905529623615	0.0301125734697904	-0.010443976299421	0.0250434192931285	0.0945460352124734	-0.00360638495758405	-0.0134939408940625	0.0521514686384498	-0.000100643672633942	-0.0221152639176065	0.0437936220892974	-0.0390792069341878	0.00506387263426322	-0.00212737228386331	0.0027830125817224	-0.0519408103687481	-0.0031994706911645	-0.013128297900857	-0.0113677589629095	0.000467559555644783	0.00861568598407696	0.008614868804104	-0.0262263329654794	0.0393340669567991	-0.0180895180323809	-0.058952399166648	0.0474398897606388	0.0571851239250737	0.0104349141552552	0.0321413946237791	0.0482103045741739	0.0185628384900227	-0.0203268672330803	-0.0543945332577793	-0.00279300067265891	-0.0245482764499437
EDN3	-0.0412315816839278	0.0170711601861158	0.057166638709642	0.0424325179269205	0.00411248438655928	0.0268744817979108	0.0310047331432325	0.0179920147679104	-0.0419938056206471	-0.0357473573289739	-0.0142740031339331	-0.0338906128890963	0.0324482524553381	0.0396435234335368	0.0528486135241047	0.0291773885027349	0.012268511677243	-0.0312105562497656	-0.0767667769750797	-0.0100974529023536	-0.0190924237892357	0.00740015686908393	-0.0187204135985681	-0.0579330250912003	0.0193413507807697	0.000964003397311999	-0.0184533527617086	0.0325251592875216	0.00987902236254712	0.0179272661860521	-0.000100015265150954	0.047355673048145	-0.00660114417674828	0.00738945586297427	0.0423402862170897	0.0251259179982561	0.0143026782673615	0.0102541938819397	-0.0200229738008657	-0.0152741804388214	-0.00622532440888746	-0.0339349842941448	-0.00863721952422889	-0.0138409687871571	0.0279053467765919	0.00272084143933993	0.0209953101970455	-0.0177925930444503	0.0229600063721178
PI3	0.00879385241010699	-0.0258668306017173	-0.0460312510545798	0.066907814690412	-0.0487803440262934	0.0099546233451031	-0.0554065606266706	0.0188844705297265	-0.0327423988711484	-0.0248541881671195	-0.0107790211033313	-0.00586208873794872	0.0253596984621817	-0.0540984929295317	-0.0136144371315333	-0.0246893258347658	0.0190405569600594	-0.0625524774655469	-0.0452726687982719	0.051163228879589	0.0245315661489479	0.0221451662037266	-0.021486467898326	0.0498786028840641	-0.0102019907503504	0.02860530686628	0.0296552909490661	-0.0307708182641931	-0.0176232917376002	0.0837452423665446	0.0271830636755891	0.00732526002364988	-0.00680239052120276	0.00667296833734324	-0.0152288534824623	0.0779876116635232	0.0102554686828815	-0.0232775848609542	0.0153650963665338	0.0701502973436832	-0.0940970897467844	0.0120859472768498	-0.0677890180251343	-0.00706970400046418	0.0465588180829113	0.0148358992042256	0.0338567772251741	0.00127226321896016	-0.0455549007246531
KRT17	0.0187121307801352	-0.0367702490370996	0.00520499806797926	0.0439368863259362	-0.0546585716303912	-0.0181941120446015	-0.0501338793833331	0.00967826327792317	-0.0295372335381758	-0.0925444198092071	0.0650555738387227	0.0131462747974442	-0.0203168239248502	-0.0419504452916521	-0.0296825188304811	0.00657306978717737	-0.036851752294233	-0.0287822167658002	0.00157035284328807	0.0879080623052774	0.0300344435394777	0.00907091109457895	0.0196401695457067	-0.0163913955398453	0.0178373554460578	0.0432546484986697	-0.0235916091488464	-0.0781298924222201	0.0312865433455246	0.0934281835564585	-0.0232411577753085	0.0273996688445105	-0.0110300857417655	0.02027905477315	-0.0300665284298402	-0.0369366425649878	-0.0255344371860198	0.0171725586904414	-0.0502655560995442	0.0773847866463095	-0.0341322647978622	0.013228285456013	0.00204164112658242	-0.0203084721198851	0.0273582518240513	0.0425083292795038	0.00201537364659043	0.00260664333793626	0.0143117335944156
SCNN1G	-0.0404854882577155	-0.0222815678541998	0.0205862127981409	0.014374542210906	-0.0219858248432293	0.0294235345137831	-0.0301955518967288	0.00784436659813932	0.0332886642789204	-0.00166733140560944	-0.0420590736832851	-0.0351685984828287	0.0285838354353222	0.0488043912957667	0.0236485314377283	0.0357529724696988	0.00882765029235739	0.0153044945738641	-0.0396263338781558	-0.0223380731925467	0.00430794174713734	-0.0357567136769162	-0.0553080220884468	-0.044321952748656	-0.00918856328821477	0.00356431746881382	-0.0150719281202377	0.0102785828628981	-0.00568411826132555	-0.0144803808437874	0.0194364193987214	0.00895064584472729	-0.0157831441211149	-0.030181924622619	0.00887857147279978	0.0341490872656047	-0.0548164665360069	-0.0248575946325063	-0.0350530478079158	0.0207983509080101	-0.0108185669259384	-0.0200220720499993	0.0199928723467203	0.00938171045475173	0.0192383360724258	0.0180377146301552	0.0230083259798492	-0.0887155057137472	0.0310298593786611
BCAT1	-0.0104785221334672	-0.00377559387878627	0.0309643742971434	0.0182817631985044	-0.0406702175714889	0.00251212172491662	0.0355948226359947	0.0289565873462678	0.0471491748992257	-0.00198738156073669	0.000337181644828293	0.0447251923177511	0.0249747853037589	0.0238869846877242	-0.0411642353548506	0.0741901813324031	0.021254182141795	0.0175454349575057	-0.0484171846731321	-0.0472975804924218	0.0426102520553638	-0.0517759490377013	-0.0640751573174017	-0.00187228435753943	0.106565800051504	-0.0188662402096145	-0.0832396220631882	-0.0584390476636559	0.00959723260665612	0.0138565615694709	0.0157394350295324	0.0875442214256171	-0.0183581416560192	0.0259265591237717	0.019123688519363	0.0375935069694267	-0.0201043378237746	0.0629792067327771	0.000796862537319028	-0.0815362376537162	0.0306118385767365	0.0683164024819453	-0.00249511307650612	-0.0438142210810217	-0.0175741402892252	-0.0568101996974427	0.0298560344138612	0.00208350178276698	-0.000786568060350976
CRABP2	0.0283576123222448	-0.0312354980422891	0.0435043237619553	0.0410823681634901	-0.028241782357851	0.0391645495944737	-0.0158685376046739	0.000500088890546227	-0.029351183131358	-0.0174737006944215	0.0133698651634903	-9.65769393217132e-05	0.00298213928076375	-0.0136863651567625	-0.00750319322836084	0.0217273879427883	-0.0322604719301497	-0.00710959280839906	-0.00297422285514331	0.0117110887963015	-0.00291078052964476	0.0544802729956699	-0.00631644248459112	-0.0243438087495186	-0.0156638676838061	0.0056688031957008	-0.0309178828524029	-0.00633356572135817	0.0477731844102803	-0.0186144705165619	0.0188839065691805	0.00555215411635117	0.0634772170427137	0.0603864508570954	0.0089073667674377	0.00698086275193928	0.0521832043174857	0.0664009915297896	0.00149696841795146	-0.022405834424232	0.0152060381463176	-0.013115988187039	-0.0110754940415946	0.0368085014318687	0.0890518701574933	-0.00269637384464406	-0.0172458659904614	0.0319968291322133	-0.0317639440810345
PTGS1	0.0161019411804624	-0.0614472299301519	0.000403974415101173	-0.00566102086574034	0.00593588422085654	0.038757660411435	0.00714000412274519	0.0320491225682802	0.0466793177807139	-0.0178123231450181	-0.0263380022099782	0.0310362592656757	0.0164755327364164	-0.00402430833722328	-0.0130510072395911	-0.0640616696226975	0.0215317644100817	0.0303144387613865	-0.0638748986236408	-0.00203651096893008	0.0250879685589652	0.0345440513581229	0.0138836436127162	0.00510293898934851	0.0320017559803206	0.0154643630071095	0.0183014535114537	-0.0778374492053793	0.00353960170367266	-0.0322000013659917	-0.0179743703163285	0.0211073232527728	-0.042260104695004	-0.0304169367523004	-0.00310739739005913	0.0220668209993671	-0.0173038859948249	0.0417759832584033	-0.0151288729312594	-0.0729133038223017	0.00412508955638651	0.033314291359718	0.00359457923754369	0.0140588264553904	-0.00300434133714047	-0.0346703911614638	-0.0351508161695207	0.0190488408646098	0.0107799238882671
FAM216B	-0.0695058703118944	-0.038116216222509	0.0199423612186787	-0.0145731482550399	-0.00695393160696206	-0.0390694968939518	0.00394160949642375	0.00241612829381913	-0.0193637975343443	0.0210568505963648	-0.00486829336370003	0.00260689332478561	0.00647298592152571	-0.0124714735564298	0.00573371680203639	-0.0177440002758827	-0.00368168220038291	-0.00550819417120377	-0.0052764774394967	0.0142441147298887	0.00486953440925828	-0.00132571593628808	0.00802092653760698	-0.00443853974471878	0.0240836114890425	0.000546438517425747	-0.00133981386798219	0.00245093051411691	0.00555086226713987	0.0209152037418034	0.0200605724518805	0.0132641659458024	-0.00295305673247952	-0.00658458002277852	0.00486051672233912	0.0162374977639322	0.0134258499278686	0.00978462458823757	-0.00411243145004797	-0.00726230345135422	0.00359984383518744	-0.00510181094914275	-0.00836467030959398	-0.00644175825982548	-0.00256501676781354	-0.00825545781151807	-0.00397602513572633	0.0159847110985282	0.00627260886057437
MUC16	-0.0123546261992732	-0.0564062819369371	-0.030369182034068	0.0164471135180114	-0.0432618315712816	-0.00013698925619547	-0.0279282679166153	0.0493964285632602	0.0302102652379377	-0.0418186446292482	0.0329035551682485	0.0428539306249484	0.0337048515199477	0.000108018966622526	0.0433565552742116	0.0208095295253971	-0.000342660710425753	-0.0117606164240861	0.075753766021992	0.01291225917377	-0.0198670258600655	0.0373501298288356	0.0287828449140143	0.0581317241624657	-0.0210071681041285	-0.00760057264893403	-0.0304665157918159	-0.000534657667394079	0.0183524185729923	-0.0131690008088579	-0.00778187349209415	0.0222274690248662	0.000189660290246905	-0.0171611250536912	-0.0386755173774898	0.0188792342702319	-0.0194773312834473	-0.0743404547448488	0.0133023647330487	0.00417099060687356	-0.0740351217328051	0.0136573573378678	-0.0145897979655202	0.00605348485049244	0.0176701842274194	0.00117901800702631	0.0228597431061775	0.0689211818675588	0.0385971437645676
ERAP2	-0.00694895822164621	-0.00718359869069129	-0.0125061700423443	0.0176458681524999	0.0296736767610501	0.0169424198556422	0.0113994931938574	0.0160663641279704	-0.0132635806799956	-0.00300059140063967	0.0102554920445551	-0.00218406590774542	0.00609974014451923	-0.023470799368405	-0.0209622749435381	0.0342375018468525	-0.0194078993878773	0.00574524958266423	-0.00142675977011182	0.0266668096022653	-0.0240176456624374	-0.00333530693245657	-0.0382473976297565	-0.00343237515611624	0.00373119104144282	0.0107582213078198	0.0161868832040174	0.00483018940122933	0.00200086499186175	-0.022672468426621	0.0127576353017063	-0.016672740528428	-0.00771318155094141	0.030406810504536	-0.000324504670254533	0.0305155416636674	-0.0114618255115995	-0.0398466091283084	0.000495908640358604	-0.0298916625099456	-0.0224288146744514	0.0400286648162861	0.00643439631547509	0.0461013332889584	-0.0330398824458405	-0.0264454569947678	-0.0406320307207767	0.0409213412914003	0.0352704616220952
MUC13	-0.0522248263403458	-0.0203495975150255	-0.0446717624686779	0.0133021111691952	-0.00470143650657423	-0.0346025095044146	0.0384216419908344	-0.0224526852417337	-0.0157284106734086	0.015749902516489	0.0198975797009078	-0.0474461321465038	-0.047465806634415	-0.0434360741964015	0.0410670095544269	0.0106245300891306	-0.0102991084275553	0.00078980623709588	-0.00951809787702892	-0.0381975232509783	0.00838682839579286	0.0202725854765817	-0.00910007399799585	0.025663855959664	-0.00769820354999184	0.0177773269301271	0.031528689091689	-0.0205512935608024	-0.034281151074172	0.02282708216535	0.014112803399432	-0.00263127517023191	0.0285037954879875	-0.0450783006902325	-0.0113279173575368	0.0273856206028733	-0.0520514900426659	0.00382154181873439	0.00203177262213071	-0.039538991159156	0.0114276323274039	-0.0265029518941106	-0.0194815913676807	-0.0131304347230014	0.00350767759575168	-0.0064376833987908	-0.01078862978694	0.0163678120623303	-0.00891027779250422
CXCL9	0.0114813034347254	0.0176045103719773	-0.0403744496642715	0.00804225964067106	0.092168359574575	-0.0561903215882001	-0.0176831219306068	0.0370601794451552	0.00924974989296438	0.0348074529339046	0.0134200662794552	0.0415762276403594	0.00983606043215819	-0.00385674337011666	-0.00689524104845451	0.0123436206266395	-0.0428799522822748	0.0646229302726678	-0.0358867787701111	-0.0130260991216307	-0.00196738376205208	0.00332407997970773	0.0156262088034619	0.0425588640361733	0.0501225378866647	-0.0216064263359422	-0.0289301766624987	0.0273112357691345	0.0317502631045274	0.012563673056347	-0.00167491080762773	0.0104417173222368	0.00643982391374868	0.0386377821518783	0.00699695250466296	-0.0198476237691406	-0.0442901351901938	0.049110516024674	-0.0138115362643767	0.00848131567418734	0.00149445173452574	0.0413295870747456	-0.00545685667422551	0.0131770052609292	0.0526963630703675	0.0160618303545593	-0.0218730306412095	-0.0410477498526189	-0.0196349280688349
CP	-0.00977612864909761	-0.0523751930489747	-0.0267491870732908	0.00806674701632763	-0.0330721913836574	0.0303967428513703	-0.00713364092357535	0.0615013080711162	0.0665428545622305	0.0352463835209509	-0.0541894106382133	-0.0323067307090368	-0.00373759876460799	0.0360782457479385	-0.000629460930309398	-0.0404665871996908	0.0302408479432191	0.0277499983682112	0.0126665369182102	-0.00279904693350311	0.00768688249712206	-0.0340674757823821	-0.0127448326152007	-0.00725853790336495	-0.0119108795300733	0.0108443554071952	-0.0520369553560912	-0.0364476195006737	0.0560788082909523	-0.016708654019241	-0.11038462726246	0.0240457970433973	0.0305729712144156	-0.00489036713138234	0.0337887318716728	0.0308268440895697	-0.0108596548125824	-0.0198846542235053	0.00320510044060257	-0.06325588599734	-0.0106396147135896	0.00870605142023085	0.00964428817669489	-0.0626235781580412	-0.0429339012498124	-0.0343505739316844	-0.0408996528790932	-0.0603964979037509	-0.0444824406097539
IFI6	0.00473544519871987	-0.0421383993157152	0.0109612518417946	0.0268026794818748	0.045830385556155	0.0716019774524825	-0.0128393285635491	0.0409220578214073	-0.0115621225734415	0.0119110346217239	-0.0327199677709178	-3.05454206284153e-05	-0.0567492461638154	-0.0696883000396344	-0.0223247483773256	0.0622039034483547	0.0472546237386861	0.0328725141044729	0.0837767441006177	0.0434018646156653	-0.0607840128384811	-0.0170213779862071	0.0350946718888477	-0.0557702659142063	-0.0292495569657269	-0.00175072089403424	-0.0424969390415076	0.0189944986570251	-0.0336600611642305	0.0567260911569354	-0.0313143288165865	-0.0452577056679879	-0.0532633582775108	-0.0603944679659411	-0.0248129275085135	0.0259424764403305	0.0242141908142273	-0.0193087555240677	-0.00884108587813035	-0.0254404920532645	0.0303629171100242	0.00299447026252083	0.0133203722843203	-0.0177471969363281	-0.0307262217953636	-0.0106518979068609	0.0027487502986607	0.0170414407534393	0.00602073355145307
LRP4	0.00448187387060483	0.0633082266396945	0.0366297934132991	0.0377846689635591	-0.0365417049211122	0.00934663464074365	0.00800659914156304	0.0136555533626461	-0.0461389879244509	0.0342076569481717	0.015986318728286	0.0163467695066199	-0.0462979198714715	0.0284139707608506	-0.0167901049083687	0.0202518032134853	0.032141032440418	0.0467857709924302	0.0177402887269905	0.00896833453970704	0.0244388108927672	0.0255219473266119	0.0466058920406267	0.0348218753931933	-0.0330395329828955	-0.0441865152574954	-0.040348410181611	-0.0482230607036791	-0.0227374246692199	-0.010360251384915	0.0379320808097651	-0.0401587000243669	0.00452818229339733	-0.0410794644584023	-0.00150338296816388	-0.0188077978505567	-0.0166120461605007	-0.0254166561907711	0.039961304314518	0.0147483643844045	-0.0335946032549433	0.0065871752482424	0.0154000181371238	-0.0302429188027413	0.00999204350107648	0.0278245983849774	0.0250443038035261	0.0205655406210135	-0.0448334542249321
CLU	-0.00851874154479536	-0.022579904790707	-0.0164258215744894	0.0530099312598764	-0.0205120574527851	0.0475152945103188	-0.024659966822321	-0.0129775973366088	0.0091936510029104	0.114040184973475	-0.0429548274167103	0.0162047743135209	-0.0180752119893237	0.0111191491154748	-0.0323774019964953	-0.0689360011508015	-0.00421382940224663	-0.0187106483407989	-0.0402891152859078	0.0200121358387918	0.0309395916174349	0.0297907857295335	0.00583391665099272	-0.0545718836366045	0.020241471163129	0.0019881210186504	-0.0592208698674823	0.0211018541087991	0.00959341360322831	0.000658401931257842	0.0121061725708931	-0.0573465142608578	0.0113737803097646	-0.057375286401409	-0.0164530584731816	-0.039469693454409	0.0608928054390782	-0.0274368508242421	-0.0647942944035576	0.0180964856355364	-0.000791378246184083	0.0467292153602872	-0.017806319735033	0.0239551430189034	-0.0219837956150268	0.0731162835790022	-0.0414568580862328	-0.045252834694249	0.00907246952790996
GRIA2	-0.0365482633702158	-0.0307631734374245	0.0299472044568314	-0.0394467489997801	-0.00281857280734909	-0.00770198245315833	-0.00826911764392098	0.0149648962116538	0.0489917771780495	-0.0383838070728672	0.0120720499996919	-0.0249674043704789	0.0143105897261507	-0.0300625115880519	-0.0270791464640297	0.0461933394676548	-0.0140959743923931	0.0247699263173169	-0.0539517344919387	0.0351762868946835	0.0134005417879594	-0.00260663663006193	-0.00732233256025514	0.0281188793820026	0.00886453358992878	-0.029534146360473	-0.0130943320017463	0.00368667097156616	-0.0182759185877505	-0.0497746287364558	-0.0304918478033164	-0.00447330012891394	0.0145285328085937	-0.0342324370208456	0.0976575936198741	-0.0119755653341035	-0.00279039155888684	-0.0412992391459986	-0.00947100174300441	-0.0474536712008763	0.0311776466820363	0.0130118452939884	0.0108249684411769	-0.00037790760421267	0.0213811612050014	-0.0552243012730654	-0.000276347692676956	-0.00665792570932063	0.029471894242086
MS4A8	-0.0656379463817767	-0.0552621967138544	0.00560195176363517	-0.00475184077490316	-0.00975093814057679	-0.0361835452933378	0.0280890773310542	-0.0163374926709443	-0.00313758770338899	0.0235414169194353	0.0116343982540233	-0.0111245869974539	-0.00445236911620897	-0.0262911199842546	0.0399469407615053	0.00393325908918128	0.00993483515959481	0.0219397458748231	-0.0159746610265226	-0.0027621422669037	-0.0303807406413069	0.010729261634429	0.0105042697932426	-0.0138728867550449	-0.0106914357762685	0.0365345138719506	0.0230125234927734	-0.0479573401388921	-0.0200311631955214	0.0190010141613924	-0.0286340404651359	0.0165623839279184	-0.0139425609497075	-0.0144398857273307	-0.04292866505855	0.0118481009716326	0.0107486907657875	0.0363556940430591	0.0179117881317299	0.0110723155863867	0.0396867791385723	0.00929644943745283	0.00229874976845475	0.0176431156498468	0.00165380598149373	-0.0071455116114777	-0.0348560220174911	-0.0150430337030044	-0.0154138458533124
ERICH3	-0.0595832372322674	-0.00184131397893225	0.0118988719667822	0.0117988020848845	-0.0124129645164274	-0.00481927504259381	0.00437901937661428	0.00616161347698784	-0.0109556034131419	0.0345252118390952	0.00124083751221854	-0.00553516626018715	0.00588705947689251	0.0127054473770564	0.0178199938222098	0.0106012975151438	0.00813072980584108	-0.00693893598749136	0.0144910727700918	0.0304834944554235	0.00768970122763329	0.0034437124303523	-0.000260203644666302	0.0127440531958011	0.000849612829748642	-0.0216382100660388	0.00264478226091931	0.0134428446942935	0.0016946403708234	-0.0184690730267957	-0.00419671857511217	0.00072726939166821	-0.00288898176317853	-0.0018420644777138	0.013669414536455	0.0171114195447938	-0.00829082204505272	0.025604817668398	-0.00697365677922641	0.0200118816585104	0.019181644451311	0.0215343082984209	-0.0110005752538485	0.00218450833159198	-0.00510724947263972	0.0416658164120848	-0.0221236188723	-0.0109836323062921	0.0306084083470691
ROPN1L	-0.063301581860282	-0.0438241490950894	0.0212042373336568	-0.0182115450831368	-0.00298791784507736	-0.0315265372574385	-0.00679172624461352	-0.00130626667236248	-0.0266765252962767	0.0142909391211788	-0.00764249805706257	0.0101319422654695	-0.00189776376146745	-0.0095833036603215	-0.00365735192954932	-0.0232271503279665	0.00976439257840047	0.00502336167960018	0.00149997941068595	0.00493828574401685	-0.00294459954056703	-0.00784942790750291	0.00630125786784883	0.00646461658190246	0.0189043388960196	-0.00391807043887527	-0.0099851589819531	0.000778778768129731	-0.0117771028914759	0.0152232886188531	0.0206015793720203	0.0107636538809706	0.00520643503510617	0.0162207647887747	0.00179090339092006	0.00834188340096695	0.0189561913689267	0.00314231134028436	-0.00147607329374378	-0.00469196114632905	0.0183028279508016	-0.0119903567789036	0.00408878015534852	-0.010756782454255	-0.00506711132860984	0.00141713741096867	-0.00723977589389208	0.000478972133619455	0.00311555164313385
PPP1R1B	-0.0310946940978558	0.00665526134217231	-0.00707940576992008	0.0184867519547973	-0.0356609048251368	0.045287775595722	-0.0181164666867744	-0.0252330263854532	0.00672392601046832	0.0533753802301039	0.0501656584020142	-0.0111353039754454	-0.0273683500467178	0.0362025719952264	-0.0518349342004916	0.0471969050018115	-0.00158912634717128	-0.0108798236323832	-0.0725137878103039	-0.0155939232290471	-0.0139833913639626	0.0914660660353741	-0.0246573984587359	-0.0351616214947492	-0.0324243009758063	-0.0248268222962858	-0.0160587055121061	-0.0132403432015754	0.00494664822640622	0.00745513579294507	0.00640073899915463	0.00443207943692882	-0.0141544604913067	0.0463658641235712	0.115156371808224	-0.0449578269989086	-0.00624181234989682	0.0173239183393888	-0.0632044290561228	-0.0434597491888962	0.0288228709159079	-0.0649976281500226	-0.064725682100669	-0.0204800423553008	0.00920278811840673	0.0113265109788892	-0.0046937151238986	-0.0208160270959581	-0.0669366680472865
WDR38	-0.0630608484798679	-0.0493235986538132	0.0203993794195236	-0.00844754312051327	-0.00190490598532724	-0.0318252807436513	-0.0025187964598668	-0.010062622943801	-0.0330051503987638	0.0172576722672284	-0.00704810907334873	0.0122641759746804	-0.00157370544322848	0.00194874923478191	-0.00050273981820168	-0.0124016747627777	0.000792258976148359	0.00333701063110896	0.00380016629648024	0.00238580851580666	0.00524882065367854	-0.0129014448099127	0.0158580400155769	0.00794827395483157	-0.00318220012951952	-0.00623904811147603	-0.00251916490715843	0.000305236768545016	-0.0078057561486955	0.00135505660643271	0.00129557667127609	0.000300043427881381	0.00777793864688254	0.00625601606999362	-0.00863205966110336	0.0124458840259613	0.00337742747053626	0.0016003286639739	0.0252449853925666	0.00658559569583274	0.0143014782391292	-0.00398655425727468	0.00494507995983718	-0.00639764686712594	-0.000688587671849596	0.00432713339185001	0.015670160675601	0.00268450982476677	-0.00467358723474105
SLC5A1	-0.0431073271736703	0.0253997413425663	-0.0197849399146309	0.0269679884337546	-0.0327257318715735	0.011574158911809	-0.036110543024404	-0.0110900553173626	-0.00129477632564404	0.0399320597643148	0.0406546132972833	-0.0341404971962288	-0.0040803182385381	-0.0151619111534351	0.0112701083434297	-0.0138448664986899	-0.0114232126766381	-0.012327742964381	-0.00784023021131717	-0.0110775665400178	-0.00084291701875395	-0.0262690758984622	-0.0253647887293633	-0.0116530650408533	0.0502681288442729	0.0157856658402375	0.00957171433402708	-0.0118759351547702	-0.0171624572526005	0.0349611934265861	-0.0289853629923397	0.0426158572710058	-0.0140058572950448	-0.0263515086048454	-0.0243071227438132	0.0145622328770627	-0.0244363459479205	-0.0127549101830932	-0.0187496857663561	-0.0456627929231193	-0.0184920009269438	-0.00755143910740349	-0.0119732932444386	0.0187326841007123	-0.0122200694109136	-0.0203317037908687	0.0155720304467916	-0.0132558990641175	-0.0363800842401112
CLDN6	0.0586110230824865	-0.0637729196068769	0.0385153887966572	0.0043280264950913	-0.027922944110632	0.000809617656517812	0.0184532597141972	-0.00416918053032527	0.0103014669587808	-0.0143368897449501	0.0498509488371414	0.0320857308822825	0.0137639793870627	0.026314862856917	0.000951603050175527	0.0310499648267081	0.00916208233166499	0.0168779169723559	0.0247638199462045	0.0618980605773859	0.0401733170931274	0.00900914934728287	0.0226708185981426	-0.0961121501903385	0.047654713051921	-0.0573167831408602	0.00957087606104008	-0.049830984645149	0.0535036698139928	0.0180040168407088	0.0742793840451264	0.0262766546575933	0.0572091510514413	0.0175934368456847	-0.0176915379387303	-0.0195089443265252	0.00805035022076411	-0.0541559504216301	-0.0212128165567339	-0.0128760947998366	-0.043845163421639	0.0214849657580585	0.00585236299190534	0.0386560211947363	0.0165411299294853	-0.0398818331747571	0.0560944468605378	0.0939570757771209	-0.0183249604744037
CDH16	0.0155997455301934	-0.045125007764117	-0.0603728967911148	0.0139197983617239	-0.0012753568273307	-0.0217211824074547	0.081437338190665	-0.045921612213867	0.00477813696799928	-0.0285018170750992	0.0366129155883045	-0.0137398699035625	-0.0509409687986763	-0.00415488915616729	-0.0401126226850894	-0.0295575968105053	0.0134137039181993	0.0157268609993813	-0.0382126081166672	-0.00468163782562716	-0.0282678716368389	-0.0117088857546033	0.0500146802477721	-0.020064526522824	-0.040807448577625	-0.00318088554746005	-0.0377420742213216	-0.00760460317925554	-0.0334805617915507	-0.00692463731023575	0.0342447369010508	-0.0178742943031183	-0.0081273307447996	0.00564080708812974	0.00202997979026948	0.00323062457713803	0.0329317786981954	0.00962477345534295	-0.0243238462110501	0.021687690808842	-0.0269415546362018	0.013253133800443	0.00267256459133769	0.0280769819681865	-0.0267092552201687	0.00962290213537687	0.0488295967404919	-0.0668542887280221	-0.0113420863607611
ALPP	-0.0392855520762704	-0.0330072189848062	-0.0168723384703286	-0.00390226531548828	-0.00933619919468989	0.0114211241553424	-0.0289320780905898	0.0418957501890048	0.049470967263609	-0.0569954657977889	0.0139463932683213	0.0260633540263651	-0.0142203685408464	-0.00975294912519025	0.0437270240561723	0.0479645209651381	0.0329202612319043	-0.0612519149310944	-0.0594555984269979	0.00483379564731402	-0.0621532084101699	0.0208930017148444	-0.0117851395839426	0.0245043021406322	0.00176553310913759	-0.0653652831675997	0.0417675313165738	-0.00719624029044132	-0.0047479221944557	0.00271073717246113	0.0502413769040088	0.0189627918134572	0.0383045024324105	-0.0109909642721191	-0.043789115321249	0.0579808330552452	-0.057438096890949	0.0354237802960882	-0.0126528472670365	0.0775296964050171	0.0299072368827134	-0.025155155340384	0.0419656820340912	0.0269760478001488	-0.0941840360939198	0.0105314784123132	-0.00487119425885694	0.000859181102442415	0.0116868575199574
HOXB9	0.00857718261329228	-0.0171228746836691	0.0102574366605687	-0.00381098887339592	0.0138675086515366	0.0453447817819567	0.0392544400641018	0.00196457518252	0.015999379573022	-0.0346107922775884	-0.0162415122613682	-0.0674596299306203	-0.0114060965805779	0.0202378695255052	-0.0444216490743014	0.0452116777305888	-0.0224888810410213	0.0182666396279394	0.0131935409849525	-0.105061638987676	-0.12785221787559	-0.0256829249563474	0.012470777338998	-0.0331644889956615	0.078177666331691	-0.104593959699892	0.00621203286717219	-0.031348383892866	-0.00849498640031878	0.0290213943352675	0.0544495023123646	-0.0203825261057175	-0.0365830001343604	-0.0238873966870528	-0.0592851443794059	-0.0482810921854818	0.0937344947308815	0.0318500740262529	0.0419930394383689	0.0708994384619301	-0.0216881612965062	-0.0615364579116298	-0.0947865832073847	-0.0431974476614741	0.0121734628702367	0.0760779154773695	-0.049666575330442	0.00578227880090546	0.000278157894976596
KRT7	0.0254325298292734	-0.0515104234107231	-0.0288980708796707	0.0153826183095794	-0.0357272260555266	0.0289425472244919	-0.0431590137298299	0.00269039255649545	0.0090668036957974	-0.0296432551747839	0.0361065280878892	0.0240197544234783	0.0466749508253405	0.0142868569867756	-0.0288200035694685	-0.0390202839498344	0.0128564149029259	0.0234751825567878	0.0212053024571528	-0.0292412542871634	0.062945458891232	-0.0118960399373944	0.0453371170857208	-0.0375664095151581	0.0195922845566547	0.0587750519147556	0.00432911270637574	-0.00208701285187838	-0.00174376221023441	-0.0464657941417121	-0.0268832875560843	-0.0248294518964549	0.000686881351434428	0.070379152011541	-0.00572321071084475	-0.0389800715001477	-0.0490934141953003	0.0387068365008622	-0.0116779200555777	0.0358583890358277	0.0239590933612131	-0.0232248915672823	0.00628371428068412	0.027371160506882	-0.0235166923619485	-0.0100407633429681	0.0328459437038253	0.0438900929829207	0.00396379267195951
HNF1B	-0.0147073331572951	-0.00894111147903006	-0.0426297075154651	0.0341013363285051	0.00795944751978545	4.06647495447407e-05	0.113906684365841	-0.0376680201975774	0.0120895545035722	-0.0277936161428204	-0.0251914381757171	0.00732493374491185	-0.0312461106247849	0.00161420321845227	-0.0346067762919095	-0.0327500187252076	-0.0196124759243618	0.0094916963051529	-0.011452926378067	0.0191591144940725	-0.00842674594043064	-0.0161934521946893	0.0571871791229933	0.000649386609553906	0.012086208584876	0.0433950454498485	-0.0134447423631143	0.0189281741122948	0.0232036270327012	0.0364202470935025	-0.0159006331696044	-0.0301577150232543	-0.0175445981896309	0.0224683343431132	-0.00165549777358844	-0.031989941988148	-0.00743334429931111	0.00830466036406079	0.0137880262688176	0.0171028027216106	-0.000521980426107779	0.0206206097766716	0.00849812676645378	0.00269493548444159	0.0260140763303559	0.0246592335747904	-0.00179204590267557	0.0151661727396768	-0.018804455622804
GALNT14	0.0250796477180446	-0.0212028291831155	-0.0299090717117162	0.0316485306035519	-0.0320943205786211	0.00238582291490312	-0.00652589692354386	-0.0133428097843381	-0.00920211877588884	0.00740031873097512	-0.0256376255116718	-0.0493717768617428	-0.0227440976631946	0.0332764208924019	-0.0244162821471848	0.0226915147453643	0.0709863951444778	-0.0196469663851438	-0.00113116008219183	0.0168699109200764	-0.00286305005138603	-0.0539605656151588	-0.00683625496047548	0.0471281321840187	0.0555786648931914	-0.0301443083114123	4.51181144336779e-05	0.0642183719810311	0.0292604086715744	-0.0132463775590332	-0.0437809029581269	-0.0054072211141931	0.0328656361366954	0.0797706982265987	0.0320275056643664	-0.0388549894033523	0.0117031089110019	0.0160681043055431	0.0523391086577741	0.0262894880979174	0.0108843424507144	0.0144675855735073	0.00888591839610035	0.00617603320661377	-0.0201883861885247	-0.0438852769018897	0.00678723225107393	-0.013319556669985	-0.0140452668027696
GDA	0.0009842179084931	-0.0156655140993914	-0.068364535927355	0.0206391878920646	-0.0615231560338614	-0.023775239951886	0.0297906074832929	-0.00420411483515617	0.0437212346082867	0.000655384162924438	-0.0606346593784173	0.0130685882794133	-0.00411209858131183	-0.0137630188037545	0.000941165956777305	0.0134752874619748	0.016427434684088	0.0422882193236893	-0.0773660519704032	-0.0352720273365818	0.00505483342972719	0.0615622986524103	0.0411802769981229	0.00990280529658608	0.000260795751651789	-0.00501709323797184	0.0192727584160859	0.0223384463274122	-0.0568460720865145	-0.0216296011038622	-0.0143695783967973	-0.0203712291750212	-0.0407142193747211	-0.0025416846100315	-0.010994966767665	0.0192227976572551	-0.036401779327031	-0.00625139649001247	0.0119644787385324	-0.00571830146130922	0.010678782697665	-0.0416040588877915	-0.0186940893683638	0.00653980137822532	0.0261484979963738	0.00391610099879636	0.00427481329534367	0.0152526673972462	-0.0404623321502725
EFCAB1	-0.0554505188210845	-0.043177686936729	0.0343845330873113	-0.00962839269399663	-0.0061767471174741	-0.0252078316685715	0.00300069257794828	-0.00650860253388188	-0.020030510510246	0.0191455209428846	-0.00931014881681588	-0.00140086736148515	-0.00356070118911037	-0.0182689323686767	-0.00141166759154151	-0.0154686807737102	0.0090047250700178	0.000784620187200345	0.0112649464888205	0.0087221356018995	0.00513852548600103	-0.00431657104397343	-0.000511396525877402	0.00598171152654854	0.00879856419429091	-0.0173435959937038	0.0153691839215763	0.00508938490410503	-0.0294080523687957	0.00923584824644568	-0.00836496899415987	-0.000488692965002106	0.00443057668468297	0.0229957920584594	0.0209583922864182	0.0117856801225267	0.00733494388314532	0.00774874284927938	0.0265445313858857	-0.000980372409622856	0.0123284332813691	0.00805554665056205	0.00620228977564875	0.0048973090038305	-0.00304728067698863	-0.000717056626295735	0.0163540075339804	-0.00383172386864117	-0.00171539553146125
LRRN2	0.0259127767777353	-0.0499955703551264	0.0307817877109496	0.00920614065120029	-0.0252385568139138	0.0612399299767176	0.00748493620818052	0.00194668822232734	0.0222625901105416	0.0292049403617518	-0.0417856211993306	0.0294309631821678	-0.0196382549391403	0.0142226327980881	-0.014258528134629	-0.0460683815685805	0.0239509314532332	-0.00715428913299634	-0.0481350209043663	-0.0248008689521889	-0.0104498547294268	-0.0207076071164093	-0.00966768381911652	0.00254566400941554	0.00538454810219209	-0.0290375601127591	-0.00616026494782998	0.0192295400232572	0.0454252981466925	-0.0241659321691666	0.00838213213516165	-0.033743178513819	-0.0167281343364787	-0.0128103893525812	-0.0423055880804491	-0.0149234783580945	0.0227796169928558	0.0180216549342587	0.00772657226450558	0.0075817933419296	-0.00358416987701633	0.00981684307102734	-0.0166904619397007	-0.0039898219036942	-0.0115966266784304	-0.0238001748698704	-0.0177439763008125	0.0192952735946354	-0.00092473367047283
GLDC	0.0324419229350775	-0.0379278792321839	0.00107552485234382	-0.0122188603041783	-0.00841130105183782	0.0164082495944574	0.0151827952983958	0.0276253688477167	0.0109125258301496	0.00200310929082956	-0.0465182510330098	0.0242571620527902	0.00673589492582081	-0.0787161326354464	0.0210474188175163	-0.040804774890599	0.0070465626365852	0.0127879485833562	-0.00696640694449173	-0.0213932873879208	0.0166842781839079	-0.00145206399525151	0.0286584616479384	0.0406436012432317	0.0359261121588787	0.0359802580378472	0.0163647434690968	-0.00877881945668674	-0.00830061159080627	-0.0119288001173331	0.0422908784192499	0.00399203866581463	0.0096951310691688	0.00901681460053294	-0.0399828350120579	-0.00180782303104278	-0.0448839451029634	-0.0316020100259757	0.0138656104822889	-0.0277043659521184	-0.0070678038487661	0.0089766348600882	0.00234708903080582	0.0065728739771954	-0.0254694110826838	0.0403411539952912	-0.0404235369101235	0.0170916106183717	-0.034445297625778
LRRTM1	0.0025919211538745	0.00176529496395066	0.0583870167093871	0.0387883676993176	-0.0321582581256393	0.0431259373322627	0.0255190444929671	0.0389648982082247	-0.0165464226882309	0.00506435639551522	0.0480191311048329	0.0617529354305144	-0.00986941018342572	-0.0356459778525093	-0.0112749174441026	0.0107528047855322	0.0277599766198169	0.00186348601174544	-0.014829270406233	-0.0640360870069353	0.028099623871283	-0.0574451601701173	-0.00332788052752369	0.0733168311237075	0.00898047613390742	0.00269699081596822	0.0238817951200122	-0.032472712524821	-0.0358753152559147	-0.027849641934565	-0.00619713061790806	-0.0105569405135589	0.037387768490951	-0.00632855043028141	-0.00141696281548135	0.0162728662608748	-0.0239994915092123	0.0346964326677909	-0.0179327103614722	0.00617354095228548	-0.0129490129768527	0.0158453980914509	0.0199778186217414	-0.0184574999908434	0.0416450258036618	-0.00810651069876937	0.0486547957386204	0.00302879906703453	0.063278888804241
B3GNT3	0.0258127572310057	-0.0406323717285621	-0.0621148107273819	0.0302073407710969	-0.0409964209359531	-0.0109185329012791	0.0016904894763766	-0.0189073935298737	-0.00256819028911001	-0.00926552480412682	0.0440004435852449	-0.00456414184949482	-0.0173271444197316	5.15083919011485e-05	0.0331579948719773	0.0145371280007208	-0.0114434602164265	0.00947424117770093	0.0153295369277294	-0.0319352967388357	0.0126831743195287	-0.0031524391830332	0.0135833627715403	0.0142987557953389	0.022944213985023	0.0189546375114774	-0.00384816329716338	0.0173613495157534	-0.0367097212004352	0.00544392334220235	-0.00975113307883342	0.0311952116930474	-0.0271133223359102	-0.0146423164456749	0.0053351439038622	0.0330388064895105	0.0210744798593653	0.000759661319301795	0.011546237853613	-0.010404480319306	0.0207402769847935	0.014095236027381	-0.0203024522118167	0.00230353942624604	-0.0140389533533257	-0.000477726470496606	0.0180683602984973	-0.0126615397798751	-0.00460559133917606
AQP5	-0.0327614811314907	-0.000439544972366615	0.00663213623514981	0.0146899895034073	-0.0270325922690745	0.0369190523371781	-0.0698899935574256	-0.00139856643835848	0.0117736414198677	-0.0146351422481725	0.07376430301065	0.0429563738428951	0.0167080611209528	0.0561856114812567	-0.051488267386516	0.0327731134197714	0.0234202587184879	0.0513323532299869	0.0219014838703169	0.0467465354049075	0.0641157904422015	-0.0393860586601632	0.00139931185004921	-0.00989353370203438	0.00370376536334495	0.0314104516207056	-0.0766963911455001	0.000830371084527196	0.0232303717230971	-0.0100890213994201	-0.0355862040002193	-0.0157823789406304	-0.0155799929702707	0.00417318207777529	0.053646542315458	0.0179274466648057	0.0133068556226402	0.0543020295462517	0.0264296837323783	-0.0959442847473211	0.00182209151194483	-0.0112319054929915	-0.0157107508364001	0.0364438712583778	0.0222772010166296	-0.00467762005342231	0.0239988860913155	0.0183274484703294	0.00103246589776911
LPAR3	-0.0213621424369653	-0.0510850646854183	0.0451212744091815	-0.0318408101092072	-0.00292034907627252	0.0128485996041863	-0.0113812583714723	0.0508999725276932	0.0405306711669594	-0.0423648811387261	0.0128179528125378	-0.000475409675913465	-0.00474824032888134	-0.00664609373642758	0.025419173722034	-0.00224448857469232	0.00981483108045363	0.00698832662508567	0.00531233814347833	0.000869706990699305	0.010539221825698	0.00116114736676985	0.0125762695074863	0.0110283798012345	0.0281457942893285	0.00236030688191918	-0.00561788661593253	0.0104659023601489	-0.00227974112465436	0.0245833481884689	0.0299638565445333	0.00432714165387888	-0.00661218652392737	-0.0264464197270325	-0.00702206954829556	-0.0213839009621352	0.0236261125399018	0.00746580840909226	-0.00221625860957354	-0.0480936689546804	0.00046082757552158	-0.00900036563404932	-0.00602241557587568	0.00704107274491607	-0.00734518457753778	-0.0240690714296425	0.0218368987949144	-0.00378981867199021	-0.0296191844729516
BST2	0.0130968374440621	-0.0490107097436142	0.0049839375787381	0.0216743472016493	0.0301362910698632	0.0534973650825541	-0.0128292664557886	0.0545706958419959	-0.0210635164182699	-0.0139983870999735	-0.0160709771157933	0.0270554142907381	-0.0634618581781084	-0.0120118327362568	-0.0292104107455454	0.0640579344743996	0.0430807836196486	0.0173978877479978	0.0445215597848702	-0.0371545191377674	-0.0113345355261636	-0.014499719157067	-0.00421935128477876	-0.0468894680719295	0.00505821008451682	-0.00207822437624064	-0.0250409339850412	0.008361777772224	-0.0130379519475743	-0.00902461930827302	-0.0148603723637278	0.0528548269922267	-0.0361914059916197	-0.0311077580534471	0.0164652798629293	0.071128050542964	0.00298607806018406	-0.0219069499264339	-0.0284717570737067	-0.0268124178814059	0.00506035000540207	-0.0278244603367327	-0.00139618642825383	0.0104101664604369	-0.00177569912930685	-0.0138821645155117	-0.00682579891775089	-0.0128231451783523	-0.0134035321596377
NT5E	-0.0376264924633783	0.0367350575530376	-0.0177150954986731	0.0265666712877234	0.000765839530006135	-0.0144308963466698	0.0262393411620335	-0.0268966133594656	0.0336073681026336	0.0140963632611605	0.0239156861034795	0.0183207804068086	-0.0473218242432463	-0.011723692356951	0.00606126778522593	-0.0135980840684875	-0.026616933752088	0.0131092657426559	-0.00943486744457942	0.029994046254394	-0.00178191079506881	-0.0540909308606758	-0.0163461085060702	-0.0139520972358156	0.0262818947473492	-0.0176777022627913	0.00500494657734216	-0.00987357080152333	0.000528273483718306	0.0203308477000423	-0.0336980751717656	-0.0296545382699269	-0.0459867772799561	-0.0219517534906798	-0.00513805764252185	0.00270061373140611	0.0262272650872438	0.00702398787315901	0.0517526093707494	0.0263839169266444	0.015568710844377	-0.0504728987216394	0.00325764671365714	-0.00518771310004398	0.0263206711626805	-0.0214260370261217	-0.0357303204013721	0.0487629056829643	0.0122888517042765
OVGP1	-0.0757982521886611	-0.0241470342207362	0.0100196699110887	-0.0132335004645556	0.0331546132007562	0.00803671937636665	0.0117042416131851	0.00641225596946575	0.00101779331099826	-0.0386443318845441	0.0186612165547874	-0.018913286142481	0.0212469290254597	0.0139228820026614	-0.0325364519591074	0.00219679697934283	-0.0241417403839811	-0.0378400603732993	-0.0231960021909563	0.0067142654702575	0.000726376680320289	0.043028487744335	-0.0389759892225986	0.0206141975041369	-0.0177610265539214	-0.011913867869418	0.0416080132571346	0.0653296283954115	0.0326026213262812	0.0727268783686137	-0.0107106477308457	0.0298704850884339	-0.0815892621116979	-0.093914567381544	-0.030156462579245	-0.00514189787336722	-0.0344873170843829	0.0163464988398441	-0.0249913214091849	0.0241550381151628	0.0133478615860439	0.0509640157566052	-0.0701378943717453	0.0167808905038146	-0.0238449541981798	-0.0122918668523163	0.0393327218857899	-0.00250951643647846	-0.0142159592868413
HOXA9	0.00824837161436564	0.0146883261772801	0.0026783459279602	0.00789259943956036	-0.0336291611764718	-0.0168361802561305	-0.0151845620017346	-0.0323562511053403	0.0212786717397074	0.0197917725071896	-0.0366320106222479	0.0134338366088864	-0.0222661882571477	0.0045448022913167	-0.00928314000530518	0.0683347215303449	-0.0314073439978945	0.0251132073299605	-0.000396440569735229	0.0323683125884316	0.0769361083730817	0.0485634365580299	0.0444600361558699	0.0338940014622362	0.00831724995890046	0.0491741518253889	-0.0121274508619194	0.0060379799430514	0.0406313647296422	0.032286391407719	0.00372977357486367	0.0414425739381178	0.00412220208518097	0.0186072585552313	-0.0459975262642188	0.0360402882288302	0.0214547127663792	0.00149512895998239	-0.040857263838443	-0.0504505502931323	0.0592141631310063	0.0301856039922045	0.0441975871928504	0.0244152807975557	-0.0206829659878628	-0.0206121247299953	0.0238978968398933	0.0397960322089233	-0.0243452241993885
VWA3A	-0.0586333062950372	-0.0318059761817273	0.0224214713675174	0.00432920252532904	0.00118689124810525	0.000205351287941855	0.00906872841471169	-0.01727371082338	-0.0264560525786152	0.0228318525125579	0.00974373474500204	0.00388137721916896	0.022899839788675	0.00805063934848342	-0.0191055001832023	-0.00154539539609604	-0.0148066566807631	0.00658510740040224	0.0219507211511166	0.0216189473126885	0.0128124229383981	-0.00218320343913101	0.00625567540344021	0.0176034913555051	-0.0412840946766466	-0.0240894068845751	-0.0224371110965109	0.00271254429817405	-0.0281433691717315	-0.0109442881826123	0.000382190300910404	0.0149562827756264	0.0138008951427994	0.0155165534260122	0.00525188405907866	0.0177445723560534	-0.00348058447072796	-0.028875520457994	0.0123019988231485	0.00491959227073452	-0.0122479749533124	0.00707081134396479	0.00926389476183702	0.00701202323525082	-0.00417117679733461	0.00903843602469098	-0.00565504151575361	-0.0091848070706672	0.0177220873821227
CAPN13	-0.0223288994536426	-0.0183199951537262	-0.0327234688512617	0.0261153322997113	-0.0637478560714496	0.0193840185897488	-0.0324277967921312	-0.000221786333893978	0.0217651012811141	0.0121998786792456	-0.0404746285980732	-0.0396791390530423	-0.0117290578208358	0.0304281155596384	-0.023537405272217	0.0711371625322619	0.0647829322357609	-0.0264572322730586	-0.00475143583834239	-0.00671030887920345	0.0278413293251913	-0.0784773836516863	-0.00241278547411992	0.00839817068368329	0.0122211351516489	-0.0161474804534155	-0.0322734257693769	0.00211342839995737	0.0499529986834322	0.00192565227789292	-0.0726799213400096	0.0147319936030502	0.019450403326329	0.0690204659759726	0.049440693046084	-0.0287803497870501	0.00803008149400621	0.00207742393866725	0.0201079007838525	0.00300860624524347	-0.013319107512284	0.0206235312871786	0.00671712547287551	0.0241497533014864	-0.0677661888859184	-0.0213259201681399	-0.00136851583137576	-0.0181216366901286	-0.0765599029668687
PKDCC	-0.026875999626152	0.039029803588865	-0.00889582458555665	0.0260167421169506	0.00545898230887012	0.0326336050608145	0.00764493854283197	-0.0387390791506964	0.0157601376114691	0.0168538133368565	-0.00687255976514894	0.0156605898631457	-0.0769766734836296	0.00609340909203501	0.0650234264728812	0.0261454127451418	0.0394273139087677	-0.0336979039913336	-0.00842141378235119	0.0308690794706809	0.012425780568694	-0.00277909954658574	-0.0199288048799564	0.0211821182392692	-0.0245315660999079	-0.0840000816421339	-0.0125259526247458	0.0170947476289564	-0.0550106390983898	0.0218458010685408	-0.0260499434021734	0.0379636122557923	0.0483368585652135	0.00942403862208357	0.00846203519652941	0.019618477290634	-0.0139615147434045	-0.00377136895584119	-0.00291890793295902	0.0439079108145556	0.0283174979565472	0.0125038378184734	-0.00932244957922047	-0.00569595529142799	-0.0346457285990813	0.00995520474564089	0.00564011492400472	0.00824997437166061	0.016760031974852
PAX2	0.0205245497665449	-0.0253039320733232	0.00283392891018294	0.0153106693618321	-0.0384706954179393	0.0342400738499004	0.0459732203199756	-0.0543121659855466	0.0140273336449111	0.0446443793403461	-0.081386369732426	0.00390285795777942	0.0117656841697276	0.0562999663290475	0.040254937648837	0.0816794574005398	-0.0475295994270862	0.0451726716353849	0.00480475332777453	-0.00415782759025048	-0.0321927694521818	0.094831123827001	0.0592013319177259	0.0738148423412011	0.0563658149867792	-0.0306644761359587	-0.0222996611227024	-0.0758431361741218	0.0349407434045787	0.0577562444058984	-0.0481553527418492	-0.0104766347346941	-0.112893090270961	-0.0174967983524053	-0.101193941068554	0.037873690152171	0.0422728558065007	0.031190581653214	-0.0877807083818812	-0.0525053684742122	-0.0182943137059846	0.0343906451281873	0.00811688657612532	0.0790225255703587	0.0932730205678357	-0.0393147477302327	0.0339533617596473	-0.0248647378613419	-0.108627814551945
LAMP5	-0.0292881620868209	0.0366437676740249	0.0532275576357579	0.0477060921837924	0.0387198238715517	0.0422325292745023	0.0311013476072194	0.0111461817156874	-0.0207076336707588	-0.0337979201209347	0.0244880527168363	0.00372987694229246	-0.0171773683093814	0.0254409215982042	-0.0119649146509499	-0.050579967438728	-0.0251963845206225	-0.00663979705195837	0.00773810644403139	0.0162992363152739	0.0201551983008123	0.016347659935141	0.0298577265267455	0.0124327887215009	0.0279927695167796	0.00794562161994118	-0.0199636019790198	-0.00938482684795098	0.025636346958011	0.0435572595071358	0.0190107755477974	0.0119113908031765	0.0253451265765803	0.00686031418839601	-0.0226424407850106	0.00906930712771922	-0.014891476215254	-0.000765881508146063	-0.0123820530025226	0.0200090518745334	-0.0132490007807614	-0.014871634604445	-0.00426320724839837	0.0121423938247424	0.0121136100235822	-0.049327467403354	-0.0138501501019104	-0.0166278736809394	-0.026022102651759
HOXB13	-0.00702464355057467	0.0105778696691665	-0.0141202694377865	-0.0149212988921246	-0.000187929455867173	0.0281604752768359	-0.00367093764511048	-0.0355189045651117	0.00976117073270584	0.000847657210769375	0.00271073037289884	-0.0275518849913888	-0.0504238185178603	-0.0430537542028997	-0.0242809652376432	0.00345794019583723	-0.0111172600659903	0.000286128941148545	-0.0495932256833964	0.0107648707725305	-0.030316396365275	0.00672647095070546	0.000506812366970699	0.0125102324677077	0.0119177002354877	-0.0558952937200269	-0.00692865891708719	0.0394341486605147	0.00935530145729352	-0.00744870480528298	0.0412354827402921	-0.0123393949106672	0.0271869320332162	0.00670074626723274	-0.0185404875935009	0.0294454950553277	0.0430989850845624	0.0451108425211862	-0.0162049900781595	-0.0137452529798042	-0.0199735165006872	0.0151649076393364	0.0274704969658674	-0.0565602679305877	-0.0196772947644194	0.0257910177701191	-0.0157655021189704	0.00658660667908865	-0.0401760648731881
COL26A1	0.0301700753520163	-0.0289292879560642	0.0451569858164132	0.0162597010014114	-0.0127849647550737	0.00333907814128055	0.0182063432456466	-0.0199683935671128	-0.0437189489631026	-0.0244802792013095	-0.0624865324989734	0.0201505893284253	0.00672593312179583	0.00667812381746316	0.00775518549654566	0.0100951746906671	0.0186235810120603	0.0046673283305753	-0.0928696384048911	0.0268773396747943	0.035895015345438	-0.0514584203681969	-0.00538104257168345	-0.0242163060728068	0.0107103235911867	0.0443809668883605	0.00473984571796202	0.0549103278100029	0.0567274384393012	-0.00802253612081674	0.0419891662200666	0.0605519250359614	-0.00385585336158528	-0.0142136861406478	-0.0249983933264024	0.0387243748295445	0.0256757971642055	0.00959004104865208	0.0454370281206179	0.0209198716979258	-0.0436543032947382	0.0494779132254953	0.0157283466786905	-0.0143698790867488	0.0252468421105765	-0.0127911704525937	-0.0434943896433436	0.0375345449233305	-0.0301580462681135
MUC6	-0.023865771116429	0.0294615881622821	-0.0147436891271654	0.024142631585443	-0.000290387171824316	0.0584702687845778	-0.0241606950687295	-0.0491186904088061	0.0209878253558041	0.0655231586070002	0.0749820291706684	0.030598439800076	0.00714466218255268	0.00685035124753488	-0.0455408368925702	-0.0349917015821129	-0.0516716559045807	0.0497109430316122	-0.0334157807888613	0.0133257666146254	-0.0536261586456007	-0.00222281870318065	0.107472857533567	-0.0584685411468637	-0.00812992782199306	-0.014412414354434	0.0267656479798661	0.0270524459484778	-0.0272838696722905	0.0491425694485628	-0.0459020275760801	0.0725849460889773	-0.0466743285543815	0.0484786663928518	-0.0490672549074146	0.0102548317130247	0.00590469150632292	0.0384563997513604	-0.0171395048427021	0.00574149046905007	-0.00301379329119763	0.000956030515968259	0.0134420741662195	-0.0197496945281215	-0.0669881545906564	0.0105626105544697	-0.0220375877839037	0.105762589597654	-0.00913095867957127
DPP4	0.00570546986399518	-0.00900539269637573	-0.0310718703338565	0.0261793287071798	0.0164835037852711	-0.0230578199279198	0.0644086240385391	0.017093934237388	0.0196953337550687	-0.046047325966769	-0.013474020045445	-0.0433556336414775	-0.0656796789297139	0.0704440483973777	-0.0450410080052837	-0.0417407834497696	-0.0317560096043791	0.0182168878234525	-0.00979233399366876	-0.0399918897606996	0.0217719005765146	0.0219059045204669	0.0426580336699107	-0.00651439597791228	0.0601327466413727	1.30770927630879e-05	-0.0561609375727788	0.0329182517720308	-0.0242795886606643	0.0878556461443937	0.0205190610566511	0.00722588623176504	0.0255468952042159	-0.0336584594611167	0.00152088589153194	-0.00545520876659046	-0.0193742406500662	0.0173914866027865	-0.0041408857935209	0.0159747311055072	0.0233214990010378	-0.0296941312901273	-0.0118374682392061	0.0140592390519312	-0.0382528858940364	0.0364337408116215	0.00634862638227672	-0.0287995111676266	-0.0104571641718309
ANPEP	-0.00931174147507272	-0.0172047728391312	-0.0262946464551847	-0.0129183191833763	0.0246112356350892	0.0069920020208788	-0.085007608322936	0.0119428988724572	0.0310612768454414	-0.023760291226466	0.0388145358752443	-0.046738049702657	-0.00665124882607356	0.0394004403658762	-0.053565327164059	-0.0195526556056409	0.037715189857014	0.0214547032992291	0.00597690417582778	0.0505997727202437	-0.00564655883247043	-0.0100341033664524	0.00366234623225924	-0.0183600114257173	-0.0767112544863839	-0.0293389449729532	0.0414144456914148	0.0269977126211673	-0.00588131309371549	-0.0300884456120343	-0.0174045876583426	0.00844748693855347	0.060541074613173	0.0218104020948994	-0.0341952411050521	0.0216587682116772	0.0434270617078281	-0.0254358415332597	0.0149662421360557	0.0402455072856811	-0.0657026594574776	0.00613651253419356	-0.0708383394687435	0.0744341615830647	-0.0460479129697868	0.0431406594843928	-0.0432542992716395	-0.00929883002284479	0.0457714451023095
CAPSL	-0.0586440871082204	-0.0453880331842969	0.0241070496198959	-0.0180535435743648	-0.0115084164764122	-0.0260576109019035	-0.00493963363582512	0.00189346633385846	-0.0191707128947579	0.0209862626351046	-0.0100182604203458	0.00945395806018156	-0.00239760055565867	-0.00738141822730239	-0.0190104924285097	-0.00758295840308507	0.0083646010983839	0.0170187270799099	0.00907708268766544	0.00462341358136687	0.00204897197695836	0.0150080864056428	0.000119162306914627	-0.0104460152787302	0.0181101648226363	-0.00891076260073348	-0.00951196748265909	0.00529953948398445	-0.0213774612168814	0.00561044546800515	0.0158209913353785	-0.000269249940151629	0.00484286285550068	0.0243060797634382	0.0151462757542646	0.011337206472499	0.021510523971334	-0.00568636208392699	0.00605398099780401	0.00178195815143928	0.00969336866419364	-0.00960815074765974	0.0122176060080464	-0.0121117288889272	-0.0118386876951176	-0.00705289093473829	-0.00973059600691317	-0.0201276527257466	0.007800001453438
CTNNA2	-0.0396614671486791	0.000534238861448404	0.0507165324415829	0.0149968821287732	-0.00571022049594165	0.0209181353202795	0.0239640109726056	0.0272807505900481	0.00402734487795909	-0.0296601871744368	0.0400047857856453	0.00219373581243446	-0.00836291229570824	-0.00233347506025391	-0.0113945225174981	-0.00128733135619454	0.0193793061984396	-0.00264056893171215	-0.0282057254133086	0.0199915430888748	0.0149944336826022	-0.0108846265211363	0.00494904180599745	0.0440981632005272	0.00470066728827963	0.0297873210696751	-0.00651625579434049	-0.0279170428102904	-0.0199264656637975	-0.0270508921568071	0.00573672575040654	0.019864244637398	0.0231875550640541	-0.0533478407428995	0.0333736696083749	-0.0231643130403018	0.0281785403812247	-0.0223270391436963	-0.060107432106611	-0.0238950858169309	0.0346162839616945	0.0287135693817725	0.00829710778267082	0.0206930317018055	0.0506520605228845	-0.0472111864191104	-0.0206161156340051	0.0290758093263599	0.0141430423273935
HABP2	-0.026700151598848	-0.0319079525088779	-0.0205382266163696	0.040657647880402	-0.00649357405316894	-0.0147620985419041	0.0878437617626511	-0.0165450445406226	-0.0284160067147801	-0.0113092110954072	0.00573838066728778	-0.0312436584275922	-0.0510871657075121	0.000516683950545976	-0.0202132621192496	-0.00148298982079132	0.0438396157376895	0.000327394212049568	0.00516017003469292	-0.0377110850567826	-0.0293255431413728	-0.0315388836128156	-0.0244998014984208	-0.0123849384232196	-0.0109269399206486	0.0502500171656218	-0.0150313992258378	-0.0263258232037637	0.00495656877723253	-0.00918263296968816	-0.0187130932799046	0.0431555583138727	-0.00993738740956603	-0.0196707444961306	-0.00808524391990323	-0.00538903079611285	-0.000226613613413326	0.0129774490256049	-0.0318391992977191	-0.00936862061709963	0.000642638580750908	0.0132038911359177	-0.037496324423805	0.00084288389444985	-0.0150767042615582	-0.0586860078411953	0.00935670374393324	0.00817076134967354	0.00850632378135444
FAM183A	-0.0589615822819497	-0.043821681016046	0.023915362421215	-0.0123316872100182	0.00307361568666394	-0.0198151728507516	-0.00317416001885349	-0.0155892093293254	-0.0356721196633197	0.0131144418340447	-0.00662381258168028	0.00917075781867421	0.00602534919028298	-0.000392690547490805	-0.0193271719513483	-0.0133500004331446	0.00645580060839928	0.00619583048882585	0.0172597957796554	0.00451302505136668	0.00413756046568531	0.00598741822602809	-0.00831990226813954	0.00220822413758871	0.00732031181742716	-0.00227554234603216	-0.00399225496107517	-0.00301037234065733	-0.0192471626494472	0.012799010530696	0.00144913996010823	0.00157859163575187	0.0134774238843675	0.0166726236649912	0.0111123107395063	0.0128785897622763	0.019788749006664	-0.0029850893763213	0.0181500675363006	0.00138946632814611	0.0144867579758869	-0.011907784643735	0.0108444049354845	-0.0132289264827107	-0.01490871702194	-0.00287487596967937	-0.00122931858506242	-0.00151985996415042	5.7973622454695e-06
PEG10	0.0316963123678224	0.00895879148147805	0.012505212000474	-0.00624146819410243	-0.0220222631608062	-0.0283376279644719	-0.000819001331891691	0.00201720916122006	0.018517958068458	0.0370983123053807	0.0344245713524816	-0.0099212204996068	-0.0289957970848269	0.0170162047090856	-0.0109507039303358	-0.00425147679709176	0.0402565134482568	0.0523018170875874	-0.02323776295631	0.0274154819839659	0.0258195168473112	-0.018220403512135	-0.0237725747892439	0.00401504645752208	0.0270652244064385	0.0130727921284233	-0.070962927141447	-0.00024945542566316	-0.0257072252913472	-0.0629243301521903	0.0149781296825915	0.0568530331469609	0.0568818188834788	-0.0458687509236168	-0.00475229692537029	0.0891993452256453	-0.000776682099762573	0.0570527875942756	0.000828565699560375	0.0851157516350359	0.0400216100446182	-0.00163616222508239	-0.000277750134032962	-0.0338143590571106	-0.0383531943309038	0.0140238380185532	0.000811073163949996	0.0608711143592057	-0.069538948747568
FBLN1	-0.0333397286415067	0.0279490735021777	0.0282126961426295	0.0213647760159232	0.0307477552893101	0.0490566821792639	-0.0242137741758439	-0.00797226269701183	0.00676629926377585	-0.0587429835192429	-0.04934579682659	0.0210436333697982	-0.0112153348066149	0.0581873514213817	0.0326176343928813	-0.0279966921765105	0.0386318490106204	0.00334309665746675	0.0440689826523272	0.0015343145030724	0.0165795188865803	-0.0313980106361757	0.0535237556394773	0.0301765065504797	0.00747756179464243	-0.00201397182514194	0.0194318161096371	-0.00410250699330339	-0.0710099347014492	0.0563602396896374	-0.0289298065168262	0.0530177606406174	0.00255976208507174	-0.0157076364084816	-0.0169391992357686	0.0128653839582614	-0.0173550446245633	0.0402595648646065	0.00798836061203122	0.0353692887759475	0.0204712195235261	0.0193484293295437	0.0355984604929833	0.0195377992847956	-0.0785875386343959	-0.00640874621921171	-0.00378941842754642	0.0343204220692469	0.0056274840098773
TESC	-0.0207052086016965	0.0329250580305959	-0.0121776983085796	0.0471872420714139	0.0098506219956929	0.0163939138401686	0.0288461407345177	-0.0445459756630237	-0.0386605272153486	0.0136081099696257	0.00387723060950269	-0.0315170208066825	-0.0469092066931715	0.0582350468025871	-0.0432291840617205	0.0217212479179384	0.00685632403416164	-0.0266552907678685	-0.0171116660659288	0.0108628604925534	-0.0352206633790389	0.00702924661148567	-0.0244611775799439	-0.0334058082388329	0.00910031836980808	0.0252466086017251	0.0211590640383391	-0.0139673163221789	0.00985796354375662	-0.0209915931092163	0.0321673227452012	-0.00221253373667483	-0.0246024100036204	-0.00552711649143857	0.0634798745024061	0.0209489725196151	-0.0428222860499554	0.00887924322949124	0.0476441574457037	-0.027926313514215	0.0585541899190353	0.0324840261503373	-0.0259634765173939	-0.0431772591393457	0.0127398313216791	0.0361976279310544	-0.0016570705357846	-0.00246310535035939	0.00765568215272247
PPP2R2C	-0.0178450868904784	0.017232284870205	0.0197670238845528	0.0346454680937272	0.0182368888496384	0.024707489947422	0.00511231555545948	-0.00071293498138316	-0.00236932199326842	-0.0316888226178438	-0.0321488167586802	-0.0298172470392456	-0.028856958548573	0.019717826129571	0.0576659602329165	-0.0373293047745313	0.0201099208406497	-0.0236722144739173	-0.0334982235240778	-0.0177021910279772	0.0185809213763162	0.00479055013485934	-0.0111415844165825	0.0317661902036231	0.0174950709295174	-0.0140850075792853	-0.0175594264494131	0.101246570560642	0.0181148105055521	0.00506024661197821	-0.048342814210353	-0.0480174624965697	-0.0352560349597908	0.00646735641713596	-0.0152222071447238	0.00579454143619842	-0.0335422683857073	0.0193149841231358	-0.022390241824681	-0.0606876380423043	0.000613248559885387	0.0961104089169124	0.0132329340279276	-0.0206251646779009	0.0129521599060749	-0.00932753500223158	0.0065024612338348	0.0304274804599949	0.0475796832738363
KLK10	-0.0102546193542654	-0.0423415104780226	-0.0275591445015337	0.0123884338098123	-0.00733280123371994	0.00678262127930597	-0.00798514524199112	0.0169137828911092	0.00179052396058512	-0.00113775243569641	0.0571069298167094	0.0423458898349039	-0.0036105541325171	-0.0646311786996895	0.0738857053288621	-0.0332209695284372	-0.00597123347844994	-0.0185476488623252	-0.0106236562802642	0.0250306800768273	-0.0392783915815854	-0.0160007161900542	-0.00601368047032968	0.00567085049388543	0.0834189361531535	-0.0258201518247965	0.0133773615705439	0.0489285192062707	0.00488051188882139	-0.02239035884805	-0.0473421812707262	-0.0228025797474664	0.0404143836884849	-0.0146197008414214	0.0601886116529198	-0.0507602155876471	0.057213122220086	0.0165555609183023	-0.00209447537184898	0.044463302845877	-0.0219814572282792	-0.00528441262233626	0.0309882798743025	0.0404266197802989	0.0216942475954022	0.054277246669707	0.0352519229882996	0.0107013213042415	-0.0286341631003258
SBSPON	0.0005218470763997	0.0122008202831252	0.0250516256378475	0.0613343061979439	-0.0464780556049659	0.0358662728764952	0.0257350584677282	0.0190927064747216	-0.0155090682842772	0.0121814788153944	-0.0226713076431469	-0.0106004134684207	-0.0144628445690698	0.00592707033825558	-0.0332622752784907	0.0296021863283639	-0.0141658248050967	-0.00858938508745419	0.0341053890712119	-0.0163074372667427	0.00193217217741845	0.0161769359694939	-0.0170101257137001	0.0129078933163528	0.0160094193423394	0.039021813640061	-0.0132798799253612	0.0196676982203573	-0.0129304894586456	0.0512142552736978	-0.0304511915256741	0.00101074173782512	0.0194701570498899	-0.0282682974478275	0.0271947479253393	-0.0243812837423803	-0.00600587096376262	0.0361383305586571	-0.0353406892109663	-0.0494893769725244	0.0352781821876421	0.00951899975312743	-0.0296918222192556	-0.00783859706818186	-0.0404992609493646	-0.00732915365484847	0.0104357102373674	-0.0512376688621066	-0.0307129391790267
MT1E	0.0136767221618554	-0.0173334997298001	0.00727017090762313	0.00763322942260132	0.0261667624891249	-0.00583662870327352	-0.027015446832543	-0.00470545740418658	-0.0287836301689139	-0.04728371589578	-0.0294099525950744	0.00454207209206596	0.0327419441724203	-0.0388448928931337	-0.0522527558485214	-0.00821314348073957	0.0181360956650104	0.00837334165891202	0.0338838429907436	0.0142827467105017	-0.00119994631421497	-0.0194605911362924	0.0128030070937389	-0.090210197810671	-0.0238811806532923	0.067690949498139	0.0253578645145055	-0.00138721835700109	0.0320024222230446	-0.029822271628567	0.0222747486305945	0.0382609590323407	0.0215940602456743	-0.0449467261373814	0.0170402329919621	0.000574864054993799	-0.0175876487898505	0.011655710900865	0.0460623810287097	-0.0173258818804746	-0.00569746811646971	0.032976096762925	0.0207176769400465	-0.00324680357766864	-0.0551565974224379	-0.0933230519085682	0.0583995017902289	0.0131816746958672	-0.0187412056958213
AKR1C3	-0.0209404228828097	-0.0214983318180742	-0.0170676375387424	0.00968518384289129	-0.00293695456420864	-0.00658502926306868	-0.0295424541597056	-0.005944286661742	-0.0103848745494884	-0.0204367249365139	-0.0660758035689912	-0.0608520230809359	-0.0326010761298904	-0.0101061862305714	-0.00206305421924589	-0.054670519720065	0.0775251481049416	0.0156773654129914	-0.003479978936959	-0.108517776827513	0.0200025133375003	0.0394117215206251	-0.0931229119983567	-0.0233656350973563	-0.0219511542929976	0.0179150045778017	-0.0498901140298792	-0.0108184504332043	0.0329729720657641	0.0595580208061487	0.0278980964197545	-0.038933361545283	0.0196535966738562	0.0825632483286619	-0.0425471899303822	-0.0397006203150744	-0.0424380844333091	-0.0635199298681385	-0.00963349813503113	0.005553861743916	-0.0369876507079635	-0.0423100180939191	0.096264334791244	0.0514613067940258	-0.0142916632185528	-0.0599920708439731	-0.0265832610429478	-0.0199605279074911	-0.0108287836901047
GREM2	-0.0379582413042735	0.0399653790771031	0.0433772869338928	0.0299083028198909	0.029184094127424	0.034694507975592	0.0215895250252175	0.00813559537095059	0.0137775039844542	-0.01943291168146	-0.0244974668897883	0.0046057529463017	-0.021749971308283	-0.0172555413756988	0.0118974652094321	-0.0366880552472274	-0.0425927899612535	-0.0130422361530467	0.0129456002747986	-0.0106416004197214	0.0232297350536581	0.0195001159409527	0.0186522275546552	0.0420401213367491	0.0539521609320204	0.0329963135134082	-0.0255099151777591	-0.0722247605402148	0.00371751315815582	0.0056183132254687	0.00997100304509528	0.0480692786325741	0.0128063964374491	0.000635261094113644	-0.0262855620717779	0.0501239372975745	-0.00245626225827598	0.00228153407795855	0.0280009254772478	0.028439936690052	0.0149273795305626	-0.00369728964766265	0.00906463472150763	-0.0222757978750484	0.028576290590725	-0.000909029336150794	0.000789091906736979	0.0285092993884048	0.0217124851607217
GAD1	-0.0277634839713667	0.0622515671266859	0.0299030655084124	0.0491150323230687	-0.00994574095842935	0.0265825275107188	-0.00558383583404865	0.00704104770794988	-0.0447991431445169	0.00542594728392724	-0.0110789959256195	-0.00782409731689493	0.0237627537856062	0.00266129997703618	-0.0342963874376157	0.0176643856228472	0.00352692934704283	0.0118868185193489	0.0127224418311981	0.00486217093318118	-0.0150568240570691	-0.00281453071373843	0.0240192377327838	0.0311656597117425	-0.0645541132891908	0.00245338779050742	-0.0188416257637556	0.0249712883694692	-0.0139861610215414	-0.0411899285526612	0.0152900649461986	-0.00756452673423276	0.00578181953059326	-0.0107437906474887	-0.0215882751169414	0.00135579518645469	-0.0332062829728545	0.00688195292502693	-0.0113678255268058	-0.0107261339782577	-0.0287316008557741	-0.00220867079901488	0.023137923948002	-0.00377035097633609	0.0116034080352544	-0.0372039365377469	-0.0364038660866781	0.0129899452307261	-0.0266668676455446
SLC43A1	-0.0458669335278843	0.0119136902946937	-0.00325329081212213	-0.0152711473845036	0.0310193026063925	0.00315123379512576	-0.0188741671863455	-0.040349829146517	0.0184068061118512	-0.0130242193709644	-0.000420360192205427	0.0173986048839901	-0.0194752359458809	0.015613536623611	0.0519548143766591	0.0197266944911982	0.0395359391080242	0.0168177910819908	0.0100091341146335	0.0503803702119839	-0.00569259117972995	0.0133696357242587	0.0199275183435582	0.0151623480779337	0.021544938996976	-0.0017395310374244	0.0214975485955429	-0.00403159767538541	0.0310673397723416	0.0136989003143993	-0.0149455642417226	-0.00665881397185772	-0.0112132846003811	0.0140633064887357	-0.0167667140626277	-0.0335377806105996	-0.00822690664117225	0.00577137080813096	-0.0383116770837418	-0.0338025298214648	6.84537480393388e-05	-0.0386433702033361	-0.0142599547958175	0.0515173456735783	0.00950384447611089	-0.0210843429627611	-0.0153512097910574	0.00148504292811146	-0.00556215979861476
DRC1	-0.0498680467309199	-0.0468006682723464	0.0200375232586396	-0.00658892548236065	-0.009065009739904	-0.0226461900924007	0.00455987527929649	-0.00329370771874759	-0.0348968856169738	0.0183058718934641	-0.00615452162895671	0.00977664274959108	-0.00844565889555397	0.00862166942198858	-0.00840657419607249	-0.00289577010312593	0.0121548955882973	0.00770101742221293	0.0172236009317253	-0.00245726499640432	-0.00119401673230464	0.00711449227654901	0.000280394344896618	0.00225014596787013	0.00326567343503127	-0.0172144663674235	0.00210494533627122	0.0087100148163087	-0.0214328551945171	-0.00781619491273461	0.00156188411604529	0.00118543317000722	0.00432287804113871	0.0430094771074608	0.0179661692255723	0.00217577599077824	0.00672271341455572	-0.00217601479684237	0.0245535435554556	0.0124310191311709	-0.00023280450241177	-0.0115447603865376	0.00456722077636236	-0.00285599570933911	-0.00688332810633691	0.000278122688714711	0.00349775208793687	-0.0124691504978456	0.00631402253205816
MUC4	-0.00855183562644586	-0.0713869179413074	-0.00727179954863305	0.0302985219679676	-0.0253173517526915	-0.00205409791064264	-0.0057879570124245	0.0261607858133414	0.0106836138564132	-0.0302553510811764	0.0451024083351767	-0.0346517541530108	-0.0158918166371936	-0.021803497820245	0.0333960761830103	0.0385383845385667	-0.0571864207046217	-0.0264832268054965	0.00535355460492123	0.00155587335708582	0.013780456694958	-0.0244714376163737	0.0281026673635604	0.023948509511601	-0.0212419162136858	0.0248217099198654	-0.0257673421506276	-0.0429773021063913	0.00826731939971746	-0.0139496236402043	-0.0202463740264348	0.0154953684383742	0.00973368479083413	-0.0192432321953711	-0.0584275939673952	0.0112004192034504	-0.0122457015429497	0.023212982741303	0.0234957540953946	0.0131840665011437	0.0240205371851189	-0.0176174324072904	0.00339682778417621	0.0099153115282834	0.00360096565111867	0.00384479953718916	0.0237806662464819	0.0212487392227275	0.016181689716892
GRIN2D	0.00157551547431829	0.00719105555022843	-0.0349231071231864	0.0175824653701418	0.0168007823411096	0.0315553744561501	-0.000952633382001921	-0.0172766271024205	-0.0167619194664665	-0.0165355540620387	-0.00466264005627502	-0.00260400793741287	-0.0144485172085731	-0.0423579532171809	-0.0342028509157089	0.00671138182251281	0.0228641567876585	0.0311049127445008	0.0117271323492607	-0.0157652422559926	0.0491380470416431	0.0161491406046545	0.00698132372987441	-0.0362290058245348	0.0374784088665953	-0.0584398000659862	0.0201059256675289	0.00518522421367095	-0.0220802975282486	-0.0438193903123499	-0.0545548666163548	0.0475073975431833	0.0504031417343666	-0.0543508258436894	0.0112567914811249	-0.00644555261567836	-0.0501084106478214	0.0167433072626242	0.0342932617503058	0.0103934782304575	0.00196781583693433	-0.0147594696344089	0.0412156753071632	0.0328761902695182	0.0413707680925964	0.066423519962801	0.0550805779687874	0.0749950515854305	-0.0218508537949684
AGR3	-0.0518632724453709	-0.0476609738456623	-0.00633117024201547	-0.00623762076272772	-0.0217413124367478	-0.0261246879508053	0.0162484534097009	0.00574355464462097	-0.012257314104663	0.00802657568631442	0.0048244564111489	-0.00188313404947776	-0.00861055700370207	0.0013744713081813	-0.0232538019544211	0.0257974579416795	0.00854359077974139	0.0117664285862605	0.0111490378808466	-0.0084308933424046	-0.00414332303178995	0.037937811072831	-0.00657076924523508	-0.037242140440872	0.00636461314211758	0.0297588135683359	0.00653536965809488	0.0194144424987075	0.00804542946502191	-0.0211758025538282	0.044251833504802	0.0143999441560671	0.0188451071006243	0.0170123717271796	-0.0111171420990463	-0.0221673061852187	0.0184580006398922	-0.00266021883034872	0.0152558842450137	-0.0259386244142722	0.0122174935023789	-0.00589102725589738	-0.00123946600173683	-0.0289569555729818	-0.0371862222226943	-0.0352419682317203	-0.0435262498498683	-0.000869816981689176	0.0132724326486893
PCSK1N	0.0263470759317606	-0.0519732310328479	0.0467085619082453	0.0224034301745448	0.0100440983767402	0.0258964326299729	-0.00370245048790287	-0.0391283301770616	-0.0261909645646794	0.00546049130316025	-0.0289598632872762	-0.0171009035415851	-0.00790795714556151	-0.00901137519126209	-0.00667894728059321	0.0273862095192564	0.00205307910649628	0.0220063647797089	-0.0126683854854017	-0.00173761293235379	-0.0102938071971485	0.0211621788263867	-0.0343932917095483	-0.0111517878085719	0.0404603937010704	0.0298113123333707	0.028173011077051	0.0158375448073286	-0.0080688896907319	-0.0380049263993589	-0.00392913115910903	-0.0209815550614731	0.0230697436791077	-0.0170972509813953	-0.00769501799112711	0.00104801788565226	-0.0124836202732286	0.010798427584561	-0.0478696957485385	0.0637349932492649	7.0006634641357e-05	0.0403611784822832	0.00216949490787105	-0.00340607291969043	-0.00480940173039831	-0.00531479578904687	-0.0060588169038357	0.00494385869946502	-0.00452468315286036
DMBT1	-0.0395734783678038	0.00683278257824315	0.0104107121241426	0.051375158572883	-0.00611638494896329	0.0144137777004799	0.0204931644661851	0.0360028925606447	-0.0149666316845166	-0.00338838012945092	0.000176882974388883	-0.0380098990011776	-0.0223968181674457	0.0137414818160757	0.0473893180293618	0.0105911441375661	0.000672234367655556	-0.0594117065895485	0.0112491110679378	-0.000191039661407709	0.00523411483231865	0.0326993131587199	0.0143822158599394	-0.0349071928867986	0.00581923937081293	0.0270967133325796	0.00331243402627715	-0.0410602265710522	0.0222004040081655	-0.0255882105924827	-0.0237927139417192	0.0568004172508376	0.0572968720465498	-0.00529482625178087	0.00578882580549933	0.0216666032306439	-0.0197057183817941	-0.0105088307638275	-0.0440263108289619	-0.0235090665481217	0.00239927822502604	0.00986339387938504	-0.00050097861896824	-0.028610266779147	-0.0089048807724104	0.0277526148576701	0.0214524215768714	-0.0386821836241251	-0.023531864522733
CPAMD8	0.0106252399282156	-0.0559091928523549	0.0187582486465951	0.00524215454379473	-0.0228462795867468	0.0169247216801844	-0.0264122663318942	-0.0161073220576205	0.0235992407148418	0.000826574735469173	-0.0390038888485066	-0.0272813453241163	0.0211584674106847	0.0386263995262533	0.000839796732663291	0.037966470099247	-0.00443241240649922	-0.00474596862973295	-0.0363286354256542	0.0293980487860898	0.0569970546482436	-0.0402083612251981	0.00719112498107077	-0.00667997504039423	-0.0512266839251214	0.0188355809901713	0.0138662454108777	0.0265063301847435	-0.0116342248613726	-0.00287234279371075	0.00276512892924808	-0.0174857000926357	-0.0594105729484956	-0.0151642490877022	-0.0208147461533097	0.0144542438742264	-0.0279712798683892	-0.00503415930856248	-0.0210566810692705	0.0136843030198548	-0.059618925170464	0.0458577767227657	0.0598764151578557	-0.0331473262810644	0.011662867840284	0.0190553926297534	0.009800944079843	-0.0309012204846867	-0.0273401360526149
S100A9	0.0158912964144	-0.0165576299795162	-0.0400758683415953	0.0646874523039367	-0.04350753083281	-0.00285011975821484	-0.0653323473415464	0.0232323598630413	-0.0304372576719446	-0.00847215016210831	-0.0617393948044134	-0.036772164214162	0.0105483683972312	0.00419934224698561	0.00193166661542694	0.0253058888879227	0.029099734248432	-0.0491617133797169	-0.0638666462450749	0.039021020318253	0.0381692249673093	0.0262967793897574	0.0572777245081538	0.032870366738684	0.00648158626956627	-0.00308889951722866	0.0192668878145246	-0.0550258865978526	0.00689292448649871	0.0863979834243973	-0.00441717784718179	0.0162471128441492	-0.0276886297654383	0.0411584112417475	0.0334229038201113	0.032508887224074	0.0475089420648661	0.00748046559845311	0.00483860392004319	0.0593520288580487	-0.0601677103714195	0.0271560083226728	-0.0264687818097577	-0.0490930273765886	0.0452661398332422	-0.0158666655521837	0.0271229450334492	0.0200363583921089	0.0204713449975197
CCDC78	-0.0576075833558403	-0.0453244341051492	0.00864586569624008	-0.0218921693809582	0.0157758917941803	-0.0151408889014685	-0.00677214486443114	-0.0295382961582814	-0.0433946988151429	0.00776430074804098	-0.0277509937644014	0.00244847925027084	0.0223046044488315	-0.0183541846968676	-0.00471149516459216	-0.0155773617892807	-0.0124540115301986	0.000349311729189	0.00518484138093823	0.00311629771922464	0.00834391196839119	-0.00175134405264637	0.0165651068702565	0.0191974246605404	0.00429435525887833	-0.00607804161617609	-0.0202173932225092	-0.00167770279261266	0.000259920593680192	0.0117337606210487	-0.000158310896700106	0.0272099955264373	0.00670187648984231	-0.00223737506265465	-0.0105106490397837	0.0300135047161272	-0.00764938730865535	0.00822030432957724	-0.00161512544997998	0.00979341654914358	0.0089443080827	-0.00645723400984808	-0.0252804748909294	-0.00766692572436979	-0.00516608292952974	-0.00251250451171884	0.0235576484089372	0.00278626193113725	0.000876766302776732
ITM2C	0.0345063924909752	-0.0503143176891151	0.0284107563373934	0.00924368121976536	-0.0212812637481159	-0.00526305402288508	0.0119443136925964	-0.0095533611662242	9.63720421052802e-05	-0.0111906868846705	-0.0129859900621321	0.00666197879718154	-0.0485122309679016	0.0337156210836514	0.0286450414987477	0.0580054395457699	0.00994580114690878	0.0365710691186036	-0.0427179651331978	-0.0175271305289527	-0.028508968817687	0.0293525912167959	0.0357355816769024	-0.00975589784592396	-0.0116731440159297	0.0227495351026077	0.0195794709608011	-0.0110563496543593	-0.0161328802762002	0.0177846593980949	0.00151888425018359	0.0178153778932498	0.00785983462921436	-0.00213413219310387	0.0151801770616089	-0.00612377067830209	-0.00868212054030545	0.0185828175172372	-0.020834359462605	-0.0320036410699891	-0.0170709711871011	-0.00729211652350912	0.0404529872613997	0.00252837209276597	-0.0237936289079529	-0.0323735475878883	0.00160519988159186	-0.0346524577219767	-0.00815412224659155
PIFO	-0.0565150026175819	-0.0452797000977601	0.0194225403473258	-0.0105217367130368	-0.0129430958700317	-0.0209425596805997	0.00782931405040938	-0.00612856186173621	-0.0276246141936155	0.0170260701023151	-0.0041164613876028	0.0073934642238965	-0.011116330661231	-0.00219786020802848	-0.0269928444907974	-0.0090494693329954	0.0102266920337755	0.00395723315882251	0.0193842674554158	-0.00757198593867035	-0.00695980026894304	0.0165178971969056	7.56449719329773e-05	-0.000384419915455254	0.0095118157898441	-0.0180087912620973	-0.0128202767808111	0.00983001625031358	-0.00619269816645839	-0.0137060795199234	0.0168065428266142	0.00449641713016615	-0.0254939263805088	0.0312747626672643	0.00376361919707493	0.0038220839418666	0.0184680985591832	0.0190732980468245	0.0162152020716735	-0.00377123203467646	0.0101918352785917	0.00754333169014202	0.0130923999013387	-0.0163177467182315	-0.00787588414811582	-0.00331809728071582	-0.00189559751557627	-0.0250545507271541	0.0129280897510433
ALPL	-0.0209300566155432	-0.0188672262808792	0.0444154121254659	0.0128474145846054	-0.0116706131238393	0.0257726469918029	-0.00903546454674889	0.0177967891409184	-0.003744405154119	-0.0650663471939659	-0.0133958124160387	0.0512039517359922	0.000756722888687458	-0.0251566924608664	0.0401374436578711	0.00718854326983688	0.0308844432422917	0.00959799457128233	0.0124501071846482	0.00889954966566454	0.0325224586361585	0.00285344953257218	-0.0219384164989758	0.00224866008469449	0.00433391625693797	0.00391427752664108	-0.0157084491941126	0.00494689219257916	0.0344982523813551	0.016130866152864	0.0231618410024208	-0.0210572658078945	0.00675011870867471	-0.043716999027773	-0.00919123303421832	-0.0477321483596687	0.0202715595732438	0.0736999254066879	0.0546760550017421	-0.0758228821390728	0.00845695487081371	-0.0569879213578746	-0.0373642821264323	0.0953986549933936	0.0256995782023293	0.0713519084296772	-0.00713691956453805	0.0429715831039669	0.0680015614673582
C5orf49	-0.0525377976902123	-0.0564220249727549	0.0214429329715245	-0.00995935542755304	-0.00565412759429063	-0.0276930013558867	0.000886293101212298	-0.016120210268774	-0.0289191226417978	0.0187824998839679	-0.00889742448428717	0.0143422162687737	-0.00323394456952238	-0.000634239070728861	-0.019259227274423	-0.00956862255797782	0.0125136717049106	0.00648551185614828	0.0123819432869308	-0.00161475560829207	0.00228796352428629	-0.00149648898078404	0.000251672045139754	0.000181688924717044	0.00697349881183633	0.000458700696558467	-0.00363529860249553	0.011844886028036	-0.0247150591628638	-0.0127152271910682	0.00461184222342137	-0.00456888027644399	1.04198289237127e-05	0.0344410504744371	0.00630850771246934	0.0182115780701206	0.0215269200398988	0.000907517283442186	0.0114395305224658	0.00399858006895587	0.0259601364181418	-0.00108534298669964	0.00213655315773088	-0.033992904320139	-0.00842139209351957	0.0135441277310703	0.000290690567289222	-0.00437335514704114	0.0120919125821526
LRRC46	-0.0634988252866505	-0.0380800905832578	0.0140785642805582	-0.00762039351851674	-2.60474148063189e-05	-0.0284215267345441	0.00266823934527075	-0.0200047699932983	-0.0370257622147934	0.00770860634419352	-0.0105664157034818	0.0151134142153655	0.0101193869502966	-0.000585411685140968	-0.0130863577748211	-0.00474514857134926	0.00619642885693068	-0.00944369494391846	0.00987067598203749	-0.000995951696353662	-0.000690969601794513	-0.00128090880069011	0.00907267595939611	0.00570905342235179	0.00732404968666735	-0.00246152135974878	-0.00614063064967241	-0.00287328137229985	-0.0044067159038238	0.0203280277106214	0.0056475538008761	-0.00122238165968655	0.00175728343382248	-0.00218002180135532	-0.0012404651909517	0.0177802606499663	0.00201161502305473	0.0138713244837132	0.000295305491904967	-0.00139962098820317	-0.00487508905865019	0.00338082370969413	0.016759135400775	-0.00883857935471377	0.0178460901226464	-0.000469300985019215	0.0103039381669861	0.00794438692590517	0.000653170785899563
DPP10	-0.023386075198909	-0.00553972603999543	0.0426727743145149	-0.00948749421148727	0.0107330669334049	0.0291278879074243	0.0266981552798984	0.0215014665062718	0.030354570384776	-0.00401333030754764	-0.0216636580054662	-0.00569751649953797	-0.022749937000918	-0.0141698698296937	0.00661762832054279	-0.00462300751086923	-0.0293162313619334	-0.00113984681522387	-0.0324483999570445	-0.0133930314976822	0.0434859819256303	0.0165140416281744	-0.0142589945471004	0.0110384882435176	0.0270617881624658	0.00429922470135267	0.0145709298459276	-0.019413433896102	-0.0312907819488083	-0.0257174234379988	0.0142715831273785	-0.00959087693563174	0.0178873042172078	-0.017957241612368	-0.00569370888869426	0.0266703899275678	-0.00535004121409861	0.000151828943558288	-0.0123327511146613	0.0154704187952526	0.0176250015945723	0.0220097857101808	-0.0273585487554593	0.0202569811979323	0.0362719995867233	-0.0315986579424574	-0.0166303206392176	0.0361204249005735	0.0425601101295094
ACSL5	-0.0408695576740546	0.0289630585205727	-0.0154230254709123	0.0497637762316904	0.031509803112007	0.0399342364891977	0.0440389457095648	0.0263250212374215	-0.00702036255563856	-0.0126479793852947	0.0178599710898321	0.023438584406709	-0.00913026139069632	-0.0324630694914206	-0.0165668650551547	-0.032975153409194	-0.0281794290444767	0.00778239699519394	0.0336428397599759	-0.0127220847817975	0.0116781167484088	0.00835133858612561	0.00160871901715538	-0.00214749912954999	0.00404057621218182	0.0425420765819871	-0.0288630807567183	-0.00214297073438185	-0.011629405549896	-0.0097480178162621	0.0504781684408364	0.0230188321692975	-0.0164633491719092	0.0273451793585804	0.0209041708239488	0.0233802720033409	-0.0146782288970954	-0.0236500449225955	0.0137102001252283	0.0365066637760462	-0.000346609762002662	-0.0282085410775618	-0.0122771690593335	0.0254809458106826	0.0121237790462325	-0.0266161752228656	-0.0266968741028532	0.00182817127794568	0.0175562003738546
CDH6	0.0223642976701554	-0.0472228283077698	0.021064931703679	0.0136634165547637	-0.0213130144189502	0.00173419548486968	0.0200612008790316	0.0213977547132381	0.0440444690195485	0.02339791836454	0.0275016828938394	0.0205990104365811	-0.00664967160536153	0.00603039608779579	-0.024507903184133	-0.00012556778192733	0.00145716187948115	0.029881639577414	0.0199223087616655	0.0421094527853602	-0.0368677639234047	0.000910139113234473	-0.0266423854643258	0.0424977440695325	0.0176602624117901	0.0336170733695871	-0.0255950641422599	-0.0158943845016247	-0.0209769856293399	0.0462000850816714	0.0112403957155747	-0.0215796965770621	0.0410420507359336	0.00140051559334017	-0.0453504334529376	-0.0165812203431668	-0.0104065261528131	-0.0874212252830386	0.0298012557915383	-0.0194884411216721	-0.00278654356164254	0.00665668799174989	0.0149849941042645	-0.00970854127303329	0.0123301608782139	0.00431651766441186	-0.0258612922278639	0.0331840095369058	-0.0361481372223732
LDOC1	0.00767795370343783	-0.015045280505396	0.0396058406765896	0.0227364564330716	0.000682131910089628	0.0221839140310354	-0.0146823275351906	-0.0106448868875354	0.0174339825084601	0.0225806729909891	-0.0171785105053085	-0.0244403298378375	-0.001254638766446	0.0173500806699509	0.0140345049886317	0.0040562217736509	0.0253781493885165	-0.00184866494925681	0.00702393726516825	0.0111667448947669	-0.027660800249345	-0.00384712772137664	-0.00763551056323696	-0.0105861791981283	0.0655765643732954	0.0084921623614217	0.0336949500950328	-0.00856066991910823	0.005211950403842	0.0424242065677007	-0.0453414115343061	-0.00342235122205097	0.000133360624177491	0.0420521002888513	-0.00839970210241117	0.0105788675898404	-0.0346736150139768	-0.0472172180274405	-0.015730505900997	0.0128367590667722	0.0748250304401161	0.0309590679562437	0.0251377552330801	-0.0138654185350667	0.0661479428271441	-0.0355301048693272	0.0731099448473968	-0.0262149055525049	0.0173019222525307
CES3	-0.0284806062614574	0.024056317464675	-0.0202782970617626	0.0102086043010331	-0.000524333796903465	0.0399225494732625	0.020102135809589	-0.0328644150873815	-0.00085025126009215	0.0149812993094825	0.00812065321044947	0.030120389575598	-0.0277050402529732	-0.0248444533534116	-0.0306207022598095	-0.0148752975586033	-0.0184633972107153	-0.0154745190002547	-0.0109730953285341	0.00343785292144414	0.073970758164389	0.00929749769078485	0.0187339223981164	-0.0278100630235757	-0.0114158812194296	-0.0402309959423608	-0.033827229250566	-0.0312565570540707	-0.0294693961394639	0.0253623069949478	0.017341732010045	0.0359452267105498	0.0178695872426518	0.0208547807043835	0.0171026407597419	-0.00175581708747595	-0.00334170444982542	-0.0400607192510263	0.0385257993940838	-0.0507947551855386	-0.00767228875569385	0.00826708419698653	0.0118151408615088	0.00965562701794589	0.0428986699419475	0.0376477590700306	-0.0340821899863783	-0.00310358613099435	0.00141503544287027
CFAP77	-0.0516570926459151	-0.0447954883293638	0.024274394629403	-0.0119971140085692	-0.0059019082749662	-0.0370603335731026	0.000128995274534401	-0.0103261916298858	-0.0382031105700985	0.0168642699768582	-0.0105661692032324	0.0115897323532385	-0.00522330802094819	0.0093097446073769	-0.0072755446549962	-0.00094983192144684	0.002697697698108	0.00111339153097344	-0.00797156913896651	-0.00388277458521853	-0.00206062832555576	0.00545429628103056	0.000395307293601741	0.0156534813548665	0.0120059034496858	-0.0142449693230378	-0.00562439536078178	0.00248102300181793	-0.0087993510950941	-0.00773401633290624	0.0136554364030929	-0.00171415051153949	-0.0114209676236442	0.0132315484819671	-0.00594930454649622	0.0194807011620045	0.027834840196348	0.00862835407942139	-0.000469232007877931	-0.00482361572564427	0.00725849924990252	-0.0266023202882831	0.00751378285741472	-0.00735979538749574	0.015362698566884	0.0108571425766166	0.00669510479156322	-0.00864075765313714	0.0151659884184946
SPATA18	-0.0608074781908688	0.000139755587054254	0.00477245310290688	-0.00545625794357263	-0.0157916636557729	-0.0133405299250874	-0.00819383595457635	0.00577917569638031	-0.00143722397626459	0.016218873938503	-0.00924752160639387	-0.00391390788713693	0.0146717743179012	-0.0112700666244525	8.2904919907381e-05	0.00130470382907738	-0.0247899759066365	-0.00945250475516175	-0.00547603629810241	-0.0155928560752735	0.000600724456605793	-0.00747640039038967	-0.0134899086075432	-0.0207879386009278	-0.010452592139347	-0.00962537905406961	-0.0093980761182112	0.0136883389814196	-0.0101082365111287	-0.0132147798934813	-0.00509002269848473	0.00729229737037136	-0.020628452402995	-0.00791305402550994	0.00171446840907453	0.0114085052208196	0.0143368849368823	0.00809261377966984	-0.008430220074807	-0.00114410820697633	-0.0129764527089149	0.00366857671322108	0.00322695109089586	0.00954427719057928	-0.0196717088813515	0.00220881109053579	0.0128735117285701	-0.00382702133730079	0.00570781049903109
JSRP1	-0.00798588492956692	0.00677957860408732	-0.0330413116074793	0.00946191404122296	0.0178091079878935	0.0196268054950109	-0.00566455640986337	-0.0301465946161361	-0.0126964594511318	-0.0292261183367831	-0.050294037117884	0.0401086928454602	-0.0432207582011776	-0.0364040991994023	-0.0452386812350136	-0.00218215792121405	0.0117596702605046	0.0335932432295545	0.0223137391504808	-0.0021738247964557	0.0250875376170065	0.0404291019798639	-0.0177917767669808	0.0259847025593107	0.043427217575682	0.00141728952287227	-0.00510366449924755	-0.00670579263056642	-0.0100990832531926	-0.00243613393475581	-0.000194226498209858	0.0582741876810419	0.00875680724097037	-0.0209605610163282	-0.00937988571926037	0.0316706788738219	0.00554637169669538	-0.0475034842432866	0.00577988217387545	-0.000438108196281882	-0.0602805464978442	-0.0250719739258734	0.00954455164542675	-0.0256239779786062	-0.0400600299067076	0.000865929743196466	0.0395178722527559	0.00276000494902902	0.00224382897943421
CXCL1	-0.0130152834516207	-0.0333826951958795	-0.0219206805831471	0.0326463082826252	-0.0259468162797958	-0.0223895532926565	-0.0249688422503533	0.0408267663299333	0.000661360170259062	-0.013608653144709	-0.0187370323625172	-0.0464856615593144	0.016547224769424	0.0222368008635629	-0.027941827774816	0.0240299371108703	0.00889224992631688	-0.0174999562230381	0.0299392812342115	0.0238435291652188	-0.00470732733716551	-0.0446759431313652	-0.0436221066594235	0.0426992172651631	-0.0133249824082121	0.000576671819564506	0.0571337289201971	-0.0371249838429206	0.0386682029333758	-0.03648253948957	-0.00759608624710353	0.00693655123428806	-0.00800735737527914	0.0751281613466457	0.0201998712149928	-0.0176172111135644	-0.0188289210825724	-0.0295151152776611	0.000354781231389287	0.0226019391314199	-0.0291711984691368	0.00464077181466323	-0.0180918783653683	-0.0379681678946484	0.0372008431288452	0.0171631594067575	-0.0258927642391659	0.0115990636810292	-0.0168441334107153
SCGB3A1	-0.0408793322148759	0.0183644435038029	-0.00758630849258432	0.0186486381769397	0.00269260412384514	0.0316272261895319	-0.0269684267318389	-0.0631616173593119	0.0196830977385978	0.0611452061745729	0.0783552388832291	0.00885098587583207	0.0224745908638236	0.0315772342444858	-0.0524183339886026	0.00150505517764324	-0.0402284602233162	0.0210947622417253	-0.0364964413305829	0.0721484813710537	-0.00262501215117434	-0.0279002946811485	-0.0170693655135665	-0.0242278931437682	0.0472754712960026	0.0272707964355346	0.00973266912100737	0.0398042692602692	-0.0655351833420103	0.0310870864817379	-0.0213515497509722	-0.0222283273344924	-0.0293065458081616	0.0216495175452641	-0.020356265271431	-0.0382073244376771	0.0112810579084907	0.0840731953894417	-0.0209671477288733	-0.0251341274757037	0.00499512667755885	-0.0146719176946265	0.0197039017341189	-0.040817426649101	-0.0527552754966842	0.0305590419436913	-0.0397766412302669	0.0648623435384133	0.0246914470629249
MYH11	-0.00466308552767897	0.0128812017044224	0.0206240630013702	0.0478859302244959	0.0287120807960691	-0.0598136058141259	-0.0376246370546965	-0.0651112270201175	0.0721490598228227	0.0151985891579949	0.00202002896624554	0.00223132206186414	-0.00691613049768809	-0.0417375193018379	-0.044459385628953	0.0120267650503981	0.034566365803821	-0.0855872991595141	0.0260120737655825	-0.0788112317857091	-0.00810516400711542	0.0053381557809574	0.0610594612924516	0.0318756695761351	0.0131377186408335	-0.0215183329680338	-0.0680879388906213	0.0158258610550545	0.00113096891713686	-0.0425558272854899	0.0263266352717756	-0.000806192734327205	-0.0320598438234724	-0.0216942646941622	0.00391959313126039	0.0115990551006536	-0.0453048096100429	-0.00596201830150904	-0.0246796691570804	0.00742425404909502	0.0239817141070955	0.0234309912039371	0.015729979788442	-0.0123830681258351	0.0182723464838962	0.000388790204162785	-0.0226024713737677	0.0481651005156546	-0.0172214701803202
ANO1	-0.0464252455366857	0.0156901229269668	0.00474062449950803	-2.40869048879489e-05	0.00273654520135695	0.0286299825059929	-0.0217572333727865	-0.00812438289895479	0.0552708799899708	0.00457087066197602	-0.00275870422996941	0.0157611734779408	-0.0155824158017245	0.0243080533821484	0.0242060879044585	-0.019497285344	0.00353410169994708	0.0185866878955919	-0.0333467969787755	0.0383525373137222	-0.00410769957203706	-0.0316070876546445	0.0336936842198468	0.00156180410909684	-0.000373425275740429	-0.0541166727039857	0.0249914694221729	0.0602259012408041	0.0448012165893653	-0.000609964989817482	0.0132230549050883	-0.0188244396764557	-0.00584594523552484	0.0261204280140495	0.000685718294226193	0.0215989000065518	-0.0314804683973708	0.0016664091505672	0.00419196744643337	0.0255557097505204	-0.00367808754008383	0.00393830523541394	0.00849480053033972	-0.0407826333812797	-0.0452556596155054	0.0265110064711332	0.0237062468025629	0.0155589169013548	0.0207677542397119
ARMC3	-0.0537296737531703	-0.035962816077903	0.0197666678975263	-0.00940635458887552	-0.0197237784545231	-0.0226996211504242	0.01159798667843	0.0143596961058973	-0.0171248704205601	0.0142120723049757	-0.00972264345689606	0.0165613112945139	0.00602616332606332	0.00512315150489884	-0.0209411757963035	-0.00144978119372401	0.018604067306456	0.00533609232143554	0.0306329204132338	-0.0244099150742806	0.00227647155029341	-0.00340082269718047	0.00391074254358844	8.24395214835286e-05	0.0101715898364602	-0.0171024913245869	-0.0279030379796321	0.00785689124809148	0.0142810878457028	-0.042587286090344	7.87203024580989e-05	-0.00466384086193219	0.00322858324743334	0.0418697593909903	0.0217425280023144	-0.00397916016760699	0.0206635104063274	-0.016925048094994	0.012861384765748	-0.00457031737334858	-0.0106818335083523	-0.022762372380463	0.0180797592927925	-0.010382075717255	-0.0048349736578658	0.0128586794503487	0.00461564824024408	-0.00903705864784089	0.0121526045409744
SLC25A35	-0.0514433326787234	0.016438833756988	0.000619812651641107	0.024748833334427	0.0338507404417884	0.0321473273047994	0.0221043656950573	-0.0182215657621231	-0.0197056943962986	-0.0306703279589977	-0.00848919055594694	-0.00112066841930461	0.002859971514767	0.00503493245275221	-0.00116607960046276	-0.00225083548948562	0.0106574239901671	-0.0206541968134703	-0.0108068824179433	0.0298871859169323	0.0197727838969936	-0.00970055722307283	0.0116734694876987	0.032609446643617	-0.0290368393007476	-0.0129700319013097	-0.011252651127372	-0.00994470350637555	0.0255656153501069	-0.0298351822615864	0.00962983456137526	0.0207796437466736	-0.0211126659091906	-0.0195308379024079	0.00812303366402995	0.0226975216596788	-0.0165682127614872	-0.00578220202095945	0.0299514716475709	-0.00935536616339187	0.0166967428346686	-0.00527505770124672	0.037923349195735	-0.00757724239517652	0.0328068398477527	0.00804740648628928	0.00306279608030402	-0.00213716128001312	0.0171426994212327
SLPI	-0.0263548155328852	-0.0466994236005378	-0.0550896533903079	0.0346376529520059	-0.0432527844496037	0.0463809003309006	-0.0675512156394608	0.0107382790013832	0.0384960121018101	0.00940606693056742	-0.00313074461503003	0.00917069240497112	0.0409690063065861	0.0241614551642538	-0.00823612149702732	-0.00758175651511703	0.0322513527848397	-0.0132827242504038	-0.0163882514828909	0.0351361825616767	-0.0155441022608872	-0.025295068057664	0.0276741812683352	0.0219396729022368	0.0133873948649434	0.0347809282972464	-0.0234408157010761	0.03146616407819	-0.108639870852703	0.0119732815446735	0.0285556903516795	-0.0488372477796446	0.0354788233714116	-0.0233494857166784	-0.0289770049048277	0.0471867030917331	-0.0145612690691786	0.00340618930572239	0.0354228156279061	0.0727666964708699	-0.0134079459758973	-0.0181832639501248	-0.00354462613691296	0.0180131438948479	0.036936211772357	-0.0595989154667016	-0.0418948718477841	0.0203259109672068	-0.0368113908276251
C1orf186	-0.0355266975837598	-0.0304159956262174	-0.0118882853927683	0.0239692819974674	0.0210116241904192	0.0530145213348711	0.0527990174184604	0.00530903168169012	0.0347002561483952	-0.0314843034174354	-0.00844642865402672	0.00584124668389311	0.0482153916385903	-0.0263727199677828	-0.0455222634279778	-0.0191445857548611	-0.0139123075194517	-0.00258892844639897	0.0112873341040096	0.0283447824820083	-0.0310588789426656	0.022997010643883	-0.0204150244829301	0.0417928572491052	-0.0152822530548605	-0.0398602957738969	0.000690658178808109	-0.0212051764573287	0.0109999590663078	-0.00438041968887597	-0.0545284041869588	-0.022804395267105	0.00179936802584563	0.0784758743889759	0.0150481497022533	0.022158293009423	-0.0246343712896019	-0.0611569357044991	0.0122188974895379	0.00464722699401245	0.00501448428452019	-0.0661537430790119	0.013561292469516	-0.0339223665221328	0.0165245501745883	-0.0101105316727459	0.0220938893414346	0.00969741299269911	-0.036059811409625
ASS1	0.0235552945845981	-0.0593646771495187	-0.0199805598432399	0.0188078210914669	-0.0073795751975172	0.0442534821790965	-0.0420832208090362	0.0281528100667649	0.0234099780755626	-0.00327980030659514	-0.00906636362181917	-0.022904713200692	-0.0203232696863118	-0.0101523771901063	-0.000105408553063732	-0.00621009077907843	-0.0126315204501763	-0.0530000949991494	-0.00712604750455552	0.000998163737412169	-0.0322294318040132	0.0633398215305145	0.021636435896757	0.0668247088648918	-0.00898794351142674	0.0254478836249329	-0.00191059082494025	-0.0109601781124864	-0.0146736150752908	0.0181828416647687	-0.00311591039242236	-0.0304969245321226	0.0247677218360348	0.0400217013447597	0.0272482718069861	-0.034903842915722	-0.00170788762547806	-0.0196583057273867	0.0288771026960372	-0.0258632506676867	0.0129229559529207	-0.0205053306414428	0.0208617330008734	-0.0272262307556783	-0.0178567741096833	-0.0221513712267318	-0.00571981705592751	-0.00959934186583547	-0.0032201518618381
BEX5	-0.0156233490191034	0.0619462636894848	0.0150062747768162	0.00835338622132998	-0.00673542378344723	0.035197434436343	0.0159606751024896	-0.0243265897817202	0.0187382882498147	0.0133762875957012	-0.00454123038906341	0.0622686068794568	-0.0421288540122017	-0.044331989689971	-0.0216148021375089	-0.00894962950369561	0.00954770834457864	0.0281202064484221	-0.00349084962057407	-0.00362490713643089	0.0456457591727406	0.0216685993219624	0.0097910507837802	0.0362979412657515	0.0802175603124281	-0.0134501467270352	-0.0151099222173409	-0.0262853716508375	-0.0353129451459084	0.0226569727874712	0.00154084194561228	-0.00453187309102254	-0.0147930406563399	-0.0402924371741892	-0.0159334384952409	0.0179969088562378	-0.0121146660332512	0.0482859572393224	0.0101451576210843	0.0562625230679257	-0.0027454862357048	0.0317193814404682	0.0380957277559447	-0.0376252110489351	-0.0099731056710376	-0.0243566855541993	-0.0336303076380801	-0.00795334601664989	0.0159695086740678
RP11-467J12.4	-0.0462635605139804	-0.0532937436802348	0.00715786844922079	-0.00663239599095714	-0.0187448821292668	-0.0470950316257581	-0.00995216909289681	0.00477539370921598	-0.0246026340229452	0.00125118862406279	0.00266633245882915	-0.0100577130995421	0.00926843545583078	0.0229844542255132	-0.0136267331815488	-0.00182380985934822	-0.00613711102738408	0.00185439807987342	0.00229486036117695	0.00194145295831296	-0.0074796690500287	0.0200494476125053	0.0190929894157892	-0.0100604731325135	0.00579320790393583	-0.0155559544671176	-0.0258879321614952	-0.0157737868431629	-0.00908060253592651	0.0151881324891713	-0.0120456779469012	0.0168028099646142	-0.013340882266463	-0.0137057221440193	0.0344458558190249	-0.0358380325903712	0.00294272732519579	0.00701667668468952	0.00429062029147185	0.00904981761155292	0.0115509999055369	-0.00721020032205662	0.0199740375977995	-0.0192434506710242	0.00536718437799104	-0.0144505089401647	-0.00768869673532451	-0.00188302969155383	-0.009984964621789
PROM1	-0.012906521807587	-0.00655178672095188	-0.00322688756437477	0.0349018133713892	-0.039429221912077	-0.012981384785943	0.0530863009980097	0.00261319420478452	-0.00392257402256088	0.0210865019317905	-0.0401497817341448	-0.00958530971096495	-0.00251336706197173	0.0228701840209053	-0.0155578965853479	0.00130511769264164	0.0296726193307869	0.0269128794925548	0.018467418294038	-0.000274397306149967	0.0678163428200515	-0.0863823102146519	0.00759414991690039	-0.0116495793234654	-0.0123052693140886	0.0498803291526214	0.0162382492085204	0.0476123412493976	-0.00413369555846519	-0.0311083189160441	-0.0384600640173866	0.00989889489042304	-0.0650158546459739	-0.0146182050414525	-0.0344889590722998	-0.037636711753735	-0.0532340546694512	-0.0100442397682201	0.0125950277359759	0.00699244893590981	-0.0622247097224024	-0.0189283269505114	-0.0470770142409673	-0.00324875004970262	0.0103226841458127	0.0842095697541735	0.00773985062088445	0.020028639954061	0.0679035648647751
LEF1	-0.0284328289727221	0.0402643556003299	0.0499400529708636	0.021429086196632	0.0250857229943986	0.0250191319552894	0.00450638309177322	0.0240427811023972	-0.0105004275292122	-0.0127330457302252	-0.00687927299233831	0.00519064274988827	-0.0171904713109804	-0.00438808412500072	-0.00866277569598616	-0.0162345887973087	-0.0123636090315312	0.0163210357967607	0.0188285152484826	-0.0167322810196813	0.025023475220778	0.0225295378381518	0.0138276253154517	-0.00295320647203546	0.00470795212177807	-0.0423669980662956	-0.0386556296144333	-0.0222904448444596	-0.0314988039406344	-0.0070634414734342	-0.0227485848628486	-0.0382346120730186	0.0207375263813488	0.0228386644197742	-0.00923189589148457	-0.00871567993644018	0.0548022607111272	0.0181680491303854	0.000102595739136449	-0.00936025247652216	0.0018989897602473	-0.0249906345474622	0.00090511897502205	-0.0058862873394767	-0.00616286989891711	0.0239125781902835	-0.0020338912127543	-0.0141469565296167	0.00237712338340257
CPM	-0.0445278633871231	0.00127647179572447	-0.0135741273223686	0.00783686567164534	0.0397027714802321	0.00774200127327968	0.0532556544641138	-0.0157114948634681	0.0208473670534993	-0.047501084137646	-0.00115787894348733	-0.00271367307434527	-0.0085059043097994	0.00944055662674677	0.00999654192276519	-0.0232915685143991	0.0203336200567339	0.0112512770053764	0.000213142602993535	0.0555113314475934	0.0260701037530009	0.00448839042638812	-0.00358826472934626	0.0049128804564528	0.0029031111719128	0.0177385411938248	0.0332242059663271	0.052230475065339	0.0695884082504877	0.0361784360854211	0.0515814793005423	-0.000193114834881001	0.0116711743840011	-0.0412944970064753	-0.00420118763751767	0.0511755767058828	-0.039205760414714	0.0202287818128497	0.0417365894923722	0.0544852451464678	0.0327737358863824	0.00131489127401873	-0.0271792821578011	0.0033058003436249	0.0257447818895867	-0.0128243125302226	-0.0441239391227353	0.0321706961669939	-0.0396305807877494
FBN3	0.0309576334270585	-0.0442995824528548	0.0485244305351043	-0.0149541239493266	-0.0313130193647006	0.0139213788574725	0.00600670617525067	-0.0152375655109898	0.00125992347289711	0.0115603107853271	0.0274842637775476	0.00708997139505625	-0.0298070278790086	0.0278461306212305	-0.0103025630450116	0.0200496150951461	-0.0485068027126884	0.0224514855513413	-0.00015249182690353	0.00607917099322994	0.0143767128080239	-0.0237302174989856	0.0180150299561817	0.00692663999450792	-0.0234183176787175	0.0258510975192664	-0.00679091804828461	-0.00926554353579442	0.0169582361655377	0.00364412211242189	0.0141497382214438	-0.0194295465276036	-0.0358386459550465	0.00691652626371766	0.0426389340946216	-0.0151386824440899	-0.0106237314977005	0.0123165525210344	-0.0183603368033459	-0.0484141837087876	-0.00869763936925475	0.0538681562011178	-0.00526388109334878	-0.0102337430708759	0.017716741944575	-0.020926704127361	-0.0120129465575892	-0.0104982300070005	-0.0189523854410121
CDH2	0.00437757804166661	0.029968886296412	0.0561374105290364	0.0246477732993203	0.00228910128294189	-0.00822452813068661	0.0253608993048823	0.000810606225191652	0.00166557741012625	0.035845980162309	0.0235987525006673	0.0127465165970222	-0.0359126581641884	0.0383921567415825	0.0113209908057803	0.00184668674729214	0.0158809140843294	0.00823432687761057	0.029254807625366	0.0361337601053829	-0.0122586620944728	0.0298653559430576	0.016139974881507	0.027799877736604	0.0221112095285747	0.00990813981066783	-0.0245189828364685	-0.037632640880109	-0.0509648299304396	0.00835665477258796	0.0147985276645337	-0.00283050674996704	0.0725266589840803	0.0198589816850549	-0.0130558171570074	-0.00987036226249214	-0.00247249180609406	0.0188883270116185	0.0548489803109504	0.0285489338796047	-0.00782308177511202	0.0126863171037467	0.00834113776330501	0.0177329828481155	0.0612597423070443	-0.00325108919345498	0.0104295467794798	-0.00119731004387394	0.0377962645876393
GALNT16	-0.01540708130092	0.0269638528104933	0.0372046672548495	0.0391575836779513	-0.0274550055548444	0.0277122567628363	-0.0231389867712173	-0.0111523509752605	-0.013709814533106	0.0183819742294757	-0.0540367815816748	0.0126293564496357	-0.00734379218772942	-0.016680544451752	-0.0204831841307159	0.0141979300713962	-0.00101557916518586	-0.0315886510024998	-0.00714400678332455	0.0313006702662282	0.014691400604725	-0.0275495925101313	0.0403564475342914	0.0140725226797908	0.00897809555476424	-0.0373834813857647	-0.0641685453220891	0.0208422075391993	0.0319567556108942	-0.0307815473374853	-0.0127928610523377	0.00255119691568085	0.0196333694427187	0.0385200602535075	0.0236481206808083	-0.0411737443588039	0.0188920995146812	-0.00393027310245559	0.0139976614487584	-0.00470050179163791	-0.0150730092593174	0.0102060571566636	0.0134297546597013	0.0131694889322625	-0.0216121307465819	-0.0231089365006888	-0.00655957934468744	-0.0222538688209453	0.0090635608427078
ANKRD65	-0.0255085739510867	-0.0368461990144549	0.0259167969605957	-0.00254143007186043	0.00178985913377319	0.0299528300065046	-0.0296158187257241	0.00809842690114321	0.00154163114600373	-0.00713406506709572	0.00516759683691262	-0.000584577510455115	-0.00786035491770801	0.0174154670956254	-0.0374916053662045	-0.00203516922363176	-0.0196401416487136	-0.0286285550812019	0.00982942053570562	0.0397635851655311	-0.00320601038025712	0.0340076435286401	-0.0140447315926642	-0.01374556433496	-0.00583441994421224	-0.0236112494835395	-0.00432098261277152	-0.00780839197120361	0.0145598591886646	-0.0504121392761086	-0.0282992720457721	0.00247027963355137	-0.0263742877062332	0.00210253404778511	-0.0338811661224223	-0.0324794354557311	0.0224004979661517	0.0233752376828385	-0.00296310636731601	-0.0864387191554355	0.0321077388062348	-0.0127604807913689	-0.0630667636889033	-0.0134501414526292	-0.0206319151764041	0.00897369594582691	-0.0310538992959084	0.029228996859866	-0.00319592088659654
C2orf88	-0.0381443975095307	-0.00919081641189843	-0.0158949174850562	0.0133177615512183	0.00442468530786708	-0.0143621900403726	0.048800500240692	0.0485455941785365	0.0349701303149287	-0.0624982867651459	0.00734664589325395	0.0173487709542143	0.0186854785398245	1.31316695948192e-05	-0.0417576196288773	-0.0284432979776834	0.0314680612160765	0.0031276630946864	-0.00394659792508735	0.0418548867630145	-0.0263438451062634	-0.0148625116995981	0.00860008114977868	0.00419573197130026	-0.0397108558673788	-0.00903915161181724	-0.0370845046373041	-0.00236730904575362	-0.00460409387122053	-0.0823807907953145	-0.0234692051791516	0.025183416239643	0.0217366741879544	0.0549605148419954	0.0311870219313152	-0.0219079706979995	0.0165354741828494	-0.00916619020054633	0.0206374503460576	0.0308276201936381	0.0355719740792128	0.0330466080873316	-0.00247149367266387	-0.0119004397509835	0.00595350865830617	-0.0231225112837029	-0.0257903802970774	-0.0176060507318129	0.0247445721582306
B3GALT5	-0.0311034766577788	-0.0155951713576913	-0.0269867886167365	0.000509189162010051	0.0081138733134215	-0.0162892439378254	0.0165126735567595	-0.00936141310665399	0.00798133012771166	-0.0240040320694035	0.0329002142467913	-0.0449448840607211	-0.0557892597717818	-0.019729746134874	-0.0457277268503888	-0.021401760676089	-0.0189974036892562	-0.0245374030201147	-0.0136005540880477	0.0165060097060768	-0.0162621627876244	-0.0376886492573614	0.00453477540330399	0.0263059371291	-0.0126677271798404	-0.00251261855521635	-0.000143182438340752	0.0701059454721949	0.0363537061576408	0.0366537691997973	-0.00921563465551037	-0.0180722664793078	-0.0140110746924852	-0.0195685377750517	0.00833590076251134	0.0214310861379084	0.00239221774463033	-0.0144061619334674	0.0119738510958755	0.036226514501971	-0.00591833807175955	-0.0332786373317536	-0.0164927429932595	0.0239628480016993	-0.0328856889562023	0.0218421327572922	0.0262568527572945	0.000463766464592911	0.00454728338793682
DNAI1	-0.0563288127931103	-0.04755139336587	0.0193819331996247	-0.0126790148535677	-0.00386995558749157	-0.0280265814396834	0.00394470230065113	-0.0104963537906705	-0.029993069566915	0.0166418342842992	-0.00637136288526197	0.000689430102828816	0.00558863830968535	-0.0018792407299969	-0.0032193191172547	-0.0121290719049746	-0.00133589987016028	0.000188088653014223	0.00819812545636473	0.00603624072637339	0.00564343460839317	-0.00866900968889904	0.0125643698185266	0.0127915674013462	-0.0103797506481213	-0.0121259372879192	-0.00671674634376352	-0.00106508715581503	-0.0129335692493038	0.0163336184794246	0.00634561242380232	0.00555483878840377	-0.010364697810546	0.0031062328438315	0.00794381529003548	0.0114532135141995	-0.00656364788090132	0.0111670358763492	0.008303995565414	-0.0109358646371903	0.010077455846466	0.00172906435017866	0.00591493402777799	0.00746447273784545	-0.000556549595315705	-0.00600361314406775	0.0053124402526923	0.00737161635956394	0.0142980851557279
CLDN1	0.0305156692878711	-0.0340551533477857	-0.0133883942519798	0.0404847946040461	-0.0398854650974612	-0.0333075873686674	0.0226400357785402	0.0175452098432572	-0.00177967294335273	0.0100892575654471	-0.0135472741890858	0.0198007420600858	0.0178067876261248	0.0166397678733326	-0.0060333487961905	-0.0260693307424715	-0.0144956148570263	-0.0120962860931446	-0.000354291832547818	0.00766657194248665	0.00895715105099862	-0.0214404358881219	-0.0168081643763627	-0.02092226412923	0.0351567122884466	0.0187988673450308	-0.0215452949582449	0.0341553508475387	0.0215800751005567	0.00610895801416321	0.00793082416399134	0.0234931333400909	0.0223014091481845	0.00302551299022634	-0.00826291008787879	-0.0079707510637947	-0.0354130283386151	-0.0326103260772854	0.0173561336591807	-0.019477617096944	0.0483526115508081	0.0037586148247984	0.000264508875735112	-0.00689108710879222	-0.0143578922954667	0.0317385715761208	-0.00355481365657512	0.0291357598756546	-0.00837017060857974
KCP	0.0151687376010049	-0.0479106178394307	-0.0234733151685738	0.0133968770877187	-0.0106225525559728	0.0130914595120064	0.0455284609549424	-0.0268625174142263	-0.00569491834303553	-0.0118811948595677	0.00985313429544478	-0.0217974552981943	-0.0240764656630564	-0.00161628016116698	-0.004638063818167	0.0138922742535541	-0.0245979827386048	0.0216047583022841	-0.0266480162553367	0.0110621199503846	0.030457291585679	0.00656349546558746	0.0180337190852638	0.0188643799751971	-0.0339850337465875	-0.003186727445591	0.0363042448312931	0.00128291106206671	0.00743422273161955	-0.0224229904096772	-0.0208885293157458	0.00219550027746013	0.00622361252977514	0.0128303694438246	-0.0299293770593825	-0.0414164300798207	0.0354501970147314	-0.00601794719311654	-0.0128247127939785	0.00503686936139229	0.0398014686213427	0.00585217530549995	-0.0247391168072954	0.0178214565144752	-0.0223577259757233	0.0300831575456073	-0.0295190111286625	0.0458074060562982	0.031697688037162
MX1	0.0130547148380261	-0.0435589793712481	-0.00137304954721617	0.013275522872997	0.036653903482454	0.0389017938958103	-0.015304202390521	0.058197617834271	-0.00974001435034151	0.0122198571568991	-0.0226953169037309	-0.0031697319881401	-0.0647266371524973	-0.0746696975196345	-0.0050319849808861	0.0549711250910597	0.032559559682481	0.0184766781847638	0.0731928005900467	0.0256447826537754	-0.0386318227199783	-0.0239305383725205	0.0391426025015369	-0.0413981761364149	-0.0318426040415174	-0.0135773682652066	-0.0307702623654042	0.0167269606454989	-0.00702079904507971	0.0451804275087242	-0.0259769178485267	-0.0446545024424334	-0.0306535626970503	-0.0207219826676934	-0.00875213719369008	0.0235050955570852	0.00806488681930092	-0.0108400337550429	0.00435528623614734	-0.0139377068407613	0.00540651977704958	-0.000899899380239626	0.00798260731928455	-0.0150345344723347	-0.00829491248348274	0.0143754574883727	0.00990160586601902	0.0196964603175649	0.0110351231053814
GPX3	0.0184767192693276	-0.0289128322513218	-0.0250528669911478	0.0358291680911662	-0.00235231723661078	0.0361593048565218	-0.00815380551868316	-0.0449097507195534	-9.05851456926089e-05	0.046628296902389	-0.0587005075775149	-7.8142895374796e-05	0.027313415789029	0.050670396949612	0.0241225911801185	-0.0540576381617418	0.04330606154301	0.0462215533335615	-0.00727179607798446	0.0135387402303005	0.0353255590210361	-0.0349607240792082	-0.0307522162000034	0.0100537055356241	0.0545453753160042	0.0228286468486847	-0.0501467182655532	-0.0307691410106267	-0.0322451675687979	0.029910364535732	-0.0705983406544174	-0.00963962117566544	0.0079126791595081	-0.00154086047618943	-0.0328357777681194	-0.00146782030224382	-0.0298926941390853	-0.00285527957297299	0.01456933739569	0.020178513861344	-0.0270292262862805	0.00473724267909118	-0.00674467179276073	-0.0502530042831951	0.00381293734654413	0.0114812512093987	-0.0245852113013217	-0.0162433815028011	-0.00822238506405998
ALDH1A1	-0.00851019688133303	0.00832576238360609	0.0158494410409183	0.0354961178324838	0.00337388689136738	-0.0231030034691798	0.0354334525655685	0.00767256487579371	-0.00388286182034048	0.0155498947832716	0.00941339285575083	-0.034314129164203	-0.0471204017092641	-0.0101866948340202	0.0169055849837119	0.0241836642468861	0.0139138270770838	0.0526550597659646	0.00179380447455051	-0.025384985642099	0.0766227986532706	0.0278099262400046	-0.0101143864058941	0.0239273402573965	-0.0400132720307718	0.0523313015674272	-0.0588958321974153	0.00988660414940106	0.00967598422954366	-0.0235453308133592	0.0519337289936171	-0.0411503086851604	0.00487143254174591	-0.0425430879114874	-0.0542316724326568	-0.028074964473792	0.0482270312291817	0.0341890525521005	0.0438124863007888	0.0112391032011648	0.0237718420935716	0.0876045268136706	0.0378313291393924	0.0289485033210522	0.00378532292872767	0.0125746587816157	0.00638918592400001	-0.0154408898736022	-0.0182309469945849
ENPP3	-0.0342170088333804	0.029141900102078	0.0109854784410125	0.0256904718382804	-0.00165691543915587	0.0061661312287523	-0.0250126111206894	0.0122631670376016	0.0149223010557641	0.0118227519116304	0.0128775301615609	-0.0275967840525834	0.0507444270486468	-0.019320948833058	0.0203947048390414	0.000303735612352625	0.026774679762237	0.0719464022797309	0.0113356837327524	0.0475906817146166	-0.0751716734596362	-0.00526105578619792	0.0377455107827299	0.00480420746432377	0.00647754479975965	0.0252927270634249	-0.0335857146900076	-0.021444392659532	0.0353612845178256	-0.0495968108299739	0.0325042636893114	0.0384747275087483	0.0177592203750226	0.00570481047039786	-0.0277869002598755	0.0357641949115082	-0.00507636589713595	0.0166619297856715	-0.0326549670255257	-0.0129224477815871	-0.0619689314921677	-0.121111207760758	0.0433065256707449	0.0537354269800151	0.0301551118879589	0.0148192009036656	0.0988725415388395	0.00450623921011916	-0.0219458249523452
KRT6A	0.00183938439886104	0.0171046989246499	0.0003678294447188	0.0547627377894381	-0.0647673696663329	-0.0159759643963439	-0.0686060484161757	0.0399390589496989	-0.0473499559813883	-0.0497282983991426	0.0120672247073043	-0.0178360189755423	0.0322116746008666	-0.0925415389152491	0.0165462538681439	-0.0189369584547669	-0.00476168998133822	-0.0420971206810529	-0.048852882914949	0.0331181407497605	-0.0277520503530383	0.0489682000249362	0.00851004247056798	0.0269746904259073	0.000934958658342009	0.0247724260778052	-0.0285662046295097	-0.042163977991393	0.0403105510841725	0.0991950492925862	-0.00111594101537686	-0.00219364778187599	-0.0244245050540536	-0.0202437703749961	0.0312555608139816	0.00811481230248907	-0.0205971380809806	0.0306396564141456	0.0339934304672876	0.105877468953132	-0.0218385867006054	0.0245363690219778	-0.0350309018995804	-0.051015495808114	0.0477320731746072	-0.00508717518039474	0.0360262127629034	-0.0388818229722658	0.0487750680230852
FAM166B	-0.0572262468065348	-0.0416390232953004	0.0148871300408952	-0.0100952809561876	0.000101232170119131	-0.0232105455155739	0.003243533212374	-0.0129664117496567	-0.0331796923835166	0.0183313906442586	-0.0144605374772136	0.0203882718464048	0.0119079786235827	0.00153805464439487	-0.00679228713483393	-0.00300290590179598	-0.010624608752306	-0.00198451122166132	0.00532912546125764	-0.00316194933547197	0.00511717421309087	0.024853403768511	0.0127211279213533	-0.00938719033743087	0.00270697317715622	-0.0122547530800559	0.00131767993734294	-0.00452341957296047	-0.00343631744853479	0.0199841943644012	-0.00442380212944357	0.00668206676140841	0.0035738311812186	-0.00833251984937164	0.0111914682601742	0.00317203683707094	0.00580607684189926	0.0185476595936859	0.0155990070969632	-0.00331397481823049	0.000348899054056375	0.00231054987102236	-0.00493886148419438	-0.00680930359160536	0.0158041279719687	0.00922889095753763	-0.00313912452800466	0.00971402760825729	-0.00676596808251365
MYRF	0.0103207135037169	-0.0320650050631674	-0.0398708088181906	0.0196989972946846	0.00258794090963347	0.0121525788024281	0.0632945545124095	-0.0190629798773462	-0.00592200717954899	-0.0357363485512724	0.0466110121464911	0.0108756596819741	-0.0655652443532241	-0.0146037631817987	0.0115668582205311	-0.00974277559904337	-0.0253713857463162	-0.0456038545825126	0.00882168042500731	0.00337212315828008	-0.00902625564570589	0.0143482444626604	-0.00570566717145906	0.0413585600166191	-0.00556196349447533	-0.0510749891263055	0.00873946329874988	0.00433231797131553	-0.0213099462440983	0.0128571813981911	0.0110241946825338	-0.00738257993758184	0.0327266723954319	0.000687146078851315	0.0278502265200931	0.00804461454342325	-0.0197641273837578	0.0325224682970849	0.0396953598642562	-0.00290733709741457	0.000334834269059846	-0.0249073446104461	-0.00639958357206483	0.0613430813569426	0.0178795609849618	-0.00304462384009083	-0.00975999967231195	0.0206098304262424	0.038937581930521
KIF12	-0.0160136723955108	-0.0211353218386702	-0.0487140862467762	0.0271888240479	0.0049528968970542	0.0297748323537069	0.0929712406587986	-0.0648158903349054	0.0127606731721226	0.00310484706938022	0.0281092586990957	0.0205718269427879	-0.0256194564904237	0.00657897832861363	-0.0344492587533228	-0.00140257198785418	-0.017075428457232	-0.00612883402417092	-0.0162965907208813	0.010146934734514	0.00208880161565298	-0.0164692035055853	0.0135385215458273	0.0323320228792838	-0.0329492929030802	0.0091145315488335	0.00714470016689288	0.021892960828543	0.00654971693850273	0.0153190306884609	0.0041586801932263	-0.00660178911239757	0.0102776763879139	-0.0098357755004197	0.025316693377405	-0.00546538861885451	-0.0236908739571827	0.0182042403931576	-0.0038902652551212	0.0281006750987829	-0.0218608313637859	-0.00415436750371845	-0.00795257598132693	0.00031705229586092	0.0607345389313443	-0.0129085591418165	0.00492073079677629	0.00224377327326943	-0.0297437422293405
MLF1	0.0113681173313689	-0.0502513164997099	0.0242525733036737	-0.0121803378141293	-0.00340579460336967	0.0119078763203405	0.00261864828085306	-0.00250936153168138	0.0029020371869479	0.0333889869781206	-0.0122472939645577	-0.0247494894566192	0.0277347422371336	0.0142276471403477	-0.000483293176099239	-0.0144097750269397	0.0307398073454654	0.023932525622316	0.0367158861848093	0.013591414498976	0.0091137693439041	0.00362529105376534	-0.000156393683682539	0.00483651656050581	0.0426855949339857	-0.0192890986699516	0.0182255497677736	-0.0193548449418362	-0.0584548201590021	-0.030099733767603	-0.0238705240373683	-0.0237012153349982	-0.0108264740439659	0.0719005633170391	-7.92144861237721e-05	-0.0198749596861727	0.00797085007981893	0.00935823375232272	0.0353313733143766	-0.035235255563489	0.0250459278478692	0.0256487948795847	0.0173357718271496	-0.00909049765122167	0.00961492162682103	-0.0190053372098746	0.00258100344930231	-0.0503287314700077	-0.0135530800747167
CST1	-0.0258272809270342	0.0504300545475674	0.0241590059222224	0.0757969410845922	0.0205889177669286	0.0527928691657539	0.0332618671973978	0.00906197367954147	-0.0685036262507821	-0.000976366229504131	0.0543077260538572	-0.0124791266004699	0.0323918569221819	-0.0187320050322725	-0.0164909488885856	-0.0373542317655038	0.00458523178250885	0.0470144125590833	-0.0498801448952321	-0.0120051120415033	-0.0239283467822623	0.0426526022740774	0.00601282062120334	0.0258120026128955	0.0443843079311429	-0.00633663679118173	-0.0175799459596737	-0.0383053857625103	0.0267789701264734	-0.0156341855335461	0.0285119876873603	-0.00133363415767882	-0.00322424284749341	0.019099030309023	-0.0246211957005964	0.0382148078648523	-0.0282779767870311	-0.0499686724930638	-0.0302977702693133	-0.0316067943466551	0.0263460294090217	-0.0116693205335363	0.00691240358350419	0.0218787006932107	-0.0150925355615728	0.0576465028537435	-0.0233149441414056	-0.0599177729547775	-0.021989713469935
CFAP45	-0.0536969021705217	-0.0400566065330253	0.0132274873266285	-0.0105608446990727	-0.0143686347262159	-0.0211826000661071	-0.00954701655915923	-0.0124026236877404	-0.0261088880155564	0.0211421408241179	-0.015836409236332	0.0201652371006116	-0.000495718236843921	-0.00493265420097087	-0.0139053685879905	-0.00413444050381656	0.00959557671438346	0.0091915485745938	0.0238640477896408	-0.00443210584451927	-0.000919931113117576	0.00947256295073001	0.0125766787096545	-0.00461269675093705	0.0172410526226388	-0.0324809412586631	-0.0098011916953235	-0.00807516896042653	-0.0164814156486842	-0.00733017696653636	0.00596184108903968	-0.0211012039697041	0.01364614613179	0.0316673025124821	0.015282711871067	0.00931287797213418	0.0128656764649931	0.00691814998299321	0.0169301910858102	-0.00819962671032412	0.000507305557529261	-0.0234730796422194	0.0018199796018774	-0.0108880673088095	-0.00500040162726835	-0.00165556921230049	-0.0113268878400914	-0.00243334194421432	-0.00751110139187159
ROBO2	-0.0334963976709461	0.000578757777573972	0.032409092316458	-0.00461139604765477	-0.00874000603706297	-0.0225999480145377	0.00606169046347314	0.0249822938464162	-0.00103655448580391	-0.0356788929054047	0.00103695881779616	-0.022519349183348	-0.00135170258046931	-0.0401208261110144	-0.0228681078822551	0.0416275049670303	-0.0158480011191091	0.0528461296592929	-0.0199678964527344	-0.0201453919369464	-0.00673506894692864	-0.00857964751166396	-0.0105615755257438	0.00970045115247427	0.0243264600111222	0.0114919237096464	0.0187266695226902	0.013909264810897	-0.00696135175490761	0.00674555359819835	-0.0619909295238452	0.0192409448429721	0.015881692414115	-0.00685590886840131	0.0200175219801744	0.00894781910736721	0.025395776845887	-0.0402949845194561	-0.0169196962158754	0.00666630945364205	0.015352970890536	0.0202828497492019	-0.0158366784035383	0.0453083760345913	-0.0336233727737896	-0.0118416716775676	0.0382014462934269	0.0551591625904065	-0.0225040272356787
DNAAF1	-0.0614824843513191	-0.0331454185164456	0.0182730882413672	-0.00906747810917539	-0.00435373730694416	-0.0261020159592354	0.0121712812459469	-0.0133589676871634	-0.0307250746773318	0.0136703701597959	-0.0140647333134989	0.00878732658358894	0.0279148639607184	-0.00725246456519482	-0.0139076518177537	-0.00303470213131157	-0.0188344369119173	0.0062240992829879	0.0122457942742067	-0.0053881993747699	-0.00137280125828358	-0.00699531389952915	0.0113702869709464	0.0239545649664111	-0.0125885328212478	-0.0129213194135188	-0.0164718239092148	0.000217663619186448	0.00649609208353717	0.0172235529973265	-0.000709881941225035	0.00263131595311732	0.00398529299091858	-0.00737318666826059	0.00930420583240511	0.00997853190767505	-0.00300323380148206	0.00612147090065537	0.0092583415821819	0.0180555783750365	-0.0154821837488119	0.0105026318190229	0.0137749918408271	0.00218595678949233	0.00151965990646854	-0.0105345920098655	0.0199589836768826	-0.00724624900857784	-0.00843789211779037
TRIM29	0.00866670731916542	-0.0405352790991018	-0.00663759577635793	0.0349234502909575	-0.0577356034615711	-0.00814830558726663	-0.0461591761098865	0.00593227988391799	-0.0410544379936647	-0.0131284192714695	0.0289752676523156	-0.0135798845300476	0.0132345792311257	-0.0567182789256129	0.0309284578804637	-0.0191184218620361	-0.015888509806523	-0.0388489229444733	-0.0148572352579538	0.0039178553738031	0.0380513879284236	0.000424745639098038	0.0442991843347448	0.0319914039010003	0.0420189988034295	-0.0127579282204614	-0.0052986715309823	-0.0186378118826674	0.0172279541502245	0.0543374215533912	0.0141719276135589	0.0165150629573466	-0.0113627462902371	-0.012309906596137	0.0141413169261169	-0.00259574879913471	-0.00876387708576369	-0.00411543294766002	-0.0112957583751321	0.0305116403228457	0.00902021309712565	0.000917243347092637	0.013012663135482	-0.024114059479728	-0.00802441683570742	-0.00801814544220571	0.0259910619347473	-0.0401790031261759	0.0377065835914404
SYT13	0.0359653078678078	-0.0353023336333351	0.0150440555889308	-0.00336549605835092	0.000323751379960957	0.0158476810746471	0.0174473620421258	-0.00068310274633475	-5.76230772075395e-05	-0.000673258606987137	0.00673044553561604	-0.0246520914978707	-0.020433679177511	-0.0108947856444732	0.0184313194839706	-0.020530343984005	-0.00719202859102196	0.0255025957437193	0.00110893882606361	-0.00643459530599832	0.0171545995039633	-0.00801019767073263	-0.036982966573586	-0.00303067219848883	0.0581751718121375	-0.0375394746287886	-0.0028770834600855	0.0326551113719857	-0.0463127386090764	-0.00468222787924899	0.0199159424030271	0.00303575407212982	-0.102254640380149	0.0381387902654422	0.0198055978588286	-0.0190295528021465	-0.0294232888405576	-0.00227909289652515	-0.00566198358860757	-0.00835798184778576	0.0104281122123194	0.0138688143128154	-0.0206561186366418	0.0148106637728912	-0.0138772277681047	-0.00345980385366823	0.0208176185725625	0.00771203215549876	-0.00893756367146528
FAM107A	0.0156394086102961	-0.0502774586943079	0.00990580574653858	0.00101834484417386	-0.0320140995559767	0.0149473708825696	-0.0500508798993493	0.0135882444749009	0.0611177413690361	0.0400939261305245	-0.00693037806949031	-0.00649844637792412	0.0154126975512481	-0.0167874358953673	-0.0178706097122486	0.0220335593249247	0.0180060928316383	0.0371117325400737	-0.0457999973542961	-0.0644552306318592	0.0317798074946022	-0.0100554668606132	-0.00345044212100397	0.0257374355367155	-0.0182683322217005	0.0136974512272909	-0.0338767779155523	0.00114998049707014	-0.0405601416063576	-0.0238411098963211	0.0597379951157288	0.0357502890025127	-0.0242064586359843	0.00102266709040138	-0.00895371279129625	0.0340537478851849	-0.0131606487405846	-0.0375587814539208	-0.0164016589236954	0.00120831931503385	0.0256855337463719	-0.0765758726761741	0.0362964347754386	0.0176887509338387	0.000294011079428073	0.000560392441634509	-0.00377266046405617	-0.0310386437630611	-0.00862359517326299
FOXJ1	-0.0512285653715082	-0.0503028489263596	0.000899026290003871	-0.00310934554629621	-0.0098896386719013	-0.00510722325347993	0.0106023251082251	-0.0147377667482565	-0.026828247498363	0.0124383363961971	0.00185644323035076	0.0402812989238658	-0.0188902434789509	0.0238519935926723	-0.032516143116198	-0.020769935384082	0.00668433950177959	0.0199744497577815	0.0426430739053719	-0.0178827735727297	-0.00865381138269954	-0.0105768069654663	0.0302886118780469	-0.00917449993857874	0.00674161403742937	-0.0225488024277687	-0.0204429755468089	-0.00846593119972944	-0.0108290003609252	-0.020520785724504	0.0152354084848781	-0.0290522702938734	0.0323781211835925	0.0632724946551552	0.0367711622850524	0.012018990886776	0.0304360807581775	-0.00566824407937915	0.0229172282166606	-0.00479273628262893	-0.0211322292310811	-0.0149366433071777	-0.000641266494572918	-0.00348640550243718	-0.00178280522122483	0.0155061078095827	-0.0278547543668252	-0.0060382766430961	0.025224683302802
PRSS21	0.0166134405030363	-0.0200891950097449	0.00988063718090378	0.0127218328923888	0.00816215684503158	0.0427498141053445	0.0207386405061844	-0.00302425195005354	-0.0159584155912722	0.0119654843701266	0.0369438373530906	-0.00367887196781829	-0.00919502820269878	0.010377314191621	-0.0126456722830595	-0.0303066766088651	0.00846710145676376	-0.0412787313844869	-0.00518891997755431	0.00490775852827541	0.0355905246073514	-0.0166921630254267	-0.030796744148886	-0.0390473191354288	0.0297179024679571	-0.0464644564776813	0.0331239063968203	0.00936549171357316	0.0107680128686231	0.0336119817769479	0.00787477958024558	0.0546661039788922	0.0193348338054696	0.00788979646228118	0.0298685581871053	-0.00199710994302328	-0.0351069071392392	0.0598268261302195	0.0582004203931967	0.014210506207409	-0.0107705341219206	-0.0623433416718773	-0.0229504444094921	0.0187663710727711	-0.0347209319854095	-0.00557444203106607	0.0458836463451394	0.0466823899027071	-0.0356999191706955
HLA-DRB5	-0.0159185235146627	-0.0159950395937107	-0.0345716722795705	0.0436252588028842	0.0562536622978266	0.0059256446005419	-0.00869841360590271	0.0670187996501075	-0.0177905255058499	0.0488278374868822	-0.0107859749508584	0.0385862202692245	-0.0218595633605955	-0.00102186266286969	0.00377337596495977	-0.00715034160698414	-0.0119049406424739	0.00280651330396398	-0.0259865437222887	-0.0243216111711988	0.00617412149974542	-0.00736326587839795	-0.00605091413869547	0.00995963838018198	-0.021062350889042	-0.000868155901707409	0.0193766844742251	0.0103962138326722	0.00962657224247897	-0.0235251898937942	-0.013716849803045	0.0079788965608636	0.0191451397926965	-0.0262305343717771	-0.00310213708218173	-0.0450482366959413	0.0166945588540847	-0.0161422875855237	-0.00352637889854369	0.0344698067955442	-0.0175841610636784	0.00132035356247624	0.0139865091844259	0.00770052699315409	0.0259578184990514	-0.0500261488070005	0.035292636033909	-0.0243273459659837	-0.0176329504591625
TSPAN8	-0.0348753980211305	0.0319900276280869	-0.0147022108394591	0.0278663567436029	-0.00314992462015058	0.0176609486583506	0.026678408260575	-0.00431095206490906	0.0020240177684271	0.028597155435613	0.0271304371689851	-0.0382711207746137	-0.0378136411818864	0.0302215058135335	-0.00591508059501922	0.0262122252524109	0.00608161162811015	-0.00668574269041903	-0.0035009730007258	-0.00786580148451591	-0.0166519058670052	0.0125263567506325	-0.00740629198670227	-0.0263294350610857	0.0491296107560911	0.0476922866144178	-0.0131507975788545	0.0280751468442135	-0.0513950009703598	0.00841380437078993	0.041660059334593	0.0331902011547916	0.055988420121422	0.0258670458849278	-0.0042021221409117	0.0434720061269482	-0.0108503220725371	0.00254385303872726	-0.00610344084411916	-0.0142304281439466	0.0345330819413863	-0.0231504053533464	-0.0093066039652695	-0.0163630093774365	-0.00885582109930759	-0.0103341381747727	-0.0223204666170859	-0.00595183369297305	0.0317966868751329
DNAH9	-0.0584339298080251	-0.0276108410094135	0.0283053497017876	0.00182496391436074	-0.0122823690146467	-0.0261199876290781	0.0126301971537672	0.00896962555744125	-0.0278967850106373	0.0180692248424965	-0.00773835794716823	0.01326432736721	-0.0025689126255378	-0.0135644111431549	0.00831606701517016	-0.0253764923136723	-0.0204037640160957	0.00186401326006436	-0.00657637552135386	-0.023919880209884	-0.00212146083744478	-0.0069426585270674	-0.00587249936895107	0.00909325288580245	0.0064728622589924	0.00791386296858569	0.00855845027015041	0.00748856971207609	-0.0147746572965323	0.00479736219180444	-0.00387637497956909	0.00857720316047188	-0.0138922511269056	-0.0134857209012214	0.00120202698497399	-0.0115033357015398	-0.00555279795229587	0.00151391767311263	0.00151638033372673	-0.00260254969937947	-0.0135928838862837	0.000835179132055589	-0.0135469677653026	0.00609947613743475	0.0197416009705495	0.0109725731236484	-0.00652364484195501	-0.000170271881924036	-0.00377825944014141
SLC40A1	-0.0461993743915019	0.00726413978168592	0.00128950699726612	0.0028852924226631	0.000276852608390494	0.0175649985273522	0.000292371141642641	0.0226772701176706	0.0281635284671309	-0.0085134769750999	0.0172639966042708	-0.0514613514076682	-0.0282241412896543	0.00602723116680536	0.0152792889946139	-0.0201915582944912	-0.0154318001929812	0.000590721097715058	-0.00407026851923097	-0.0247790355641414	0.00745291687194901	-0.0169522219070295	-0.025778488384084	0.00840834079929915	0.0515727924800833	-0.0214809877989676	-0.00398693116457576	0.0231138588123837	0.0125895034123287	-0.0130535970518907	0.0173434191781899	-0.0315817278927222	0.02489087263584	-0.0191329022331287	-0.0403559203342439	0.00742902361271657	0.00671313730688222	-0.0227094059885734	-0.00274316345191886	0.0185206343152942	-0.0506455800663822	-0.013764449986837	0.0245001386142413	-0.00924442536645292	-0.010023325545218	-0.0254460023421362	0.00899968926360034	-0.0113778981487119	0.0124523941048567
COL2A1	-0.00803569368452927	0.0174168793989916	0.0463352058314495	-0.024251234030061	0.0352426033143293	0.00500510230105062	-0.0266629472514755	-0.0376839488575399	0.00734534198363027	0.00351690114902637	0.0302955563970992	-0.0265086899493166	-0.0425556649264597	0.0401894774217106	0.0282138467259153	0.0263246510438059	0.041817844292025	0.0940353920461942	0.0123992158938553	0.11599454164813	0.047772677041527	0.0341762501448857	0.0244423255398122	-0.00886859552186182	-0.0107904257213756	-0.0807023624729556	-0.0355632126870201	-0.0239473377573752	-0.0385339544428729	-0.0284072016776653	-0.0304489176898428	0.0757739185372383	-0.0283475562903263	-0.012879237316721	0.042228491108733	-0.0398030046228752	0.0393541769479376	-0.0481941106860634	-0.0261132612146394	0.0789955647784529	0.0097295483724278	-0.0211931071203296	0.00635116569508105	-0.025684286399809	0.0621040688508803	-0.0424587457190028	-0.0265870605785096	-0.0258748787312446	-0.00829832622926721
COL23A1	0.0177016371930446	-0.0328836476457295	0.0114514114388971	-0.00973355349889804	-0.0107312320029847	0.0372158142029445	-0.0194706087869029	-0.0139497308220683	0.0249401240360699	0.0225950985021931	-0.0197529414342154	0.0140881925534986	0.00276453741933021	-0.0214543551383119	-0.0454782534111003	-0.0459919105282299	-0.0235007744056411	0.0219415011741068	-0.0142815035196325	0.00459607863883517	-0.0109608340787718	-0.0067533139231003	-0.0383589164503976	-0.00139129320820739	-0.0115208394814629	0.0388890310045343	0.00827001622794253	0.0403239582833717	-0.0471275362848891	-0.000425711704722919	0.0330234406335523	-0.0208236639434718	0.0196580045417361	-0.0231323942405214	0.0322654823153835	0.0184553772519768	0.0097185074781899	-0.0116249889974747	-0.0516514946026361	0.0140070094177135	0.00536102356359604	-0.00871444577375272	-0.0289277537903785	-0.00788134647076094	0.0112800555823828	0.0355230899058067	0.0146056425028495	-0.0427216620989418	0.028483081133036
LAMB3	0.00901078645681556	-0.0423945251904699	-0.0464900326360052	0.0381157470598717	-0.0453787510446314	-0.00838743572140562	0.00344885825679749	0.00615306187399069	-0.000680628378465147	-0.022398357048619	0.0230282360526457	0.015696395885018	-0.0404521597796179	0.0252357024871335	0.00565628812408505	-0.0363080988816621	-0.0377507357572126	-0.021921631652251	-0.000501144927844334	-0.000157063099698238	-0.0144785959737096	-0.00217365177404623	-0.0100066294771056	-0.0223207218532231	0.0164817548587079	-0.0121006982758753	0.0337798499860596	-0.0188969905235858	0.0017680263382885	0.0162073026672565	-0.0112336801108857	0.00202408934015249	-0.03547210927342	-0.00707742126340653	-0.0117776874604754	-0.0137061707459537	-0.0141101084731748	-0.0258114591016778	0.0153081014966599	-0.0164651068266098	-0.0111762422097933	0.00315435424412014	-0.00116107930573135	0.00538697336132591	-0.00813518496417996	-0.0195047184676108	-0.0145552794705171	-0.0042188875224473	-0.0250695696817587
RASD1	-0.0258531496202888	0.000159796158196529	-0.0205830723332974	0.0338688867071846	-0.0264647543028062	0.0170364139867484	-0.0277105413815901	-0.0358353307075365	0.0396382104854087	0.00837318021699272	-0.068148032721262	0.00232850655795537	0.013374451774965	0.0324861265003076	0.00114326431622645	-0.0194755096869316	-0.0127694985561139	0.0561000927239944	-0.00790650668316979	0.00962582544762998	-0.0490095681272547	-0.0288889691652348	-0.040422768822426	-0.0372630130961797	-9.95476442734703e-06	0.0264251676907794	0.026021651455236	-0.0483556511899686	-0.00902454700836812	-0.00470258239074171	-0.00644941639937988	-0.0422074819537751	-0.0410618082506435	-0.0311259952553857	0.0150171262630665	-0.00912096747004854	-0.0392050742168322	0.0534726739850923	-0.0552790637949644	0.0189595341745323	0.0299641285967155	-0.0360162250919513	0.0257956741864734	0.019645166793302	-0.0419555736345498	0.0571650245284007	0.0154600423009166	0.0332895708578078	0.0598156202718027
KCNN4	-0.0206996852386741	0.0262964246779876	-0.0158400697099315	0.0504961398652354	-0.0186057971760813	0.0201986741453529	-0.0342703368853327	-0.0101834916007713	-0.00856714815127802	0.0267863309064461	0.0491005360197098	0.0207510593740564	0.0124329833099681	0.0409291240432024	-0.0095825631109396	0.0306015421837043	-0.00720239385813315	-0.039476176051996	0.0135412818057733	0.0133922455880304	0.0192003924106201	-0.0319529784455729	-0.013454317219021	0.00716783535600918	0.0140045759981674	-0.0183868154583024	0.00673866515971067	0.0490983718758562	-0.0195250253130302	0.0421107743945547	-0.00161468159861174	0.00415783107646215	-0.00744833652351147	0.0455185248464907	0.0251709577064759	-0.0250384160049702	-0.0311386586939484	0.0222538593065062	-0.0434865099079913	-0.0312985598212543	0.0374867828182634	0.0313274127448633	-0.0173481111050931	0.0542848247203811	-0.0156204484438746	-0.00424889448324892	-0.0498943166547629	0.0401932358545751	0.0242758207781982
VTCN1	-0.0151058891640215	-0.0434844625810229	-0.0156190558747557	0.0037580407253855	-0.0447904238240567	0.0379726372735552	0.000509731055349067	0.0376473412962036	0.0655332243432433	-0.00605404692109739	-0.0328071531245033	0.00507227951509964	0.0132115781388212	-0.00817299103030536	-0.0435753881944595	-0.0304574839265124	0.00781991106856328	0.0426053987145981	-0.0377808536697302	-0.0422118577122781	0.109519835022749	-0.0310412726567962	0.0401833063539754	-0.028264188742596	0.0180173636667337	-0.020141453787961	0.0160411227797411	0.0185168176905096	-0.00480882506774416	0.0133890607003221	-0.0267442004341254	0.000794797820813258	0.0363151910848015	-0.00597529843884954	0.0346536104273746	0.00723697498792623	0.0312990026526675	0.00190540877209399	-0.0348113673006655	-0.0329841599682397	0.0377936719381915	-0.0357096822384894	0.00258128652319737	-0.0170401556429705	-0.00529499576028101	0.0161153584784438	-0.0340745067565498	0.0328665655460259	0.0475642818436145
KANK4	0.0106358011497492	0.0069648059163719	0.029819256607198	0.00737772726818721	-0.0476665120935956	-0.000497385011334174	-0.0425013585327092	0.00668649250576128	0.0055928910513485	0.0109390666324469	-0.0305492428960654	0.00171173788322962	-0.015362301523178	-0.00254577209821716	-0.0773880312800954	0.0287180690052477	0.042221316907943	0.0542967465917034	-0.0218744549681174	0.00478492381355829	0.0137416629818472	-0.0301861330996371	0.00105396720869455	0.0467908872746526	0.00989573873444774	0.0137596325762648	0.0328252265061915	-0.00263871400460599	0.0518301094346916	-0.0140414740446191	0.00406842519098512	-0.00887485927196249	-0.0156496349364545	-0.0417761452115257	0.036312522246275	0.043661556959408	-0.0304169671998102	-0.0428429306254944	-0.0270920109637597	-0.00909328134990035	0.0434511384427695	-0.0177511830055511	-0.0186862778584666	-0.021226522719349	0.010021435909014	0.0424608897824337	0.017651189169479	-0.0493655753122527	0.0138438151088258
SNTN	-0.0682573432172407	-0.0370792780502345	0.019689116072373	-0.0131330411541431	-0.00134423738479742	-0.0230155010334119	0.00602833101776051	-0.0131154252659413	-0.0257182121976896	0.0292015533335457	-0.00388384066325304	-0.0142927846214814	0.0172753296957413	-0.00739782767704821	0.013851457630558	-0.00326840520420545	-0.00806626423165399	-0.00146497295035258	0.00195633587765878	0.00426175967691817	0.00136944793503492	0.00835194819122955	0.0111756150190964	-0.00548816703806574	0.0203618123892577	0.0162252792333609	0.0200615453614728	-0.00585563827928858	-0.0137426804627832	0.0384227073949279	-0.000589149096166559	0.00843355242994542	-0.00500409631494567	-0.00542009668776405	-0.0214642074402855	0.00923755629924044	0.0011674935779954	0.0146304982202993	0.00343243107348483	-0.00268352937297793	0.00566354843745095	0.00752319035966756	-0.0101104237658265	-0.0115940408256768	0.00802623020907262	-0.0177566745499527	-0.00531248479870284	0.00342061621348007	-0.00869160926463628
SLC7A2	0.0141670284759466	-0.00810354174565181	-0.0380719824246412	0.0270500306567361	-0.0196491613964173	-0.00508336249952804	0.047706970581728	-0.024185916415908	0.0313662065519221	0.0445576193088468	-0.0314837052339485	0.0035629123225205	-0.0313284874032233	0.0128088639800433	0.0688045493517367	-0.0131350092772767	0.0262754647821407	-0.0158216176562483	0.032436222036611	0.0202355461067606	-0.0286007346856459	0.0780573035803539	-0.00295736208106374	0.0211799817361341	-0.0387335459113122	0.0248090891304117	-0.00726398022567797	0.00880115180664923	-0.00464086363565031	0.028093260859199	-0.0068067831244562	-0.0272998503198325	0.0696186578199477	-0.028282667939293	0.0152368892962682	0.0868086815097076	0.0161059098203139	0.0933734846581476	-0.0232652917203672	0.0314012866705057	0.0532024213229023	-0.00155476527149655	-0.0575880336397276	0.00073840657932155	-0.083052759384129	0.0253416257174236	0.0189943259181643	-0.0154000320212832	0.00367972979523602
NQO1	-0.0312201873079333	0.0050134341070018	-0.0404813852589373	-0.0115588468645354	-0.00596824430018533	-0.0180329636944042	-0.0511088834111648	-0.0142754717189535	-0.022229883389519	0.0308150867462558	-0.023625669870552	-0.0191918322771707	-0.0187002880804052	-0.00209305297328251	0.00519517662852394	-0.0162673338052293	0.0919906693736242	0.0016006761297788	-0.0179867693860024	-0.0616889781356224	0.00749483236422564	0.0614061096867883	-0.0729316772497167	-0.022335780994833	-0.0449676512412021	-0.0178114571299707	-0.0160144761209154	-0.00543524210601113	0.0410536927361874	0.0162038922765555	-0.00298326422231536	-0.0774721729154696	-0.0295528083716488	0.0579968796619363	-0.00608386698197607	-0.0284883321694106	0.0183410643003051	0.00066528564427788	0.0135217244505881	-0.039331177168528	-0.0200039755690788	-0.00466092014907952	0.0672439752003268	-0.00767250798236007	-0.00367846507833397	-0.0418003224295324	0.0246683159447728	0.037602965535401	0.00884243729506561
C9orf152	-0.0446188109035014	0.0259138692586218	-0.0196889961384903	0.00447135174875644	-0.0222162208073849	0.00295959811482606	-0.00330353679589556	0.00240980654881635	0.0186767102772791	0.0025774772038822	0.0539054173514015	0.00259901665991844	-0.0295024941065509	0.00488682062828551	0.00304145828675561	0.01077898979184	0.00768291278220135	0.0174949872047065	-0.0188184138324446	-0.0309637997573732	0.00451078299673282	0.00695809420828366	0.0117023630293404	-0.0115638913037765	-0.0116748101556312	-0.00965441225418728	0.0182200000520032	0.00240660840856213	0.0168766733388819	0.00267265902499619	-0.0174610431884676	0.00266924735299935	-0.0156356580901528	0.00683205355261377	0.00875971499149611	-0.0170725587763407	-6.99442316134401e-05	0.00915090343639336	-0.0245252398259249	0.0111086881593331	-0.0312818820951517	0.0182826804025122	0.0100320699826058	-0.024092779413413	0.0198121099910553	-0.0151457091738118	-0.0056254672958355	-0.0161066414066168	-0.0183260779339927
RBP1	-0.0112950281229768	-0.0127776708009565	0.0714449663114576	0.0306276193947158	0.00870934894836052	0.0408647817028867	-0.0338522410485836	0.0275550210663077	-0.0381108192822483	-0.030823996527583	0.0360378447370766	0.0122045699947001	-0.0108169110715003	0.0272572668156902	-0.0449103636102801	0.0120326405345889	0.0151170460008556	0.00737381132852729	-0.0149907000811369	-0.0195479330298381	0.0112767132103099	0.00232380910371592	-0.0116378819957059	0.0164449894368322	-0.0182145458831535	0.0481064560827266	0.0162261305191916	-0.030526205968176	-0.00718577730419323	-0.00720719321421732	-0.0181917448720515	-0.015134329330423	-0.0358262207538315	-0.0177381743181191	-0.0105494703168543	0.00975341528270676	0.0425255188153933	-0.0287661016136989	0.0148131450497501	-0.024638339323681	0.0468799472985709	-0.0135075180626571	0.00917672332047177	-0.0246698199688226	0.0196539426422929	-0.00850230438783684	0.0108902219430301	0.0202319338798905	-0.0377354386498353
CCDC170	-0.0536909552433247	-0.00933236839431852	0.0234345901790103	-0.00103002866787723	0.00914355576420497	-0.00226608172719419	0.00751573826813004	0.0144971892558779	-0.0108295313424767	0.00652546438979233	0.0010051020419244	0.0140018672143664	0.00210865731928598	0.000384068670028346	-0.00239857954661596	-0.0161666205897721	-0.0146771560833957	-0.0119101556109996	0.00519455162251357	0.01186882366557	0.0235669294745333	0.013608032726357	0.0062343783804958	-0.00263140228002273	0.0071088054107649	-0.0132551566723856	-0.0294129761679118	0.0066399342130816	-0.00678659940150623	-0.0280097875494066	0.00537112177184098	-0.0242552196793894	-0.00633435258641841	0.00326927833088802	-0.0118276352464941	-0.0131512490920688	0.00413182563012238	0.011999327398038	0.00833373696405462	-0.0105494257090151	-0.00273868281508816	-0.00909883855293434	-0.00716087949724831	-0.0108194707578751	-0.0153543529873403	0.0264282851425863	-0.0136919422595554	-0.0184560259049025	0.00829596242357602
TUBB2B	0.0264501865216958	-0.00143064653751969	0.0607401164594503	0.0158548789608877	0.0110222742328941	0.0152885401218307	-0.00782049872336094	-0.00299278851977145	-0.040376785819656	0.00199991407997052	0.0295784619794946	-0.0416773260833961	-0.0333477714858855	0.00180439742179415	0.00179593133290147	0.0220004538342618	-0.00390527021600737	-0.00222366387453125	0.0206517650131737	0.0158694052600859	-0.0670234812442107	0.0288399950395782	0.0138679463184304	0.0422118196746672	0.0125719762688897	0.00840704848307591	0.0527082231118783	0.0273441235028054	-0.00655538785738906	0.00447245109182152	0.0696422401677777	0.0125793022573562	-0.0133289412454839	0.0380267291984834	-0.0167979825864399	-0.000619515299872361	0.0132304643153604	0.00113166251084103	-0.0467835489466962	0.0141281378647608	-0.0139620264933682	0.00628113917441943	0.0300231459341046	-0.0099414188129082	0.000672966291854173	0.016156415662114	0.00263264208197072	0.0230298151098796	0.00830833363611699
PALM	0.0220119584722579	-0.0445724735207485	0.0233580779199823	-0.00213072854731985	0.0106766063309868	0.00687848790487895	-0.0074677215457792	-0.0443182516173129	0.0153390079367149	-0.0203620658165816	-0.0246185806161983	0.0212858890502699	-0.0224767604488302	-0.0207612770059632	0.0238077617885753	0.0052478157745863	-0.0311882992047015	-0.00555471666848834	-0.0276876217614827	-0.00165065873516068	-0.0431043475272596	0.0275182829454588	-0.0151750859663669	0.0282097913228366	-0.000320916635566343	0.0319626011574685	-0.019471727075492	0.0357813976227981	0.00345718840889192	-0.0405649910900169	0.0139508282401432	-0.0119277316926727	0.0207291665547795	0.00287070477558781	0.0300798659730208	0.00901257266983194	0.0318466615245199	-0.00873037370397674	-0.0460938161095147	0.0240665253431409	-0.0230688332099888	0.0111380695620096	-0.0235057425821767	-0.0411412720299867	-0.0255267209241053	0.0214006394245003	-0.00618469369769213	-0.017004678585065	-0.01399626887009
COMP	0.0372885030714103	-0.0160840328737721	0.0163029804896978	0.0473819192618443	-0.00731973965445095	-0.0111982030976412	-0.010128953997518	-0.0631557880739663	0.00507782063120498	0.00138871144446833	0.0229474700403747	8.44529358306238e-05	-0.0139555492002223	-0.00419489327948283	-0.0574274240878502	-0.0190873402581906	0.0181545162307396	-0.00680430243330234	0.0196338900814246	0.00800047048437183	0.0231210684207308	-0.0218384970872612	0.0353093927297497	-0.0186707564992627	0.0458764674863707	-0.0434879112741217	0.024293202999863	0.000184425913573723	0.0203023396058295	0.0109124466330705	-0.0373200290999819	-0.0232489868635744	0.0599345475534728	0.00870309240295115	-0.0476016838771978	0.0128945020526716	-0.05241423727335	0.0295398208308089	-0.0847880199554882	0.0142924091662622	0.0134345656560127	0.0264454117861881	-0.0237123110730095	-0.0377577098942134	-0.0884756655160532	-0.0984747302878509	0.0215996792119623	-0.0468892330376259	0.0108383612643589
SFRP2	0.0226567446513408	0.0155298352101521	0.0213734075254674	0.0226302310192024	-0.00618466654775634	-0.0417174564857578	-0.0569377981376163	-0.0142197833133327	0.0280681536411272	0.00154656157319267	-0.0214259225609358	0.0173251718336575	0.0107000703449784	0.000102726188003795	-0.0870260202007696	-0.0412563231993788	-0.000989739336745497	0.0109031633667792	-0.00772513791378187	0.00728893529837557	0.0404318992372413	-0.0437547870270469	0.0360776095082551	-0.00181611743240576	0.0114762865001658	-0.0482892181129303	0.0480320374193159	0.0166430352831933	-0.0242371692184799	0.00298490014241653	-0.0595891590377206	-0.01811175689581	-0.0171065516720482	0.0201643101384774	-0.117025253886367	0.0154632031701355	-0.0791844151677778	0.0328779461685928	0.0171722785063964	-0.00904733882683097	-0.0193039161560018	-0.0284015905124033	-0.00738063941461948	0.0107122447040599	-0.0286312169551746	-0.0407378030572079	0.093826744469453	-0.0731938243865482	0.00567967234100601
FGFR3	0.0240477378487246	-0.0420459927025248	-0.0151850685392891	0.000490245601149557	-0.0195477837979398	-0.00179006094451399	0.0131870169865603	-0.0604350365282565	-0.00232670665003	-0.0319769590248795	0.0229954673562876	-0.0129523963108803	-0.0266534583735669	0.00789346565913383	0.032997031059506	0.0309635634461245	-0.0345891723950665	0.023706617353487	-0.0438274797711242	0.0491687871648362	-0.0150958759212317	0.0174165764962699	0.0330837312361236	-0.012286311400592	-0.0131869906995782	-0.0147209985542142	-0.0144377907165216	0.0343853709773677	-0.0211544230195067	0.0077223671522949	-0.0170108074926549	-0.0197849870809446	0.0246682572393037	0.0538782268164607	-0.00238821272893193	-0.025642848593007	0.0072595064044896	-0.0341719307509089	-0.0391826030150064	-0.0126770728201573	0.00807981695784632	0.0220733858017199	-0.0496289701439859	-0.0162215303149488	-0.0122956334865322	-0.0257914416331473	0.0169872236448881	0.0531061201025628	0.0523632966452573
SIX1	0.00801957493515152	-0.00719000177091612	0.0150212924801733	-0.0188057546304258	-0.0221983364114617	0.0128934800470697	-0.0622586445074172	0.0230031591745339	0.0264112115438717	0.0010389197602557	0.00888191520373393	-0.0574986441067383	-0.0284042266208706	0.0266675198236277	0.00148608358412543	0.0407774120815527	-0.0174244212482395	0.0331294341666284	-0.00611558627087258	0.0107528402175044	-0.0242590897208812	-0.00146245927358867	0.0203920382556722	-0.000330260522297292	-0.0104492163787818	-0.0157490534883159	-0.0392059225588937	-0.0200317472615396	-0.0194764362310588	0.007379855993387	0.0438962186726748	-0.0246733513601813	0.0480127096564183	0.025786640401847	-0.0546256543534964	0.0557514467887072	-0.0248177065058461	-0.000129786300908518	0.0318176674509401	0.0573481324361936	-0.00489905177922216	-0.0597223338381224	0.0165996649720045	-0.00893498034556406	0.0478163965330354	-0.0228680904810876	-0.0566975294470846	-0.0290780246805474	-0.0298950345720983
EPHB3	-0.000676681003612404	0.0338408850223534	0.0128617095211976	0.0288377842791168	-0.0403140188958857	0.0437159398698814	-0.017005009044983	-0.0540502319780447	-0.0152063948918147	0.0635341359315148	0.0320834848357909	0.0465587219944965	-0.0209511445822707	0.00519381342397586	0.010760192873837	0.0312594515474327	0.00737465808823417	-0.0331144839621611	-0.0107826258947031	0.012496031103373	-0.00891001304342144	-0.0514840797115129	-0.0162246255470036	-0.0292877721462603	0.0561784832883837	-0.00301817015707127	-0.0137407693376077	-0.0250417893506822	-0.00736677004006507	0.0719013661553956	-0.00565118859678396	-0.0360738371234508	0.0122305236116328	0.0211452781662676	0.0486738681291555	0.0242833580660613	-0.0435803174559672	0.0355653562604009	0.017274816772687	-0.0444969155589363	0.0128919573814644	0.0257955027219011	0.00262496885487136	-0.00556995460010721	0.0075649902903558	-0.00629098796054537	-0.0305668345848762	0.0100799491899656	0.013318461443182
OMG	-0.062028352568647	-0.0315662284936803	0.0118688592722474	-0.0139715458830451	-0.00606847690952659	-0.0411152081718001	0.0107580243487009	0.00184985800039814	-0.0185710056777113	0.021616783776804	-0.0177624272158403	-0.00536865693181878	0.00642248245850703	-0.0116148010801456	0.00593598876812138	-0.00185940250735121	-0.00148140460398608	-0.0045208551881029	-0.0168944264905172	0.0154151096126346	0.0029241604319829	-0.00551497503190043	0.0168574374864245	0.00471217718062882	0.00956763813979164	0.00496379012255495	-0.00271402185330886	-0.00475020632643407	-0.00419476516988037	0.0265633795464493	0.00948959527954528	0.00359365845040883	0.0013054864941453	-0.00784671282450389	-0.00286249891291691	0.0267883283603511	0.0097565747156114	0.0127963265973723	-0.0008304298024025	-0.0158224799788628	0.0151108299870964	-0.017879867441231	0.0014113011635925	-0.00338066896158378	-0.00638097188663542	0.00337491214569865	0.00405860745765424	0.03121428544373	0.00490523196061831
PITX1	0.00373474305744758	-0.0114587246301743	-0.0134423168032716	-0.0113206491067015	0.0101142803029002	0.000205462334118183	-0.0567333074405252	0.01998314861944	-0.0309479154436012	-0.0675405119602984	0.0252992830792454	-0.0372017857096383	-0.00138157717285819	-0.0376880762429219	0.0184636413137985	-0.0102543601218876	-0.0371149484083965	0.0343534842856902	-0.0159235837600428	-0.00315034218835551	-0.0081842755958731	-0.0113308643849121	0.00523724474880688	0.0296450698944162	-0.0612543994646912	0.00916800662387131	-0.0291218246026263	0.00251403644363733	0.0164210404589222	0.00758872621334661	0.0071346589420386	0.0159279923879734	0.031477270824502	0.0336418381209561	-0.00331236147439878	0.0112378175294875	0.0323622727543021	-0.0123939655975076	0.00913304114081733	-0.00569144585671804	0.0309148894843872	0.00987211341473576	-0.0163444849955055	-0.0134816582812044	-0.0236957636541805	-0.0289677034196982	-0.0264116005127003	-0.094940408248732	0.0113925606442476
APOE	0.0200903303131634	-0.0366150432093811	-0.000772588685145909	0.0116733385923402	0.087413759742013	0.00284730203990364	-0.0233329545771568	0.00387587752374981	-0.0144162799891202	0.0228501371251647	-0.00456047086061073	0.0174360697935365	-0.00962042657373231	0.0122999299603671	-0.0110779821055324	0.00548298061349314	0.0277712448820672	0.0385313590983389	-0.0422208533267577	0.0148847128616095	0.027476030974957	0.0056418670554029	0.0170863780099113	0.000975793812557495	0.0112604647474718	-0.00805904297158849	0.0035111478053098	-0.00550686234974937	0.0215585547449143	0.00949415332076973	-0.0153499050279567	-0.0313144296132962	0.0377282543000653	-0.0193415884977397	-0.0159754222279434	-0.0511676871040615	0.0196987015569533	0.0384830683032792	0.0228654149151783	0.0510398289649623	0.0223179231989728	-0.0421818327718913	-0.00283850625998056	-0.0267911553028624	-0.0158297909519765	-0.0131174274095625	0.0372722199185912	0.0192441798025657	-0.0183114515410098
AHNAK2	0.0313731224130072	-0.0272497026881692	-0.0211136500850671	0.0279002243053561	-0.0358350537698797	-0.0358728034219519	-0.0182319833004194	-0.00912339218835546	0.0132807165792456	-0.0184005604732824	0.00348757393468371	0.022159289378642	0.0120679338670423	-0.0179614618960252	0.0215373952921945	-0.0722534856262962	-0.0444712931042415	0.0201458081727418	0.00661196096187514	-0.0272606507149811	-0.0014644162123127	0.0100670264307686	-0.012150549821692	-0.00267317017680823	0.0246243821335791	-0.0327138691096696	-0.0385468055689048	0.0327338637103674	0.0130354076484184	-0.0143030704109133	-0.020212972505484	0.0288957596551712	-0.032826397766971	-0.0282686193371031	-0.0228664117412327	-0.0408580388458315	-0.0231418681559936	0.0163703982274443	-0.0192391434179468	0.00921612373671778	0.0256264852457502	0.00620786432051969	-0.0488086956411204	0.00683917886087868	-0.0173610412011491	0.000658935805797938	0.0338118033493811	-0.0159475189277069	-0.00755265336263236
CCDC114	-0.0408128113862603	-0.0462666619322102	0.0130135089981736	-0.0128102767977981	-0.0030779781796841	-0.0174922692659029	-0.0038630442378778	-0.0279779009117245	-0.0288624208519284	0.0209829633585977	-0.0142257105357215	0.0169088329576096	0.00349368038360788	0.00816407881865059	-0.0193572166352416	-0.0122380782129447	-0.00690401539864697	0.0347449335261984	0.0286619746305465	-0.0187313767402755	0.0151335089086389	-0.00080907694066474	0.00741758684887246	-0.0049677453446055	-0.000549499880691836	-0.04039953481929	-0.00810348485831382	-0.00947544281853039	-0.0117501442003623	-0.023568427994003	-0.0252372823949541	-0.0064165289647693	0.0210890041165	-0.00543626299823611	0.0199189149042885	0.0193974859137078	0.000826748149731561	-0.00557363295766144	0.012787346465736	0.00303354885940468	-0.00153882943737195	-0.0104574871684178	0.0229443310029621	-0.00116381430149321	0.0046096087214804	0.0181480640047002	0.00614094913623678	0.00318217157807738	-0.0150462109901445
WFDC2	-0.0447533657811057	-0.0381910334525869	0.00459945324399914	0.032323864346895	-0.0231449555547425	0.0963558958272409	-0.0133277310914754	0.0133960959040032	0.0506537148745047	0.00776807808982229	0.00882414804227541	0.0266858437295585	-0.0247492085244631	0.0459686964057741	-0.0289532570967652	0.021917349894306	0.0347854045476458	0.000879326631127678	0.0412025900397547	-0.00583126665346549	-0.00824421658592018	-0.000897322910662759	0.00390360001494028	0.00370818325508296	-0.0223571487763347	0.0304657130804528	0.0252228390749787	0.0334716121455133	-0.0481271197707275	-0.0111571969443008	0.0235586037960784	-0.0270007573430869	0.0176794398470606	0.00139470047699276	-0.00806579064676458	0.0399247938779862	0.0159682735021615	-0.000906851482690545	-0.0213536742651542	0.0346052092023618	-0.0314238210527543	-0.00640801492614626	-0.0163104060748682	-0.0285756229968189	0.0270051104233623	0.00310949762732235	-0.0114606291657545	-0.046023363504183	-0.0155433620402203
S100A14	0.01862520790451	-0.025879579091322	-0.0472125906618362	0.0235452532715532	-0.0289451332250421	0.0348787813272171	-0.0201480332784984	0.00395897284342892	-0.00410951981153436	-0.0410262413934579	0.0402735264275228	0.0279375633435329	-0.0157702467830082	-0.0220982379031454	0.011851218078125	-0.000963305458719431	-0.0303434077728981	-9.01933428679967e-05	0.0271932117969777	-0.0325864565554057	0.00812804549221497	0.0852560558773527	0.0156887195182099	-0.0179178725915949	0.0247885102764066	-0.00293196990523695	0.00694761376401965	-0.00810123744829661	-0.0286434927249254	0.0635971138141815	-0.00483804505355968	0.0517325152787632	-0.0699893013702874	0.0346622521300915	0.0265381508174263	-0.00582005321756427	-0.00205593574962968	0.0016472487788455	0.0140615551665922	0.0176758377402118	-0.00423141890510417	-0.0140406073561139	-0.0575218204357751	0.0159282342426862	-0.0177511636850291	-0.0103411683277383	-0.0629744024050412	-0.0386400936553989	-0.0428351919882714
VWA5B2	-0.0444762792561621	-0.0141672295487716	0.0268818080433738	-0.0198413633976257	0.0293334487177082	0.0217539147810327	-0.0143055174723342	-0.019474137913426	-0.0140850425427156	-0.0142483620176548	-0.0341912659939447	-0.0280742070140389	-0.020662132065852	-0.0145650594994818	0.0335740319150865	0.00498944711831781	-0.0228430938556724	0.0232348227993586	0.00228485091315595	0.00493350604307934	-0.0218706296459621	-0.010701103073444	0.010334430165049	0.00196671539359851	0.039530193018313	-0.00266806689688311	0.00238745380458753	0.00778896488113092	0.0190107549367356	-0.0158027642003129	-0.0396947535699319	-0.0217876075517462	-0.00758855823210819	0.050936132091626	-0.0317639413569421	0.0289720899509803	-0.0295297279924733	0.0136173308759313	0.0206000671936856	-0.0205413583489978	0.0260026641100517	0.00828103951337534	0.0266336600816417	-0.00312065019017696	-0.0269422155120056	0.00128525905845827	-0.00282175737181453	0.00341600598047085	-0.0181041427732374
ENKUR	-0.054050582596823	-0.0387936726925063	0.0208323238214482	-0.012182544180089	-0.0108378384470225	-0.0325798908804705	0.00788123700707117	0.00216860809464215	-0.0263303316484132	0.01958111994667	-0.0134652195111654	0.00718263814579066	0.00907717397358658	-0.00458141874668735	-0.00795082282925661	-0.00585118269483182	0.00237703119910094	-0.0057904116234204	0.00724976218912637	-0.00683238496705962	0.00141172392274519	0.00431381960337168	-0.00412320254141353	0.000875356928882667	0.016154982305479	-0.00841848260797006	-0.0176934032220106	0.00186330453155108	0.000282206331955864	0.003652241783738	0.0175732500059374	-0.000822020768982811	-0.00189974847157888	0.00524211842496259	0.00992001065341675	0.0059976540011859	0.0232375512354157	0.00573183203979089	0.00758925917058729	-0.00354635657242084	0.0131168359348699	-0.00635432601606598	0.0111323325255281	-0.00201598054533416	-0.0052764136659796	-0.0112230980656659	0.00698422841052083	-0.0076886624730798	0.00435862404669907
LGR6	0.0188492692275611	-0.00560857905177651	0.0253605619963094	0.0350238223419601	-0.0316206101440377	0.0284826473946526	-0.0236915332886509	0.0344264486013406	-0.0258325709746351	0.0208144028583105	0.0665258139407288	0.0202013299712054	-0.00660798099192358	-0.0268348523494384	-0.0259498847155482	-0.0175729451754692	-0.0270889800493866	-0.0148856140668004	-0.00696545655979878	-0.00983548560020769	0.0130334142354824	-0.0152751312166487	-0.0219351943784496	0.0432264151255492	-0.00985713616197149	-0.0574233966709664	-0.0410111564254814	0.053665157957814	-0.0221754911838898	0.0406565664366837	0.0150901508098731	-0.0365611996365048	-0.0288353054821834	0.00305252948215582	0.0172118718159294	-0.0245432576555733	0.024034909242632	0.0365391672932676	0.00531351504123353	0.0276613223738083	0.0247293201549527	-0.00952079757633683	0.00318838352665091	0.0626763146611215	-0.0538047723424068	-0.0437493367059942	-0.0139792358661719	-0.0263824358873764	0.00365898429307817
LDLRAD1	-0.0508018097628883	-0.0356646082216345	-0.00736408690651429	-0.0118494937129125	-0.00582268494038899	-0.0220840744644185	0.00579565402382165	-0.0124705054234008	-0.0254205627681548	0.0288153557823093	0.0416502026933578	0.00184785302742267	-0.0102810022493644	-0.00538949323031884	0.0092100253712884	-0.0159927589039877	0.00333993712364052	0.00751444596696353	-0.000342389013781391	-0.0121619454794163	0.022744723862117	-0.0189761455029053	-0.00154320342318532	-0.00068962008661115	0.00187199707488099	-0.00416374850606291	-0.000506044627879262	-0.0266204900267505	-0.00343320425711579	-0.00207949576243485	-0.00762629004088731	0.00833229746536808	0.00337522264805898	-0.0280866039916689	-0.00555608902618344	0.00811057321358183	0.014213628731254	-0.00728822646173681	-0.00258049422887261	-0.00255309706842616	-0.0333944223887395	0.0338182142776976	-0.0263705953746498	-0.0263519649225166	0.00449038910288571	-0.0181113414171324	0.00327085726636996	0.00201075503342838	-0.0168580642413949
TSPAN1	-0.0280145888380064	-0.0470791909731206	-0.043975172179324	0.0143683220110435	-0.0389781008504526	-0.00914671558955981	-0.0112408130462587	-0.0231754800014481	0.000309868576426601	-0.00358390980035462	-0.00167797937275268	0.0221796410874604	-0.0249934805918225	0.0593663589881684	0.0172529336342598	-0.00522216609767549	-0.0170702118722784	0.0349839037891252	0.00158396119785786	-0.0416995964129548	0.0234447056098107	0.0371301429856418	0.0441235612039506	-0.0386134890244361	0.0115764340809162	0.0157926139064979	0.0032856963422794	0.0225665687636531	-0.0284167203284677	-0.0112110010250401	0.024319974576793	-0.0113525063289645	0.0387591848293655	-0.0589623291075135	-0.0488015362621636	0.027618944892907	-0.0061481890261412	-0.00971610037704289	-0.0118434780588057	0.0535638313928238	-0.0315767600095722	0.00707466004001	0.0137272556620412	-0.033005337707206	0.0270782392391919	-0.0322329469999481	-0.0269701111114102	-0.0113653031683585	0.0067441900053782
CEACAM5	-0.0158160625000851	0.00954320492694772	-0.0412909897636128	0.0255390076279093	-0.0333869190625574	-0.0564268517483122	-0.0428259334343824	0.0105439001780567	-0.0210562776717056	-0.0446012374691782	0.0676584162669848	-0.0906191990857804	-0.029315021555291	-0.0497593806088733	0.0335754202194897	0.0476357938534459	0.0199161054820337	0.0226713719576638	-0.033826003165583	-0.0345266838563697	0.014140715449891	0.00478730988541847	-0.0394082950837756	0.00347050435881395	0.0424379161144071	0.0196858536557731	-0.0155469919541737	-0.0456217226743224	0.00247392783006126	-0.0239104447393978	0.00286936579696314	0.00890399580240843	0.017230479491491	0.0104114967682676	-0.0354423026489802	0.0271748360714526	-0.0335450414442389	-0.00115519807164325	0.0388808039961537	-0.020299079870849	-0.0188047580056335	-0.0314492485159696	-0.0150557562070026	-0.00702055680261661	-0.0300652059351212	0.00194237208429436	-0.0255446171317301	-0.0591497473934342	0.0753092468875259
RRAD	-0.0379636041419825	-0.0531016406274866	-0.00712187331801183	0.0163697559545558	0.00912370096606339	-0.0359813213179025	-0.000904594079530828	-0.0194617725137026	-0.0291753968816552	-0.00312010687749157	-0.00636880950919383	-0.013531896875582	-0.000594755762288702	0.0197074320642518	0.0103486557657878	-0.0161905965009663	-0.0150725485943567	-0.0283825516988538	0.0055886607188724	0.0219359034084086	-0.0205370817869069	-0.00980359174479339	0.0183927111214626	-0.00784948551749939	0.0100679938073879	0.00607088920087143	-0.00201002737949245	-0.0392021815368646	-0.0149443610669722	0.00230884051285008	0.0248296147751841	0.00343316412286708	0.00387596452697059	-0.0172910656399867	-0.0221975762808678	-0.0149210579302548	0.00320266922970288	-0.00164594633680776	-0.00332285325687935	0.00655112015947033	0.0136374238488338	-0.00293316883645653	0.00441609013389011	-0.00317883970797151	0.00507042785873377	0.0143001539061866	0.0320421769703382	0.003362892965235	0.00357835160795147
SP5	-0.0167279139610865	0.052096134702086	0.0292958433917407	0.0573483524265156	0.00095217910913559	0.0410941035427092	0.0214348838982796	0.00257311481810745	-0.0564780309524835	0.0249150279364683	0.00943551500383691	0.00341584328068546	0.0244450549701367	0.0165813386901102	0.00515451369520533	0.00868966632606778	0.0456025411733628	0.0163334149383275	-0.00164559662131152	-0.0246451722598515	-0.023938192582027	0.0193397287472292	0.0397781533796396	0.0128617474696287	-0.0199490759706145	0.00502426443291424	-0.00908946343595764	-0.018816052667313	0.0296982754031807	-0.0348663008199523	0.00810491400685216	-0.000980791299620729	0.0230630920089118	0.0214169643235337	0.00165299601355193	-0.0104118987969794	-0.0152776789549147	0.011806269694862	0.0085399073437976	0.00571162713064579	0.0221526452115239	-0.0125846644773187	0.0228704751579644	-0.00677882824698365	-0.000261183392653524	-0.0130024908462283	-0.0249248529145318	0.030001371313194	-0.0241708970735056
PHLDA1	-0.0100973472332133	0.0414049359093713	0.0116715511256349	0.0575718472186674	-0.0229062841882782	-0.0198415699587941	-0.00990084759759252	0.0234238404784749	-0.0416951647371085	-0.00658023835132247	-0.00660852466643792	-0.0140442969620497	-4.23341123897465e-06	0.0394566161036666	-0.0328267749523126	0.00630198207234858	-0.034859767524413	0.00478905493018189	0.0141663406064184	0.0196513836602417	0.0029286311601382	-0.0104808421784745	-0.0103824257811995	0.011044887377159	0.0227620788038047	0.0137980285667137	-0.00905803979445708	0.0166820482232	-0.0111444408687413	-0.0171864858161282	0.0245059245420844	0.0190614300805176	-0.0153833399382921	-0.00338049517865778	0.0372567025896002	0.0288223331597678	0.00224289422473318	-0.00249299783223619	-0.00843199308197517	-0.006545068432465	0.0238777062737193	0.0176741293420033	0.0185509598039438	0.0104194751096751	0.00228287622433859	0.0248773333586622	0.00186117104553901	0.0193026568019187	-0.0165367585067668
DLX5	-0.0261349257519726	0.0488095062977147	0.00988737748982628	0.0292455751687136	-0.0390593853517984	0.0086363815928067	0.028612393522955	-0.0265760521821247	0.00810732535099461	-0.0146857416213786	-0.0665845118664878	0.0416383813710546	0.00519842730568369	-0.0644649444109447	0.0355320377857176	0.0662523109278397	-0.00769488641168222	0.059252290418294	-0.0353150495970613	-0.0518538218931909	0.0414142523103466	-0.0388118812735933	-0.00671953499390337	0.0147657363181105	-0.0208828993193527	-0.00428320139208515	0.0342174177954814	-0.0143170077465475	-0.0627879976008545	0.033142532476054	-0.02348858417138	0.00349072936970615	-0.0164091635774828	0.0068234191425761	0.0365544954854666	-0.0605157427947326	-0.0299438066245407	0.00506975541607807	-0.0251123960665941	0.0427704323102098	0.0119083320389003	-0.020526907136239	0.00688350072228354	-0.0313554992494422	-0.0127461718651188	0.0248884438066256	-0.0149974796359709	-0.0128754494480012	0.0149028639002671
ISG15	0.0113469023236401	-0.0362811132273965	-0.0115785489466507	0.0146922650738088	0.0521016085465833	0.0414533417657824	-0.025204376548973	0.0133850330142423	-0.0235927816150518	-0.0316915052980433	-0.0205553752599043	0.0219370176036035	-0.04420348314765	-0.0656078727704621	-0.0312143969577179	0.0551083841314121	0.0264036172643269	0.0257295114442174	0.0721737043675885	0.0346778487303033	-0.0554712330104381	-0.0162787979360102	-0.00153192113215865	-0.0415000890238866	-0.0294566273594481	0.00755196925623821	-0.0305528558826017	0.0216676030011369	-0.0296928458359803	0.0472974713839908	-0.0177618221179457	-0.0339769533936801	-0.0222193688046678	-0.0447078456450676	-0.034053924711899	0.0122697933315671	0.00811903202290438	-0.00646793217933211	-0.0248730412615707	-0.0195874849962546	0.026415127408994	-0.010044169757027	-0.00529359491149303	-0.0176530785316592	-0.0019135247933067	0.0202222117883041	-0.00637177975282027	0.0181523819966832	0.0081447233930343
MMP10	0.0164546793768088	-0.0150873086535836	-0.011575516631365	0.0372090306418437	-0.0490369827088792	-0.0453091699962325	0.0139483074911643	-0.00650843402216835	0.0337415416066375	-0.0410691849324358	-0.0155567237397194	0.00728176545219191	-0.0301412149423264	-0.0256259546695529	-0.00752937507381684	0.0368714197959882	-0.0229390345964883	0.0409165293715996	0.0248770081156608	-0.0138889814497454	-0.0238562323878946	0.0334374684115803	0.00494471473289656	0.01107254657102	0.0291197100660007	0.030352672433015	-0.0400461567617231	-0.0354734090157376	-0.0295309243711548	0.00438530616476204	-0.0219082269053637	0.0271310184279666	0.00621675553624463	-0.000302768758117784	-0.0247749785680137	-0.037017406606698	0.0306981622044768	0.0507726681141818	0.045778201231985	-0.0358978904218872	-0.077182416674154	-0.0098861541560583	-0.019035659661243	0.0142109245415675	-0.0134837804500242	-0.0177901392298667	0.0192937202180836	-0.0861741371873024	0.010893411210498
RSPH1	-0.0573295474726126	-0.0395898105752769	0.00966617480411638	-0.004781678716944	-0.0105025481561384	-0.0192710985237583	0.000772794446620284	-0.00910258842410457	-0.0372230670363068	0.0224097429343438	-0.00175440915124947	0.0124986097063936	-0.003874639394202	0.000398938669383721	-0.00529749810052002	-0.00914783666267257	-0.0021219183135372	-0.00266766790768202	0.0138891560813324	-0.0273088420562694	-0.00893029505700649	-0.00459354881849726	0.0109670724666493	-0.00307293473169444	0.0145150504965532	-0.00513501582067246	0.00989857434114791	0.00686317842994031	-0.0153396508695349	0.0144619605974203	0.017361196894133	-0.0105913504691004	-0.00566178446634704	0.000988062002744465	-0.00208284907998614	0.00601658426500876	0.00796887102914886	-0.00229410750633633	0.00417461592888913	0.0158949219342484	0.00640710606917571	-0.00131524987286379	0.00494442606457597	-0.00549837092458852	-0.000252462893284295	-0.00102642749762984	-0.0076091718019407	-0.0185507347205636	-0.00490105793047175
CHI3L1	0.00408182986950436	-0.0247199378444257	-0.0203770092490444	0.021365397866741	0.0118186484180038	0.0171322027649382	-0.0546696309501077	0.0236073991984029	0.0150317728612313	0.0522681244330203	-0.0287254395663264	0.00374424873243613	0.0313537085980029	0.00434392943698467	-0.0324725747010767	-0.0741022587646194	-0.00114342775791233	-0.00463863591154421	-0.0463993246957422	0.0123430789623799	-0.00130499238409144	0.0541589366820427	-0.0309604997201215	-0.0176464127827368	-0.0271102669374539	-0.0465220544220931	-0.00428210799498682	-0.0131332739604237	0.0182282001468408	0.0218910594378386	-0.0116790948514534	0.0306308564552112	-0.0210757238280204	-0.0328547191790299	0.0205355974464024	-0.0406839241851915	0.0194811815288322	0.00229885369606354	-0.0100037465531084	-0.0338287870711712	-0.0106192269092076	0.0365106488976694	-0.0959928102429935	0.00811265596072156	-0.0223557742867039	-0.00855065662650355	0.030052196664206	-0.0774107874516046	-0.0302571178528107
HEY2	-0.0301256920734797	-0.00643916256085766	0.0428088947078686	-0.00229561016619939	0.0272592973275771	0.0271935932975393	0.0052114637432892	0.00765232701745632	0.0128329387800336	-0.0382755371493609	-0.00356863483320397	0.0195640217107389	0.00843565977223105	0.00523263428768352	0.0384095545116429	-0.00862957668515531	-0.0102797422876816	0.00480662764823171	0.0282354174190882	0.0112131301615666	0.025372256049789	0.0330000597199634	0.00379472831908765	0.0242953765427619	-0.00687585340206825	0.016800005785574	0.0105891765778056	-0.00331132913190105	0.0124737191861727	0.0277682298759614	0.00283597517245068	-0.0252845386968884	-0.0102326767501229	-0.0476797986713303	-0.0506717057008162	0.00454525645218462	-0.0117256892843735	-0.00582521051417176	4.02548893035678e-05	-0.00726163665086667	0.0263226318737291	-0.0168893115321389	-0.0266341641064813	0.00258212877383567	-0.01131598822884	0.00021040728152874	0.0162489421154734	0.0148545937827289	-0.0169820513916827
CFAP126	-0.0483815701928409	-0.0375561909663213	0.011995525571908	-0.0146362265604317	-0.0176835798331678	-0.0289397768629285	0.00398039876782852	0.00062288913642206	-0.0205396472981894	0.0312361774649518	-0.0128910697728087	0.0164361604582297	-0.00504440325184686	0.000563177593051751	-0.0159908751124859	-0.0127670969387032	0.00922200844724906	0.00423143414361612	0.0117914861690315	-0.0022818275719395	-0.00828000529572356	0.0246787472881606	0.0101576038638153	-0.0090805679474075	0.0183134274946794	-0.0320559115707381	-0.0138060707693786	-0.00624256562616525	-0.0155424822229028	-0.00398067694958205	0.00637676765920961	-0.00816742136645795	-0.00243964786191062	0.042164719717766	0.00901350823583624	0.00339191662819898	0.0239888888091456	0.00397255713055912	0.0162293588096603	5.88538986143431e-05	-0.00161092277485393	-0.0332067307859567	0.0142117486840516	-0.0142120703663114	-0.0134439430196271	-0.00270804903649668	-0.0054054208499096	-0.0178422707426602	5.21380596615122e-05
TMC5	-0.0406844040894194	0.00379175417697208	-0.0392033604212516	0.0321311790086061	-0.036012561832501	-0.00122551275615014	0.00253653090009292	0.0213867900666086	-0.0161122038071627	0.0200997784933106	-0.00946187326684261	-0.027028349614874	-0.0204069109761965	-0.0357490646391075	-0.0122499182439006	0.00726335480751355	-0.00389282492421732	-0.0128556590431821	0.00987508013976025	-0.0203189032562956	0.00334120406288024	-0.0249608318955509	-0.00437509203220584	-0.000400740757139155	0.00145899726069618	0.0340421954875879	0.0181113611165466	-0.0130907223038601	0.00161163421828381	-0.0699865897896507	-0.0158537726697379	0.0118894981661088	0.0145882893246082	-0.0260485559567249	-0.00686397742200298	-0.0244390904711066	-0.00779532727016865	-0.0404334214216278	-0.0219986134735409	0.00735903696022552	-0.0214199787232496	0.0167450035151165	-0.0259742906913164	-0.0053486075901175	0.0021266395361291	-0.00946182860479296	0.0114103064615459	0.0251608484006097	0.0157854708716078
SIM2	0.0164968307775202	-0.00633880536584156	0.0028593860321047	0.00117826945039789	-0.00234314549582997	-6.25675974715484e-05	-0.0132651025652613	-0.00666883861571876	-0.0246257313096978	-0.0306754630986276	0.0125675594319084	-0.038182743066667	-0.0301969868956618	0.0071630075120267	-0.0160253323848608	-0.0278139988405322	-0.0287605548036077	0.0054936576965017	-0.0258760667456708	0.0127780043522942	0.025116331833589	-0.0354656937012192	0.0292943645369448	0.0381495979813582	0.00499499266184156	0.000848516404303957	-0.0537191634721546	0.0468336013591057	0.0270499921514543	0.0159455637048993	-0.00285666115413918	0.0309000141027506	0.0227469147714401	-0.00781713093608969	0.0238676451644183	0.0146217681257893	0.0236836456189816	-0.0144664456915229	-0.0130723661918842	-0.0253655032994542	0.0471316458010236	-0.0128677524893039	0.0409319175280977	-0.0272341576805442	0.0148616360228397	0.0111362992532736	-0.03713701607386	-0.0623407582826158	0.0140788624494662
HKDC1	-0.00318382071529279	-0.0238115114829752	-0.0410234631628801	0.0314987542806882	-0.0359284318259435	-0.014451661683063	0.0503258469032659	-0.0190993704045227	0.00053437329066132	0.00975911911101894	-0.0077567128245464	0.0292259880776979	-0.0451105265138132	0.0130130866861036	-0.0333474076010127	-0.0246951671334092	0.0141463090096035	-0.00116607214997863	0.00155857254024722	-0.00944762584769921	-0.0216051557293152	0.0197955892127771	0.015032929095646	-0.00443106650608951	-0.0189042492316842	-0.00512849389527152	0.00187529669723947	0.0341534875245117	-0.00390364011973447	0.0107274255500601	-0.000979187645022506	-0.00393391807448718	-0.0534951912355584	-0.0229967751462733	0.00697429020178254	0.00421672060684315	-0.0149877816874689	-0.00881361776404935	0.0111216995456911	-0.0144014319693936	0.0156688801984971	0.00607512342494611	-0.0254314792123372	0.0551479638018538	0.0206296868745581	-0.00346037431801412	0.0252450695340749	-0.0148126086088647	-0.0218258277310054
MUC5AC	-0.0220329728205795	-0.0372222088516784	-0.0337013033562155	0.0197559819239215	-0.0288245429992989	-0.0247867176573777	-0.0473438241574505	-0.0150096789621442	0.0286698044505786	-0.0184480757794761	0.0317613742129465	0.00309535214393121	-0.0507472558668522	0.0639671509645505	0.0449210625553135	0.0675231043409672	-0.00577548678250554	-0.00334372707941447	-0.0143299866602783	0.0590681792647544	-0.051058715170601	-0.00530842489393825	0.0182920931746417	0.0246836285075007	-0.0247486059263226	0.0101016041032569	-0.0247811842425158	-0.0346678159925351	-0.0253834173363589	-0.0297054738671645	-0.0119398160501293	0.0368309360300201	-0.0216145791697793	0.0820915373379708	-0.079162779531426	-0.0573253589258301	0.00288404913575723	-0.0160244030150379	-0.0087398820122958	-0.0314373830250439	0.0312382077108349	-0.0169057805472716	0.011484903460775	-0.0272356932206746	-0.0581101819308091	0.0274182683341209	0.0128749795979578	-0.0159631085277132	0.0285795650234825
HPN	-0.00306798183424584	-0.0249506164307563	-0.0140228970336579	0.0183738970767193	0.0111824006052736	0.0813634141801774	0.0320003763414521	-0.0333952655172669	0.0212880108184089	0.0215100528623158	-0.0352972124205668	0.000587909966331721	-0.0266456142720341	0.0178810283313784	0.0431562384042641	-0.0361343105212187	-2.8236714443254e-05	0.0319453299327952	0.0252948813576544	0.0360697869940418	0.00831643716899384	0.0364525135248807	-0.0166108668782873	-0.0671286602463739	0.0190978484187652	-0.0404475210345706	-0.00092487684117737	0.0325919143055891	0.0566664573678462	0.00461269924840515	-0.00406129940648925	0.0337401635038817	0.0440045563497844	0.0342453914888151	-0.0144538534278589	-0.0298607255486037	-0.00713466841696283	-0.0129411574915089	0.00779508016127838	0.00262536319260375	-0.0252418014381381	0.0415779228644454	-0.0230421411236078	-0.0219371174802874	0.0376304154422845	0.0219223834498716	0.0470842151909731	-0.000538545520739024	0.017873159229342
NRN1	-0.0037120524418264	0.0282079035136681	0.000281205158315601	0.019291669139006	-0.000934969131980749	0.020441560843059	-0.0143269616442112	-0.00508591531722202	0.00716606469445091	0.0315994800112537	-0.0128035348019304	0.00915574142705526	-0.0330312215941614	-0.0111044019289786	-0.00807331718978374	0.00489801105312477	0.000630011650105052	0.0182272589363342	-0.010201848134855	0.047640494656263	-0.039371538092428	0.0196957285201835	-0.00961430671576503	0.036430768509651	0.00825368032008403	-0.0137645396104844	-0.0424154276442422	0.012490522120114	-0.0133973984940296	0.0138091374871943	0.0118190174429207	0.0448919511788073	0.0252773304509208	-0.009193766980787	-0.0127193974411176	-0.0228209068668342	0.00434089251744008	0.0563470655834486	0.0126619925817162	-0.00770426278492461	0.0351216549094067	-0.0227710678704574	0.0151732235271127	-0.0355895288150144	0.0269080063863027	0.0122578565121256	-0.0458421262635286	-0.0243654142187159	0.00958809592335476
IFI44L	0.0118040960324525	-0.037581908615737	0.000709195910353653	0.0148618605240245	0.0327828398159116	0.0222235049360346	0.0112825241204207	0.0643774651202632	0.0119837364286313	0.0236684891038803	-0.0100648844807875	0.00183323536085089	-0.0564769980822263	-0.0638239387298155	-0.0225685681290288	0.0549583119074691	0.00801705150278167	0.02386022456681	0.0747967357756156	0.0189259147352174	-0.0268254079762083	-0.00398414589145515	0.0191185234948221	-0.0500569205634382	-0.0333820762980167	0.00126270843010489	-0.0463404559144785	0.0390456068280954	-0.0032238752351532	0.0507492930594621	-0.0226924276889018	-0.0235337957118566	-0.0451876919169587	-0.0110388879237553	-0.0070233609728769	0.032164100535054	0.00680436935074727	0.00226843530222327	-0.0251835053919197	0.00725174273805653	0.00655482820355161	-0.00485998602728188	-0.00811813738562111	-0.0199217382756418	-0.00811428466505442	-0.0170942214601341	0.0225498266129586	0.0131871946606875	0.0321749000495001
IGFBP2	0.0128973021556499	-0.044217718699046	0.0450992721709498	0.00363243965083892	-0.0306576190226001	0.00387464219291309	-0.0183210544782729	0.0253886711002972	0.00405000538810689	-0.0377444348461199	-0.00911016705979523	0.0238802799970204	-0.0279323912218265	0.0269148318748975	-0.0290184723131026	0.0201989900747388	0.0216454806555161	0.0223949911886946	0.0136930386554623	-0.0128226789454967	-0.00262890936396321	0.0644278149303381	-0.0214091429173178	-0.0108139812846835	-0.00508003013607316	0.0409456822946343	0.0607287611566039	0.00766137920370415	0.026405195589577	0.0115658520977876	0.0173770029453831	0.0214875683695883	0.0103424293305855	-0.041271816873702	-0.0237819620701949	-0.0521194821862351	0.0170433415345669	0.019777188030881	0.0123168406719924	-0.0393028590197469	-0.0194079358927905	0.0407354144327499	0.0376732332635855	-0.00019595330851929	0.011650684413218	-0.0136877735365534	-0.0651870218686218	-0.00215391899350568	0.0129382630615458
ECEL1	-0.0216917098187176	0.00132573154887876	0.0295845418353618	0.0108293790259529	-0.0023483625758778	0.0110112726871195	-0.0141417746367678	0.00841739390761204	-0.0171775438256736	-0.0421674384051726	-0.044645637068878	0.00824822294936012	-0.0507227797902065	-0.00136508081027395	0.0404709682883495	0.00607707577009456	-0.0267299764451786	-0.0141667418527557	-0.0776655711453754	0.0213342595768044	-0.0242427186653631	-0.0250505333701311	0.00181768405415936	-0.00516340923328813	-0.0291113085637079	0.0036598903802725	0.0668704819908412	0.088412146268486	0.0327842404071918	0.0248209152868393	-0.0111531936460547	0.00326090341643895	0.00272195749642217	-0.0685109324300358	-0.0124649751579373	0.0117945205085005	-0.0226312694656557	-0.00601587224013957	-0.000312666896684055	0.0114816391531833	0.039567965993072	0.0410541007719196	0.0106690986931106	-0.0284198553946014	-0.0281179361747884	0.0371294677166102	-0.0266015495453821	-0.0184841388077625	-0.00171337774572322
NPTXR	0.0253301885643898	-0.036913836193406	0.0124579227030456	0.00986710401359188	6.77166969544583e-05	0.0376810063219832	-0.0148226866388019	-0.0276622332237885	0.02345812131033	0.0207054347183335	-0.00569165941819735	0.00188726513742452	0.0022184034124347	-0.00435977705097284	0.0402678990210793	-0.0384076274754006	-0.0253900297964844	0.0386351000305923	-0.00854913986569959	-0.0372851241013311	-0.0316965589638083	0.0153534778034948	-0.0312814698617835	0.0166677013320524	-0.00861156025079408	0.0288074253550828	-0.0082247354882244	0.0278815794347087	0.00989409562624547	-0.0412351684199678	-0.0335243727192856	0.035277258808336	-0.0543565761090132	0.0169638062975096	-0.00555832096954604	0.0360713120700503	0.0225629467978274	0.0125052147347926	0.0149753295159314	0.00625568351715444	0.0049822739997631	0.0169691085732324	0.0183537274806357	-0.0318583831109179	0.000661692271794773	-0.00759685430281676	0.0148657284097043	0.00806035547877656	-0.00170312831952752
NNMT	0.00240375473854323	0.000926335241895274	-0.0271428740167472	0.0653330093797369	0.0248301546150279	-0.00598751043664314	-0.0133311620277854	-0.0209573371024267	9.88349555824062e-05	0.00625564122707621	-0.0333680275899693	-0.0192055816522273	0.0319078732125809	0.0220098203807532	-0.0483289061069477	-0.0280756987690569	0.035527409488969	-0.0259768058760125	0.0141449758029595	0.0509793461367427	-0.0274464632316451	-0.039986097042783	-0.0180102702579823	0.00351615877899322	0.0309451529888671	0.0240446891658964	0.0126360099289855	-0.0315041597764582	-0.00953329952983724	-0.00823960685387839	-0.0462788549375938	0.0289199735589548	0.00135389499685977	0.0344495347152421	-0.0163509135769464	-0.00670687482603172	0.00488990535315591	0.0020648496360189	-0.0371127064910981	-0.00497559005629573	0.00653079728767619	-0.00630093185421988	0.0330488186904279	-0.0144236194121815	0.00641552006911849	-0.0326127816038861	-0.0418626322651897	-0.00507036330445437	-0.00379462949314816
FOS	-0.0106885450024947	-0.00691944991613538	-0.0166220832703592	0.0348246468761595	-0.0285146860709558	-0.00584434517462604	0.00693551211875115	0.00577891525599098	0.029378236538992	-0.0254400223995193	-0.0132709822192915	0.00234140988715874	-0.0196552957632971	0.0355381672772812	0.0312312997144397	-0.0283412545254601	-0.0748456941663555	0.0268146790870375	0.0513015779403233	0.0289303342656663	-0.02401719458476	-0.00243333117110114	-0.0382742018220189	-0.0238366259558301	-0.0286646438353318	-0.0324154129889307	-0.00711225113353802	-0.0836726646716462	-0.00664645309869533	-0.0193832050750881	0.0752739356790843	-0.0534071211796021	-0.0230590705895204	-0.0332972847433396	0.0770073189056137	-0.00967798504897996	-0.0106885111904083	0.0458213044426854	-0.0334496556407024	0.0360058050595753	0.0178789394293774	0.0245372869308415	0.0717607748082237	0.0101469631013759	-0.069359796402385	-0.0152509566538291	0.0264754246070944	0.0469060866287538	0.00500654913719879
EPHA7	-0.0108745624043292	0.0505100712155363	0.0290358217018194	0.0326170297882979	-0.011678480427407	0.0053734732468776	0.024919399208646	0.0111697718549111	0.00101768041430172	0.0238103604839758	0.00298913012436125	0.0119843430873397	-0.00319672023528612	-0.0601496694806021	0.0167716003950226	-0.00326069645367639	0.0147940747712327	0.0509185859524628	0.0143158978619433	0.0280215234165934	0.00731245021446268	0.0211332282987755	-0.00532494656227784	0.0233897696185864	-0.00449677271429107	0.00155691243502947	-0.00943172761604789	-0.0156961182478574	-0.0606886672782475	-0.020327294669249	-0.0112703409427756	0.0218702437120743	0.0521809772574004	0.0223220783345316	-0.00984451783291188	-0.00860986459991958	0.00603352271799089	-0.0196620279589037	0.00330918345493913	0.0203483742897097	-0.00217942628826243	0.00141921094729525	0.0153027657142208	0.00369130572726368	-0.0051797387244082	0.0491846771873239	0.0646604274792998	0.0108881022311684	-0.00819704917638603
RASGEF1A	0.0264069511794719	-0.020084661190869	-0.0140664525737602	0.00352274285319485	0.0059722568632044	0.0163718007549398	0.00683262673708695	-0.00375611033949267	0.000402969864113257	0.00600504600257027	-0.0107725476002193	0.00828962218037313	0.00944926819762088	-0.0140299637618905	-0.00514923856654062	-0.0272656467691357	-0.00461484517355605	0.021866517590822	0.0147676430728366	-0.0289565403626201	0.0544388929365549	0.0470053586059585	0.00412191294941998	-0.0328384060068517	0.0220580404007272	-0.03979103504786	0.00847282602531284	-0.0146492176957756	0.00820181462670314	-0.0248347845687463	-0.0416985323352304	0.0408847491034889	0.0229295778458615	0.00857407863287436	0.00404820642362608	-0.00841111791493383	-0.035236319752545	-0.0129424177560802	-0.00067693376929145	0.0109655958485514	-0.0103357172887036	0.00977456230596475	-0.0207515779725691	0.0102466022364641	-0.0194792878006171	0.0273697377078084	0.000505776186055036	0.0221940257638153	-0.00192093869908215
APLP1	0.0344768160462451	-0.0265711828171707	0.0202728112235434	-0.0174306945595923	0.0092279548162895	0.012320957636261	-0.0273611475286771	-0.0214628496693545	-0.00689598222441344	-0.0203333908989384	-0.0147686865689939	-0.00846386877092228	-0.0329657173689282	-0.0403180586384565	0.0153944898147547	-0.0151450418911305	-0.0241256338992593	0.0292472405950204	-0.023601949441107	0.00844282112417887	-0.0345796497788509	0.0526833162280536	-0.0433450618458556	0.0156707621637585	0.0109847870591458	-0.0295223470452816	0.00827818095180528	0.0246162126774367	-0.049530971531954	-0.0504249735097321	-0.030246941530797	0.0143114796850964	0.00726029320513279	-0.0152395842063897	0.0101708993435825	0.0141518449044573	0.0118480116668603	0.0166756985759714	-0.0176994882883739	-0.0253627807885008	0.0176962150266731	0.0528556719910064	0.0200769104941016	-0.00181774337843858	0.0175415758921987	0.0142100745493978	-0.0157152829236599	-0.000776363517433533	0.00116479412379141
TRO	0.0243006197920221	-0.036905677042429	0.0468301048785283	0.0211148244382244	0.00332465021464133	0.0083038178929636	0.0272838111549994	-0.00444168572019584	0.0226625653489868	0.0118811035937185	0.0312982123742292	0.00884152772422909	-0.000520164058478232	-0.00670622169218156	0.00850438981777699	-0.00258582889997539	0.0116973028713079	-0.00357478837750664	0.0112586742648183	0.0133541324414813	0.00889422654054621	-0.0244156762197155	-0.0314615199311443	-0.0225976668598558	-0.0175986620095847	-0.0044614106529255	0.0172338024536108	-0.0201156313689163	-0.0145125677295337	0.0274594666080963	-0.00584002717335162	-0.00530594309380725	0.00627016030150602	0.0292341969513134	9.90805338532138e-05	0.000816184948130382	-0.0117272235902082	-0.00351482447662555	0.0167798280199424	0.0359062707183258	-0.0308198292264767	0.00819431705820097	-0.00207876480429637	0.0447801374580651	0.0178924606698354	0.0249112928078707	0.00176580131489754	0.0240610407032667	0.0339647952620367
C2CD4A	0.00254482208778928	-0.00156600578602797	-0.0528338526262647	0.0385014243002033	-0.0402461376307857	-0.00651630165251956	0.0166903050334131	-0.0147485400930965	0.00855673979212775	-0.0012233412206288	-0.0784119988314228	-0.0304774033335612	-0.00953933628302927	-0.0129257960720897	-0.019255332327804	0.02581922953724	0.0337000959866402	0.00693611208676677	-0.01695698547162	-0.0361160640170309	0.0292650491209814	-0.03664961280442	0.0418141292026985	0.00943235143630024	0.0105285303416377	0.0251525958455616	-0.013391188091067	0.0196177655836389	0.030041786325967	-0.0118102630831594	0.0177494710013809	-0.014240402535981	0.00974340159288557	-0.0175389812522275	-0.0299657323246149	0.0332882300355375	-0.0134385508946112	0.0434118393393346	-0.0259250535350203	0.0133982554824267	0.0124493433831111	-0.0229466477133451	-0.00768584784749562	0.0206828357703769	0.0162990080960431	-0.00712510325618587	-0.00231258586289308	-0.0137214359902754	0.0113669268651865
FOXG1	0.00240925948630241	-0.012441698616479	0.00632510366463441	-0.0173004683203803	-0.00137007128496544	-0.00172430481409739	-0.0261811815313561	-0.00151251828762294	0.0175559912384998	-0.00329723267093185	0.014422896741673	-0.017938791642234	-0.0202800539307312	0.0241931613430124	-0.0313184566291573	0.0122932930223518	0.0133191126745491	0.00147728703749322	0.000314507357285799	-0.00934732433945281	0.0240306499066847	-0.0470381683414035	-0.00868589395352095	0.0790072815267561	0.00912869411487306	-0.0130261199061782	0.0197073625827207	-0.0261395592353642	-0.0415576567598533	0.0134991155939754	-0.020978272276006	-0.0303390476893546	0.0175935197771624	-0.0268137128383008	0.0103693089652129	-0.00567398984982735	-0.0122086331175717	-0.0110384044562937	-0.0194217139083939	-0.0239309049215105	0.0255609200944803	0.019230705876732	0.0198712721371279	0.0657229348598118	0.0620656860705669	-0.0183909309061603	0.0247208439875181	0.0122245051765868	0.000289274910482967
ERMN	-0.0395138630563123	0.0299426528902889	0.00692992372413318	-0.00618898679050666	0.0063856122769226	0.0167059734459471	-0.0241240590127168	0.00994125520042867	0.011919525279073	-0.0156556697136744	-0.0217313979115109	-0.0136487057832223	0.0015794978130601	-0.0110528353377502	-0.00518563467032259	0.000188219042661783	0.0230155050168933	0.00642619872824058	0.0379257011851845	0.0235823923882776	0.0289301081784697	-0.0226928545667733	0.0142301431716489	0.042676208941905	0.0573736783077613	-0.00195768839442101	-0.00280370752642491	0.0162897059168554	0.00527588034683482	0.0311430295419377	-0.000873422126697234	0.0299403118000071	0.018437395737156	0.0156044788919038	-0.00125064009708588	-0.00297264436447034	0.00678337918122318	-0.0467943084968658	-0.0231273676973453	-0.000696703294741486	-0.0155392805826491	0.0239974031461961	-0.00151890104097825	0.0109985955507302	-0.00886719585496396	-0.00422527724456257	-0.0372257285668815	-0.00170034852970209	-0.000462014213215385
NLGN4X	-0.00312693351549747	-0.0291686386991002	0.00581600706432167	0.00401384563761707	-0.0310707692505171	-0.011753844058529	0.0232696956602926	0.0256818701940985	0.0538826865545354	-0.00217039403091747	-0.0285235408420923	0.0363749702960168	0.000254061712177929	-0.0369621000998545	0.018026817397325	0.0246783466593626	-0.00376816120338013	0.041496118967138	-0.0697880412605592	-0.0563039931956422	-0.0191178986910841	-0.00994128900005116	-0.0164840391275459	-0.00663857736477389	-0.0229726523973279	0.00504678671293313	-0.00392082935997526	0.0231249597944682	-0.0390669250641654	-0.0387004818324531	-0.019454819608639	0.0220610636005806	0.0173366397258385	0.0303459295739663	0.026679361970551	0.00717781685976356	0.011517514544794	-0.0235380480420824	-0.0197948120226907	0.0199885304288883	-0.0297260745927263	0.00309717369836962	0.0227336061969009	0.00865331342856336	0.00625273214670462	-0.000676860617876155	0.0055482422034984	0.0172219483356676	0.0187170982435675
APOD	-0.029031048364967	-0.00253980076482784	0.0272448830190351	0.0351339780586408	0.0557365739079567	0.0021049499244582	0.0151874528902917	-0.0282385126818181	0.0198885807225639	-0.0309897058226673	0.0244328500584717	-0.0022263928378174	0.00765045145239071	0.0260804008645897	0.0508701292989833	-0.00430097203671234	-0.0134227923265395	-0.00120760173120798	0.0213600168434673	-0.00731151680354261	0.0272613661260397	0.0495960974482946	-0.00979375962739441	-0.0291497846770085	-0.00938354834081354	0.0403425824656782	-0.020758159743117	-0.0265358264174283	0.0159897094514264	-0.00522712488728457	0.0371613815044233	0.0133067599073402	-0.00893336193357559	0.0240940579427857	0.0529725743113936	0.0211174841476953	0.00895918730570965	0.00348373976980794	0.00999401611583988	0.0337278306326521	-0.0126293180349934	-0.00152255145901164	0.0119870267392956	-0.0527732554845172	-0.00321312858034175	0.00944391665223633	0.0153185529996766	0.00268961101063344	0.0150854910610486
OLFM2	0.0296573272731318	-0.0223057516580285	0.0192832170055991	0.0133679152935232	0.00395880189012095	-0.0186442996777912	0.016403555353602	-0.0250828373464977	-0.000165126739279568	-0.00281625321912726	-0.0281707614856972	0.00613325861691722	-0.00809057294426198	-0.0128373631183857	0.00202169883919797	-0.0160449806108102	-0.0170505684706943	0.0141738926799657	-0.0240350382131216	-0.0183378148668452	-0.0171693251361525	-0.00549731513214309	-0.0171411340587978	-0.0196089854792722	-0.0129752436278836	0.00532100110471243	-0.00150523813686775	0.00472482427334321	0.00761052501284592	-0.00828913400423906	-0.0252127172638786	0.0126090182839458	-2.86710041683699e-06	0.049385822481262	-0.0163191663009911	-0.0374133468388076	0.0105771823530693	0.0269223572094265	0.0095963324105086	0.0249982456247694	-0.00112634536956489	0.0240226642220271	0.0549196263834202	-0.014682153502279	0.0516553909755039	0.0411478725724522	-0.0357736044126145	-0.0320292766417516	-0.00774629238314805
C1orf158	-0.0512738387752184	-0.038486695771362	0.0186009170917853	-0.0137397212359821	0.000865991397637332	-0.0202774561324788	-0.00434505927474912	-0.00907548130984194	-0.0233435143232998	0.0145100690089166	-0.00849038012917884	0.00664586291680472	0.00641083006655138	-0.00863221707458941	-0.0120913224188066	-0.0126874693472918	0.00223414374958633	0.00698646401530077	0.00847091555964864	-0.000784691288183623	-0.00284934244461077	-0.00146512237243591	0.00559396399381714	-0.00270394622313091	-0.00211665135368589	-0.00441813414262797	-0.00894144973942347	-0.00136094707915873	-0.0080676153410608	0.0232331442893164	0.00611658586377881	0.00443273080591911	0.0163732867255814	-0.00115159067540544	0.00830635138804497	0.0102691514732906	0.00372368110189877	0.00453652491606373	0.0113180389803923	-0.00245690152058054	0.0097171712593112	0.0116344838386372	0.00119425689987266	-0.00180235132945978	-0.00341103131092227	-0.00878827278813689	0.00975265379519888	0.00170323399652527	-0.0033812754763178
IL20RA	-0.0426531875210373	0.0288689262176051	-0.0067350163613637	0.0114358984191962	-0.0149796569215765	-0.00192905494255501	-0.0181867396612096	-0.00467222975220973	-0.00514835931099563	0.0035188672764112	0.0272332081063402	0.00753753243609589	0.0171635542422285	-0.0171592744416012	0.0202005487991799	0.0127815830256682	0.035927943995258	0.000525791041145533	0.00432729980710277	-0.00399716331395919	-0.0183769198534166	-0.0205901158102126	-0.006793180161076	-0.0165498335424863	-0.00529049206944715	0.0103732005137097	-0.00181947097133728	0.0110741327413694	-0.00718807197870048	0.0104608320880666	0.0137271089991122	-0.0115655635912806	-0.000673841583029995	-0.00413520405568217	0.0147328303317139	-0.0242286304093061	-0.00831933491257116	0.03642343010708	0.0225543188230269	-0.000368913683399624	-0.0336377795829061	-0.0539580529700932	-0.00993798831368665	-0.0118575169049387	-0.00125662656317119	-0.0081522362026798	0.0309727364297312	-0.00596280005716896	-0.0025598173040233
CHL1	0.00241635419404852	-0.0358236396457642	0.0329402747125471	0.0186559871620767	-0.0196745760870103	0.00197623137317471	0.0408479144199459	0.0409837538264834	0.0214539152520711	0.0125405398700693	0.000934142806943639	-0.0213334788121785	0.0292963914652184	-0.0119502821797214	-0.0170428403299926	-0.00678066364582003	-0.00249921746304139	-0.0164080156266704	-0.0222074374854096	-0.032062880997569	0.00878372359526083	-0.0133133635141823	-0.0315295266123029	0.0240471091698646	0.0195504478526638	-0.00232049538781454	0.0427495082783357	-0.00940756572545439	-0.0320150407259004	-0.029216573721634	-0.0132270579248154	0.00259590957005917	0.00345490111711146	-0.0406203762505687	-0.0143282082245293	-0.0144254575606646	-0.0214011210360567	-0.00711572413470439	-0.000834007662496186	-0.0109095126539737	-0.00731665961098801	-0.00854218442762628	0.00107179023916088	0.0343578293579392	0.023848381287426	-0.0172999798362372	-0.000474254961293452	0.0114209784499156	0.0438736113839061
CACNG4	0.0213117376268591	-0.0334481750774955	0.0374828203288781	0.00808692506855263	-0.0249290159630863	-0.00795233232630113	-0.0229908546956882	-0.00166204267381557	-0.0259692948804604	-0.0095623509391045	0.0271567192612494	0.00279532374484145	0.0263067419697076	-0.00112040342562192	0.00874341960781493	0.00264919487421274	0.0146522881011039	0.0494141463975068	-0.00953094934065692	-0.0447779111681637	-0.00256090680153142	-0.0090799057459668	-0.0459472513517115	0.0627559136632222	0.0043989471523403	-0.0212125229875256	-0.0100037991854206	0.0206844815839151	0.0136494928469174	-0.00772057347328145	0.000394327594404168	-0.0145549473426509	-0.0120576375072541	0.0172225044341442	0.0111853809293188	-0.0365893527721274	0.0164845461427605	0.0152487082322476	0.00186645977682405	0.00509059117446375	-0.0325244365323811	0.00544554240085665	0.0232953453927228	-0.00354379999079119	-0.00394646154607469	-0.0357314358637513	-0.0216743056336891	0.000255315214638462	-0.0296090572729231
KCNH3	-0.0142190519783231	-0.0218564546653855	0.0136805478649135	-0.0190684853840683	-0.0398631401867264	-0.0116940237769853	-0.031193841503968	-0.0308122125451652	0.00311169783778828	0.0224236102794125	-0.00908842314279634	0.0813744797112879	-0.0185120662171062	-0.0390974255036318	-0.0249086263229027	0.0264237988574058	-0.0249413117145472	0.0487390884368986	0.0134791842801882	-0.0212780596723513	0.00723473036847533	-0.0221310341060962	-0.0211987469232623	0.0513631430154765	-0.0368700743912422	-0.00637644329766629	0.0400244987843368	0.0512284869836377	0.00704173596973428	-0.0412531484677443	0.00581965718565297	-0.0153458699844951	0.00918344189607605	-0.00454077447907683	-0.00882334952456856	0.0205465704441799	-0.00182340214923844	0.0154010297849477	-0.0161070333514129	-0.0162295334816997	0.0020771128063421	-0.00180299457600223	-0.0552188179880338	0.0108135412598454	-0.023562953355288	-0.0189110824170927	0.0265503097942975	0.0141938041277843	-0.0141097373401201
TNNC1	0.00183992928082633	-0.0329966069546436	2.11047543226497e-05	-0.00740501993088509	0.00526857847695278	0.0241725606540381	-0.0327671093035919	0.0069411725476763	0.00757721295314151	-0.0790747601350717	-0.0176971460775468	0.0295616591587937	0.0113883958603947	-0.0123988145557101	0.0154367912773371	0.0170242953949553	-0.0197808303598812	0.0228429317800072	-0.0593167979687062	-0.0043842732006375	-0.00645513245709959	0.0315904886951817	0.0425162902635504	-0.0424819303129027	0.0208458164639149	-0.0148326036135105	0.000937090463146049	-0.0169301404936758	-0.0471897038505801	-0.0383785242817989	0.0263591569402809	-0.00357616584728091	-0.0245026310066238	-0.00518628974001969	-0.0471008415665699	-9.28931620320042e-06	0.0209684705636089	-0.0128031106656608	0.0556034624299138	-0.0262485985099151	-0.00761225431310116	0.0275840970878206	0.0132531563247878	0.0541664994830001	-0.0178011554224169	0.0092863812378146	-0.00101056362802296	0.0323149642503605	-0.0256484294420593
PTN	-0.00723609604549029	0.00524282291045431	0.0378039345539489	0.0300775455000603	-0.00851365347690079	0.00362530298393578	-0.0336897331187091	0.00198775901764899	0.041431051534413	0.0324164520461402	-0.0230788035916165	-0.0115013875769812	0.00867724049752121	-0.0263348240824517	-0.0276935978728156	0.0183425767833201	-0.0276942009649814	-0.0178116103774859	0.00637731049395165	-0.0163902419855131	-0.00983428985569705	0.0602310515336347	-0.0146192510789255	-0.00952247171174914	0.00258700408094426	0.0251747744754417	0.0374892865658092	0.00105609960958665	0.0205612421933872	0.0286147391708974	-0.000570552258938369	-0.0467194958958751	0.0130561927517231	-0.00663659673925357	0.00712626705635752	-0.012967085562409	-0.000453444413930384	-0.0122383072876344	-0.0135697358276746	0.000507516106636396	0.0504670653998516	0.00728695096811154	-0.0146520408551638	0.0266917119340158	-0.00584304966637123	0.0306844372460904	-0.0159030369931715	-0.00300738251323619	0.00266892351042414
HGD	-0.0454607819725648	-0.00125265474320075	-0.0437896929254045	0.00294384456245714	-0.00598152293397895	-0.0110092664439052	0.024869097682974	-0.0155422469149194	0.0288039196386953	-0.0214684007691336	-0.0263490176375335	0.007194160180494	-0.0235722233125481	0.0239585067362978	-0.0516059133931196	-0.0276974335863021	0.0249382014417198	0.0546509828861047	-0.00326271341737207	-0.0345961807112061	-0.00271107726488751	0.0322341415082576	0.00222801165315795	-0.00299479860548278	-0.0261626195696004	0.0195516120010437	-0.0224149797049937	0.00364567237718717	0.0500843710248579	0.00132046470483997	-0.0133474987827093	0.0068500424257406	-0.0092508438036854	0.00149933653233872	0.0101631165835165	-0.0116718690943564	0.0152811630053688	-0.018910144660035	-0.0126807977022535	-0.0425945349321905	-0.0325850148960025	0.00882288719114733	0.00284326463064242	0.0391917862088836	0.0191978727720098	0.0017801579975762	0.0279847287070776	-0.0118395121337141	-0.000983669850202055
IFIT1	0.0172736093142896	-0.0383038750578614	0.00385193324783396	0.00632134753593704	0.0251804161375242	0.02294735412701	-0.000737107982561872	0.0514133156655101	0.00787889410370513	0.0134222936004903	-0.0102108641705618	-0.000142164108426968	-0.0477218071792094	-0.0703126473568451	-0.0122974433651233	0.0431045995928964	0.0288966608751828	0.0252166082352965	0.0700768143580963	0.0269867650701078	-0.0284411147649008	-0.0155887801461447	0.0148657099494939	-0.0662123936801112	-0.0328208840489595	-0.0185332354674178	-0.0630035808612034	0.0344182659970309	-0.00611519010637791	0.0662535185882015	-0.0168371458236565	-0.0285726098023019	-0.0527623421548498	-0.0405315408635011	-0.0165163291230412	0.0272747256101211	0.034883962973889	0.0101833629381792	-0.0161761552590669	-0.0131464607310403	-0.00633244394221456	0.00919627364954028	0.00680664942510632	-0.0271419573852996	-0.0252492474059871	0.00904668212081621	0.0149850934480286	0.0101476616805798	0.0152082066567911
SERPINA6	-0.0629653756811034	-0.0302018749996261	0.00657916055279376	-0.00236611744791677	0.018867872862736	-0.0274656602308099	0.00922939493501671	-0.0155205458904759	-0.0318169611093689	0.0120582644856468	-0.00905181928849611	-0.0169573624882609	-0.0134343730329278	0.012064422188652	0.0374782339855876	-0.0174469122721033	0.00853388884690461	-0.013194293870199	0.00229803175037835	0.0139186154669051	0.0106194335609193	-0.00946356188537688	-0.000565078631478588	-0.0133356058507987	0.00303969566606341	0.0132843251188301	0.022217957806656	0.00722666747267298	-0.00389677705002941	0.019888873178449	-0.0108180974674659	-0.00614181595003984	-0.0042453028188833	-0.0169371102108573	-0.0152198930048448	-0.00231975727669539	-0.0227388098573979	0.00315314718860645	-0.00696894404138622	-0.00563143549922488	-0.0116633179969934	0.00666356060843873	-0.00438201797725278	0.0142282940181446	-0.00694392936787232	0.00165995694106788	-0.00560677521891017	-0.0184689957764846	-0.00895757224074071
GPRC5A	0.00444642418641859	-0.00893330922668313	-0.029993318905991	0.0394047834018546	-0.0657180605804497	-0.0149534077788382	-0.0221816747826651	0.000563078818611075	0.00255976191185404	-0.0393783840042079	-0.0152923565348296	-0.0198642730000127	0.00885277889868406	0.0213035116436383	0.018564165741001	0.0225203092178436	-0.0503296606350047	0.0275244162076412	0.0242893968406912	0.00999055933645218	0.0438163864681166	-0.023919770782961	-0.00801090414308487	-0.0138156450160801	0.0837833716374653	-0.040491356975061	-0.0143201126034586	-0.00349047386785284	0.0264197908864322	-0.0515402704652671	0.0353861764588456	-0.023664789729034	-0.0204400814313252	0.00814506053936697	-0.0183275477139377	-0.0143107254762479	0.00873634638954103	-0.00562347160921656	-0.0314898252453928	-0.0225045851971388	0.0490698383046607	0.00565565776597887	0.021149357718753	0.0162791432115658	-0.000860253393927664	-0.0117641844977026	-0.0116274496064747	-0.0273806588444595	-0.0240908431827997
CCL20	-0.0246424148868217	-0.00355083267261049	-0.0460352363898288	0.0345756471221794	-0.0252088094963171	-0.0128084275514507	0.00728409487107456	0.0283458812304715	0.00570381813331211	-0.00401437832346889	0.0194143523770391	-0.0291954471646333	-0.0275015074279525	-0.011747619837039	-0.00185870643581899	0.00803991124054175	-0.00691275492059979	-0.0311403344532143	-0.00401085303922318	0.037928698904604	0.0105492812634549	-0.018502437069544	-0.0499969272276208	0.0491649882671605	-0.0274397009235677	0.00622571421578733	0.0586093766403028	-0.0316663798027874	-0.0289439829423161	0.0187055985628136	0.0808633552943828	0.0262750625576782	-0.00111622515722404	-0.0298676616026878	-0.00844518784720888	0.019436251490637	-0.00168242449095169	-0.0281070619778384	0.0160374703878206	-0.0517662469091335	-0.0271564494953142	-0.012281204380094	0.00646221691716295	0.00701777062000852	0.00767413664574284	0.0184395903318362	-0.0161635891420085	-0.0011280407890154	-0.0277078927945582
SMOC1	-0.0217439969483087	-0.0256056839390106	0.0253233037144012	-0.000579236598885568	-0.000526327233128516	-0.0282636694700551	-0.009402352575532	-0.0312089660850721	-0.0176925798883135	0.0296016602515122	0.00425751726703816	-0.0373149779674614	-0.010810027122611	0.0161487625599365	-0.00826510144041455	0.0264167127714401	0.0110328661905989	0.0233364409196688	-0.0243174842458113	0.00582125807775009	-0.00810405012653364	-0.0298657485287604	-0.0198451173453636	0.0149038625148456	-0.00941126618568389	-0.0165931799843998	0.0232492443171214	-0.0100369543063974	-0.0387728891396574	-0.00254447003746067	-0.00863674326387035	0.0164287986870954	-0.023185646442943	-0.0369178515209937	-0.0413332346319945	-0.0499599084631655	-0.0476593055511898	0.0224612282143356	0.0100110129590103	0.0381440428437172	-0.0357277323231808	0.0416890048577865	-0.0403909753296264	-0.0192818702315425	0.0300668765717882	0.00373064786207685	0.0237455509735232	-0.0521184311532315	-0.0143369961290776
FAM92B	-0.0558604270221892	-0.0393464256778196	0.0138469789332574	-0.0123020089669916	0.0042160535171315	-0.0358870762128109	-0.0025922200904529	-0.00545288692534989	-0.0343092790264801	0.0198806073396149	-0.0147550564593477	0.0060854066977515	0.00751767980797636	-0.00647680451056941	0.00764524778844398	-0.00960345132005602	0.000321387591868637	0.00508040566626467	-0.0049691015322501	0.00401268365604807	0.0114445933411748	-0.000873571635960823	0.00976713600292385	0.000927837122166456	0.0124795793762887	-0.0074225086032714	0.00782080964196697	-0.00749337716258684	0.00185174073440755	0.0250995755653297	0.0102784074073613	0.0124921339130744	-0.00178831170203527	0.00186512911956246	0.00407268742032764	0.0212917002582338	0.00253347698953096	0.00895550478134211	-0.00621049623873084	-0.010174491935509	0.0103551009842045	0.00962623171581387	-0.00140772235599979	0.0126133929094365	0.00677390457709352	-0.00367996225249113	-0.00461570417216439	0.00267405534976998	0.00606132059165529
FAM189A2	-0.044230295980447	0.00932195361402298	0.0235036999402446	0.00470220119052486	0.00960017241630574	0.0309180102267448	-0.0167873734660571	0.0144354351413975	0.0254161145117509	-0.0152626893194614	-0.0217219631630823	-0.016707080315524	0.0140661104384776	0.0126830656789229	0.0555227894708792	0.00863143392642946	-0.0183182575223625	0.00146918717388845	0.00367503095458661	0.0155317522483482	-0.00023010937559263	0.0234517704519537	-0.0232972596663504	-0.0206167578773248	0.00809243785500966	0.00264833692280175	0.00600574851839941	0.0210919274739541	0.0081238667077093	-0.00453182494084126	-0.00854304746578387	-0.00304103078610423	0.00650618953857028	-0.0299005611931335	-0.0285608890552314	-0.0339119236398779	-0.0541038678026664	0.00895309719242243	-0.00871291127299343	0.00931059776582233	0.0015952717655666	-0.0431027958914299	0.023317969295131	-0.0114801743616792	0.0173164054798807	-0.00195331254032286	0.0131247516274753	-0.00826650435371255	-0.0248249768787259
PLA2G4A	-0.0174235529596413	0.0517939136344994	0.00910160187829725	0.0366839926012106	-0.0284252491750344	-0.004287837844088	0.0121146425540984	0.0354520786804091	0.00335536166852561	0.0179377621701043	-0.0235184155924557	0.0258395096877636	-0.00642710472354551	-0.0202940231971493	0.0214592386351385	-0.013948464840622	0.00631578789027724	0.00046801255719479	0.000147348640395074	-0.024714913448644	0.010088956565532	0.0519509981034308	0.0178577957987161	-0.00920519073785398	-0.0211058627003744	-0.00980030369236341	0.0130478968816836	-0.0130534190206983	-0.0537347194417678	-0.0143680406815169	0.023213530138332	-0.0237962978514127	0.0351691938544008	0.00641819956607334	-0.00152161873265002	-0.0444750759774407	-0.0182525566595042	0.0590349411383614	0.0179036801964105	-0.0238085971103142	0.00627469866580891	0.0130702025599664	-0.0137368732415433	-0.0182540201950885	0.0131529528433888	-0.0158720749961625	0.00189407856882108	-0.0186837651035887	0.00425548044797107
EYA2	-0.0596972033428175	0.00206186517247791	0.0123364083168048	-0.0193451253744974	-0.00730431421767817	0.0544499913210917	-0.042442696266247	0.0357197504275498	0.0541062127836586	-0.027016060329805	0.0213840757858233	0.055297434683946	-0.0142307924459236	-0.0376478383650318	0.0116437370258933	-0.0264113551149057	0.0158718282834942	-0.00988992420204239	0.00194181666199987	0.00641915758940382	-0.00687289650504391	-0.0140581787530458	-0.023345277040146	0.00109520210208157	-0.0249825817152986	0.00497824135881333	-0.00249108416775575	0.017027869256206	0.0266981224730912	-0.0225110015070034	-0.0166124361882285	-0.0161776977259268	-0.00979190030929918	0.0434186724089049	-0.00371926895722367	0.0272999964136066	0.0150582658278247	0.010628733662544	0.0422364894766648	0.0227169080361508	0.0112261465574232	0.0230527807397473	-0.00605276709667242	-0.0216035699091337	0.00418381181036444	-0.0027292673148307	0.0153343686875365	-0.0239364298234141	-0.0265783653935893
CDHR3	-0.057019788536557	-0.0346229919166869	0.0176607986415995	-0.0214452369529629	0.00135456507126562	-0.0317243191771895	-0.00461916756992199	-0.0153458011230513	-0.0286824562946842	0.0220187830065862	-0.0074790047876253	-0.0122752436245339	0.00771473956887242	-0.01554266634638	0.00386284527093954	-0.012480811165432	-0.00991049936238319	-0.00141212103730374	-0.00594140340822594	0.00283206290816552	0.0109730905078929	-0.0146982121081233	0.00105920939551396	0.00830600937780339	-0.00151824951630035	-0.00770223203920336	-0.000960153176077931	-0.0024784593148319	-2.47552167154393e-05	0.0185168417784467	0.00935432483081337	0.00482672842207631	0.00425288890396168	-0.00475110572605593	-0.00386133613487107	0.019288684906788	0.00347962282250063	-0.00292219370012194	0.00943429178097327	0.00299224300770549	0.00248422150902976	0.0015127138287346	-0.00622216369629992	0.00906135679305154	-0.019743194701267	-0.005064700957145	-0.000240715560150579	0.00250086804649011	0.00588076427325852
LRRC71	-0.05447896406861	-0.0349531626286984	0.018468818056144	-0.0135132913388024	0.00346156958628105	-0.0139700759375672	0.000112362574497277	-0.0148794186329251	-0.0245199321601643	0.0127534594751263	-0.0151165081653387	5.79189466620555e-05	0.00338278889011548	-0.0150026126502606	-0.00407825457208319	-0.00478227941359169	-0.00448501827879595	-0.00181492959695929	-0.00927282472309864	0.011158144659348	0.0045647301946665	0.000156994131249768	0.010438192230138	0.00917581333748209	0.00839210253858998	-0.0176796380036817	0.00408018166154575	-0.0122479950162233	0.00421149445756453	0.01860268024128	0.00010055625566602	-0.00171828142857171	0.00578722243706995	0.00339264486298271	0.00570452691380504	0.0140997713752447	-0.0125578664081366	0.00157453029895637	0.0135004789789124	0.00102786177294183	0.00531370885772728	0.00567464673754676	0.00582885577556454	0.00783677253545551	-0.0024727996417902	-0.00171434543808204	0.0122926029064749	0.00388390644998251	-0.0123085716967557
KCNC3	-0.0200814354636053	-0.0331043490382867	0.0060567565784599	0.0181509602340337	0.0243001980959622	0.0207811180667877	0.0475759501771421	-0.00208794691725103	0.0107676541340253	-0.0451536375348763	-0.012579721442352	-0.00576509796961659	0.00382556115582227	0.00567396164851112	0.0220024965844005	-0.0100445795754493	0.020674471004216	0.0192613945424531	-0.0230508889661722	0.0364657941579597	0.0152111378465137	0.00871931709094622	0.0138858107068089	0.0263985186728746	-0.0296763294573952	-0.0361196700121362	0.000479795415578643	-0.0184528495643102	0.0286229069044911	-0.0110015422062354	0.0154604379886621	0.0037009778496752	-0.0140463863454867	-0.0122814152519581	-0.000745485716047092	0.0134376508243306	-0.0324846431245267	0.0031181479281176	0.0114715074821541	0.0363593984133785	0.0285392967341984	0.00703454522641734	0.0156221627940628	0.0124314062618184	0.0595388977417846	-0.0116286530543255	-0.0186865305146361	-0.0048275627385814	-0.000763475950865328
FZD10	-0.0216179779612238	0.0331005894691662	0.0322670717464299	0.0382262458658162	-0.0211305839227234	0.015452914295125	0.000922065218980559	0.0293670476098382	-0.0181320792755277	-0.0199910620495276	0.0128011652739898	0.0314691076417356	0.0120687059061461	-0.00060763801691841	0.0123509477495434	-0.00829137594706664	0.00121387934018895	0.00660530623392759	-0.0126059026216328	-0.00391527204472421	-0.0295762830319138	-0.0436896639814965	0.0198241919178033	0.0505788788873302	0.0342458520988639	-0.0252137139872297	-0.00329425054182144	0.0275262280641303	-0.00811020687099633	0.00276810875320607	-0.00611606960532613	-0.0524695919708136	-0.0155696042116907	-0.00599851583762189	-0.00679220638665859	-0.0219195820168145	0.0258901941773082	0.0114077974004085	0.00353571680236954	0.00420443420510118	-0.025266946367541	-0.0224578407133988	-0.000256218863230372	-0.0117030890288789	-0.00575858894863675	0.00863820278285992	0.0140800355757893	0.0102802274443417	0.010611908765107
FAM3B	-0.0062724851955006	-0.00816084473704093	0.0093114969118891	-0.00410553740364309	0.02230449173557	0.0629235257336227	-0.0065326016574381	0.0142061356176736	-0.00474902072142751	0.00650032528029655	0.0312385132886103	-0.0564451312568075	-0.0124789392753552	-0.0192624685580809	-0.0229267328222195	-0.0134136496197631	0.0202844971587374	0.00659220744326658	0.023584465425483	-0.0157303441309924	0.0439885824324596	0.00634609323240159	0.00563143111662414	-0.020010836872024	-0.0329825056529742	-0.0223535207695138	0.0620926560284384	0.017252128396307	-0.0143249829312104	-0.0219367810310175	0.0162079712422973	-0.0192462804241803	-0.0362953617000075	0.00243521409500809	-0.0080267264689963	-0.0287912546281197	-0.0141332305171046	0.00865060278594266	0.060421496145178	-0.0216001650992424	-0.0047330173714475	0.02801116660303	0.0236543141646033	0.0120047015376462	-0.0173475592189574	0.0169785685138996	-0.0460927841326799	0.0123331211836314	0.00966339975699762
ST6GALNAC1	-0.042923713809555	-0.0165874035679131	-0.0280249232565391	-0.00166400925203518	-0.0256096491478318	0.0112700581590514	-0.0173810242777464	0.0198071382347216	0.0439743486155055	-0.0207735355672769	0.0475852783487693	0.00362198843222467	-0.00257482479677975	0.0183994795933851	0.0152242260666678	0.00968428280024237	0.0482764228794231	0.0073176517989517	0.00627291395966079	-0.0224182415636264	-0.00378973406946372	-0.000613202984413918	-0.00859353635238792	-0.0213081313725267	-0.00699963465153397	0.014403157945022	0.00706105981086689	-0.00735293124566577	0.0242325478602993	-0.0178866359123172	-0.0186636977893911	-0.0141723783642704	0.00785172665570749	-0.0234652303463038	0.0235966184176494	0.0228369769624784	-0.0274314369725723	0.0327056726785905	0.0345575082234039	-0.0084372850690016	-0.0306518183764013	0.00805287952748373	0.0341005655527559	-0.0317637963278857	0.038725779310453	-0.0160504731580575	-0.0220543821898077	0.020892127444247	0.00135076977517629
CTSV	-0.0307537795990261	-0.00245392048164217	-0.00190241185197284	-0.0474957346563897	0.00587194226978896	0.00664899574388089	-0.0503024178778967	0.00638699362870599	0.0254268595958065	-0.0634890557518309	0.0105833878609033	-0.0090283286856763	-0.0154066974773069	-0.0167710118521524	0.00525804143766732	0.00469766806895534	0.0256953183110345	0.0165937217094951	-0.0218269407963323	-0.0140861516844882	-0.00712098768750429	-0.00892732737298946	0.00440891674171708	-0.00444792184651163	0.0247167674466475	-0.0685952230961423	0.00438220306949027	0.0390806665898141	0.00596157022334663	-0.0136079019897219	0.0337003056802147	-0.00839845945139363	-0.00655859889130877	-0.0541970151977109	-0.0393765246873515	0.00708846250799659	0.0558822392061321	0.0103913928915636	0.000669242600690257	0.0223874597171649	-0.000652695331995146	-0.023575301635173	0.012949471089402	-0.00611634611426929	0.00252984715844144	0.00833394505993154	0.0151883696865745	0.00448443451869889	-0.0750281023126224
PALM3	0.00915711487926884	-0.0251883369367146	-0.00504157978177205	-0.00590921194534283	0.00235540400607199	0.0423011351178342	0.00436623075158797	-0.0384089414727838	0.00247837523349488	0.0130292879795776	-0.00403108711549589	-0.00920906898676604	-0.000702311605964142	0.00197354235235837	-0.0448709511537107	0.0207340642752847	0.000453540414546894	0.0103722416752075	-0.0112735499349565	-0.0176891405636102	0.0376843662222019	0.0185858936735356	0.000904731041601477	-0.0189022040357273	-0.0183824070891922	-0.00626863508546954	-0.0109039423685856	-0.0168943845687762	0.042604158125264	-0.000279114343743578	0.00167819361150941	-0.0399868254049106	-0.0122348620865097	0.0110382865456093	-0.00156615488464853	0.0957329881889239	0.0397634677552375	-0.0167042340234062	0.0116501714628135	0.0153734050713811	-0.00271985173839656	-0.000243814647532908	0.0355935436010597	0.0397385166878622	0.026813495540878	-0.0116438095761038	-0.00815804154479402	-0.0253995265611251	-0.0268300877871898
YBX2	0.0316387015610712	-0.0231802493124756	0.00299103446778571	-0.016702631126254	0.00101838763270209	0.0276886906398677	0.00475517010593953	-0.0253878237393581	0.00241673121981208	-0.00465412115276939	0.0273350505244201	-0.0104719269617858	-0.00669936989967669	-0.0381643362172985	-0.0262351917228446	0.00482249061751971	-0.00473184706885573	0.0223095484415481	0.0086152019856708	-0.0278833916612816	0.0257761650755331	-0.00408425061004304	0.00430968123774065	0.0197529774414406	-0.0149107986184021	-0.0356435493686411	0.0230104865216046	0.0243261774794426	-0.0444803549919216	-0.0498673391379728	0.0137784024694066	0.0229312680071012	0.00576058800948883	-0.0236345927402873	0.0236013496258559	0.019066218476702	0.00812991518843356	0.0265843189526934	0.000682191023560383	0.0122355949338026	0.000489173191226972	0.0188155029393625	0.0243742166121805	-0.00249046075714147	-0.00369326358598924	0.0142581651458533	0.0299010261613911	-0.012446739523806	-0.0267770736615048
ZNF385B	-0.0176232356253164	0.0434711878674449	0.0103904896727472	0.013100119844264	-0.00062106020502762	0.019273306003377	0.0314308551736154	-0.0132604994541343	0.0169655885768086	0.0101758975371486	-0.0223901633327883	0.0128876918748484	-0.0485996005984856	-0.0552770299740425	0.00252088193605465	0.00801153315494034	-0.0141804143741327	0.0123732203261147	0.00321605072885648	0.033595344541165	0.031400119604262	0.0100395037061249	0.0211133792391797	0.0362031851242809	0.0182750529637597	0.0116941492386534	-0.00751896945988347	-0.0172936857661357	0.0275777501386394	0.0160107529553031	-0.0308902018685504	0.017250289688417	0.0349429838568651	0.00469932263226625	-0.00295351126608853	-0.0089718841911151	0.00570745607756594	-0.00325407306642208	0.0169180316748775	0.00640317668704552	0.0227163459365911	-0.0236144530596995	0.00683942772951094	-0.0299025474288825	-0.0341632821241597	0.0181354023889469	-0.0258280517330232	0.0317467745051764	0.00244264099673182
DRC7	-0.0467124106540055	-0.0445755971002959	0.0135161224035547	-0.00629141269027041	-0.00843497271119584	-0.0253569567363385	0.0064009415201911	-0.0110120908972668	-0.0312867773309281	0.0173362723589132	-0.0167556670016494	0.0118145604055068	-0.00921830605733009	0.00941049275216773	-0.0130443819299374	-0.010724380286103	0.00157669245509692	0.00489567494801308	0.01546073884072	-0.00737250302595927	-0.00498155801258924	-0.00585648806152723	0.0123289128705428	0.00334248484587536	0.0011547494956379	-0.0172377637413521	-0.0136774771954758	-0.0109305017718924	-8.4887281106663e-05	-0.00173555940943884	-0.00544978043016464	0.00813688728965506	0.0144074591539988	0.00344926399826212	0.00772442572359833	-0.00186268156865281	0.00625348840721405	-0.00038588208707836	0.018030930935562	0.0025051727121398	-0.00483664854028802	0.00446000545064862	0.0202484886571993	0.0107444668239159	0.00199287881491035	-0.000202837320677109	0.0105654503921354	-0.00792403921365437	-0.00791297623060145
CNN1	0.00391723620013911	-0.00527683798650486	0.0243867775986901	0.0381781861199647	0.0259139133195292	-0.0499227852548352	-0.0374498414454989	-0.0639121547933462	0.0503894092417111	0.00605717804014781	-0.00318236769079183	0.0125041878282582	-0.00722818631049956	-0.0413306751930787	-0.0426994948763232	0.00590866034313751	0.0341011917482115	-0.0905131411031277	0.030571418618139	-0.051216062145884	-0.0095785966913281	0.00651312513192688	0.0496094733235499	0.00339486782569202	0.0142078703852813	-0.0191556403729915	-0.0415468829945677	-0.00014227786107692	-0.00849178105758369	-0.0297500342304759	0.025956167817298	0.0161866355869696	-0.0257122547362693	-0.0263568231367682	-0.00215197203939317	-0.0134550190215618	-0.046549436312547	0.0215672537542024	-0.0287942449451105	-0.00556091244696025	0.0194990096948984	0.00845641342362424	0.0157911334032005	-0.0273805316488301	0.0274489575610103	0.00202354544472861	-0.0292557500132568	0.0360233139255066	-0.0453275943432246
CCDC146	-0.0358602635497132	-0.00838371627474106	0.0147114087614652	-0.0179268081127546	-0.0027589362027551	-0.0125097142813327	0.00705409431891942	0.0143952975780978	0.0232103105416653	-0.00104167424890684	0.0218434198352247	0.0527321341394968	0.0218865106642544	-0.000722004049586812	-0.0358916175863263	-0.0458931215563746	-0.00368622995454869	0.0302831143821217	-0.0111034233560495	0.0261037346421426	0.00345755249216462	0.0154892973869636	0.015362117272763	0.0233561231023928	-0.00942343953982818	-0.0112811103732931	-0.0155508886466453	0.0266788844662796	0.0150403890343994	0.0153986229967969	0.0188516791257789	0.0213533660748143	-0.0310363472021529	0.0410382461266921	-0.0143036013724606	-0.0161625610504085	-0.0117937059472234	0.00571785600055658	0.0117019783940292	0.0209320189463794	-0.00938240537465031	-0.0441771182671166	0.0188400768674523	-0.0196132406425301	-0.0258848288614111	0.0155453180492021	-0.0109481644616913	-0.0106005291851318	-0.00443430481071005
ADAMTS15	0.0156820419554169	-0.0427423683815176	0.0125069817287027	-0.0080497990945477	-0.0201295786064188	0.028622377398209	-0.00772751673786586	-0.00426586660811094	0.0308734031415251	0.00548844251045919	-0.0397222978155585	0.020171768745116	0.0276951720390603	-0.0403961963559631	0.014065036634886	0.00287091046156769	0.0245814923284999	0.0279959070702517	-0.009392687861709	0.0174827206284197	0.0140554910318651	-0.00314473192071129	0.00591607018018189	0.0408528767270432	0.0550825397283583	0.0388166030834582	0.00278941420205437	-0.0362570695200339	0.0280226963620409	0.038752468380277	-0.026930738943851	-0.025803267173699	0.0155076153190354	-0.0357926867609207	0.0249072383799417	0.0163396392280825	-0.0234287426324292	-0.0355580665835851	-0.0133641800895226	-0.0466091244029387	-0.0123145740506932	-0.0452899317586105	0.0370351986788051	0.0243080124413571	-0.0393532250668903	0.0674029899905759	-0.014345640074734	-0.04817550957023	-0.000465893343412168
FAM84A	-0.00814485019639817	0.0412810046680105	0.0221857063392797	0.0298606698865648	-0.0290874220670948	0.0161891846777384	0.0195510098585719	-0.00791939167544073	-0.0246416695107412	0.00504739429349723	0.0030178010208735	0.00758234606861824	0.0165114263200943	-0.0255223813595319	0.0146518491745675	-0.00939736335448202	0.0378560654871555	0.0396455824850115	0.035611617227117	-0.0127722694600878	-0.0271198055358035	0.0300498613519909	0.0252232276549093	0.0167054159052488	0.0322442919680633	0.0588186557854359	0.0223904324874706	-0.0172104579550252	-0.0108960669566317	0.0408110273071835	-0.0150659221840546	0.0183504297260984	0.0421114753242645	-0.0354939793978184	-0.0173989466205472	-0.00709865047030721	-0.0174153751270792	0.00737054294612245	-0.0169486460759133	0.0228464750293979	-0.0234411884966763	0.00717275198148437	-0.0393965269370269	-0.000661465934644506	-0.00759606794988934	-0.023097977590622	-0.0541262202176427	-0.0237331712417184	0.0352609765033882
CHST6	-0.0316345441981022	-0.0192643626886708	-0.00874467467800647	-0.00981026107010979	-0.0246489321167608	-0.031881233363874	-0.0562692794335088	0.0085524411454498	0.0061722559741992	-0.00954288421140809	-0.0199217910272604	0.0137006966556348	0.00619105707863855	0.0325446066403012	-0.00638648159135718	-0.0138887131242111	-0.00274962392535151	0.0254918060931794	-0.00707574762511658	0.00524844977476487	-0.0270029846464009	-0.00826790586240931	-0.00789690112394662	-0.0194452815017662	-0.0309581677243439	0.0366146482669152	-0.0189094696002106	-0.00621168448633886	0.00924318166767597	-0.023541896637649	-0.0254871968076881	0.0375807933985997	-0.0403237696675332	0.000453848009408778	-0.00821635380764983	-0.00476754648437	-0.000836069272583292	-0.0336097120080763	0.0436808380836453	-0.0220182507934489	0.0192612682065213	-0.042510395275606	0.0205885834660864	-0.0166702008340224	0.0137745481489315	-0.0288974337972057	-0.0177288215719042	0.0209805140463741	-0.0292819330450583
FCGBP	-0.0217282015364678	-0.0188382270404239	-0.0157602882089108	0.038593161730449	-0.0231996321689042	0.0141337662313107	-0.00118100385433056	-0.00206683276678469	0.00904357664245183	0.0327670148702291	0.0250338417531745	0.0196090006992393	-0.0532303514963371	0.040716186620788	0.0156032118133855	0.0224376639417497	-0.00584005832270866	-0.0354113202706068	-0.0432142980578919	0.00518866127007387	0.0321292098959731	-0.0273747046304174	-0.0340155287481324	0.000301164214618491	-0.0270184755782896	0.0610746787862396	0.0263116911452538	-0.0152543990991703	-0.0298106916953618	0.0254998283196112	0.0196624353911176	0.00029590845461314	-0.00559215967566337	-0.0147648608736785	-0.033421268018851	-0.0222050478580641	-0.0257466429328233	0.00323512387518795	0.0253437945038703	0.0230203855203968	-0.0265404311699738	-0.0374847973737207	-0.00274106442898866	0.0230813488695818	-0.0398183514972799	-0.010023678139467	0.0330192911186658	0.0355200722139153	0.00238669589867994
HLA-DQB1	-0.0107895202797339	-0.0138742713738514	-0.0310548811604155	0.0385251552308511	0.0549095067366835	0.00614722622463504	-0.0104000072776692	0.0488511960103142	-0.0104611291857009	0.050874096489977	-0.00361363510886121	0.0300980955451772	-0.0118553189730006	-0.000508190498672119	0.00711388937768484	0.0135951368408313	-0.0164697685774283	-0.00149303440169677	-0.0167844010293288	-0.0213227347566713	0.00428747286322698	0.0150724852413061	-0.0180726687110091	0.0198216286613777	0.00769992972107952	0.0174397945884158	0.00441369547734459	0.00518067469059802	0.0259987127454955	-0.0113462306205389	0.00796032934407851	0.0159819740461558	0.0333363114766263	-0.0269354415155508	-0.00717678982102117	-0.0369022755598695	-0.00808184745123899	-0.00580446752110104	-0.0110854066883864	0.014207023516775	0.000389389187843141	0.00261449532931789	0.0104140249193407	-0.0103246381999356	0.0249818545813316	-0.0362740461424605	0.0233532206135815	-0.0159852531285066	-0.013396929989099
GPX2	-0.0198054397522405	0.0179792361600166	-0.0229998493701492	0.0517916192372151	0.00528066102630195	-0.0108108921722762	0.0387344989245086	-0.0137365330968078	-0.0927614463478787	0.0161633551905959	0.0249357953777529	-0.0449034260570265	-0.0273629977893633	-0.0347000931612011	0.0276557034736155	-0.00947448271359927	0.0840581957049944	0.0153506727759078	-0.0429212952004841	-0.079709683770726	-0.0181934081247437	0.04835290058624	-0.0798826608737623	0.0108057732217002	-0.0363205745868397	0.0060381596188559	-0.059226910412037	-0.0528637167075593	0.0595477430716403	0.011184276197506	0.00895163115428622	-0.0455092407225926	0.0159775909527603	0.0688210368143971	-0.043630118007948	0.010089730668964	-0.0600502645405448	-0.0578024550014744	-0.0268448224182081	-0.0581828205215979	-0.0315729888497278	-0.0066496227930084	0.00964619187282287	0.011629445729129	-0.00665227303706129	0.0171164493092126	-0.00691481840581529	-0.00366046591948247	-0.0406671877972071
CA12	-0.0250528184490121	0.0143280878373487	-0.0350337358531972	0.0283364351885128	-0.0101969182476469	0.0231629812691194	0.0325705533574047	-0.0217744605444739	0.00288172115549525	-0.0128903905458455	-0.047258249194651	-0.0297319415507243	-0.0295459781172171	0.0186193457314459	0.011153155678769	-0.0645819691275977	0.0023616692144241	0.0152895787319377	0.00375531425956391	-0.033755158259854	-0.0164228051976341	0.0077257102011971	-0.0223838907106242	-0.0266153800735418	-0.0418734247485784	0.0201403779094454	-0.0139444876994091	0.0480546582677383	-0.000466252057226582	0.0351091946501845	0.0498069799161871	0.0131142299743604	-0.00160535238485947	-0.0136209462606885	0.0161842411975074	-0.00237735877954594	-0.0472279079686035	0.0424394750909258	0.00552010046616088	0.026147428192378	0.0232935841224739	0.00646366696833009	-0.0338386845599535	0.00215280957818472	-0.0016221379630338	-0.0266137847022951	0.00309679891624475	-0.0172078471856716	0.00756413236315331
PGGHG	-0.00985754040563818	-0.0132536939907913	-0.00129115546815384	0.0192656461722691	0.0172158324841674	0.0594749914813083	0.0230595491833325	-0.0145097454242391	-0.0109107644208142	-0.0130029925425651	-0.0197303010250735	-0.00799800900852811	0.0363724288133595	0.0137467019910983	-0.0471675912181938	0.0240747644397918	-0.0823290315988161	0.0092905995023852	0.0319217416773573	-0.00188616702510164	0.0173812318827698	0.00423074452042064	0.00266241963872977	0.00783694409566972	-0.0548944168239121	-0.00898158701879744	-0.0143504719641172	0.00629078208887585	0.0283695259836357	-0.0201935407190511	0.000807626465051115	-0.00647810430211569	0.0204437705457846	0.020426487703423	-0.000317363535681954	0.00222035465158699	-0.0319341939316269	0.00829932012513184	0.0315455207540542	-0.0147118002728941	-0.00470931154533726	-0.0386347227112678	-0.0267264807709767	0.0496577347251359	-0.0301289537891364	0.00160167122372451	-0.0168885615574971	0.00766671328728463	-0.0212326836081368
ADGRG2	0.00695337003473692	0.00838058943435098	0.0379404226273211	0.0463736434939308	-0.0129973847066955	0.0255033891731606	0.0408456254595224	0.0287910022686774	-0.0190256696836755	0.0371756451361496	0.047564076038607	-0.00572488547270271	-0.0145151921850596	0.0123127289057514	0.0124324081720901	-0.00768702501671986	-0.00510271543148233	0.0115915234241868	0.026509301115643	0.0327506459720513	0.00144925771773924	0.00440659869872218	0.00804801179811889	0.0125827987984502	-0.00361217435356886	-0.024347493557437	-0.00963607189177901	0.0452183971231889	0.0174958061776232	-0.00135308356331052	0.0578930908035809	-0.0288213326863821	0.00542606295843597	0.0112985885182825	-0.0201679667883015	0.0543553307562198	0.00889025519970102	0.00165095364324672	-0.014115614858126	0.0225935392516189	0.0233069309951627	0.00753106409622849	0.0208981851533671	0.0303818408495959	-0.00766142701431931	-0.0146865544319018	0.0431824363506203	-0.00668993680076688	0.00668076186228099
ACTG2	0.00495766408015646	0.0128667152141498	0.0177647854009023	0.0415234199605697	0.0285955926025021	-0.047100124088579	-0.0436810151114771	-0.0598180723911897	0.0577304372805108	0.0023693735166537	-0.00274118936722064	0.0107339284906794	-0.00680972165808589	-0.0335897202340162	-0.0504148964648667	0.00101976376236067	0.0456139629038615	-0.0887205785876207	0.0214757434049604	-0.070453828130097	-0.0242346634797554	0.0106732350393621	0.0589618272413092	0.0142791302508573	0.0177313022148643	-0.017747987335918	-0.0419395708760319	0.0030488107429547	-0.006831372558293	-0.0330710706470386	0.0162851516434499	0.0205828928199661	-0.017483658738589	-0.0333066505066329	-0.0167793922113299	0.00374830802822422	-0.0471695855795884	0.00791322046769389	-0.0377892698132939	-0.0191649754195439	0.0264876176610412	0.0302196686759834	0.0237561993062922	-0.022429915177828	0.0240773954317777	0.00143830111600503	-0.0383729507649915	0.0346345954917384	-0.0106128826994845
CROCC2	-0.051774869764646	-0.0391185955203401	0.0209692991798476	-0.0108292469884752	-0.000105407754656135	-0.0210154421246829	-0.00291586168249005	-0.00648036512001193	-0.0233784637621004	0.00729466149160518	-0.00705081946701241	0.00545004842041732	0.00365405385373503	-0.0108414854286451	-0.00228098206283807	-0.00637454856536115	-0.0170678098076569	-0.000695804042163714	-0.00167041775712748	0.00647113472416488	0.00876552149759684	-0.00200223632412044	0.0166152644675659	0.012160680401732	-0.0130106628812697	-0.0154033622413081	-0.00106028206338996	-0.00692281418163884	0.0106819831993486	0.0223613171184013	0.00464416936934444	0.0119876100758804	0.00772546106889095	-0.00873665272385093	0.011815179387965	0.00627397773980021	-0.0115697677792495	-0.00370064966384791	-0.00795960138399714	0.00692946039885826	0.0012262919870932	0.00467815072924785	-0.0175849554183586	0.00351694791449114	-0.00126322079344729	-0.00825587727552311	0.000794135834408166	0.0143645876011189	0.0224019698382353
FOXC1	-0.0116879151074213	-0.0197679358547862	0.0205938989762055	-0.00756386018452899	-0.00428948980258387	-0.00919698737966971	-0.0450490495860753	0.0504270751147697	0.013246761618549	-0.0442881263551423	-0.0172752200220464	-0.0466225141633157	-0.0276765750154048	-0.011942320986812	-0.0516242954707187	-0.00810793307055342	-0.0434202899365011	0.00768735343258388	-0.0290222629489998	0.00419485635907005	0.0464628636486895	0.0122052280848848	-0.00180516708281196	0.0127713751644028	0.0178725585168686	0.0116648094710802	-0.0109063796293661	0.000137591123993712	-0.00733508861513583	0.0085316901923475	-0.0488545708299478	-0.00563845813699688	-0.0193212093914321	-0.0460246657704251	0.00387193584073645	0.000777856580268925	0.00405587589436672	0.00187580516355191	-0.00653524470740404	-0.00973723692914422	0.0236779675108196	-0.0461636018258369	-0.0100326577987734	-0.00182098368019264	0.00816861063163842	0.0450897498994128	0.0454369432953176	0.0251540056153882	-0.0321529004335688
DACT2	-0.0350065705702746	-0.000493564206133434	0.00549623582864511	0.0276800769444167	-0.016969726227069	0.0346410194418084	0.058993940829791	-0.0230020005280588	0.0139272720406144	-0.0340854771475664	0.00970765971084671	0.0295772216276465	-0.0370383322381642	-0.00292629649605556	0.0156867720818866	0.0496565198480638	0.0139712682060152	-0.0076823148316015	0.00368341017479421	0.00392382966714476	0.0360614909571459	-0.056753988353227	-0.00936726686894948	0.0409268234106625	0.0438415327206404	0.00366101593421058	0.0195820424389033	0.0226460522115323	0.043952606764529	0.0183984724499937	0.0233413905851242	-0.0428939345905916	0.00874741554860735	-0.0248021880792659	0.0284789864844796	-0.0159907222789901	-0.000372001890550796	-0.000443803213594029	-0.00336699690296689	0.0232924189021959	-0.00169979844870411	0.0428321127602871	-0.0038126864691595	-0.0530304499059116	-0.000250209016830079	-0.0238513828174504	0.0258577618165073	-0.00395754050838331	0.0265511434527062
ADAMTS8	-0.0378599541064042	0.00279135741506058	0.0136184919051603	0.0179442019127656	0.0159092176293957	-0.00232575455273335	-0.0161067008441567	-0.0121484209240662	0.0196920894585296	9.16550285052198e-05	-0.0120468761593107	0.00975070927184501	0.0046692444987334	-0.0317687429426891	0.0597257452778568	-0.0199409241110262	0.0393284120987284	0.00922597983723134	0.041598443583888	0.0372076670575359	-0.00882991861475413	-0.028249964395946	0.0166986615642068	0.0312694891174694	0.0393780010177139	0.0269783642561555	0.0168293144967503	0.0386025846411522	0.0473675863666775	0.013093449975609	0.00942216707812931	0.0343970363106066	-0.025993364769792	0.0108804449977409	0.0589782498271948	-0.0837107028649474	-0.0148014308983424	-0.0122278463951538	-0.0525150763706051	-0.0276238485447142	-0.0115291043758666	-0.0550038047814747	0.0112024372208168	0.075662176894875	0.028348465199277	0.0394191540598041	0.0448946437529479	-0.0282864298870124	-0.00718593875004505
CA9	-0.0105811857026672	-0.00242667927472696	-0.00134524500150612	0.00329106117968786	-0.000299446372801526	0.0452787205513362	-0.0390019442578109	0.0193891673739127	-0.0229603439091646	-0.00253116925589591	0.0166253994606953	-0.0134109217913917	-0.0591256844383147	0.00859409318191648	-0.0679463322439084	-0.0361926784851101	-0.0393775787332151	-0.00416537476301572	0.028527317545869	-0.000897675318354722	-0.0329579697758558	-0.0141140462764178	-0.0130355629910571	-0.0580899622847521	-0.029878285081634	-0.0333607642743945	0.0322230634731235	0.019337195714185	-0.0397871534348381	-0.0374075585307074	0.0059811856590236	0.0584288360449076	0.00430749673840425	0.0542702277431101	-0.0567146071527248	-0.000723794632593136	-0.0571329478191756	0.0417569935680349	-0.0635352251598157	0.0167359042407295	-0.00112567594184509	-0.0180054979922427	-0.0349541364203917	0.0252726724719202	0.0428431721679859	-0.022011771904957	-0.0488664193882179	-0.00498144485518863	0.0080010188314725
STRA6	-0.00253342179680822	-0.0110061938191565	0.021043701068009	0.0501966169509355	-0.0304741792522508	-0.004353204691324	-0.0122455090207751	0.00689681747104788	-0.0205299710337021	-0.0263054584421156	0.025197440014768	0.0103046030090031	-0.00434241015688226	0.0273130974850199	0.0153549372128122	0.0551716596819536	0.0286343661689554	0.0292565335020391	-0.00434724026140594	-0.00413057426183787	0.0330014581923064	-0.0177158701257902	0.00359958119533454	-0.0215803421817859	-0.066888436528571	-0.0165761353805006	0.00816659693395551	0.0279909510231623	0.0109123040453481	-0.0414776467285814	0.0110981529320845	0.00725116344511217	0.0283447383948855	-0.00414821863047351	-0.00879818351909003	0.00305356830642216	0.0315780453500009	-0.0242622857038345	-0.0239474074968804	-0.0462269607102754	-0.0119342940590882	0.0265819843154651	-0.0357122023483145	0.000585396904687656	0.0383950557045041	-0.0133681891053708	0.0123644278983802	0.0459998235581959	0.0233565675134652
ADAMTS19	-0.0220648149858308	0.0429428633341133	0.0459325323179097	0.0180246366181466	0.00526563209224553	0.0129083156649034	0.00129112361718468	0.0139563986965889	-0.0132326168413095	-0.0161736556388263	-0.0012929304905655	-0.00509392409461117	0.00360793492217465	-0.0035464196801071	0.00261521282929036	0.000974090029151835	0.00404785086232405	0.00169874735471072	0.00707700388702142	-0.00110075843273602	0.0253481646420193	0.0126743260879162	0.0286071576821379	0.0150204138657114	0.0110225572736353	-0.0038030817601315	-0.0168617057788418	-0.0112633228883888	-0.00225637033771574	0.00806704109643893	-0.00451982271954468	-0.0288590638388614	0.0270495704361443	-0.00252224218746917	-0.0133559437951312	0.0188435683377337	-0.00790009406355874	0.00691943195931066	-0.0352263923621266	-0.00372091230574603	-0.00189620416680913	-0.00507132064768984	-0.0218781250152721	0.0269487388220185	0.00385772816546798	-0.0034938805153728	-0.000893462570670437	0.00682947795946842	-0.0104567118008797
RXFP1	-0.0103676924140782	0.00580637573249483	-0.0291267783302252	0.0375865626805391	-0.00615092416211743	-0.00199169975596014	0.0635473061807544	-0.0203549369720905	0.0278839685189815	0.00653548735524007	-0.0658531888872012	0.00808101697661891	0.0445656010203585	-0.0472703707519366	0.0441875470505507	-0.0154422861887424	0.0336462106944719	0.0343109086611397	0.0138914805067588	-0.00125358276603769	0.00344850426734004	-0.00868071873477906	0.0179655168514579	0.0179161324199257	0.0353579376918376	0.03693921716126	-0.0114786344081615	-0.0234153311547023	-0.0162727785587665	-0.00385238307781967	-0.00747577117338213	0.0417961268642565	0.0118138152001391	-0.00621761470285302	0.0134828404022454	-0.0290540648265025	-0.0217128540393811	0.022588329294457	-0.00693607724935562	-0.02233166413776	-0.00831534676251396	-0.0451603201192664	0.0175083274851153	-0.0171149611812977	-0.0257013159637043	0.00323771572201646	-0.00463002467795488	0.00687143382381415	0.0335204826704603
AQP3	-0.0199430437129853	-0.00174847090162648	-0.0157019251628541	0.014302929793126	-0.019798572482501	-0.00175982003639058	-0.0282363703479177	-0.00955204136766735	-0.0315435618388788	0.027477053405348	0.0734920793184366	-0.0133036705265508	-0.0018302809682097	-0.0347680937004421	0.0218223003703494	-0.0151189593068522	-0.0241018568486081	0.00104802856069658	-0.0107356974602896	0.0198024416318036	0.0187052285144774	-0.0187536650232577	0.00760692786031018	-0.0443246863887519	0.00171066915976829	-0.00967279384060164	-0.016486490870078	-0.0527081851441074	-0.00793314148901094	0.00512008875122737	0.00835764290908859	-0.0226495392742339	0.0186328344724277	0.0161648303099781	-0.00106005984136362	-0.00550241556750527	0.00059906040221823	0.0321627310620491	-0.00901696687388253	-0.0227085250424654	0.0121108095434974	0.0361361929485586	-0.0404735117793436	-0.0319810376703299	0.0307593599024327	0.00867840138116401	-0.00348453685676716	-0.0191903245217742	0.00118029063780439
CCL21	-0.0159320768234009	-0.00376804366808297	0.0217111593856085	0.0393607671599085	0.04755110208426	-0.0399704766202859	-0.0074042503636995	-0.0329453659200602	0.0329012240323811	0.0014536953990771	0.0077734307847871	0.00951152338716178	0.0135873829104974	-0.0166943110782217	0.00827327911303575	0.0352635158132528	0.0114958856602812	-0.0468821294193058	0.0278315504304294	-0.0391114510357142	0.016626823078098	0.0211765582370401	0.0231941297333231	-4.87467956518197e-06	0.019800447054855	0.0631577586063249	-0.0154314848564021	0.00335440237104372	0.0176166018017366	-0.00663881341392608	0.015932392357881	0.00526285998717924	-0.0214677991709792	0.0351814730453438	0.0161405211773768	0.00992894910863863	-0.0117056251563765	-1.24160209814311e-05	-0.00817196698673806	-0.00457483829219733	-0.00255597806976201	0.00127835304886421	-0.0378673014472538	-0.0160358737680912	0.0200589287720944	0.0124105652647424	0.014349577997704	0.0506905080296871	-0.0259932329562063
S100A2	0.0061804092131212	-0.0360379421340811	-0.00939613777980058	0.0232561261001615	-0.0449472623345098	-0.0175094192009592	-0.0596533856122734	0.0137281324019338	-0.00212969345782226	-0.0523925845183396	0.0334073748484881	0.0311456323804748	-0.0295104630060661	0.00552816055577906	-0.0519405300273956	3.13990116969889e-05	-0.00427702709117774	-0.0128413681209259	-0.0288227227135729	0.0462646439532765	0.0110750842956225	0.0288394253630154	-0.0212677422491686	-0.0348351540032477	-0.00135705081888412	0.0338446105293759	-0.00739598859751739	-0.0143961716945802	0.00171915079671474	0.021973926227915	-0.0302948406293299	0.0142253822733392	-0.00556662444905371	0.0360677569460134	-0.0137442833837495	-0.0235283804300864	-0.0370342733108044	0.0287006921703388	-0.00584128245000656	0.0482784835068109	0.0284528176319332	-0.0421130803885147	-0.00264788724874427	-0.0351216642038814	0.0133015943959995	0.0185289673763043	0.0204635996522652	0.0116352786888422	0.0137353125347863
GAS2L2	-0.054147408164311	-0.0343081456264505	0.0136912459328998	-0.0119065566222936	-0.00471100634951972	-0.0264974773152007	-0.00354878688322516	-0.00755873008088417	-0.0238329324040052	0.0193103505501806	-0.00716820279461969	0.00817246330535475	-0.00585396511107588	-0.00321219378138135	-0.00541758630764074	-0.0142093614096943	-0.00694144904090042	0.00270100759049267	-0.0083122453602293	-0.00315891527551192	0.00547984451815418	0.00306940248398905	0.0141856337173828	-0.00608659183096389	-0.00803143450337973	-0.00734273271659511	-0.00105437714456962	-0.00683496154479183	0.0128862072211311	0.0116045101694016	0.00107306789861188	0.0202294447277795	0.00469396368155778	-0.0035968283168068	0.00431023172177621	0.00510992013072614	-0.00633544509348909	0.00930470301157333	0.000998642302054187	-0.000640466636640918	0.00783205743484021	0.00277122462051487	-0.0112717087164028	2.88047732007353e-06	0.0139111208127893	0.0102659370446917	-0.00349371560570037	0.0103755173246955	0.00231673520492695
ENTPD3	-0.0402200227421394	0.0287441014009647	0.011718826857551	0.0156901039451296	-0.0198187359204437	0.0323019839115343	-0.00953947737667843	0.00539362621884702	0.0130584092965851	0.0116468788052584	-0.0160439524855466	-0.0176670649404708	0.00978126000089415	0.0203722034181659	0.00731870086247234	0.0105367483399457	0.00380855505088138	0.0227404458811333	0.00315796417175129	-0.0208986011632846	0.0149640896251354	0.00864441015839685	0.014340981558162	-0.00762277595921333	0.0306242625656831	0.0143623071779201	0.00109216082421554	-0.00715067063534195	-0.018838300145418	0.0361880091323662	-0.044713655530681	-0.015074650865189	-0.0318378825717627	0.00301323061477017	0.0083172289848291	-0.0178633136937668	-0.00521811430722052	0.0226607758014318	-0.00557817430416243	0.00476842995494093	0.000724886620355099	-0.0161947782376681	-0.011796800867536	0.0164723520987466	-0.0112662750685691	0.00430055094371088	-0.0158001662341848	-0.0119186800845515	-0.0235883482821844
APOL1	-0.0121073139832042	-0.0406699783249068	-0.0418906312338242	0.0436044090186093	0.0441838379934918	0.0128416362573702	0.016861557983517	0.0425614789486236	-0.000661735078980815	-0.0380844475426822	-0.0179403542514573	-0.0112294574434209	-0.0072050641034425	-0.0281030756065349	-0.0115489242126625	0.00132598081758078	-0.00827743322511563	-0.00697263037728051	0.024624077763019	-0.00384719047931259	-0.0268411339148151	-0.0172818851489983	-7.751877580352e-05	-0.00719661010983472	-0.0155854870279619	0.00896354243249303	0.0016641553827274	0.000219500590983526	-0.0152410338010197	-0.0179234256476657	-0.0402656704377161	0.0292935213561783	-0.00309717192549823	0.011538170730764	-0.000607630651420834	-0.0079983760521786	-0.0114152287562164	0.0177011940085787	-0.0310515938262698	0.00485869407709978	0.0101129321632016	0.0196795754642382	0.0162505214125368	0.00767011924116142	0.0225677240608175	-0.0322069481465699	-0.057323884153202	0.00102085751800854	0.00131698758861699
ZNF300	0.00497059445832524	-0.0231350124045911	0.0166069385563192	0.0146288409041983	-0.000805355672190275	0.00820609313941758	0.0334733015976542	0.00640074830176893	0.00663851733512929	0.0056832932479814	0.0193220440329165	-0.0185701449964509	0.0368607862100745	0.00855890054765074	-0.00638693462797211	0.0200524273086837	0.0199567580856188	0.00775678114643936	0.018872721237411	-0.00554665901362776	0.0319097301733002	-0.00140738527972303	-0.0397310121222218	0.0117012880242156	-0.0361676724468763	0.0178869061134624	0.0318110726022669	0.00906289245216264	0.0136631892155381	-0.0314284570885127	0.000531305629127921	0.0127095517505085	-0.0032481406332295	0.00632796976552173	0.0170821754755658	-0.0289523155457239	-0.00105318398593364	0.00454370422338667	0.0111267505989379	0.0243624906765442	-0.00280306704986663	0.000599145014569459	-0.0310527022668469	0.0270198506693604	-0.0220968122591938	0.00276558721888015	-0.02572631865941	0.0107789831710535	-0.00213202903189343
IGFBP5	0.00300383841571409	-0.00342055656082442	0.0365409300903535	0.00854206893489841	-0.0143743664449705	-0.0261608698299205	-0.0617727690868147	-0.0136401471222364	0.0433761839294737	0.0240332288635279	-0.0304195672529951	-0.00393529238346392	-0.0230393845068392	-0.0306932410081247	-0.0420396289575107	-0.052588164545431	-0.000998754437949002	0.0295349806380048	-0.00197672521763607	0.0136692951897623	-0.0476913226162322	0.0209552753732236	-0.0275247991488821	-0.0105126333465822	-0.0100951740953178	-0.0235887192324576	0.0175645108291443	0.0163987691753861	0.0180389381395167	-0.0455717220533252	0.0330163634625501	-0.0305173977822853	0.0332022642658863	0.0138357601809076	-0.0290194236764346	-0.0147016172020687	-0.00743205604315702	-0.0216502846810582	-0.0205282731269623	0.0271401757268025	0.00554851630060529	0.00653934586850424	-0.00585516613239784	-0.0108145948396338	0.0186823789536065	-0.00178069422157664	-0.0526276035414289	-0.0218848968067307	0.0504810535450725
KRT16	0.00359690381473396	0.0122177219556825	-0.0135271814667784	0.0551584064972452	-0.0560315059827741	-0.0129385618767103	-0.0656827965855119	0.0223739167112681	-0.0481374602717735	-0.0517843619091514	0.00659355579248989	-0.00803786457783101	0.01551309302072	-0.0768511782123478	-0.0114268472209909	-0.0246926007767688	-0.0187081479184726	-0.0546515752268322	-0.0219581004234001	0.0417660731802847	0.00643406815699986	0.0399442441877078	0.0015209656549333	0.0229958966774527	0.0294496770053545	0.0158516869485078	-0.0122238561547347	-0.0270669792847142	0.0279062538329072	0.0897151036749603	-0.00324361413363801	-0.00557230711401268	-0.0192420776111574	0.00205835387100188	0.0462263111918923	-0.0110217424905326	-0.0039850609914887	0.00400775668010384	0.00976813229939462	0.0864634594918954	-0.0206370958908697	0.0325504803882984	-0.0101114556845324	-0.032630161601704	0.0527044967050167	0.00466189617657402	0.0190332427494507	-0.0230278811269772	0.052924043587917
ASRGL1	-0.0483272093397563	-0.000367945973966603	-0.0073877450338057	-0.00713268325323333	0.0156405187119459	0.0225221945893343	0.024334641377638	0.023849884219553	0.0355295395964006	-0.0534044461678332	0.0306301861956781	0.0158653684525246	-0.0136118040842884	-0.0220909333103981	-0.00195882252620841	-0.0278814528633301	0.0120957709755757	-0.0044835885602229	0.0100514321204091	0.0025464007450241	-0.0373329048918824	-0.0244005635205663	0.00981644358469798	0.00484560352943366	0.0147517332043419	0.0123467991634848	-0.0184120481840783	-0.00556870992024295	0.0133348701807961	-0.0152139562846892	-0.015325683362893	0.0233477244417301	0.00794309124769898	0.0194783091917753	0.0161428968929533	-0.0281484420529537	0.00705166559329709	0.0121883248215659	0.023068830768184	-0.00595931249733211	-0.0122737567194378	0.0057052537131048	0.0134888619253828	0.0220394887890971	0.017594870115866	-0.00512883425023767	0.00194257019743308	-0.00530704584664637	-0.0118347718251493
GFRA3	-0.0182942242812123	0.0218434306958959	0.0433792423978185	0.00176905229540713	0.0426238316830997	0.0585802439469858	-0.0271800989415896	0.0233084573781981	-0.0296998765307655	-0.0436527577121597	0.00548964544213785	-0.0615511533976655	-0.0179354319533135	0.0125957247683072	-0.0191684244046611	-0.0455941982012498	-0.000350759215503693	0.00545627929468537	0.0506867565056755	0.00971695337219685	0.0121835153929657	-0.0227229146771606	0.0391949634388827	0.00925076370384757	0.0165746345523582	0.030815443169114	-0.00200805487135764	-0.00749093317737228	0.00473554439519452	-0.0158461822525377	0.00254922347441235	0.0164748719291155	-0.0175129174795372	-0.00573945090672905	-0.0356642470469089	0.0406208841143933	-0.0730904338822828	0.00972236946416057	0.0488970503404368	0.00349217945561532	-0.00816923910790204	-0.015351049994742	0.0351448321809297	0.0279608052994774	-0.0492341352870939	0.0466428634493913	0.0322715805883222	-0.0265016762730332	0.0390327088697103
NSG1	0.00600737865345777	0.0102555663469895	0.0504057849965852	0.00823643803986976	-0.0135017923228952	0.022562013552304	-0.00100698845613641	0.0190643176273952	0.000685939643809779	-0.00322102657197586	0.00767426924918099	0.0394350596030295	-0.0279883434913364	-0.0317767186525434	0.00511968418477443	-0.00828171888674621	-0.0482214141000151	-0.000683879065544378	0.0189673823525239	-0.00532473933329246	0.001126065793833	0.0134221979166202	-0.0217974771274453	0.00639621977938685	0.014508278439982	0.0446870926719089	0.000672936334216642	0.00213765935509798	-0.0251605313647861	0.0181714926804124	-0.043601540027319	-0.00578785034918806	-0.00369293375761812	-0.0116309589609909	0.00988181033073907	-0.044298562673671	0.00466917641474735	-0.00841304928044186	0.0312305297356864	-0.0402449742607514	-0.0236416728726016	0.0550902099445867	-0.0045629867462513	0.00871567998518087	-0.0182872029931884	0.0141759269472872	-0.0519375273647677	-0.0377479092664505	0.00407601768060129
BAIAP3	-0.0410951580247609	-0.0354629250113556	0.00384395085514537	-0.00919098504540081	-0.00664662465272715	-0.0116700270003242	-0.0041766125064498	-0.0277699612271644	-0.0355438405470919	0.00961913168899852	-0.0316781641392099	0.00579844291083103	0.00354444853457048	0.0226023052938345	0.0324950123224551	-0.0215619106883337	-0.0368628764534754	0.0142382922080078	0.0022912686307336	-0.0210182071519464	-0.00627687083834977	-0.0227555336838713	0.019168538671634	-0.00266370104276082	0.023221877193047	-0.0162704190483843	-0.0064128380564162	-0.0243093168041285	-0.0106228262881876	-0.00203172249453422	-0.0148704071298089	0.00482713447933336	0.0189746645305772	-0.00202610702010983	0.0145643706866506	0.0432755360392616	-0.0216661285588441	0.0173930879982021	-0.000126337423006488	0.0119610156963944	0.0072869400157737	0.0175649246273239	-0.0190476917872997	-0.00320491545488829	0.0113253102845867	0.00648523946304408	0.00615849989761636	-0.00852622491677563	0.00602161401958936
ESR1	-0.0574709435501073	0.021643994764208	-0.000128410609126297	-0.00898331957979419	-0.00552387885623095	0.0407712969327177	-0.00234989706649877	0.0244418781547623	0.0725293580280921	-0.0270727381336376	0.0219753773752436	0.0457485167465209	-0.00130266670181559	-0.0205028659086999	0.00594347470651942	-0.023083851395917	0.000199165783534308	-0.0157712583988348	0.0134450854962641	0.00119708827365619	-0.00375887368160775	0.0127914230673506	-0.0297356346532687	-0.0168364565315441	0.00380403615074058	-0.0277553681868467	-0.0419570769177591	0.00926707676615585	-0.00645682345408273	-0.0395101621906122	-0.0260794497983848	-0.0257314548159386	-5.36863973373834e-05	0.0117547567565478	-0.0126589408138291	0.0264242652661098	0.0124376506136509	0.00994781105652451	0.043671968613507	-0.00967811549055653	-0.0138928312009941	0.0453112933348706	-0.0355803050174407	-0.0193440289852371	-0.0420953831718958	0.0278897090862148	0.0245657343708283	-0.045435307718672	-0.000253172753075131
MOXD1	-0.00635986419176664	0.0417918179090758	0.0405596964161731	0.0429423885050819	0.00697796922306292	-0.0199537118677746	0.00785921203058355	-0.00239890853093763	0.00683939576026916	-0.0110367162550768	-0.00394048510397053	0.000932046287554527	-0.0117089509648309	0.0217978603456841	0.000740348648234929	0.0315137153145269	0.0206521657112726	-0.00415033192120697	-0.00207418038245762	-0.0204157774332017	0.0224504695238009	0.0276614822840721	0.0493469169043927	0.0149158219904099	0.0218662480082722	0.0142875457483459	-0.00886664500652686	0.0109559684468512	-0.0355464138574698	0.0169954083792259	-0.0279773460772493	-0.0240018954811211	-0.0506652524553483	-0.0199886779092689	0.0289321612686979	0.00499312962896007	0.0419722803435247	0.0422709073806162	-0.0101619703803863	-0.0244638279343316	-0.030753854399146	0.027610385480758	-0.00699042030165724	0.00673685867899882	-0.0140221195909818	-0.0102897925290261	0.0146870461880699	-0.00517178167745204	-0.103417086097289
CFH	-0.0179135097132503	0.00496581872817228	0.0199864995137841	0.0380151209789783	0.0214949838463818	-0.00839916599835012	-0.0137841074587773	0.0370974186681356	0.013068483015415	0.0318641635305225	0.00140062044123751	-0.046644278737122	-0.00274097110091214	0.0300822105867306	0.006881040899808	-0.00453094749692145	-0.0259858224925745	0.00477351534750454	0.00308508719341134	0.0168781456795173	0.00352150134751997	0.0113731239056915	0.000432580704613751	-0.0415869047304834	0.033207295905075	0.0198779713232728	0.0273915237913663	-0.0264814604654648	-0.00962144948481569	0.00631600737952351	-0.05776889200349	-0.00887782745928812	0.067267213513691	0.0230980529855918	-0.00945227776261802	-0.0246691568277756	-0.0112181090563511	0.0138661602040786	0.00552686174648505	-0.0162117422756654	0.0238357891695816	0.0112818482941235	0.0225376443776909	0.00275241149341324	-0.00336450220487483	0.00301912790873587	0.0109134946700688	0.00831554838905269	0.0202617803082329
BEX1	0.0161837297704013	0.0065425442785022	0.0536906082759802	0.019015063047714	-0.000588014677988152	0.00527494454213713	0.0168775812501989	-0.00672562458964852	-0.0241761884673202	0.00423148562182321	-0.0127617391488207	0.0051283514001338	-0.0470607210757969	0.000190977121524171	0.0031149448472252	0.0252614198828639	0.0356854216510139	0.000922322158286142	-0.0009856873706115	0.0226272668430494	0.0337030132787299	0.0153671854707478	-0.0178487167425044	0.00162502744939599	0.0172868703820283	0.0134562150244409	-0.0112795205886401	-0.00955219692360271	-0.0212015755043803	-0.0743805399564272	0.00905236072476667	0.00471961941937006	-0.0231873644184441	0.00533115627644249	0.0271139499755688	0.0130576437034965	0.000774450612967673	0.0380322108793459	0.00905112982023845	0.0712779440955399	-0.0248536198610841	0.0771459679230437	-0.014347529970593	-0.00914404191057688	0.0367273249316234	-0.034785910020423	0.0179352262881127	-0.00182690632965248	0.00970264517786724
SDK2	-0.000460798030800265	-0.0263814474680954	0.0355326091542998	0.00574338588546501	0.0103794936738782	0.00857860147086937	0.015431214026837	-0.00971237318373691	0.00320361894413454	-0.0046442510383049	-0.00130851357874583	-0.019400044197988	-0.0139778181807189	0.0232340426767313	0.0479725724651427	0.00574766835085937	0.0260496732908108	0.0149554225296494	-0.0216703896149077	0.0213373371384635	-0.0365503877631058	0.0400925768180289	0.00738330839322646	-0.0101219201915941	-0.0222051161309368	-0.0402066781088918	0.0599266738577498	0.0542779626210876	0.0160679932943715	0.0220427842977949	-0.0308490335863909	0.0561798142052261	0.00490065721611113	-0.00862799793434292	0.0285177546133582	0.0151176576221033	-0.053213080933175	-0.00920048147864555	-0.00851398590647805	0.0191835488261293	-0.0116519251002635	0.00788718696313566	0.00831581278228715	-0.0243534284454373	0.0244524009190809	0.077617593628022	0.0139377083210692	0.00333014564238694	0.0626861693754761
ADAM28	-0.0319677815894077	0.0326214441366859	-0.0100374992591431	0.037411033515971	-0.0160141723351342	0.0160194932282393	0.0224517799455338	0.00148577671583879	0.0161206291925046	0.0258178658191242	0.0124533162189805	0.0158970760641671	-0.00705249032500281	0.0195598499606835	0.00360290819702724	0.0412931002340285	-0.0108623026164789	0.01487726196353	0.0329790430247861	-0.0166937787920332	0.0186990557565913	0.0050471494425335	-0.0252858964524813	0.0192824706600204	-0.00108508848423235	-0.0390125612717762	-0.0159998730727095	0.00110628151097178	0.0156294686708463	0.00225795085736004	-0.00622194005059774	-0.0473704504683671	0.0237353962422468	0.0120396633445217	0.0159095900638767	-0.00349985345683353	-0.0124183180438431	0.00222692768646509	0.00306478586677296	0.000934533964843864	-0.0341680619232039	-0.00255410176651114	-0.019063008865498	-0.000548230469199861	0.0026201796090791	-0.0807409212165557	-0.00773551188449928	0.0348825847037403	0.000883293791120194
ETV4	0.0215560261815838	0.0228424456629415	0.00644148327648522	0.0346352850200735	-0.0304421823488891	-0.0108005082229545	0.00340772439420807	-0.00437391430311657	-0.0431089745222275	-0.00863314104940158	0.0065495463372528	0.0313771794468831	0.00614230193939137	0.0718548171027219	-0.00901939973545894	0.0588593538161361	0.000856341733414866	-0.0271256681473041	0.00976411727064507	-0.016873834839943	-0.0308237948880554	0.00597617730170853	-0.0375403453869101	-0.00671323007558276	0.0629277691978927	-0.0261615522286461	-0.0404717083079313	-7.2717292906339e-06	-0.00543737346255358	0.0195328277520982	-0.00810391000606172	0.0165916282544183	-0.00467846886606756	-0.00109009960834754	0.0199551621218386	0.0227606758144601	0.000564829910376233	0.025480357151587	0.0193366408899885	-0.0240552227202889	-0.029974681195879	-0.0395092520621695	-0.0133299509170402	0.0622250563888843	-0.019492047414415	0.005901332764572	-0.0162783628310725	0.0224154892454351	-0.0300605797467193
HLA-DQA2	-0.0099039889628337	-0.016429868665613	-0.0196816982451646	0.0272508638021548	0.0381501810948327	-0.0113190502709446	-0.0110286964691344	0.0294258575815221	0.00335490072516137	0.0254194653495666	0.0111026751217599	0.0132485378263224	-0.00943378677951544	0.0166357760119021	-0.00642371614373155	-0.0036603978001619	-0.0360122247027613	-0.0128951497043684	-0.0360678295860153	-0.0103255105467718	0.0228565753211829	-0.00709543960854818	-0.00895237888215131	0.0172223746905836	0.0195128043917334	-0.01620096209343	0.0278570805649935	-0.00623759463234876	0.0110227680663558	-0.0280688274038667	0.0264921468751074	0.016833314838074	-0.0246956925627913	-0.00396017556496226	-0.0171309517952132	-0.0223215122453359	0.0281729595898204	-0.00208576806973909	-0.00178081450497555	0.0300557550372405	-0.00561815086713488	-0.00771048431906708	-0.00904325066019796	-0.00423458108480694	-0.00722390205505878	-0.0281913392307111	0.0260510222922627	0.000809763379036332	0.00190220094752945
ARL4D	-0.0259106878768045	0.0118100880313218	-0.00701720280408651	0.0129967401224821	0.00195077516261359	0.00453222507802627	-0.0315994907227512	-0.0152542379223393	0.00531977085198457	-0.016186043342244	-0.00422519926108047	0.0261099616904179	-0.0128808008928627	0.0298643631252342	0.000899453404869588	-0.0371878675525809	0.0456753698257684	-0.0121600077546414	0.0175869349670751	0.0463976124812461	-0.00814223090133012	-0.0238823735339801	0.00627238592709222	0.0244716484953565	-0.0285784729892132	0.0131637910204928	-0.0355266000563773	-0.00125218392548381	-0.0226450859349027	0.00427342985008249	-0.00226525124642141	-0.0076007594976458	0.0145639478604192	0.0420389869195786	0.014444963180184	-0.0181958927209032	-0.000679262504231889	-0.00473653807289787	0.00254344070065434	0.00170743080680345	-0.0236096768544297	0.0194907945346207	0.031364461416552	-0.0764989241528825	0.0461338534904401	-0.00539018653544071	0.0248253330850182	-0.0304537887885416	0.0233297221933524
KIF19	-0.0467367305399672	-0.0413275738044543	0.0227249227639748	-0.0125334277343331	0.0145347677780225	-0.0264460178941781	-0.00516759781897095	-0.00616628236808423	-0.0282725804731645	0.00421306781740619	-0.0151094741735011	-0.00149220152646293	-0.00435047268190856	-0.0148305854216713	0.00326340179625346	-0.00540131477585517	-0.000186735766954359	0.00850956490033252	-0.0107428395923899	0.0133314702873365	0.0111859145805113	-0.00460140854958318	0.015125406632435	0.00851305294261978	0.00308188857134496	-0.00970902167039595	0.0198829395180076	0.0013353515625401	-0.00317825605079704	0.0182115458297983	0.00492249306031302	-0.00348101256485775	-0.00855782410647358	0.00151518769320388	0.00640459493820094	0.0185716716432216	-0.0152552813762297	0.00413930812175061	0.00288650757609375	0.00555165934575541	0.0128970069546582	0.027615199600166	-0.0236074702131799	0.00721577381370821	0.000579343929870901	0.00888753852884546	-0.00293029852558426	-0.00782661120766704	0.0104346995069269
LRRN1	0.018608355762774	-0.0194974219358481	0.0358298322320628	0.0160985895399679	-0.0115099334554482	0.0044302718432979	0.0207321235648832	0.00497908872908161	0.0289932148872961	0.0306217561193575	0.00543572661185792	-0.029002800304437	-0.0223331783028464	-0.00824863203295507	-0.00139091154192414	-0.00776922649546807	-0.0016107546821417	0.00827664484368097	-0.0207636213149046	0.032013006332799	0.0113822524298573	-0.0295290160207119	0.00606505548775514	-0.00462003908320305	0.0254917196793535	0.00141633260201238	0.0413617716101269	-0.0177460902174798	-0.0134838287748739	-0.0292740491843059	-0.0160817263099723	-0.00448390553727018	-0.0564028480032962	0.0271769070999456	-0.0208838186277567	-0.0286174776554623	-0.0169468645844005	0.00273547338425457	0.0202197551087976	0.0374151004490897	-0.0201472753906626	0.00740093466037837	0.0159556434909894	0.0341977237856826	0.0146947876394863	0.00794679553413511	-0.026917196958054	0.0470377530368892	0.0263269331017747
ABCA3	0.0223978846005051	-0.0194280166924806	0.00173897140906719	-0.0058483215454088	0.0236194711730056	0.0241609829612551	-0.0178188028528258	-0.0403848162347941	-0.00347488258531136	0.0251230082991817	0.0145748452995809	-0.0170680233370204	-0.000897992359404036	0.00253835627154982	0.0413087150178686	-0.0122180342763154	-0.000523569585408198	0.00248887760466199	-0.0171445241417845	-0.00325810107826774	-0.0295383198945888	-0.0183929689419304	-0.0279735552044452	0.0152603248265489	0.0226561164477918	-0.0137569793506108	-0.0188879296142798	-0.00170737766223769	-0.00555094314945508	-0.0295315625323511	0.00978809540929728	0.00826587326197848	-0.0276077583719843	-0.0159437151046915	0.00185280096019629	0.0323034423695109	-0.0143434320381711	-0.0447075066321593	0.0180270093837604	-0.0127414051297927	-0.00458435121553864	0.00626114142756884	-0.0418846707126028	0.0279466024322875	-0.00801747143248384	-0.0317728460049588	-0.0336079083861914	-0.00667269935393626	-0.00612382598415299
C16orf89	-0.0277389226630759	-0.00324394824966705	0.00949142602702069	0.00333740522787398	0.0292951437748484	0.0462813210581293	-0.0171100180336396	-0.0184043696303373	0.00718136303823178	0.00437671754018445	0.0438175204391276	-0.0356099487081903	-0.0094155096794366	0.0763590954360188	8.64503394021431e-06	0.0272141771859072	-0.0223261076077693	0.0378522541072881	0.0299986987776742	-0.0133249764396416	0.0246204805027643	0.054518247684426	0.018765964324507	-0.0557562659710137	-0.0223962486653365	0.0574861895942096	-0.00860131678392312	0.0117463208125303	-0.0133258498218013	0.00962723622841574	-0.0405175242873091	0.0874354806314089	-0.0473333017087923	-0.017347487853856	0.0130070921018342	0.000497820708155546	-0.026515913157571	-0.0159190109021644	-0.0060262490667605	0.0260475828311361	0.0321313896928554	0.042937931089726	-0.0583761425078672	-0.00160947977600675	-0.00884648077520306	0.0237548388986691	-0.0637502502711221	-0.0154595715102878	0.015025746911702
TMEM178A	-0.0263858358307973	-0.00137120925750345	0.0481693496393108	-0.00942324723789073	0.0215629011294161	0.0386736303304197	-0.0053159081428653	0.00215221231054645	0.00688520024862498	-0.0400828129931314	-0.0189494366143855	-0.0158323106888703	-0.017802250310518	0.0262194626198987	-0.0275705354277188	-0.00728360098938085	-0.0162724205291301	0.0259110783382084	0.0263599368360434	0.0356116569525313	0.043336424929931	0.0209051517688271	0.00849364506547877	0.011132835125392	0.0578365855689088	0.0291273240762419	-0.0285592459392145	-0.0334734984873605	0.0272049524225054	0.0325675827568397	0.0117367134669824	0.0275618160675486	0.0055494092504047	-0.0322134805652423	-0.0160112566097625	0.0268931674180572	-0.0202633204893094	-0.0361281145219052	0.0208914070540166	0.0118736765132618	0.00436233206773991	0.00508195970340115	0.00498619406713672	0.00837716403278942	0.00254379733307975	0.020612753025167	-0.0121440754217849	-0.0271912926997065	0.0463032667251762
CDHR1	-0.0168554457041021	0.0135573667587028	-0.0067985659762032	0.0211989724939776	0.0183169560765115	0.0243391705046777	0.0299889534560006	-0.0290664873746141	0.00599963165417305	-7.06876186009107e-05	0.00162313099915303	0.000189805791417268	0.00545670281312465	-0.0372072131145345	-0.0587637616933371	-0.0492808483201744	-0.0226045268332351	-0.00836611557471702	0.00838647693124097	0.0409870446651482	-0.0152167257924969	-0.0235538440682467	-0.0160444686674974	0.0314009050998416	-0.00615106332139464	-0.019485690184811	-0.0360099623534447	-0.0423026390286743	-0.0326644312892369	-0.0361462684630077	-0.0250063361648583	0.0141824597157765	-0.00641279008919719	0.0535553430790914	0.0510083336539638	0.00436579137177864	0.0309762139948328	-0.0575107117686281	0.0466058093004185	0.0712299038860756	0.0144492692078642	0.00614737268846435	-0.0306895394145917	-0.0186084994012779	-0.0103584966801859	-0.0250209965689181	0.0147266938559076	-0.0126192725566029	-0.0119237370252148
SUSD2	-0.00476439972736444	-0.0104642982128911	0.000663478576600285	0.0372037088360622	-0.0216995847941669	0.0503294619698696	-0.056289233117496	-0.00737880102938487	-0.00196115483647298	0.0186952702375443	0.00153896971768926	0.011476176940729	0.0446270924504065	-0.00632995623826913	0.0145853072740868	0.00380612346575756	-0.0345155659575363	-0.0286284499419391	0.00978459559231964	-0.0177927555362009	-0.0441564486374246	0.00807523285227663	-0.00796610798539635	-0.017467735057127	0.0283239875369141	-0.0287068223864442	-0.000887239834408827	0.0108326181822903	0.0250813500432253	0.000232429242894586	-0.00760778779518509	0.00519633340491961	-0.0152751849817561	-0.00297024454480973	0.00902064646050388	-0.0342345945014763	0.0781578198259591	-0.0249881851952798	0.0140331634797264	-0.0502581166884825	0.00483053480185392	0.0405358373281641	0.0134111279606943	0.0463483068842176	-0.0201609687214677	-0.0090851161666732	-0.0277191753384167	-0.021777733157706	0.0526464032178051
STX18	-0.0382035275950575	-0.00110014680117204	-0.00894866228465302	-0.00695122482644319	0.00130953546280835	0.00946135712519558	0.0396529453238662	-0.0131058083937414	0.0277406858227595	-0.0179328243034532	-0.0126341785071644	0.0499887781459844	0.0127963838588286	-0.0140800807690788	0.0212015050126426	0.0114836154203694	-0.00244137541706625	0.00591192158758698	-0.0423236444371673	0.00712369954004603	-0.0521273031475085	-0.00820536162934618	-0.0105900631080045	-0.0487006184174322	-0.0226577790298115	0.0030067896926605	-0.00412399377302772	-0.00178897111559527	0.00839235111219996	0.0199529557547739	-0.00380338816400109	-0.00475275539519586	0.00634900570469261	0.0248631931181253	0.00833532499357801	-0.0342656926624365	-0.0443998800461188	-0.00634024259173486	0.0296433008304552	0.00448304986481679	-0.0187337893174554	0.0257617798751216	-0.0174157111549881	-0.0321874832757286	-0.000800770698601113	-0.0149236303752371	0.0147988104661112	-0.00598527580611057	0.0148211908573653
IRX3	-0.0209407268726553	-0.0186041205362497	-0.00342986005063151	-0.0164061519094171	0.00290674893402634	0.018052693043868	-0.0428982641574472	-0.00981969300566842	0.0051395390436124	-0.000659101234063083	-0.00897943940623276	-0.0517394334958908	-0.00114202947735049	0.0154673383145287	0.0226299267944468	-0.0125280532970858	-0.0361016903359438	0.0256894400789234	-0.00343322530175439	0.00224921581622791	-0.0402849353487024	-0.0171773269403871	0.0247005062780999	0.00262399098381079	0.0124417674159911	0.0312675664656241	-0.0183060995163935	0.0101181621422818	-0.00858439121203111	0.0424354668177026	-0.0401973300886876	0.0297197968908362	-0.0024038838997627	-0.0278209700916965	0.0216999317779007	0.00415339693636501	0.00812450980809425	-0.00312769264833778	-0.0151385908344743	-0.0310706103814165	0.0420977797542717	0.0177585331786919	0.00416334913826435	0.00128853825511051	-0.0155849812143304	-0.0489475503289898	-0.0240784934169285	-0.0393339121931429	-0.0272632823656005
ALDH3B2	-0.0213760412574916	0.00185992439963606	-0.01527595092102	0.014700220620673	-0.0453541789046085	0.0365239548920683	-0.0550791454179374	0.00274624662432164	0.0166083759233566	0.00632955599465949	0.0326222705192649	0.0137319135887159	0.0309085247426306	-0.0470999229659887	0.0266036255391285	0.0084458115515955	0.0476145187919714	0.0133141860371118	0.0298320312319397	-0.0445870392066084	0.0435470232214091	-0.0159601080141953	-0.00332106929970037	0.0121256273425841	-0.0343722008056804	-0.00236645069180022	0.0404156888758332	-0.00523684386175893	0.0534242739823551	-0.00751272879592455	0.0270022794113761	-0.00105827972249614	-0.00959074525469493	-0.0296771988096218	0.0130110592722629	-0.000936971450441078	0.0350896887597672	0.0281078533165345	-0.00799739338995476	0.0015133354061083	0.0217901171516784	0.0365531095273568	-0.0414143840670419	0.0362328112193459	0.0566211611478066	-0.016397855860056	0.0252575208688662	-0.008194376174892	-0.0018668235266038
SERPINE2	-0.0222159937028757	-0.00927791296903961	0.0333509089670781	0.00881557073350651	-0.00163496504720997	-0.0269846558879149	-0.0140039564078735	0.0296665550349722	-0.00437613048107954	-0.0270756418062759	0.0147127498173042	-0.00875309486207329	-0.0252631592973543	0.000722625677185553	-0.04501665552851	-0.0101002440231805	0.00374228706931053	7.1810487581152e-05	-0.0241871235409442	-0.0357379409067774	-0.00480357830822156	-0.00633266298201683	-0.0406247894580061	0.0205712394171973	0.0327015447994269	0.0108364596739388	-0.0322577346395216	0.0795898310621432	0.0128890758506447	0.0405878720814106	-0.0171973047717067	-0.00780446079855827	-0.0108189881659181	-0.00161248289975922	0.000858764493288196	-0.0299658272530667	0.0410520857493871	-0.00692768472912071	-0.0599448763052768	0.0148405229812986	0.0243336026884353	-0.0335257491439543	-0.0556321509605911	0.0428904257610059	-0.0250172819971892	-0.0153807002517311	0.0448961230350911	-0.0163316765719125	-0.0110781607242816
IDO1	-0.00256154276226739	-0.0175234965260732	-0.035761386943247	0.0375187383018551	0.0151916641836852	-0.00213363057442173	-0.00687612116007943	0.0522677157894493	0.0121778807987311	0.0322591381303899	-0.0439231332639149	0.00122736396040674	0.0127061157659569	-0.0396035789294916	-0.0106008321834481	0.0420376305996905	-0.025893624437094	0.0327955811034729	0.0110770714922533	-0.0342894153796444	-0.0323190862391462	-0.0010629509463374	0.0107166342299628	0.0145002074367053	0.0056429107158261	0.0646167856857946	-0.0461427069674408	-0.0193676408807854	-0.0167446765724894	-0.00619659813360276	0.0284360247367336	0.00099429265593822	0.0599847256768512	0.015062150257628	0.021742239003597	0.0119863664149625	-0.0217923511067891	0.0344464351704903	-0.00408570719681749	0.0520515172533873	0.00294518964177476	-0.0184884104361708	0.0424935415017919	0.0552315839950997	0.0332658881466782	-0.0204046950446417	-0.00696039567731888	0.00750926301966819	0.0335408884557822
CFAP65	-0.0517893631246289	-0.0291162275889267	0.019121771255822	-0.00217018050649985	-0.00353640219069675	-0.0148130786761398	0.00620800462403976	-0.0250737532840941	-0.0248052133120196	0.019309988519753	0.00484781423909494	0.0114915814651494	-0.00204044329068181	0.000479889566016758	0.0119209464192286	0.00227271210313445	-0.00881823455864424	-0.00173015497061018	0.00461126182394227	0.00648930916249627	0.000747837465023802	-0.00590818389935919	-0.00755099781620547	0.000695636225672739	7.78073229695285e-06	-0.0184355410781853	-0.00165993973616907	0.00150205014183606	-0.0141750936077424	0.0088300547465069	0.00320412406677968	0.00731884097635057	-0.0013926094756994	-0.00357396274311424	0.00153860969223707	-0.000950298801754958	-0.00745612026121572	-0.009570334943079	0.0128106142912635	0.00963092756520847	-0.00232387309106919	0.00828236830900933	-0.00549169896408163	-0.00336079810237998	0.0068164748359308	0.0029303278973556	-0.00460914858856426	-0.00353908469484972	0.0133922959802258
COL21A1	-0.028602577562108	0.0120734557163335	0.0166327460963766	-0.0182818809895521	0.00696546495832566	-0.0111999439371712	-0.0438444839678587	-0.00289394270800871	0.0346368219665785	0.00179891212585773	-0.00364916389105489	-0.0397796038218143	-0.0134016944558922	-0.0023907365215432	-0.00931345751461696	-0.0141046688769175	-0.0214243814924228	0.0442848402511119	0.0255730393136865	0.0408472233542048	0.0233863762979277	0.0270811683564314	0.0186592715998139	0.0165070050510377	-0.00569726340429504	0.0176434826516655	0.00904824290774571	-0.0292250528610544	0.0117889728222768	0.00902751594131956	-0.0414021690580149	-0.00946101976907834	0.00499152751102677	-0.0151589556605121	0.0369405733049257	0.0296134517002184	-0.00342536910645296	-0.0384188246590792	0.00260459357816606	0.029514531797542	0.0349441936650574	0.0335474015359919	-0.0254318627058376	0.0480269780383521	-0.00936562593673169	0.0415189658699531	0.00216609956481461	-0.0197029111462479	-0.00390638089700931
LYPD1	0.0130520384504889	-0.00180702611589004	0.0250444828651477	0.0503302464023218	-0.0162275383947316	0.0224031030034362	0.0152516879150321	0.0236607475234877	-0.027448159490194	0.0164691454209312	0.00842634565532826	0.0467617362546055	0.0070005744324977	0.00506939500637657	-0.0330782440753577	-0.00438835177608079	-0.00794770899026808	-0.0349393530221266	0.0565940217170017	0.00437807955249072	-0.00773017484289335	0.0385176185050335	-0.0129802214665424	0.0481127446882615	0.0314879204665668	-0.00332029120048144	0.0126864821532985	0.0289386079482942	-0.00657014709485335	-0.0178345556880741	-0.00433859670398255	-0.0216613817682309	0.00754141009433223	0.00411263843750728	-0.0278439262137894	-0.0205990019732196	0.0141165186693367	-0.0102628906184662	0.0120709590269093	-0.0150286509937252	-0.0082397893001844	-0.0056202353172687	0.018547155746664	0.00751706195513154	-0.0016813197320926	-0.0191311917131836	-0.0198821794512926	0.0109928744185138	0.0210448348444955
FOSB	0.000201890911560413	-0.00552112668975386	-0.00904931691120115	0.0284298855261921	-0.0165316568699356	-0.00474435956312888	0.00887954998712083	-0.0070083385124273	0.0217559386761878	-0.0340307334026063	-0.00446969895433468	-0.00361480462317502	-0.007508503563359	0.011210414188864	0.00837143900546945	-0.0412386101091903	-0.0710521575612342	0.0351960217560131	0.0413798836021463	0.056259572034281	-0.0257614993680584	0.00657045424418986	-0.0658930474646865	-0.0249463188226163	-0.0234565751896257	-0.0162498613520968	-0.00300899877936996	-0.0928221395769436	-0.00193494260576519	-0.0126649419094856	0.0904828346452615	-0.0467995092435508	-0.0622941234169471	-0.0210178412757898	0.0838384185062922	0.016037044307904	-0.00362483572100827	0.0204299654087892	-0.0611993002942378	0.0420212374027684	0.0113801067429285	0.0182829756476778	0.0986264390470043	0.0105285941487395	-0.065963250316877	0.0167051055467864	0.0339254317298323	0.065199578568558	-0.00266309250085424
HLA-DRB1	-0.0153463696936415	-0.0208843195958627	-0.0332029082562778	0.0420341804847865	0.0559264757907035	0.00694247504108039	-0.0161505964436537	0.055715901890373	-0.00802252582551129	0.0439206921970029	-0.00653976193468645	0.0331520523199334	-0.0154743844155962	0.000529603227304917	0.00726226372890833	0.0103448833349019	0.00235639301118691	-0.00982652304340862	-0.034677823030144	-0.0173143461512841	0.00794812290541016	0.0091498380519509	-0.00890712945389272	-0.00376368202731082	0.00422848935639688	0.0185983424286746	0.00895701525331235	0.00255741513230089	-0.0113597110026964	-0.0412696772793082	0.0163633824790362	0.00512846194473527	0.0283955600059033	-0.0321807542406093	-0.0108150670828749	-0.0337792863562904	-0.00140633083664801	-0.0181435051409384	-0.0105960464112165	0.018637039629409	-0.00372990119516659	0.00121010427294724	0.0131080254273553	-0.00721156101029705	0.00420913819892561	-0.0398150664336275	0.0157680146363433	-0.0269425120468875	-0.0102416841341859
MMP9	-0.00338403059638151	-0.00468969510267954	-0.0204390591914556	0.0202464989448985	0.0527013751009511	-0.0112807347734292	-0.0456932807823732	0.0237084777338841	-0.00300311623189833	0.0183384948824626	0.00316941751394792	0.0439753194232154	-0.00548654030806703	0.0360463935121625	-0.0189171959433906	-0.0227514237764727	0.00852313081086284	0.00706551825281612	-0.0105331003100476	0.0364093758860822	0.0209361218745536	-0.0406481798577858	-0.0360067522003953	0.055900200383408	-0.00585543616699368	-0.0501223394008783	0.080088362962761	-0.0554128307453002	0.0115939728364016	0.00765612060936294	0.0421617291817506	0.0223364548831296	-0.0267361169087297	-0.0259833210795674	-0.0177201260747059	0.0293974018211855	0.0540781805853831	-0.0118909396337045	-0.0136280286188966	-0.0233160440177384	-0.0235682744036864	0.0104507439607664	-0.0155179566931326	0.0141258408003361	-0.00395243318156628	-0.0224055462056945	-0.0428037389422066	-0.00927966182816052	0.0395930605654426
PRRX1	-0.0103348459667435	0.0447374501245783	0.0205952961630043	0.0435502140794193	-0.000766998982528637	-0.0192500936515513	-0.0096073464291306	-0.0119535130505537	0.0297626415302835	0.0213995689498273	-0.0440044038373048	-0.00435353099994452	-0.009297461825346	-0.0514342709388967	0.00749119325812945	0.0255837063408993	-0.00072849846161102	-0.00599758329171088	-0.0154087764213031	-0.010329088559939	0.0241602347203846	0.0242335685180626	0.00857149596474331	0.00530032795616446	0.0179284411254749	-0.058516122515679	-0.00949833806382488	-0.0240023951671329	-0.0172062103108169	0.0171232601335953	-0.0655621807077854	0.0229240909634267	0.0128086750060217	0.0290529244231669	-0.0151628685485055	-0.0131628965050385	0.0275756520059016	0.0103481701244416	0.0254419722434181	0.00481531715363546	0.00981444616979693	-0.0150830168943357	0.0225986393867713	-0.0120736718557521	-0.013476450110489	-0.0319528687162655	-0.0265291677015333	0.0198279829011063	-0.0539641329143086
SFRP1	-0.00296524911408631	-0.0136946058849281	0.0405343828284989	0.0272734680639308	0.0213244130674631	-0.0215181646070566	0.0106081936683124	-0.0155534915331257	0.0492062470881473	-0.0138575235106066	0.0115133500821356	-0.0270006289848621	-0.0271110793610882	-0.0147434333112972	0.0387400404547355	-0.00967964283921841	0.0029903110340927	-0.0238776743077835	-0.0118957506636328	-0.000468112797120024	0.0279940854395342	-0.0296527443995321	0.0168517344179189	-0.0149817127280195	0.0169838971919199	0.00063691231611826	-0.0210537033511504	0.0154752083609269	-0.0179469440924557	0.018134572685261	0.0150857246749737	-0.032239687055792	-0.00966048899912957	0.026736867557153	0.0831235543905272	-0.00925271646546054	0.0319892035607879	0.0149785280375773	-0.0358767701291207	-0.0161716560076834	-0.0265211839837022	-0.00656671257094273	-0.0353285872727218	-0.00495913560882671	-0.00455190869435773	0.00522601118406991	0.0235148932727518	-0.0261823013763165	-0.00498135324135504
FGF9	-0.00147642241199989	0.00409024640700531	0.0408354086976614	0.02683686060607	-0.028808593034284	0.018998961024103	0.0364367526898937	0.0270714436481246	-0.0156174794240172	-0.0114093432034983	-0.00123546467706806	0.0108484753436279	0.0277962851010169	-0.0507782849255322	0.026052969474782	0.0592740150148357	-0.00688947015756559	0.00878189078534573	-0.0314357540193913	-0.0411499081833291	-0.0256377345310902	-0.023672000120657	-0.029715447859109	-0.0145581147400376	0.00802500312504503	-0.00949473154591112	-0.0284796487256487	-0.0291285577558316	-0.0275619916023309	-0.0301894691067112	-0.00616878788075949	0.0113903626491891	0.0284530305060241	-0.00297134934881512	-0.0251929254542775	0.0205992377153306	-0.025219044700954	0.0144263041181299	-0.0216062595350412	-0.00390650946730971	-0.0400698771002686	0.0176522464626829	0.0122326818276244	-0.0111987139021706	-0.0288566760904365	-0.00580036093450207	0.0291029110050038	-0.041401978518085	-0.0167499446605584
CRYAB	0.0259898070560863	-0.0170992995367673	-0.0164915458018278	0.0267673735965639	-0.00140786039959826	-0.00669891665295818	-0.0214150922700345	-0.0324364350992097	0.0180094401725396	-0.00785115025249837	-0.0232651594351247	0.0159804415678077	0.0252138499010869	-0.0127009911821803	-0.00325162026542735	-0.0894922483489391	0.0340576367992329	0.0383483194628515	0.023298394927673	0.0102840746577114	0.0259135734074614	0.0190053379824542	-0.0156863703721891	0.00654975464949646	-0.0127620242555412	0.0124162638460164	-0.0235210365039631	-0.000936921787208106	0.0134157568408135	-0.0024724680614308	0.031976415097756	0.0252498876524878	-0.0296127178716513	-0.0390860802130651	-0.0661819463264743	0.00760198673679469	-0.0164238421441672	-0.00765226470877488	-0.0392574435217583	0.0332753324841337	-0.0110818156545624	-0.036933395074029	-0.011367055366001	-0.0307718923413525	0.00483939690938461	0.0330432425941433	0.00421317119356237	0.0298018934992191	-0.0321793046202412
GDF15	-0.00942873527521708	0.00174542286351355	-0.0387440210965031	0.0167526822391832	-0.0166583430901931	-0.00895428561673766	-0.0160304857585191	-0.0114416016030537	-0.0147912523739071	-0.0322778163972302	-0.0428177055956926	-0.00244911346078467	-0.0338202101790965	0.0473530536884317	0.0113073357650695	-0.0454371389932323	-0.0261441527807857	0.0446553367151766	0.0219496618636252	-0.0241910174783291	0.0117011454717651	0.00883888368803884	0.00349950447331013	-0.0329802882563854	-0.00163767868096295	0.0320389824958763	-0.0259712159059939	-0.0556189498885017	-0.0579755467411769	-0.0090895183454288	0.0319511009796208	-0.018003244502018	-0.00144453188269195	-0.0104132421684889	-0.00388807849959536	-0.00432158664323533	0.00348033942411314	0.0395034675697406	-0.0122256059827225	-0.0136209396313777	0.0298850083669929	0.0110477598669782	0.0224936240595345	0.0115229126092121	-0.0277260027722396	0.00332032537849214	0.0503119882473466	0.0514598888996532	0.0178285357535062
KCNG1	0.0162346055156126	-0.0267191207738657	0.0335847946897092	0.00773615899719928	0.00178237459622373	0.019413477430362	-0.0121144840032463	-0.00480986448129438	0.013883354854583	-0.0232493368884732	-0.0340835505251698	-0.00884970841180774	-0.00147963538322448	-0.044087375765935	0.0369003144318593	0.0306414359175028	0.0182678161858986	-0.030468874211872	-0.0252905502506659	-0.00717760283980376	-0.0363851363632047	0.00782231681787819	0.0412928011871535	0.0154455054186619	-0.00343203471161889	-0.00930705794449416	0.00647869413384063	0.0112901579971594	-0.0424345942360318	0.0145763367414242	0.0463331683959076	0.0109435448325972	-0.0144914759297571	0.0495048130709838	0.0119660959459822	-0.0509335167289391	-0.02700635017973	0.0167008816780945	-3.09931975513987e-05	-0.000549296852742685	0.00806896585810404	-0.0314455133354835	-0.0056459920275973	0.0246461131364862	0.0263435797923365	-0.0138190214496189	0.0347997609360113	-0.022030678422993	-0.0431454871799373
MX2	0.0244523667764069	-0.0354460092995349	0.00984414697230656	0.0242061671846661	0.0275105222649574	0.0136425709462641	0.00639357273235769	0.0202932537013029	0.00556459197726385	0.016060849733489	0.0255928321934873	-0.0214330644455182	-0.00530803588668114	-0.0204999081582811	-0.00309550247255544	0.0305184941581611	0.0261304660131373	0.0254975680199201	0.0444470188079953	0.0158658054242109	0.0168707754463873	-0.0073405989873694	-0.00596422297120328	-0.0245725699946017	-0.0229725531687955	-0.0266840735534455	-0.000808006209649188	-0.00142936225066102	-0.00574094874252464	0.0340551511533977	0.0211037028054501	-0.0114605969449966	-0.00763022570111039	0.00361548231018135	0.00172887671398789	0.0145283508918636	-0.0146580316374539	0.00974100948416469	-5.06279559843399e-05	-0.031846025999329	-0.00777591987412366	0.00259712834011592	-0.00868918264986882	0.0226097587512103	-0.00560230993454301	0.0215188585110286	0.000672291597409556	0.0118735990702066	0.0356573869544044
PLXNA4	0.0172506967094101	-0.0105884611798062	0.0348127206150669	0.0163517681178915	-0.0164461358128477	0.0383173421061593	-0.0104510983255299	0.0203705851035335	0.0364398271853943	0.0432649733598228	0.00217305775400868	-0.0144201068936094	-0.00872437786185001	0.0233245979737763	-0.00468131295863601	0.0109066765814811	-0.010108585305684	0.0195717884456998	-0.0309889503987032	-0.0344142107454452	0.0160642285934291	-0.0395379347678918	0.0297751794774778	0.0696598081889365	-0.0155075382158065	-0.0401941225804557	0.00856729088496062	0.0304084789703837	-0.0676161462523411	0.000332910378399687	0.0494461533774035	0.00131816850734211	-0.0213874895909716	0.0252540577854393	-0.0581922713896461	0.00713002779676421	0.00427294582455446	-0.00727853264190737	0.0158540435448548	0.0568034519201812	-0.0307166841549479	-0.0332018288893802	0.0716899576709862	0.0238175790136718	-0.0121287299424197	0.00612341262394958	0.00642284126476751	0.0261700129069353	0.0159826293409064
CFI	-0.0233524967559257	-0.0210509361662885	0.0124370420958913	0.0447261059396022	-0.00733919462204744	0.0258006675008401	0.0571793056137987	0.039222217592385	0.00717057675849842	-0.00951144835846602	-0.0279329233371308	-0.00179001322029396	0.00561946350094569	0.000651433178742966	-0.0299088241143652	0.0273098497435162	-0.0161035558072781	-0.0282062557958273	0.00654634566278796	0.000580927627523142	0.00471935579380895	0.0423105858231173	-0.0212785204016044	-0.0170777800140598	-0.00171057302662956	0.0333641721737413	0.000507401885510768	0.0353704926277642	0.0138686904444724	-0.0162120450213522	-0.011264606942268	0.000876663387183477	0.0179887180759235	-0.00869769400752333	0.00672928799547991	-0.0346843143696238	0.0345950481225312	-0.0146626781825038	-0.00650907426593392	-0.00387804381402998	0.0186325602442066	-0.0157498039390702	-0.00530650860378957	-0.0154075677870053	-0.00746186197138919	-0.0383465740489079	-0.0196271109805638	-0.00792416631263356	0.0117564878776304
ACSS3	0.00816493075426212	0.00761258636456589	0.0238553714107286	0.0368097250634554	-0.00957856016319443	0.0128884939456713	0.0271529548570408	0.00508956752657335	0.0141241319651089	0.0482864873754476	0.0047356575025671	0.00105058307567554	0.00348084518687916	-0.0152933127896846	0.0127836946029138	-0.00742802778969949	0.0137711648813034	0.00123204574926557	0.0392868971587395	-0.000722917178379849	-0.00747790681480352	0.023462744798486	-0.00751547672885215	0.00572153519862353	0.0034355140825656	0.030400304859342	0.00743891950963472	-0.0050019255444341	-0.0169950797875599	-0.0062222910279572	-0.000711388665324275	-0.026604020985749	0.0378968875007615	0.0380815372119906	-4.5852271805498e-06	0.0144641932251792	-0.0261902080438871	0.0204871609940845	-0.0325115507108992	0.0206071335598344	0.0154645285707516	0.0396143348508449	-0.0239538250036563	-8.16427701446926e-05	0.0233314234948398	0.035717614440484	0.0330680751791878	-0.00303884161383016	-0.0334699953462771
MYCN	-0.0138263412713774	0.0217673234663188	0.0224291019290848	-0.00149523546947772	-0.00268946491996724	0.03870220719818	-0.0105442273080719	0.00121510906121267	-0.000346599157589455	-0.0101589477371829	-0.0208559687495088	-0.0166301030825917	-0.0222104449783102	0.0263153415172268	0.0258755697940183	0.0313982078557234	0.00800280450172909	-0.0230265710581158	-0.0434647474625183	0.0220743262527137	0.032293966502517	0.0145439357892114	0.0283104963309359	-0.0149368989915358	0.0140523932159207	-0.0986929678716669	0.0396014795362955	0.0328118108300169	-0.0182882194293917	0.0328813956437301	-0.00575945430070493	-0.0352347042826745	-0.00100560749884222	0.00128764027073289	-0.00647073300378937	0.0219139019283007	-0.0137031303339715	0.0260100311362674	0.0348783296655442	0.0179495890597544	0.0165893456514402	0.0208280996162214	-0.00297956863280863	0.0384808556732656	0.00877004623623512	0.00154529189442967	0.012470419419556	0.0335254993025597	0.0204454689630848
TNFRSF19	-0.0190359762929019	0.0178653853171933	0.055774652959694	0.0321791006167045	-0.0265469588994017	0.00172671831487461	0.0250243700998785	0.0319695779263039	-0.0270927549189728	0.00338757778222055	0.0127628479752387	-0.00636573667665467	0.00336846669200092	-0.0296653791817483	-0.0121609551161019	0.0130766443024926	-0.0167834243010999	0.0265131542866137	-0.0159066679310288	0.0346507320783963	0.0109776697569328	-0.0207287516450398	0.012240344772463	-0.00268878334412486	-0.009010240698793	0.0131669861868585	-0.0296177965711887	-0.0272332088284823	0.0130921616523646	0.0107945265122883	0.0193291353589607	0.0101659974283624	0.00164497455486464	-0.0330061043395136	-0.0339535234998949	0.0406805106156605	0.0362632636583676	-0.000652137329906054	-0.00463897064658543	0.0161616256938415	0.0212204533234535	0.0312268110849184	0.0169208141067527	-0.0118923145716361	-0.00597901753208246	0.000359381438619312	-0.0172640043736748	-0.0132010461661957	-0.0121775209471915
PHYHIPL	-0.031629799434225	-0.0163846681891626	0.0111115202914288	-0.010531242931964	-0.00480152422183199	-0.0303076588423108	0.0321422783777757	0.0125710261641844	0.00331017736369713	-0.0246517723868212	-0.00634210773327425	0.00597311377128438	-0.00689507913171879	-0.0512343227101208	-0.00792459010340217	5.41577275526611e-05	0.03176388361871	0.0204588264565435	-0.0110326876061295	0.0132638879797579	-0.0523748090870113	-0.0137874780215132	0.00464362984217696	0.00100368089303434	0.0207586479410808	0.00922839956021273	0.00941288602513085	0.0162326640840368	0.0228956874934405	-0.032501565977889	0.0135577430538923	0.0221834863328381	0.0127738082142465	-0.0331525448639981	0.0258705514885636	-0.0397393996608573	-0.00714995665572457	-0.0121045680691623	0.0246181289844277	0.00794479555938474	-0.00341732115763947	0.0276292310782755	-0.0237144697780876	-0.0192878047033246	0.0368964124207371	-0.0232928274137253	0.00114088027357104	0.0351709684391187	0.0372908785481982
ZNF423	0.00308350137911318	-0.0244710476347229	0.0483335081066779	-0.00892612447231734	-0.0147592342687471	-0.0220845310221132	-0.0331035841401697	0.00955770499365646	0.0271368743245401	-0.0190384941576095	0.00272035634488279	-0.00309241449147925	-0.0153055312674949	0.0666792506691212	0.0041133469740485	0.0425113634916099	0.00168191120061816	0.0283354496055585	-0.0353894742087709	0.0117275758337064	-0.016808033746065	-0.00405120023851343	0.0417254905629032	-0.0038179473287315	-0.0391460038694017	-0.0115086315999076	-0.00720385529047679	-0.0162553833654486	-0.027757912732646	0.0292420420592762	0.00152223508166353	-0.00636555591104128	0.00720918289285169	0.00572813233441357	0.0191025200816214	-0.0542103197401941	-0.0118526113419046	-0.0384191520893302	0.0177631860594565	-0.0135221411104229	-0.0403802748835203	0.0210802761889605	-0.00422153028460083	0.00401847772885187	0.00684843218437123	-0.017686296098554	0.0152311142297374	0.0128841104538009	-0.0169165616548896
DPYSL3	0.00196594070316901	0.026850910545774	0.025418373366592	0.0360736736446708	0.0100254706786211	-0.0113712380780582	-0.0329349332505617	-0.0213907129118146	0.0170762381174908	0.0304418457371588	0.0297076824303983	-0.0125531767548744	-0.0082343847306691	-0.0165785532524253	-0.0220865670018621	-0.0286890280708075	0.000120303504939515	-0.0223344958911496	0.0498601670821859	0.0167465822818485	-0.0339394265579899	-0.0123884801440342	-0.0104487112494005	0.0406712320675214	0.0646592671313915	0.000995871114049099	0.0232279757984424	-0.00837930316252896	0.0253179282235197	-0.0265146716795324	-0.019038477481407	-0.0668221415764298	-0.000464428727233397	-0.0271174662208425	0.00344838235190616	-0.0156052310738643	-0.0429972437892142	0.0164599563753697	-0.0130801710066163	-0.0542611388703574	0.00299828043097638	0.0120872216619768	-0.0331568503901344	-0.0263789344079411	-0.00319050284742527	-0.0504790318660943	-0.0559880428832721	0.00939413361530429	0.0141886355759442
RSPH4A	-0.04998094323574	-0.0352835789544572	0.0175408447052679	-0.0176696390534099	-0.011304210924053	-0.0378512028625519	0.00505137763754871	0.00129273234575974	-0.0218998128872692	0.021722808635733	-0.0080636243650469	-0.000656029677039128	0.000424500508916642	-0.0080385646394624	-0.00792432015820891	-0.00922149682756697	-0.000122561817860385	0.00241738018907397	0.0127468200638053	0.00265352682449025	0.00947765847817678	0.00707967424949334	-0.000400566280389687	0.00272324302118259	0.00508878359773506	-0.0209922393611111	-0.00796400895278466	0.00122827293818291	-0.000884126626682038	0.000806124138139707	0.00427861805113204	0.00165460276583813	-0.00358313754648393	0.0209032367092964	-0.000696199674483528	0.00458268412903901	0.0206476804065336	0.00794950253449451	-0.000839231863634042	-0.000129928346040147	-0.00086493555500513	0.0050746517661494	0.00498756067706304	0.00350199674120711	-0.00478400334083665	0.0185582930522437	-0.00595605079018346	-5.35910224465634e-05	-0.00163083018538899
BCAM	0.0247275861734418	-0.0545678942676438	0.00668110794949842	0.0106028455860279	-0.00955444509476392	0.0526773538348541	-0.004707460370532	-0.0177607336770596	0.0157671316402226	0.0208513239440514	0.00216202719090519	0.0381486684258708	0.0184004897975691	0.0280404662886012	0.031036020444694	-0.0120965639873982	-0.0235449088151758	0.00127976963269209	-0.00746489868349151	0.02112899195097	-0.00154347452857311	0.000540638456521067	-0.00798357786292699	-0.0253921275815127	0.0247464286134806	-0.00725915059055024	-0.0262235551051655	0.00068433008609085	0.0215648956878531	-0.00305048241885466	0.00800583702340581	-0.0336353518258233	0.0266764361927012	-0.0455007522749174	0.0131118621998001	-0.000101048239474356	0.029263959060759	0.00681282306993662	0.0278951105131389	0.00425402811291052	-0.0119539842835236	0.0147317119309897	0.0101861519363737	-0.0224447606971581	0.0307920531220893	0.0178153448643726	-0.0317666661074594	-0.0226540224904908	-0.00300556649330141
HSPA1A	-0.000776501730026942	-0.0133032680171353	0.0119544494688094	0.00842526040950412	0.0224858860927819	0.0132858884129202	-0.0157198626956291	0.00666363421542894	0.00151396414152949	-0.015068669534415	-0.00604121910419071	-0.0257570863689623	0.0324020769468912	0.0419007762273691	0.0132420339299622	-0.00756740443087054	-0.00367314558960498	0.0101077378015774	0.0328146170412861	-0.0132818479667804	0.0185832770182786	0.0168860984664825	-0.0157365855582879	-0.0380215981556514	-0.00307749379226389	0.00734021398725195	0.0370412462629878	-0.0307810541597878	-0.00566985276497607	-0.0101171701185493	0.0447800235669801	-0.0499027669259402	-0.00340579571878605	-0.00899313854344333	0.0489578663450266	-0.0708745524049383	-0.0526539972869303	0.0122450422589227	-0.0344120292306499	0.00896160434553181	0.0220939856327475	0.000103486969701112	0.0424344184637614	-0.0242561548780875	-0.000440101346425695	-0.0407667444340609	0.0271707981284386	0.0403801279799269	0.00318029779892719
LRG1	-0.0258892996837048	-0.0220072075301863	-0.0510805053254097	0.0295984151834434	-0.00854332045482428	0.0380767025497762	0.00167084791479993	0.0107786190566351	0.00084826318443631	0.00201229679420018	-0.0259943241017857	-0.0127424986731244	-0.0143015977322412	0.0300765081234232	0.00739819446227329	0.000931951093864579	-0.00616222779267925	-0.04073392645559	-0.0147925279516332	-0.0347816788753	0.0227908719720813	0.0110631392658872	-0.00293187859561452	-0.0176656801277795	-0.00149462440728347	-0.00576529692496199	0.0382432936926318	0.0249633663320419	-0.0377900006683117	-0.0109242509978465	0.00915858011576444	0.0268309541021396	0.0383041186437988	-0.00636495863953212	0.0297945429267368	0.0553322120087224	0.0244900689662209	-0.0311917276953394	-0.0126803185748674	-0.0115706132319263	-0.00410797061020479	0.0197756032085579	0.00685741574040515	-0.00334634047245049	0.0393491934939178	-0.0154344455580311	-0.020016428609908	0.0236859111186068	-0.0133510147350904
PCSK9	-0.0162030003763442	0.0158727381064173	-0.0275251150793371	0.00587856779812762	-0.00553627539379682	-0.0256863391154022	0.015561927815288	-0.0100046214464018	-0.00186115565279787	-0.0492219522097394	0.0280740385102473	0.0116909516561343	-0.0796018132981696	-0.031219643117845	-0.0373724164698056	0.00548539450013281	0.0117832876422097	-0.0243117174796826	-0.011949138866531	0.0158548669707054	-0.00400763046841258	-0.0534722384694216	0.0372800491131339	0.0177779521598858	-0.0310609449678281	-0.02313436218004	0.0153233013767561	0.0165660252943265	0.0065459188926444	-0.0224196120243523	0.0236809604341071	-0.00390849629906657	0.0136519420396127	-0.00957968460184248	-0.0319495229074477	0.00540705887440345	-0.0181493805706736	0.0499507350247533	0.0238924815178388	0.0156819419342356	-0.00709838123326354	0.0179868186287727	-0.0112338532556975	0.0528573697823354	0.0185643615527342	0.00239456092204945	-0.00691450830446821	-0.0430375148725082	-0.0104471750739204
GCNT3	-0.0283131001015581	-0.00288283997423813	-0.0400522115946098	0.0190641820541961	-0.0259142296150038	-0.0265042303438361	0.0108834824628676	-0.00480706214046405	0.001540582628302	0.00502608362137566	0.0367864768041686	-0.0155452754193101	-0.0295755772727099	0.0252966559532805	0.00277548911014166	0.00910826551964638	0.00547394597809222	0.0103709478278829	-0.00893979582426275	-0.0224309190314114	-0.0272461408558795	0.00806891424919796	-0.0246188393156451	0.000540975879092754	0.0212772695941816	0.0222005937807426	-0.00848863330194367	-0.0219757672972699	0.0292530887968911	-0.00584260082589351	-0.0116118854233419	0.0196069106945033	-0.0332283438831979	-0.0145136523955091	-0.0422460075964434	0.0140837420206148	-0.010070256895559	-0.00434439076786769	-0.0148692309436134	-0.020991578024061	-0.0113474665966919	-0.0272296158871071	-0.0149547080018678	-0.0124036317074944	0.0310800378935393	0.0130721445046306	0.0402038890444565	0.02647780124575	-0.0070486548074671
S100P	0.000563314458329547	0.00668881615553811	-0.0439990345096189	0.0278641472573315	-0.035219565885587	-0.0289770023355189	-0.0657215434699818	-0.00945582815286513	-0.0293082569372998	-0.0398421218738197	0.027500713386085	-0.033811899040795	-0.014321123556454	-0.0222058004342906	0.0314753845025522	0.0253492583162529	0.0420611248972617	-0.00377823820769856	-0.000410456459867493	0.013609703309309	0.0375064365587439	0.0175102599225133	0.000626967318436459	-0.0106504880332537	0.0352733529938763	-0.00744672476586216	-0.00188713823408744	-0.0571227504598462	-0.0246535385821217	0.0104681325734864	-0.0242804131858092	-0.00045905981520414	0.00423636802761356	0.0274909398886739	-0.00521076129382093	0.0113053209317493	-0.00290759421018499	0.00615723218511752	-0.0150277328302788	0.00834978069364038	-0.0522345652441609	0.0286166721436952	-0.0260580321919883	0.00881825464148207	-0.0043692742888533	-0.0134135896113965	0.00802710565761369	-0.00067345660408732	0.0416500117323736
CKB	0.00152033140274909	-0.0398760131034212	0.0180433074652907	-0.00837181167303651	-0.0117311860321118	-0.019850818123967	-0.0388480649729646	-0.0252573281040323	-0.0249773610323597	-0.0266558730570737	0.0165507997986524	0.019535092790092	-0.016131305735656	-0.00282485969792947	0.0101549999682695	0.024650092407734	0.0187802231390504	0.0417015447995247	0.00700811978525148	0.00836461994441213	-0.0510819172680073	0.0295134184107264	0.033677781715806	-0.00919226183718522	-0.00944640207309979	0.0366591731979702	0.0330655539280862	-0.0294528064755581	0.0232077140670765	-0.0476333399031773	0.035932676751905	0.0110613891525274	0.0109491979860968	-0.0169887650687231	-0.00848289681870884	-0.0615553559529566	0.0077446038319375	0.0391966425243538	-0.082741312835171	0.0123519656921382	0.0323344586305338	-0.041010917312718	-0.0694693405110158	-0.0327880923458599	0.00362459462256757	0.0210979174370312	-0.0255814542665709	-0.00412759904361083	0.019229449079915
ZNF626	-0.00366351784971561	-0.00839590379619558	0.00792373885022175	-0.0018437520188682	0.0209913309971224	0.0131015556734454	-0.00891329808813884	0.00146926855273083	0.0248777640923991	0.0115616474435558	0.0116549099972032	-0.0365397580552274	0.0206248756700899	-0.000815839511585502	0.00753565808740977	0.0125769881736457	0.0129408206672309	0.00701335134594621	0.0134915547968968	0.019060359833657	0.0139439612289282	0.0140095435846162	0.0123897689194967	-0.000486707077452626	3.02198135852818e-05	0.0263368119669226	0.00038971135171566	-0.00692034330185785	-0.0465950007366677	-0.0259916707313549	-0.0265910953095201	-0.00903793357264604	-0.0281208019335112	0.0373302310144738	0.029784521731134	0.0408285133185958	0.00121704070395408	-0.052435332002662	0.044485724974131	-0.0190756276428291	0.0412259660755255	0.00388471837492766	-0.00364857929325577	0.0199880331335891	0.0169848421314054	-0.0230197693014784	0.0117385963554887	-0.0131293653808721	-0.0123769065783221
LMO3	0.0278621162329288	-0.033956200443595	0.0072531837620753	0.00325436430329079	-0.0132744113724667	0.0056386681769004	-0.00497975066826637	-0.019524290043575	0.0273837158588985	0.0373659085892901	-0.00396207984606233	-0.028051852232762	-0.0124117018349159	-0.00174625242725107	-0.0445420894608822	0.0124499825378573	0.0169141170353325	0.0220802544088642	-0.0162727313221068	-0.0168654324513044	0.00462273205526645	0.0292219332779557	-0.00691776112048352	0.0562166511120221	0.0144530811414295	-0.00262656555880927	-0.0260534350720515	-0.0296745290358877	0.0328086194499044	-0.00549072915937069	-0.0493307064652668	-0.0200376288969562	0.0130603910727135	-0.0354761091599217	0.00903561318818559	0.0190110166297913	-0.0138178904110619	-0.0122973520633545	-0.0534760047732354	0.0192489848986327	0.0336452307718283	-0.00496584148072141	0.0163400989467834	-0.0381642410210196	-0.0127925283742944	0.0581841886076364	-0.0292630960142924	-0.0766352166604244	0.0641423081207803
INHBB	-0.0111322741490218	-0.0110007975491012	0.0165353084148171	0.0307960358097006	-0.0100573079682398	0.0141350761121979	-0.0159219791742255	0.0214050867800745	-0.0205909065804747	-0.0241229059854843	0.0259593507096461	0.0082155110207068	0.0308570119355308	0.00338906207667886	0.0463179196193908	-0.0346972921639607	0.0516945968105748	-0.00465273523980542	0.011494375865787	0.0453542308910489	-0.0199724116266966	-0.03712406475321	-0.0119143755854461	0.0261675533249941	0.0258944647460149	-0.00162941146149759	-0.0084877409247808	0.0286290817924417	0.0802947448908877	-0.0148182585464313	-0.013854254172432	-0.0220345515905468	-0.0207368067893264	-0.0217777621692548	0.0168636857081207	-0.059934547323947	-0.0269860920878289	0.0100131928948815	-0.0256986057746527	-0.0019894617071522	0.00978658810487905	0.0175918906707279	-0.0141376482317451	-0.0448367352128874	-0.0751367237347313	0.0125024131948166	-0.00612315142261086	-0.0043903090352502	0.027735619046326
KCNH2	0.0200477364315809	-0.0224441479506296	0.0250341590420368	-0.00410181235636121	0.0246095614558638	0.0388513896316863	-0.0222943887948997	-0.007792613507641	-0.000882346322109463	0.004082844357151	0.0263127975301963	-0.0395927763809421	-0.0386160087284752	-0.012011900626931	0.0225792497236277	-0.0185811594036733	0.00142305189863035	0.0069803694295235	0.0173000531568047	-0.0522361605919971	-0.00802231303320229	0.0397693622253894	-0.0179454183267206	0.0244741477034517	-0.00618014703969366	-0.020372526584929	-0.0214953534650083	-0.0108909359322821	0.0128812415015883	-0.0169942986079235	-0.00477073528766205	0.0266322006765295	-0.0150290440278831	0.0122743079012918	0.0169051397812206	0.0293473685946339	-0.0265669530769012	-0.00540572901350717	-0.00895682844856073	-0.0194009895404861	0.00821258801106821	0.0357536236368781	-0.0276861138142859	-0.0251312174296338	-0.0228193734437501	-0.00223327606559799	-0.00149118686565927	0.0117781152573605	0.0129159319724623
[truncated: 1,594 more rows]
[truncated: 505 more columns]
