# Supplementary material for: Functional Assessments of Gynecologic Cancer Models Highlight Differences Between Single-Node Inhibitors of the PI3K/AKT/mTOR Pathway and a Pan-PI3K/mTOR Inhibitor, Gedatolisib
Source: Cancers (Basel). 2024 Oct 17;16(20):3520. doi: 10.3390/cancers16203520 (PMC11505998; doi:10.3390/cancers16203520)
Supplement: Supplementary file 1 [file cancers-16-03520-s001.zip › Supplementary Table_S8.xlsx]

## Sheet: Sup_Table_raw_counts_matrix
	TCGA-B5-A3FA-01A-11R-A19W-07	TCGA-BG-A0MI-01A-11R-A040-07	TCGA-AP-A1DQ-01A-11R-A137-07	TCGA-AX-A1C8-01A-11R-A137-07	TCGA-B5-A11Q-01A-11R-A118-07	TCGA-AP-A05A-01A-11R-A00V-07	TCGA-A5-A2K4-01A-11R-A18M-07	TCGA-D1-A15Z-01A-11R-A118-07	TCGA-A5-A0RA-01A-21R-A104-07	TCGA-BS-A0UV-01A-11R-A16W-07	TCGA-AX-A2H5-01A-11R-A17B-07	TCGA-A5-A0GQ-01A-11R-A118-07	TCGA-PG-A917-01A-31R-A37O-07	TCGA-AJ-A3NC-01A-11R-A22K-07	TCGA-BG-A0MG-01A-21R-A104-07	TCGA-D1-A101-01A-12R-A10J-07	TCGA-BG-A3PP-01A-11R-A22K-07	TCGA-AP-A0LJ-01A-11R-A040-07	TCGA-D1-A2G5-01A-11R-A17B-07	TCGA-FI-A2F4-01A-11R-A17B-07	TCGA-A5-A0GX-01A-11R-A040-07	TCGA-E6-A2P9-01A-11R-A19W-07	TCGA-B5-A1MW-01A-11R-A32Y-07	TCGA-BG-A0W2-01A-11R-A109-07	TCGA-AP-A1E1-01A-11R-A137-07	TCGA-KP-A3W4-01A-11R-A22K-07	TCGA-AX-A3G9-01A-11R-A22K-07	TCGA-AX-A06B-01A-11R-A00V-07	TCGA-B5-A0JU-01B-11R-A14D-07	TCGA-BS-A0V6-01A-11R-A118-07	TCGA-D1-A174-01A-11R-A12I-07	TCGA-DF-A2KV-01A-11R-A180-07	TCGA-D1-A17A-01A-11R-A12I-07	TCGA-DF-A2L0-01A-11R-A180-07	TCGA-DI-A1NO-01A-31R-A157-07	TCGA-AX-A05Y-01A-11R-A00V-07	TCGA-AP-A1DK-01A-11R-A137-07	TCGA-D1-A16B-01A-11R-A12I-07	TCGA-A5-A1OK-01A-11R-A14M-07	TCGA-D1-A176-01A-11R-A12I-07	TCGA-EY-A1GO-01A-11R-A14D-07	TCGA-EY-A4KR-01A-11R-A27V-07	TCGA-D1-A16D-01A-11R-A12I-07	TCGA-D1-A2G7-01A-21R-A180-07	TCGA-FI-A3PX-01A-11R-A22K-07	TCGA-B5-A0JZ-01A-11R-A040-07	TCGA-EY-A1GM-01A-12R-A14D-07	TCGA-EY-A3QX-01A-11R-A22K-07	TCGA-D1-A2G6-01A-11R-A17B-07
TSPAN6	1373	1143	6612	2077	540	982	3756	3158	921	1236	1730	2877	4780	4626	1748	1402	4494	2350	1909	1601	1006	2931	6203	4783	1634	10284	4538	3568	2759	4837	1032	3657	722	1663	2111	2041	1917	3526	2119	1642	6768	5171	3715	2864	6523	1776	3129	3562	1096
TNMD	0	0	10	1	1	1	7	0	0	0	1	4	3	1	0	2	1	2	3	1	2	4	1	0	0	5	0	11	1	1	8	0	0	4	1	0	1	5	0	0	0	0	2	1	7	2	4	6	0
DPM1	2087	230	989	687	173	183	2343	658	209	810	820	468	1403	1614	345	347	1666	245	736	438	109	1540	2123	666	654	2309	1670	1828	679	709	121	1003	678	343	733	389	640	605	539	390	1200	2726	410	624	3309	513	1088	1214	561
SCYL3	485	192	308	256	716	69	568	421	139	240	383	241	731	2003	190	192	456	254	852	571	169	1831	858	339	745	779	349	427	458	411	165	376	457	91	332	347	294	351	1269	546	995	432	298	253	492	263	364	811	862
C1orf112	249	84	211	143	96	44	481	193	38	216	144	96	260	578	167	81	504	44	243	290	52	633	604	109	323	612	279	419	200	97	96	135	131	46	345	194	93	217	228	204	667	512	53	195	646	131	197	890	153
FGR	162	66	77	34	50	9	204	100	43	111	73	1066	254	621	201	190	147	245	53	252	179	225	95	138	115	314	29	193	32	115	223	900	201	93	37	54	237	172	214	108	32	725	319	41	80	409	32	341	107
CFH	251	3215	513	292	394	37	1506	316	60	140	57	1726	3436	9352	76	234	2062	1563	2735	981	2218	234	175	5847	665	8092	199	1162	145	1822	236	135	699	1667	92	79	280	2945	2947	1724	316	2945	4614	307	479	565	166	2412	395
FUCA2	1925	857	1811	3760	1140	488	3437	1537	609	1766	731	1781	3596	2554	1311	905	3013	1363	1254	1306	462	1690	1796	2195	1919	4548	3879	3733	1286	2927	637	3110	1742	3896	1633	1530	974	1935	1338	1871	2272	3668	1458	1186	4323	1477	713	8823	873
GCLC	1303	381	1119	553	140	130	1043	926	223	471	971	509	3964	2084	410	476	1447	1037	1168	603	475	1103	2509	3698	834	2063	1326	1019	833	987	330	618	481	353	1229	2526	208	1414	915	935	963	1537	648	720	1550	576	350	3527	1002
NFYA	1679	516	1721	855	673	239	2892	1049	292	528	980	638	1094	2594	633	465	1257	468	1358	944	544	2325	2713	854	995	4492	1690	773	1083	877	528	928	443	314	1040	888	780	1025	900	1010	2527	2007	514	1149	4529	975	1106	3434	1027
STPG1	953	176	417	311	354	44	587	312	361	398	278	709	558	1114	303	185	390	943	900	512	359	1388	620	496	435	1364	964	137	344	919	412	781	642	146	427	371	467	468	1074	631	567	280	674	160	721	446	289	581	339
NIPAL3	2137	578	1496	721	503	119	1245	1255	308	502	1060	801	1160	2493	586	486	2001	390	1030	1073	751	1377	1564	799	1256	2467	2516	562	808	855	824	1134	1101	309	1169	736	511	994	1353	1251	1309	2444	1658	388	995	579	389	2624	1535
LAS1L	3329	906	849	1235	642	557	2236	1188	525	1723	1654	1356	2109	1963	966	931	3315	1132	886	1141	1310	3032	3087	1401	1431	3677	3341	1866	1555	1541	1496	2430	1027	3966	1395	1656	1715	1529	1230	1366	2980	2969	947	1535	4060	1722	1178	4002	1368
ENPP4	1850	221	643	414	520	48	878	1042	218	570	786	918	1185	3190	286	280	850	215	963	979	103	1789	212	731	1168	2191	2679	1293	1235	922	211	430	511	220	535	515	587	909	1183	673	1196	1305	1007	637	1480	592	682	3378	399
SEMA3F	5185	1427	1534	1819	1534	3673	1129	3009	466	2693	4168	1809	1519	4353	993	1032	2533	2287	2029	1893	3971	1806	2386	962	1257	2003	2698	891	1407	1951	3576	2154	1171	1085	3567	2962	2486	3080	2344	1527	4886	3067	1422	3447	2826	870	11917	4661	5428
CFTR	13	811	87	72	959	193	3526	38	21	7	68	1252	77	8051	38	17	201	2041	85	3399	1003	18	176	2141	15	4227	534	384	1229	2951	11	9482	50	53	20	44	17	32	22	42	39	137	89	1496	112	121	10	2203	4
ANKIB1	1042	551	2037	839	600	178	3032	1924	313	1186	1334	962	2175	2617	710	647	1891	363	1292	1011	300	3516	3748	1331	1394	4405	2568	2576	1750	1429	479	1334	905	139	893	906	878	1626	1440	1094	1317	2695	867	850	3197	924	1385	3371	1195
CYP51A1	23	77	30	30	2	3	70	90	3	28	53	8	20	23	35	16	36	16	61	142	93	47	202	27	97	44	3	46	91	3	92	1	24	0	35	336	3	74	76	132	68	23	30	11	17	27	38	31	117
KRIT1	241	56	284	150	178	34	262	174	36	202	293	204	323	376	92	77	207	80	195	161	20	301	263	222	219	502	404	279	130	182	41	220	130	15	229	63	374	126	186	107	294	256	110	112	357	232	249	451	183
RAD52	335	121	301	189	274	17	397	194	30	360	238	264	217	664	340	144	204	90	353	166	107	621	609	262	200	416	425	140	320	160	94	325	94	97	302	186	330	152	262	237	377	325	114	230	752	255	203	727	215
BAD	797	259	862	903	404	911	246	642	58	936	629	713	519	500	410	546	1455	859	648	700	174	544	455	739	629	815	525	1171	533	820	471	857	788	1858	817	354	1358	627	620	711	564	550	732	275	646	892	891	940	659
LAP3	6957	1123	2615	3245	230	133	2891	2063	1874	594	5172	1984	7963	5592	1510	1422	2855	1520	2646	4402	1077	3302	17579	1582	2626	9850	2105	2325	2202	5012	1522	2806	1635	1657	1881	1833	577	4104	2839	2358	1489	7752	1278	1812	11032	1719	1808	4539	1593
CD99	7012	1064	3345	1606	1896	658	2552	5569	2467	4042	990	5872	3715	5049	3188	3500	3567	4663	2031	6084	1698	3235	13189	5793	2798	8308	7259	3933	5172	5043	3552	12485	3817	1217	1188	5316	2297	4402	3338	560	3110	3934	6910	1268	1170	3993	2699	16489	3954
CD99.1	0	0	0	0	0	0	0	0	0	0	0	0	0	0	0	0	0	0	0	0	0	0	0	0	0	0	0	0	0	0	0	0	0	0	0	0	0	0	0	0	0	0	0	0	0	0	0	0	0
HS3ST1	399	954	728	272	90	57	648	959	48	166	40	355	5671	1218	282	147	216	1097	782	212	657	418	2283	1670	4366	2822	734	2029	1335	1056	501	366	276	1311	38	6411	251	889	1690	2323	536	390	597	469	99	176	520	300	858
AOC1	26	179	1443	3687	4	572	93174	25	1222	574	23410	3023	9	206	2626	762	115	70	28	2264	548	30	402	34	40	626	2277	415	250	514	58	4024	222	313	69	1432	142	267	19	26870	9828	1532	5226	5166	8648	74	1462	296	180
WNT16	5	0	11	71	4	2	6	43	0	0	16	3	3	373	2	4	39	9	0	2	657	4	2	30	1	33	2	2	1	5	4	2	6	7	1	1	18	40	1	2	2	5	2	4	4	9	16	112	62
HECW1	53	14	25	28	4	4	41	17	8	1	103	5	76	63	9	22	13	35	7	8	79	12	16	23	14	177	8	42	18	23	29	9	13	14	37	49	8	72	30	8	17	48	8	6	38	12	8	474	11
MAD1L1	7	2	13	20	4	0	6	2	1	7	18	8	11	7	6	14	9	7	8	9	1	9	10	3	1	16	0	6	5	4	22	6	14	4	4	5	13	6	6	27	4	15	3	5	13	14	7	25	3
LASP1	7151	4372	5597	2833	897	1076	20055	10072	1023	3624	3883	2312	5105	13082	3404	2946	4448	3116	3455	4497	5343	5094	12032	3446	4249	8952	5160	3128	4476	3014	3601	3668	2015	275	3389	3523	2474	7005	3738	5195	9472	14078	3739	5062	6492	3960	11332	6438	3328
SNX11	2221	311	516	701	452	143	1342	781	207	538	1677	834	806	1181	479	391	1323	436	471	638	433	945	1579	544	549	3139	972	1069	551	648	585	1509	597	1123	687	776	715	733	460	551	1527	1118	728	430	1379	741	622	2043	683
TMEM176A	402	175	477	1558	32	476	11993	208	68	290	5716	696	569	251	46	386	422	458	87	312	653	540	161	472	578	704	402	9322	125	368	700	1680	367	767	110	95	945	558	336	294	7201	2131	1528	326	3482	1284	1385	424	675
M6PR	2053	1170	1387	702	76	139	1845	2586	313	1161	1354	488	2103	2810	2033	404	2830	523	1674	1688	1124	2040	2857	902	1347	1894	919	968	2104	703	1130	582	1813	157	1372	2127	338	1489	1551	1580	1360	2754	1296	366	2872	759	1015	3972	1189
KLHL13	359	53	689	945	4	24	556	256	149	753	252	243	233	375	109	201	294	145	187	743	153	153	27	447	223	2620	145	518	366	783	212	120	245	132	56	544	352	316	367	268	890	736	687	345	514	39	150	380	133
CYP26B1	38	174	55	132	27	50	93	50	5	11	258	112	33	282	20	38	26	9	57	15	101	32	1045	29	12	296	11	73	93	45	26	3	22	1	30	26	60	741	22	16	294	100	34	65	64	37	5926	42	949
ICA1	1656	582	795	598	1818	455	1679	1813	319	555	720	1153	2628	4537	562	513	1712	974	1001	1571	541	4868	1601	1540	2263	2131	2450	678	1638	1330	707	2399	1275	655	526	913	746	1466	1538	1267	2465	1650	922	457	2365	1761	254	2383	1372
DBNDD1	2446	223	1738	1653	982	1054	647	1620	348	2953	699	1454	3128	2590	741	833	5004	1421	2625	2281	311	3087	4414	1296	1915	1428	2047	1583	849	1821	1032	2334	1623	1057	1194	2025	1928	1898	1374	1575	3998	1459	704	1657	2247	760	840	2612	2164
ALS2	1759	422	1160	811	363	120	1443	718	195	589	889	501	1223	1913	394	273	997	373	905	605	199	1416	2414	586	701	2622	958	949	728	639	274	736	373	300	323	490	686	874	847	629	1805	1501	442	630	1935	505	1181	1951	805
CASP10	204	120	656	712	184	73	524	170	44	284	114	273	163	1097	409	191	129	294	135	189	184	154	107	141	311	1259	575	252	61	165	238	100	157	159	167	72	247	176	482	135	839	1230	248	663	851	375	315	2343	167
CFLAR	2786	818	2299	1234	1552	385	5397	1530	745	1161	2197	2726	2685	4725	1277	1284	3159	1339	2484	2262	1014	3512	4335	1519	2237	5994	2361	1646	1990	2277	1174	3042	2767	1690	1820	1441	1786	1874	3077	1781	2514	4972	2086	1773	2554	2507	2553	5190	2753
TFPI	91	58	297	851	67	20	386	994	29	87	49	404	139	676	29	290	131	110	80	58	74	124	111	275	127	716	1026	271	118	413	89	63	233	52	72	17	284	254	134	171	5984	222	467	119	236	211	85	6896	233
NDUFAF7	541	129	487	376	363	101	848	286	85	269	428	329	533	651	162	176	670	146	219	307	93	634	592	381	410	977	603	609	266	326	94	500	289	316	294	161	510	360	245	143	524	875	170	448	1842	276	256	970	363
RBM5	2349	920	1622	1275	4373	449	3299	2483	624	2133	1188	3771	2712	5065	1555	1029	2884	1018	3568	2335	1380	6576	5142	2257	4777	4710	3187	1500	2690	1424	2126	3093	1202	957	1959	2431	1607	2345	3218	2321	1973	2073	1416	3090	3148	3206	1689	6461	2345
MTMR7	38	2	7	49	46	10	41	13	10	55	26	31	35	44	9	10	20	4	35	14	5	46	74	23	30	69	52	100	21	33	4	24	12	8	19	5	25	15	22	6	57	23	21	23	121	31	51	28	17
SLC7A2	23	600	321	563	27	118	6881	583	71	16	92	95	43	310	63	192	53	307	26	16	156	28	40	17	2514	454	39	171	44	320	31	364	10245	5	23	9	254	23	54	1151	4675	181	50	227	107	304	407	1025	88
ARF5	6519	1770	3573	3980	1800	2703	4191	4078	957	4349	7101	3650	5984	4001	2707	2608	4147	4209	3044	3532	5260	6350	6145	4870	3681	6570	6517	5457	4927	4076	7231	5638	2856	2529	4776	7146	3500	4188	3042	4946	8719	3673	3324	1661	4916	5230	4132	5865	5125
SARM1	539	87	161	165	113	37	190	61	26	105	372	60	315	281	96	80	124	93	208	186	230	143	457	155	251	136	141	120	218	51	172	94	123	26	57	303	107	96	309	270	100	83	93	68	111	145	405	594	386
POLDIP2	6207	1786	2943	3990	1709	1909	6900	2943	999	2882	6228	2689	4922	4956	2485	1848	5766	2378	2931	3996	2741	6047	8119	2809	3135	7363	5456	2418	3404	3191	3832	5027	4009	3325	2601	3662	2817	3456	3474	3686	6329	7411	2904	3479	9585	2975	5317	13491	3824
PLXND1	2406	1459	1618	2422	564	429	5047	1753	269	3733	10977	1431	1274	1966	1458	1670	1622	1209	1544	1567	3099	1649	4715	1170	1073	3897	2263	2204	1633	1231	3656	1505	1674	2162	741	2900	1217	1972	1942	1400	2928	7539	3734	1591	1914	2334	5601	10513	4894
AK2	7216	963	3284	5004	1083	894	5376	1997	993	2910	3811	3016	4930	5621	2574	1330	5779	1435	2585	2156	1072	4285	8377	2227	2730	8042	7820	2125	2810	4067	1580	6236	2114	4767	5374	2760	2333	2348	2975	2199	3058	7893	4175	1790	7747	2730	3699	7541	3470
CD38	133	37	96	38	4	4	132	27	181	78	40	169	309	115	13	165	45	182	27	198	33	209	94	46	98	1001	21	124	15	697	239	218	24	98	69	28	277	84	184	70	14	520	263	42	207	371	44	604	43
FKBP4	7829	2166	4303	2479	1451	1667	4396	4940	1216	3880	5174	2662	8220	5889	4643	1324	13092	1970	4953	5172	1961	5375	18048	3855	3593	3492	3211	3715	3994	3587	2092	4329	4479	10787	8896	14847	2190	4377	3614	3581	9384	7733	2279	2643	13476	3301	6036	6536	5357
KDM1A	8254	2316	5275	2238	1212	1612	8768	4927	1499	4082	3001	2566	6491	6590	2933	1740	5499	2662	4686	4140	1976	6013	17303	4689	3941	8630	7435	3059	4509	4060	2468	6756	2083	4526	6712	3327	2632	4964	4540	3423	4608	5157	2479	2380	9018	2765	2272	3977	4924
RBM6	2767	658	1158	1597	3877	558	3431	2018	649	3467	1014	5116	2945	6512	1787	1080	3486	1307	3398	1736	374	4826	3827	2049	2978	6758	3451	2171	1705	2002	650	5737	1568	3129	1970	1191	4803	2271	1731	1182	2689	2626	1148	2116	7519	2289	1849	6538	1614
CAMKK1	1672	188	198	254	117	264	622	171	62	628	784	146	630	341	140	125	534	63	208	131	178	765	314	39	298	554	299	258	312	74	478	386	237	88	116	756	346	104	258	126	923	354	96	118	158	835	679	3712	1818
RECQL	444	206	349	213	29	31	759	402	65	241	352	94	355	635	257	107	739	50	286	376	97	637	965	219	264	889	187	296	504	137	123	82	167	13	241	236	90	344	349	202	441	785	183	76	846	227	255	747	316
VPS50	887	211	646	339	280	47	1160	527	118	435	472	391	821	1103	258	216	674	151	491	493	99	1270	825	440	684	1417	876	650	513	456	174	519	376	72	348	244	466	443	646	341	844	1114	428	285	736	382	445	1235	514
HSPB6	60	12	758	914	61	259	153	120	4	41	50	73	933	39	21	263	71	283	265	42	261	46	14	106	91	383	71	457	26	30	290	9	1854	35	120	1499	212	22	189	379	68	30	53	381	189	78	349	17	450
ARHGAP33	362	74	246	332	854	116	1059	234	54	1337	476	155	614	333	186	236	284	235	470	230	166	561	1219	207	526	576	495	262	431	110	368	418	135	201	1364	845	1185	129	233	344	838	413	27	372	319	455	769	332	172
NDUFAB1	3537	594	1745	1373	291	408	828	1028	426	1471	795	1041	2001	2126	785	608	3303	899	1066	1032	354	2429	3276	919	1204	1988	3623	1152	1040	1349	616	3197	1539	5784	1444	824	1257	1196	997	1078	2903	3456	1007	891	4447	1064	1106	2233	1207
PDK4	676	242	689	267	311	17	1686	2083	233	72	262	605	415	897	276	172	246	264	445	215	74	1497	87	297	346	1019	265	896	290	1444	39	215	989	18	384	62	224	334	751	357	291	347	470	409	773	201	246	1484	310
SLC22A16	24	3	161	20	8	7	63	11	3	47	1	1	26	10	0	15	1376	33	20	0	2	14	15	33	3	227	2	248	9	5	0	3	2	396	4	193	31	15	10	5	0	5	2	113	31	4	16	28	17
ZMYND10	176	301	345	102	148	10	250	71	1915	2557	197	3171	208	1397	947	232	70	5125	4666	317	1430	3042	404	1044	459	986	56	381	143	3313	992	2574	2016	2274	119	1143	1486	1055	4258	2133	226	67	1677	48	290	495	1972	72	66
ABCB5	1	0	16	0	3	0	5	0	4	7	9	3	2	3	3	1	3	3	4	1	2	2	1	5	1	5	0	5	0	1	1	0	6	0	9	1	0	1	8	0	0	99	4	1	20	0	1	9	2
ARX	933	0	0	161	0	12	0	0	0	0	3	2	1	3	0	25	2	0	1	0	1	14	4991	2	1	1268	49	0	1	1	0	0	0	0	5	17	30	1	4	5	1	0	1	58	0	0	130	1565	4
SLC25A13	2295	369	1235	1150	312	256	3671	2193	268	1363	1785	728	1196	2434	1025	379	1979	377	1235	1185	358	2556	3594	1112	1547	4417	2878	1978	1696	1084	354	1623	641	441	1019	672	866	1479	1543	1047	2618	2860	954	616	1724	851	591	2961	2008
ST7	1222	292	594	565	384	174	765	1132	261	468	1002	627	2862	1413	501	421	758	465	592	1013	657	846	1058	1033	732	1889	1969	1173	646	861	367	1361	608	974	1050	1230	595	1016	642	796	1375	1355	758	568	1427	566	504	3163	633
CDC27	2172	375	1393	625	711	150	3370	1107	366	928	915	967	1807	2778	818	705	1614	277	1050	735	148	2437	3456	875	1121	5634	2386	2220	1001	1368	165	1728	703	535	1335	417	1369	1090	1036	628	2157	2502	1088	1412	3559	867	1257	3201	929
SLC4A1	13	0	4	4	13	0	2	2	1	7	1	1	6	3	1	10	2	0	13	1	0	1	6	5	2	3	0	6	8	1	1	0	4	2	4	5	14	4	2	2	6	0	1	7	11	8	6	1	5
CALCR	1	2	0	21	1	0	36	12	1	7	1	6	1	9	1	0	1	3	1	2	1	20	10	5	1	5	0	7	3	1	1	0	1	0	0	1	0	1	3	0	0	4	2	2	0	3	0	24	6
HCCS	1277	226	754	578	129	119	966	576	171	437	696	374	866	824	289	243	1472	291	432	505	189	962	1261	434	445	1332	1193	788	486	585	231	717	532	1077	590	523	405	460	454	441	778	783	427	435	785	334	474	1693	382
DVL2	1811	603	949	818	281	120	1316	1208	167	1836	2016	446	1714	1842	660	489	1076	553	877	1057	894	2124	3256	961	1199	2827	1067	802	1459	602	1209	1186	1370	511	900	1981	1203	1011	1185	1244	2861	1038	539	639	1622	1054	885	2295	1510
PRSS22	2592	507	276	345	196	639	2040	2843	215	543	564	920	451	1431	707	232	282	735	309	229	497	426	610	412	154	1580	114	228	456	629	69	1703	1410	118	127	981	85	1735	462	740	1986	2552	1413	931	869	28	967	457	341
UPF1	7910	3206	5760	3914	2266	1476	8942	4015	928	3450	7553	3726	5476	6180	3285	2675	7148	3211	4444	4546	3860	8227	14132	3376	4604	9389	4682	6092	5342	3616	4865	5370	4405	2899	4111	6056	5143	4533	4810	5316	5939	4031	4087	3909	7662	4974	5345	10241	4809
SKAP2	2535	122	458	986	110	42	3138	339	131	407	1692	338	269	2166	430	116	1576	39	54	252	32	654	713	79	752	2304	4125	262	875	452	133	145	116	59	73	108	337	222	453	261	338	5557	342	387	4389	279	343	1456	1359
SLC25A5	12672	5299	7092	4784	746	1182	8339	5573	1750	5770	5817	2832	6387	9183	8392	2007	20889	4021	5206	7739	9084	9886	14356	4312	3983	10088	12981	6339	6388	4205	7304	10608	3580	10502	5136	10419	1944	5294	7297	5217	8784	12690	4463	4044	11658	4403	3906	17092	6671
MCUB	603	64	406	72	45	69	398	164	114	542	456	282	703	309	199	359	283	162	226	617	64	589	1517	217	609	529	721	1147	282	322	112	444	212	235	185	582	431	291	250	183	204	1201	292	103	1776	343	48	951	254
HOXA11	2080	146	578	1428	172	339	260	48	82	63	12	158	1713	196	79	919	538	445	62	80	194	1192	75	382	335	1773	4576	799	309	409	705	154	514	246	15	569	685	243	825	769	695	441	314	272	46	686	32	983	1727
POLR2J	2334	487	1136	1183	1221	816	1317	775	225	1248	1331	1467	1951	1661	658	778	1721	1120	620	1015	1132	1930	1545	1127	928	2702	3307	1814	776	1250	1204	3287	1447	5124	1771	1591	2360	1007	731	954	3279	1787	1029	517	2130	1495	1025	2758	1122
DHX33	1004	578	889	492	458	150	1108	916	173	605	678	545	1326	1710	595	373	835	324	777	944	260	1795	4134	628	1045	1960	1431	806	994	601	376	1002	507	796	929	736	749	970	1009	606	1752	946	387	578	1528	625	451	2655	916
MEOX1	28	9	50	25	8	10	46	7	13	39	316	46	31	6	35	22	5	14	8	29	44	35	30	3	3	201	7	17	5	7	57	18	72	11	1432	0	285	27	32	4	1	156	80	1548	1155	58	542	25	33
THSD7A	834	171	1043	293	190	46	672	440	17	36	14	91	120	629	97	319	665	172	175	549	305	278	700	166	246	935	565	93	299	366	78	143	345	10	19	43	73	115	364	695	1115	160	278	859	97	426	113	469	1242
LIG3	1724	560	798	277	649	128	2777	777	329	552	716	659	1263	1625	751	359	1435	577	1006	1223	708	3525	4525	693	1003	3086	1451	920	1687	969	719	1026	551	395	1156	1167	719	1112	1088	1075	2658	1640	575	892	2546	682	1115	3650	940
RPAP3	1420	209	727	768	278	166	1161	709	350	650	1142	482	1292	1592	683	313	1542	310	725	725	50	1911	2557	652	726	2462	2085	708	687	1183	115	957	391	433	860	226	716	707	606	380	1429	3711	429	632	2924	511	971	2914	433
ACSM3	128	216	809	407	224	114	2216	220	327	585	38	751	632	1422	522	318	944	350	537	1526	116	1176	714	381	445	1451	1062	327	282	1037	418	966	314	576	404	606	197	532	301	490	541	1257	848	885	720	987	195	1160	474
AC004381.6	238	77	142	93	117	18	266	106	54	387	64	171	237	285	151	70	256	176	217	164	36	778	416	166	87	196	317	110	149	153	92	227	118	272	143	135	154	141	177	149	200	272	133	144	527	273	139	368	84
CIAPIN1	3292	826	886	2867	338	629	2083	1651	555	1314	1022	1209	2220	2285	1308	734	3900	980	1205	1503	945	2994	5184	1168	1342	2476	3117	1061	1301	1369	1341	2583	1393	1675	1384	1365	769	1551	1490	1366	2765	2630	1293	1314	2742	1022	759	2625	1651
SPPL2B	3272	1205	1129	1224	3981	658	1436	2214	362	2336	1253	2520	2491	3119	1450	1500	1817	2793	2706	1617	2153	3931	3924	2010	2186	4264	1842	929	2024	1912	3185	4803	1610	3830	1178	2489	5499	2270	1764	3046	2858	1089	1880	804	1707	2741	3753	2088	2288
FAM214B	1236	288	398	255	383	308	921	661	95	435	460	557	500	950	258	377	665	290	540	400	491	603	520	410	417	2179	1493	851	334	369	472	964	541	670	346	344	772	920	385	406	1726	1359	628	441	1506	501	636	941	488
COPZ2	159	12	77	340	32	20	121	58	12	83	549	44	95	75	45	124	206	81	21	33	123	52	62	90	34	409	72	134	25	77	172	71	228	220	57	76	117	78	75	63	248	143	100	89	91	82	24	578	135
PRKAR2B	858	10	295	306	17	50	262	102	16	20	257	200	198	285	78	162	1541	30	361	37	30	78	464	87	47	1005	135	332	12	127	11	94	58	6	153	14	995	168	942	17	1202	386	217	107	315	120	162	570	770
MSL3	1510	286	1730	865	280	184	1998	702	280	1381	744	818	1230	1801	491	568	2374	422	1047	983	203	2171	3595	825	968	3384	2044	1332	734	1041	326	1579	824	631	1222	510	787	985	917	592	1495	1401	695	926	1478	702	824	3812	815
CREBBP	3543	1910	1409	2096	1843	948	3055	4029	478	1770	3877	1560	3659	4703	2398	1620	4163	1427	3439	3861	3349	6028	7653	2184	3696	5929	3231	2092	3911	1852	3679	2624	1975	774	1942	5240	2935	2984	3807	4089	3790	5440	2259	3644	5409	2258	6736	326	3573
TSPOAP1	527	222	736	960	1288	182	898	723	99	782	686	441	2316	1538	299	399	694	337	870	208	451	1722	5269	1035	756	2014	1219	357	1061	346	553	1188	323	103	718	875	967	486	853	668	1457	851	216	791	1149	1158	822	987	753
MPO	72	5	31	33	1	1	23	1	11	17	10	14	4	19	17	5	2	45	26	3	72	20	3	17	1	18	8	41	73	31	14	14	10	4	4	18	25	10	19	5	6	16	4	6	15	10	71	6	9
PON1	7	0	2	5	2	1	4	2	0	1	1	3	0	238	1	1	0	5	0	1	59	2	0	12	13	15	12	3	0	4	1	1	0	1	47	0	1	4	5	0	1	11	0	6	4	7	9	26	2
GCFC2	409	104	760	450	313	118	883	380	119	298	616	320	1037	1016	145	218	863	129	424	398	40	1184	917	401	411	1374	965	411	357	456	67	484	268	239	574	85	610	304	544	213	630	884	267	548	1243	281	597	1448	540
WDR54	1605	373	1077	672	239	519	620	975	889	1298	974	1969	1432	1178	1326	271	3060	3307	1462	360	1509	1595	1132	1384	663	1199	663	355	1588	1812	758	2377	1251	4397	682	1615	943	1093	1492	790	1760	715	692	551	2000	533	2914	671	830
CROT	691	147	661	203	220	33	586	629	55	259	168	212	495	677	91	146	448	109	417	339	134	1016	451	333	435	1068	557	539	309	262	131	221	196	70	141	122	267	407	317	320	428	361	290	187	691	70	522	477	335
ABCB4	17	45	20	66	7	4	37	452	4	15	54	28	30	62	7	14	9	30	12	23	28	35	12	60	7	55	8	21	8	21	15	32	17	18	25	3	16	73	26	15	62	40	26	9	8	19	7	27	106
KMT2E	2308	804	2560	1566	1336	408	3375	2871	335	1212	3160	1186	4163	5280	1072	1137	2713	840	1596	2132	1245	4339	3708	1830	2553	8172	2997	2193	2376	1328	1610	1027	1093	196	1931	2970	2370	2004	2495	2068	2152	3502	1360	1944	4108	1640	2974	3833	2414
RHBDD2	8576	2264	5015	5292	1863	2716	3935	3929	911	3621	9791	3288	2989	4214	2526	2165	4043	5473	3585	2350	4252	3844	6174	5384	1839	9436	3813	5531	3635	4474	5982	5700	2375	7379	2270	6956	3497	4065	3959	4193	7392	4425	5971	1553	3362	2492	11057	9888	6946
SOX8	4	4	26	115	15	2	22	3	6	11	14	28	47	14	4	5	7	31	5	4	32	10	14	21	8	28	6	10	2	17	40	10	10	8	4	44	39	11	14	9	518	15	11	12	1	10	107	7	12
IBTK	2806	192	1383	1203	882	138	3418	1075	389	727	2109	970	2419	3185	708	740	1583	375	1893	1851	173	3587	3455	1323	1667	3946	4727	1479	1785	1493	314	1521	697	585	927	622	879	1287	1408	1147	2102	3017	989	939	2643	1937	935	3407	913
ZNF195	1350	307	753	458	695	136	891	973	264	783	1026	731	1669	2525	504	354	1708	246	1024	754	111	1630	2464	746	827	2911	1520	1286	717	945	121	1646	520	522	695	352	939	963	876	383	713	1280	477	1497	2428	593	587	4466	477
MYCBP2	1549	526	1368	624	236	163	1734	1391	233	300	2013	574	1295	1785	652	548	1618	304	832	1250	420	1881	3399	823	1187	4746	1282	759	1350	691	621	773	579	133	497	970	674	1213	1451	930	1420	2148	795	1631	1855	748	523	2396	1411
FBXL3	1153	148	1252	464	216	97	1179	673	156	385	1791	388	1301	1460	310	425	1224	111	689	561	99	1825	1646	529	558	3200	1308	722	662	755	165	629	408	111	579	335	476	470	685	318	721	2032	568	632	822	466	736	1752	643
ITGAL	245	153	350	83	223	8	368	98	138	252	208	544	1110	336	116	665	178	311	451	756	377	1438	132	219	397	656	179	444	52	391	1875	428	168	234	41	97	1102	424	490	337	37	1002	311	73	121	1819	193	569	145
PDK2	980	287	669	742	16	93	704	721	49	322	598	154	640	362	429	391	525	318	472	504	1260	683	919	418	364	833	274	992	333	190	1599	272	367	100	705	914	229	406	572	711	692	804	404	684	1038	332	1063	464	702
ITGA3	8483	1416	2916	5688	536	1026	18132	5299	1042	2716	10218	2904	1967	2463	5348	3169	2659	3545	1545	729	2213	1076	6920	1842	2175	9540	5864	1953	1720	3639	2446	3294	4136	424	5604	2041	1106	4237	1792	3220	7262	27180	8917	3289	6968	1289	3551	6792	2791
ZFX	1314	295	543	858	558	205	1513	981	193	764	1633	564	1210	1834	596	526	1417	233	1660	1093	321	2143	2606	717	759	3187	1547	935	1057	745	296	816	566	189	561	661	773	876	1094	698	1016	1577	864	692	1729	807	1139	3405	710
LAMP2	5382	2462	8026	3911	2133	764	11023	9470	846	4422	10228	2235	16937	9079	2367	1729	12789	1400	5817	5461	3583	20932	9187	5263	7887	13295	9828	12111	9814	4481	2295	3776	6028	3629	3737	4156	4615	5873	6999	4345	5604	8590	4404	2974	6855	4396	3113	12801	3948
ITGA2B	99	35	123	14	211	17	167	87	22	211	63	105	189	61	84	35	54	16	90	105	102	363	72	11	420	39	94	92	69	35	727	258	29	38	49	454	82	57	26	223	267	100	26	88	348	575	141	846	33
ASB4	2	4	1	10	4	0	2	0	0	0	0	5	7	81	1	0	1	5	0	0	9	10	0	0	1	2	0	0	0	2	0	1	2	0	0	0	0	5	7	0	1	1	1	2	4	0	3	48	0
GDE1	5736	1239	2759	3818	827	508	1412	4154	468	1732	998	1100	2629	3473	1324	854	4420	1124	1693	2592	712	3027	6338	2429	2349	2575	3432	2410	2877	1921	931	2362	1152	1503	1254	1879	1306	3221	2581	1598	3101	4613	1579	1188	4284	1465	1438	2630	2257
C19orf60	1423	540	1281	2511	704	510	899	806	94	903	1810	561	1872	1187	492	611	1083	1427	380	604	770	1079	2172	626	1431	1640	1340	548	573	384	1964	1536	929	2970	834	1378	1765	599	528	2121	2455	870	417	434	1339	1666	359	1480	674
CRLF1	113	26	26	31	5	147	45	61	145	108	50	611	61	44	58	56	40	328	686	39	56	24	100	71	12	13638	37	117	11	353	26	90	562	1670	105	2454	145	490	476	385	1560	15	698	100	16	11	885	222	78
OSBPL7	953	194	280	400	604	107	492	479	73	627	905	245	682	810	214	374	544	358	91	377	457	380	188	448	689	880	519	336	368	224	820	765	324	217	845	578	790	424	592	498	617	509	174	389	363	564	410	897	417
TMEM98	2216	1412	4888	546	1771	458	2803	3747	645	2084	706	642	5685	3219	650	1444	4515	2026	1965	1841	1655	5177	4419	4934	3570	9300	2864	3623	2232	2568	2478	1768	781	979	1006	4153	1064	2404	3402	1916	10054	1870	1352	2868	4438	1573	4834	7284	3118
YBX2	230	9	353	837	7	77	208	46	32	1404	1234	27	640	130	12	60	360	14	14	101	7	82	319	1	2	165	67	155	1	4	89	305	11	20	66	586	6	22	5	102	814	509	7	241	715	322	149	52	108
KRT33A	3	69	0	1	4	1	0	0	0	0	0	2	1	0	2	1	5	6	0	0	0	1	11	0	0	0	0	3	3	0	0	0	2	0	0	2	0	460	0	0	1	0	1	0	4	2	25	1	20
MAP3K14	1872	153	315	150	110	51	818	282	67	432	523	251	853	552	345	197	219	283	259	244	415	561	582	228	266	618	114	478	146	248	597	284	154	66	446	361	565	226	346	264	530	699	220	252	663	673	288	809	900
ABCC8	46	0	18	1	15	0	19	1	2	2	2	0	4	3	0	15	4	4	9	1	87	54	3	10	3	3	4	7	13	1	5	0	27	1	1	11	30	3	2	6	3	2	8	11	27	7	49	26	3
CACNG3	0	0	3	0	3	0	0	0	0	0	0	0	2	0	0	0	0	0	0	2	0	0	0	1	1	0	0	0	1	1	0	0	1	0	1	0	0	0	0	0	0	0	0	0	0	2	0	0	0
TMEM132A	16123	4477	4416	4208	1859	3224	2995	7089	964	9920	472	3580	5740	5887	3530	3210	36241	6318	8885	6160	8583	14721	19395	6924	8638	5995	6171	8675	7291	6371	12563	8681	6412	12664	4081	13890	8465	7148	10655	11545	5704	3441	4665	4175	4375	6219	8279	1632	12415
AP2B1	13158	2966	7078	2928	2273	718	20362	7707	2146	4169	2664	5218	15792	12168	4292	3264	7872	5700	5435	8359	3034	12612	32123	5710	7678	16436	9184	10533	9570	5565	4926	4552	5922	4196	2918	10996	2962	7853	7660	6694	11600	16071	4622	5096	11385	5021	5374	14639	7362
TAC1	18	0	38	6	4	5	3	78	7	18	15	10	8	15	9	48	33	4	1	2	3	62	22	65	3	1490	2	315	13	15	0	59	2	0	1	4	45	122	20	15	1	20	132	2	15	63	7	8	32
ZNF263	1479	375	383	529	520	151	1095	816	200	860	686	770	1469	1465	486	365	1226	340	847	827	229	1552	2496	630	876	1233	1249	515	844	844	419	1570	530	2283	690	754	765	763	908	711	1528	1996	584	794	1817	899	1190	1380	832
CX3CL1	13316	612	3014	2338	633	3513	3050	2764	472	387	1570	1996	4249	3318	3173	3453	1279	1604	4853	4194	1972	2081	40000	1676	9917	11058	5672	2155	4927	2554	963	8201	6072	657	295	1179	1143	3596	10186	3151	2385	4946	5673	2043	958	1061	1223	4569	15972
SPATA20	6809	1905	2154	4343	2168	534	4144	2804	488	1471	3064	2637	3521	4183	2579	1779	3208	2257	2394	709	5322	4929	3324	3767	2083	5218	6555	1778	2222	2249	6194	3730	1959	775	1145	2091	2800	1160	1533	5016	2547	1950	1308	2221	3397	4688	1101	6966	3051
CACNA1G	42	8	114	19	29	12	225	9	6	6	4	28	22	6	6	14	18	47	67	11	109	293	38	55	7	245	20	68	11	25	121	12	101	2	1	96	44	19	24	15	20	60	9	113	11	24	38	21	412
TNFRSF12A	6458	642	337	1593	54	706	3714	1088	155	1305	1314	350	1509	1327	1154	652	3010	1024	463	338	388	706	4603	590	881	8842	3491	571	856	935	308	1900	2120	2208	580	1882	502	1196	296	644	2324	11493	1014	783	4971	319	1206	1412	1226
DLX6	2543	736	1569	271	879	946	1791	1845	268	631	208	494	3723	2973	555	660	3456	712	1521	934	618	3443	6523	2203	2914	1554	5795	1850	1760	1219	875	1098	820	3	178	1625	595	627	1361	1392	1064	255	377	935	1269	889	181	165	2470
MAP3K9	1621	381	330	287	272	321	807	557	57	570	250	304	500	1339	365	133	1282	143	784	275	238	493	2060	214	425	1850	1035	260	643	199	171	370	286	351	182	375	492	614	465	532	624	1002	423	299	399	334	638	1986	802
RALA	3025	627	1398	1443	489	1156	2611	1565	437	2528	2350	1171	2885	2887	957	826	3911	897	1205	1367	505	3088	5402	2007	1597	4907	4799	1373	2074	1683	526	2388	1257	1241	1886	1384	1057	1793	1456	1201	4550	3957	1304	1301	3534	1185	1017	4507	2140
BAIAP2L1	2902	304	957	1275	914	263	1646	759	512	936	1102	1660	1429	2026	1056	428	1700	792	1196	1011	599	1702	1998	568	1378	2310	3240	767	1445	1220	595	1775	1099	1167	1036	2136	778	1035	1513	1192	2374	1994	1434	358	1232	1192	1495	4504	1438
KDM7A	1115	426	573	475	857	154	1260	1103	231	340	1199	1151	1561	3448	835	522	1532	385	1205	1155	288	8809	3029	802	1863	3195	2298	941	1698	1273	593	1461	1029	86	389	965	1181	1224	2218	1348	965	726	1115	355	875	1548	518	2073	2082
ETV1	119	158	411	270	116	34	410	1668	44	68	34	53	286	2113	75	216	320	63	36	93	294	134	99	765	276	3311	319	528	116	145	22	89	41	19	95	51	321	584	168	58	899	500	115	141	210	129	48	96	141
AGK	1036	307	578	709	625	340	1309	602	183	690	1158	496	1546	1618	572	468	980	361	1229	820	188	2357	1818	621	1074	2289	1620	1155	781	726	384	764	746	153	924	479	884	648	927	761	1484	1178	447	532	1398	675	658	2303	1240
ALDH3B1	768	240	631	1047	111	127	1554	239	614	306	3145	984	208	491	530	194	190	1016	375	374	306	764	123	192	178	2690	206	234	178	860	542	536	1492	431	218	237	214	277	1583	715	58	3423	1296	539	1238	357	2821	7253	164
TTC22	756	162	600	336	396	42	1037	268	85	173	2617	303	210	845	103	73	20	118	79	472	157	609	78	160	528	687	543	581	120	154	280	168	551	109	695	558	273	253	205	299	168	1464	817	340	742	170	662	2098	749
PHTF2	740	104	458	249	242	66	866	697	84	550	633	371	967	1002	168	225	1278	77	467	277	49	984	1381	408	566	2069	1303	1055	489	414	74	535	218	291	643	222	754	436	321	330	750	1246	270	260	1996	543	398	2369	563
CCL26	1	1	0	1	1	0	0	1	0	2	0	0	0	5	2	1	3	2	4	0	2	3	5	2	2	2	22	4	4	1	1	0	1	4	0	4	2	2	0	0	4	1	3	2	2	1	0	3	3
FARP2	1010	391	860	1238	331	130	1803	1032	195	507	1165	489	1039	1685	763	458	1716	273	973	922	418	1816	2683	518	880	2210	874	1334	1342	732	467	783	430	223	417	836	506	1164	881	893	1700	2040	616	799	1486	653	1658	1953	1532
USH1C	15	70	71	2092	211	60	1044	570	449	21	221	345	7	445	727	86	17	215	131	88	121	20	32	35	0	91	20	157	1	259	11	211	21	16	36	200	26	120	42	272	14	172	134	9	489	284	416	151	3
GGCT	1379	492	781	673	1261	517	674	1094	546	3695	532	1531	1577	2245	878	797	2592	592	791	1607	205	1774	2098	876	950	1880	3612	831	1014	2097	322	3135	1014	1557	1410	984	1413	1138	1091	754	2554	1458	762	799	2383	1570	489	3961	1075
DBF4	559	100	310	367	196	89	650	241	74	476	298	240	1185	607	172	166	1072	55	229	413	16	899	1336	188	315	1044	1081	727	262	385	58	532	105	184	343	125	361	235	166	190	875	857	118	179	1206	338	274	1746	383
TBXA2R	55	32	58	60	53	14	83	67	4	36	87	42	25	59	21	46	45	41	50	24	96	35	46	23	34	89	56	66	60	27	79	52	56	56	41	72	38	72	49	10	49	58	46	42	37	71	37	54	111
IFRD1	772	72	171	242	195	86	644	222	59	292	357	386	476	597	165	156	634	64	183	135	19	470	838	288	242	1452	1137	763	181	369	41	664	209	530	218	87	478	233	152	98	537	537	142	102	417	203	204	1466	253
LGALS14	0	0	0	61	8	3	53	4	0	0	0	0	0	0	0	0	0	0	0	0	0	0	0	0	0	1	0	0	0	1	0	0	2	0	0	1	0	0	0	0	0	4	2	0	1	0	3	0	0
COX10	1008	323	185	319	233	82	509	682	125	402	263	290	876	1004	350	239	428	236	412	607	217	928	1438	447	558	1172	1105	407	520	589	323	599	576	240	779	357	335	525	591	476	830	533	396	258	688	300	339	1573	560
GTF2IRD1	2386	1026	1515	1078	531	980	3929	2175	370	1159	4353	519	1631	2304	1117	508	1512	684	1090	666	742	2100	3060	905	1290	3177	2081	2068	832	1005	758	1743	814	388	1605	1414	1667	1644	1096	1248	5065	2193	790	1024	2800	678	3136	2320	1768
PAF1	4976	1154	2362	1818	818	404	4772	2244	684	2336	1246	1894	3327	3120	1626	1323	2916	2844	1401	1926	5530	4371	4599	2887	1595	7792	3786	2753	2147	2617	4496	4306	2415	3265	2271	7432	1486	2011	1764	2319	2846	5622	1918	1491	4801	3222	2397	3261	1775
VPS41	2446	597	1184	695	546	261	4224	1536	292	992	1661	1129	1556	2582	736	652	1817	648	1388	1216	638	2600	2752	1133	1301	4183	2583	846	1429	958	782	1384	1181	444	922	756	839	1412	1624	1083	2721	3921	1019	1247	2661	677	1021	2551	1660
ARHGAP44	78	94	239	106	159	37	395	150	67	358	33	152	1009	171	53	105	374	234	699	320	137	587	164	420	379	532	58	326	218	234	106	130	186	102	332	711	103	253	542	612	327	202	104	235	604	87	5	172	408
ELAC2	5728	1812	818	1289	1352	494	2701	2564	772	1555	1082	1744	3237	3576	1928	1577	2682	2358	2344	3133	2302	5092	7211	2241	2161	5854	4029	2232	2680	1996	3996	4085	2344	1858	3138	3971	2349	3063	2662	2849	4978	3141	2160	1108	3476	2310	1158	7379	2543
SCIN	139	48	103	5606	41	5	492	133	74	63	92	345	308	495	62	346	130	83	136	95	72	205	71	268	64	981	89	361	100	275	96	114	215	18	111	31	80	163	180	136	198	194	402	87	810	95	73	244	81
ARSD	3118	2155	2097	2734	3794	578	2688	4290	1041	1600	3427	2959	3154	7593	2217	2118	3725	2811	1925	2995	3573	8496	10731	3301	4894	5370	6513	1807	4803	3266	4090	4976	5290	1102	1417	3001	2558	3991	3768	5549	6910	1983	6369	2755	2033	4911	1062	9485	3268
PNPLA4	944	366	331	780	117	138	495	752	247	611	520	564	364	910	450	290	864	515	187	404	561	814	1960	691	207	637	1217	267	327	329	391	856	538	331	917	135	309	703	474	246	285	584	788	154	764	261	850	914	602
MYH13	1	0	0	2	6	2	0	0	1	2	0	1	0	0	2	2	6	0	6	0	0	0	1	0	0	2	0	2	3	0	0	0	0	0	2	0	3	0	1	0	0	1	1	3	3	3	0	0	2
ADIPOR2	3104	839	2494	1528	688	534	1942	1805	402	1779	2141	1089	2575	2562	1855	785	2789	912	1793	1362	766	2166	5357	1192	1904	2893	2940	1859	1508	1362	1060	1942	1235	1677	2682	1681	1497	1856	1493	1204	3964	3749	1420	857	4045	1375	1969	5751	1519
CDKL3	35	4	12	39	11	3	29	20	9	25	25	19	23	32	9	10	19	13	9	8	4	30	46	15	11	78	31	7	15	22	3	36	22	2	17	13	58	20	10	14	29	34	16	14	27	22	20	65	7
UPP2	27	2	3	75	10	1	4	2	4	3	2	4	38	16	0	5	1	10	2	2	10	7	5	21	13	25	3	49	8	6	6	9	2	13	3	2	16	4	2	13	1	2	3	5	1	15	11	3	8
PRSS21	236	10	322	131	4	51	12	1244	0	257	305	67	1042	1109	474	7	1266	379	75	4	90	55	0	159	8	73	71	2	0	7	24	247	1	6	2291	0	6	14	381	11	12	1889	35	41	303	16	3	17	3
MARK4	2658	707	2211	1476	779	596	2517	1427	320	783	1038	636	1896	1742	987	747	1291	988	1226	950	683	1680	3210	1224	1314	3516	2130	1170	829	931	996	1715	652	793	1249	1874	1716	1187	948	1449	2125	3798	809	1272	2735	1102	2764	1037	1390
PROM1	12278	2369	3566	473	1105	778	3768	4741	1446	938	57	3146	11070	16924	2439	378	662	1933	1341	25	1174	5630	6814	6876	5588	10649	8178	384	11273	3215	920	4787	2795	981	117	1660	654	4146	5666	120	708	10630	8377	3853	1783	1864	3177	4934	3223
CCDC124	4458	1258	3267	2559	1269	1623	3747	1572	404	2863	2811	3282	3135	2225	1821	1637	2459	2600	1543	2027	3793	3580	4248	2671	1781	4018	4930	3740	1895	2742	4878	6124	2768	7460	2448	5668	2423	2152	1479	2525	3489	7366	2258	1193	6608	3596	1391	4392	2362
CEACAM21	37	240	1333	14	107	0	54	30	160	7	8	603	145	515	22	37	25	461	10	966	83	19	6	162	516	40	15	99	7	1216	90	1066	160	29	6	1385	24	509	24	122	3	41	456	603	1912	51	1	28	18
PAFAH1B1	5182	1195	2037	1338	971	598	3278	3344	551	2236	4979	1581	3745	4049	1967	1378	3680	1324	3269	2098	1755	4786	8255	2034	2116	8317	3983	1973	3275	2025	1921	2912	1995	1496	1359	2721	1875	2891	3152	2137	5207	3647	2333	2173	3089	1848	1893	8012	3061
NOS2	10	20	26	7	8	12	15	8	11	3	7	147	17	16	2	53	8	3	34	11	24	5	13	6	4	9	0	25	11	48	4	10	9	0	2	3	1	205	4	27	4	4	40	3	24	10	69	5	19
DNAH9	50	207	86	124	78	15	160	79	997	188	5	1327	228	777	342	124	203	2191	1279	5	492	4	255	984	206	1737	82	22	247	1741	118	419	678	12	11	452	215	696	4200	1001	4	10	634	38	55	74	117	67	7
KIAA0100	5350	2118	2741	1903	756	973	8597	3089	938	2266	7584	2270	2854	5283	2096	1317	5174	1479	2905	3893	2222	2605	10368	1911	2169	6473	4235	3935	3168	2257	2776	3986	2507	2437	1135	3159	1861	3195	3492	4076	5065	6478	3279	2075	3377	2137	3552	11407	5169
SLC13A2	0	0	0	211	1615	1	2	0	1	3	62	0	0	40	1	1	0	2	110	18	8	128	1	0	5	0	2	4	1	1	0	52	1	98	2	9	0	1	9	56	0	1	3	0	0	3	15	119	2
GAS7	512	997	1381	269	107	307	895	2012	461	226	74	1503	902	1025	720	470	813	961	362	954	810	478	441	1458	1370	4777	141	1590	379	1538	1308	336	464	166	26	2813	413	2075	674	1772	189	673	616	1362	890	433	586	585	707
TRAPPC6A	1611	499	897	841	570	92	954	1164	203	569	545	1036	1583	1398	535	403	1193	1081	675	808	976	1789	2313	1110	818	936	1592	302	1118	1104	1289	1789	710	929	820	1151	441	890	866	1150	1600	1118	784	257	1334	1561	1546	570	1050
MATK	27	31	73	16	20	2	71	15	5	114	80	48	65	38	31	84	130	37	8	26	67	91	1377	36	57	72	1	75	12	36	344	166	61	189	7	362	150	61	32	36	12	187	31	14	20	137	9	68	88
CEACAM7	0	121	9	4	4	7	223	0	150	20	0	1006	10	421	12	407	0	5	1	26	5	0	5	0	2	1	13	29	5	675	2	564	25	1	0	323	44	307	0	319	0	7	3273	28	18	1	1	240	17
CD79B	60	9	38	3	6	8	67	22	15	17	14	84	336	26	5	102	16	65	27	28	34	60	16	72	20	40	23	94	6	44	248	26	43	71	22	0	312	47	36	9	8	97	40	23	19	101	20	55	30
SCN4A	10	39	24	14	2	18	18	4	1	4	8	0	6	1	11	1	4	2	5	2	11	2	17	1	1	31	1	48	4	3	5	1	2	10	8	23	8	1	0	1	2	79	0	10	37	1	4	261	4
ST7L	526	162	286	175	163	61	366	242	66	326	293	122	441	505	112	127	544	103	253	167	100	631	723	255	278	584	544	450	280	230	93	274	161	399	407	209	254	199	300	234	267	383	178	295	476	345	179	851	190
TKTL1	6	1	37	313	5	0	2	0	1	2	3343	0	9	1	2	2	2	1	12	6	5	0	3	4	0	10	1	17	1	2	1	32	1	110	412	7	123	2	17	49	3	1	3	238	67	1	9	5	2
PAX6	12	55	1	4	44	0	14	0	0	118	51	0	233	154	113	7	130	0	180	203	2	266	38	0	274	20	10	152	17	7	94	184	181	120	29	514	14	3	122	451	1	163	85	15	2	77	178	0	62
RPUSD1	1657	568	568	759	734	1046	579	845	100	1210	3760	921	1444	663	702	609	1905	730	1099	1211	866	1333	2295	725	830	951	1594	1019	869	678	1689	1730	1377	3673	1232	2300	1537	962	829	900	1077	1452	875	426	2424	1282	1109	1273	1136
RHBDF1	3563	345	564	1073	782	754	988	1025	105	1291	3182	337	1017	1120	761	634	276	415	905	460	1177	3959	1894	477	768	1595	1746	628	939	351	1658	1124	1314	290	353	2349	1840	709	1282	1431	1864	1889	885	971	1466	720	1336	834	1123
LUC7L	2474	538	1168	1641	2639	697	1428	1343	503	1802	1808	2552	3021	3372	1126	1096	2003	1020	1679	1117	496	4209	3022	2031	1749	3018	4268	837	1915	2059	858	5560	1208	2453	954	1423	4561	1362	1300	1311	3811	2470	878	4470	3466	2681	1139	2795	799
CACNA2D2	364	7	97	1020	31	219	138	53	2	166	1096	27	160	127	12	66	145	25	95	48	351	42	242	40	23	306	106	143	19	14	71	29	35	79	364	928	497	61	87	50	1386	66	30	1380	243	48	8986	109	968
BAIAP3	299	484	170	241	920	44	149	418	508	689	1540	991	392	988	943	128	172	4667	2717	284	649	2423	220	805	774	541	118	444	70	1892	1148	917	1549	887	186	1108	724	1098	7357	1238	647	225	669	678	718	173	1578	39	106
TSR3	2129	562	820	773	230	412	684	865	132	878	684	726	1037	1014	596	475	1652	762	745	722	919	1369	1554	760	834	1192	1370	750	766	808	1083	1691	1071	2400	845	1074	745	732	632	1142	1570	1797	795	774	2259	895	889	1507	1051
PIGQ	3914	1440	1276	1744	1898	1672	1148	3107	393	2051	4031	2355	2522	2773	1408	1587	2033	2984	2399	1697	3086	3986	2987	2205	2008	3016	3366	774	2173	2471	3570	6822	2406	5910	1352	2888	3675	2507	2496	2815	3707	3878	2654	1639	2175	2047	3299	2389	2627
CRAMP1	939	256	463	286	462	158	600	594	117	538	609	585	869	1216	287	285	699	216	658	460	233	841	1426	487	528	807	629	324	262	394	259	764	318	145	335	479	933	447	445	510	715	1112	388	667	1066	406	521	766	605
TEAD3	1985	638	1409	703	1077	861	4560	1592	346	1780	2472	966	1221	2403	933	994	1577	855	2083	1271	856	1782	1847	753	1038	4537	2920	1378	891	957	1188	1791	1166	315	2628	1222	1338	1376	1610	1083	4373	2680	1461	2214	2405	1297	5853	3069	1948
SELE	18	18	1	1	11	2	303	4	10	94	12	33	56	167	1	6	4	0	27	11	30	53	76	61	15	88	12	115	66	27	14	2	39	9	0	10	27	33	19	12	11	18	32	6	5	22	4	21	9
DNAJC11	1715	615	575	1702	110	212	1927	667	173	638	832	306	1084	1318	675	260	1901	288	706	1069	450	1917	2976	493	640	1623	723	842	1027	360	636	440	554	73	886	667	292	820	886	803	708	1581	477	463	1753	617	472	2763	764
FMO3	5	6	7	9	9	0	2	7	6	23	24	21	7	129	3	20	20	22	32	2	3	74	7	16	12	10	9	119	17	28	158	6	5	1981	2	7	35	76	36	28	2	15	17	5	9	44	25	48	14
MYLIP	942	493	1242	536	318	148	2526	1787	351	464	2637	596	1870	2216	576	1014	2181	753	2214	1855	1053	2262	3925	1370	1616	4181	1076	2947	1704	2249	995	1066	1731	219	1729	1728	613	1112	1459	1525	1232	1773	1356	1228	3294	815	2734	1958	1167
NOX1	43	8	19	12	60	60	61	8	6	15	12	30	43	166	7	25	31	16	15	9	5	60	76	32	20	83	146	146	16	59	7	67	28	57	14	9	43	13	20	8	111	76	29	19	56	33	12	68	10
E2F2	395	208	226	310	253	108	653	193	86	556	373	111	340	246	225	89	388	44	265	534	45	461	1663	73	434	255	759	124	328	198	224	543	100	337	1065	437	328	192	152	192	506	303	80	93	620	306	158	350	226
PSMB1	8953	2510	4833	2246	1363	1554	6470	4453	1598	4201	7507	4399	12638	6265	3071	2983	10813	3744	4266	3670	2704	8594	13273	4450	3801	14752	13097	5000	4228	5092	3186	8683	4718	29098	4532	3807	3517	4485	2986	3919	11576	10087	3743	3543	10785	5194	2992	14187	3294
SYN1	269	3	118	325	11	31	94	16	2	34	30	20	19	29	7	30	20	17	13	5	52	11	14	11	10	189	13	61	10	12	27	25	11	62	16	62	65	10	21	8	12	40	13	150	389	17	317	458	20
JARID2	1197	594	1237	326	361	204	1274	1546	224	426	549	391	1048	2204	540	484	1628	415	1572	1238	629	2728	2705	757	1010	2439	1794	1190	714	679	510	738	451	574	1084	1027	522	1648	920	995	2540	1652	562	1338	2383	604	906	2142	929
CDKL5	261	49	206	377	23	18	470	215	32	161	196	85	101	252	77	73	136	77	197	103	21	498	312	88	128	945	136	166	115	117	38	128	61	22	181	47	115	262	316	55	176	477	115	235	538	132	232	237	203
CAMK1G	9	13	43	52	11	14	51	45	3	34	64	29	54	49	32	17	25	22	83	13	53	72	24	31	4	42	7	28	15	14	15	11	10	4	123	66	10	70	132	67	107	45	6	23	124	42	4	51	64
CDK11A	67	33	62	56	89	46	64	59	14	141	111	107	32	62	37	57	49	95	25	75	59	59	58	69	83	98	72	47	80	56	115	125	71	115	128	65	177	54	71	74	36	59	42	52	116	154	41	117	32
NADK	4740	1035	1349	1200	460	535	3042	1437	407	1372	1941	1487	2578	2537	1422	599	2328	944	2221	2073	1551	3405	4503	1012	1570	3135	2015	1049	1964	1386	2366	2674	1253	823	1839	1973	2124	1573	1783	2028	1472	3832	1971	624	3223	1648	1113	7281	2075
TFAP2B	0	1	0	6	66	0	236	0	45	2	4	36	34	68	4	34	34	1	8	234	2	10	32	0	37	91	1	8	11	58	32	31	10	0	1	9	2	56	13	20	2081	0	44	0	0	82	30	264	1
TFAP2D	0	0	0	1	0	0	0	0	0	0	0	0	0	1	1	0	0	0	3	0	0	0	0	2	0	0	0	0	0	0	0	0	0	0	0	1	1	0	1	0	0	0	0	0	0	3	0	0	0
DLEC1	25	87	98	59	319	19	112	23	322	306	22	945	11	591	207	69	19	1176	1487	50	428	729	67	761	70	402	43	31	43	435	85	425	4	55	50	59	562	249	941	18	50	24	312	46	51	135	355	58	27
CYTH3	1222	269	879	537	270	248	1663	771	193	675	983	345	1212	1460	631	845	1178	474	776	529	614	837	2759	688	465	4006	814	845	255	481	411	554	668	240	385	572	1152	1060	905	635	867	3378	574	487	1938	422	1355	1634	1352
ADAM22	25	26	275	209	57	28	375	170	9	72	164	54	853	177	9	96	257	35	84	74	70	229	113	74	138	500	194	406	66	61	115	69	51	35	203	136	119	104	185	147	437	125	54	148	380	72	191	399	511
SYPL1	4326	1131	3358	2507	1121	286	4729	3439	1083	2008	6969	1969	4314	7045	1648	1420	5141	795	1915	2964	585	6840	6205	1598	3230	7297	7535	4570	3435	3284	912	2887	1825	524	2915	1217	2118	2311	3285	1888	5008	4324	2870	1151	3789	2537	2501	8314	3362
CYB561	9213	3797	2187	2712	2750	563	4564	3973	2034	3208	3381	6318	8113	8899	2985	1726	10482	4826	6701	5374	3363	9474	9017	4740	4724	9172	6721	6850	4549	5920	4746	7401	3452	6225	2841	6503	3738	4810	7371	5141	7060	10547	7280	2544	7150	4757	4222	7269	4856
SPAG9	2139	735	1318	2856	445	89	3226	1668	454	1195	578	714	1716	2708	1176	871	3012	590	1287	1739	614	3420	4128	1469	1304	4673	3203	2139	1626	1064	569	1280	343	415	1542	1179	1089	1911	1724	1066	1553	2116	984	965	2998	984	1222	2279	1454
CELSR3	264	132	144	141	81	103	857	383	14	938	88	71	324	191	122	49	137	46	163	61	138	95	558	158	179	165	315	57	159	25	60	259	107	24	429	540	241	181	129	94	135	142	27	76	716	77	677	177	2174
AASS	34	85	368	121	431	30	311	84	18	95	337	203	1978	1047	95	319	399	198	337	351	109	236	97	982	645	1147	938	588	165	237	147	114	199	90	112	285	458	240	464	276	653	208	141	320	656	124	44	654	352
PLEKHG6	336	111	459	353	130	188	480	313	85	552	1228	243	224	271	330	90	141	113	348	470	93	196	619	74	189	278	697	300	203	307	58	324	210	109	259	476	218	223	275	131	947	629	628	503	539	103	1252	785	307
SS18L2	903	211	607	468	397	254	935	387	187	918	279	650	1205	942	351	306	832	379	676	529	186	1197	1301	606	640	889	2071	967	513	756	278	1614	385	1526	1069	628	930	444	447	360	624	898	326	538	2203	614	512	1005	658
MPND	539	277	321	127	183	108	274	639	125	714	260	456	553	433	277	329	1090	518	380	410	757	840	793	432	331	652	993	341	492	473	1174	774	399	1616	185	956	411	339	402	751	624	243	423	264	286	634	218	471	543
MGST1	5013	567	1208	204	455	139	1642	341	370	1160	182	594	1187	5086	1363	209	6468	453	946	2896	199	2672	2300	367	1830	4037	4534	1460	445	1697	298	1674	6292	2092	1003	913	228	850	1003	984	562	3920	1480	120	478	1011	1052	13984	1680
CRY1	985	179	695	744	348	87	990	436	256	677	1047	315	1137	1363	295	377	1836	195	1146	1111	103	1590	1808	535	476	1825	827	1151	522	662	146	431	320	107	715	574	739	498	753	416	1195	1173	253	367	1722	378	854	2573	593
PGLYRP1	0	0	3	1	2	0	2	0	1	4	1	12	1	4	3	4	0	0	7	2	5	2	0	2	2	3	0	0	0	1	0	10	1	0	4	1	0	1	1	3	1	0	6	0	3	5	2	1	1
NFIX	6144	1926	11674	903	3934	709	1849	6718	114	1658	3570	692	6770	12470	1923	2350	8275	2649	15200	1802	5360	20918	2411	4309	4717	9041	954	6452	12677	1664	1016	931	988	3163	3377	2411	6113	3042	16903	3010	746	11506	1321	2709	4682	5192	6330	6870	23411
ST3GAL1	1673	1188	975	300	1416	477	6233	2579	387	144	863	1406	1007	2938	1901	484	822	746	700	499	542	2450	3846	655	678	6139	1711	1517	1159	887	510	1981	3262	1370	1081	1309	510	1239	808	1050	206	4429	2671	3306	2130	517	4050	1158	1019
MMP25	42	9	20	16	24	2	30	10	8	11	21	360	87	123	21	76	29	37	34	52	24	87	34	12	52	39	7	13	9	26	75	409	49	42	3	329	48	43	41	56	114	256	136	15	12	130	11	38	40
IL32	630	318	1070	785	362	351	1499	731	880	772	398	5856	3350	1426	5109	3574	487	5197	371	1650	1526	1110	1072	2485	1068	1467	1241	1288	353	6753	2520	8834	1960	2026	521	3327	1716	2866	1125	2352	1241	8239	2706	916	348	3337	112	1407	1885
PKD1	1277	445	936	1484	696	433	1651	624	70	2024	994	730	985	1228	570	749	1120	324	1157	1119	1958	1732	2398	418	1070	1365	510	815	1103	257	1717	559	1302	44	587	1350	2261	682	1166	1204	765	1067	544	631	1297	1509	2946	1101	1455
MAPK8IP2	1189	35	39	129	162	21	801	13	16	1000	170	61	653	20	32	56	65	38	70	112	81	128	342	30	59	91	38	40	168	41	70	160	443	40	20	474	48	18	57	36	15	36	36	23	459	41	1333	102	486
MED24	4257	2212	3281	1262	1348	878	6245	3610	1070	2984	2166	8374	4799	7941	2734	2011	2448	4579	3211	3977	4992	5788	8098	2636	3374	3933	4273	3760	4772	5275	15010	4979	2368	3956	2588	8144	2532	4623	4702	3606	6587	5888	3086	3804	6556	3265	3953	227596	3680
RHOBTB2	1282	362	268	223	225	227	580	495	57	647	514	166	731	672	177	350	439	223	402	309	486	507	1540	379	428	932	659	427	281	210	563	522	375	395	297	509	455	327	289	418	905	467	230	192	798	376	818	1523	613
HEATR5B	973	359	754	438	485	81	1515	824	199	609	873	638	1002	2004	467	342	1345	409	1104	827	234	2599	1604	661	901	2380	1242	1042	852	664	394	520	677	164	421	392	790	799	1310	795	1089	936	593	663	1563	776	738	1746	970
SEC62	5248	863	4942	2786	1454	643	6349	3417	946	1970	5159	2004	6347	5652	1421	1756	5791	966	3236	3726	623	6810	6797	3446	3344	9312	7187	4662	3251	4363	864	4682	1966	15069	4116	2746	2101	2594	2658	3635	4633	15128	2901	4347	25690	3283	2598	20974	4577
RPS20	32673	8330	26274	20304	18915	16809	31284	17253	6777	18814	32216	26267	65919	55424	15181	13314	151103	16257	23287	12805	4376	56296	52475	33469	14183	112474	83796	15756	16081	27750	6297	69232	15729	122530	31607	13448	15468	20136	18845	14996	65063	39513	16211	22822	38083	21344	17261	47724	24032
CSDE1	26234	6561	19365	6065	4261	3847	24814	15183	3312	7795	14481	7811	23881	26254	7814	6348	35800	5465	10770	10289	6369	28715	20206	10298	11573	34970	22725	17578	13950	10593	5687	14208	8855	10656	17983	9839	8635	15376	14589	4550	9966	22709	10751	12769	19619	7905	10523	39844	15400
UBE3C	4072	1052	1494	1460	697	308	5211	2720	563	1592	2465	1170	2883	3639	1731	995	3368	881	2580	2385	1040	4006	5241	1382	1745	4938	2966	2821	2614	1480	1235	1226	1776	446	599	869	1373	2358	2346	2227	2726	3551	1844	811	5087	1577	2023	5821	3327
REV3L	1703	850	1590	666	736	309	1966	1514	298	901	400	469	2746	2611	605	835	1336	345	2280	1610	308	2621	5293	1622	2078	4919	2123	1454	2420	947	349	781	868	81	301	647	708	1021	1629	801	856	1180	590	1587	1701	597	1038	1958	791
TENM1	82	0	50	44	6	33	241	2	1	174	282	15	62	83	3	77	886	1	6	440	1	23	16	1	2	1256	22	512	2	6	1	3	3	15	58	41	104	29	10	28	283	35	25	1730	98	10	14	4	33
PAX7	2	0	0	11	2	0	1	0	0	4	0	0	0	1	0	0	25	0	2	0	1	0	2	0	0	0	1	0	1	0	0	0	1	0	1	0	2	0	1	0	0	1	1	1	1	1	3	0	0
MASP2	7	5	11	21	9	4	52	9	6	17	48	8	8	24	8	11	22	2	49	18	16	36	52	16	14	43	9	8	30	0	11	1	13	8	15	18	17	15	20	15	11	31	11	23	7	24	13	95	11
IYD	18	7	0	44	12	26	2	3	16	30	15	58	10	19	6	4	1	10	9	5	4	16	11	3	2	68	47	56	2	54	45	7	14	13	4	6	1	12	0	66	4	3	34	5	10	7	3	304	1
FAM76A	563	123	364	418	352	73	736	287	106	451	327	234	473	835	195	204	658	154	504	278	80	1061	657	348	365	1143	655	241	327	419	72	548	166	184	266	200	480	254	433	272	244	385	231	127	631	326	210	957	306
TRAF3IP3	85	30	67	21	17	4	105	26	13	63	36	91	285	103	23	108	66	44	25	140	38	260	42	55	61	130	23	89	13	78	169	90	50	8	13	10	211	66	68	44	25	275	51	18	35	290	17	145	37
POMT2	1750	635	681	1019	407	273	1563	919	128	658	1044	655	820	1629	646	368	2394	475	1132	961	889	1485	2086	765	593	2640	1177	420	853	621	656	1680	373	1379	397	1031	1158	744	921	775	1353	2089	512	533	1097	772	886	4304	999
VTA1	2585	498	2189	2220	485	236	2377	1374	493	1408	1634	936	1798	2675	799	730	2575	457	1567	1111	269	2381	3133	912	1117	3547	3230	2192	1370	1834	395	1672	905	799	1388	658	1313	1291	1210	660	2842	2879	1005	1214	3857	880	1394	3821	1128
MLXIPL	146	438	171	266	39	191	511	390	92	407	1926	118	1185	470	237	60	40	598	285	357	279	12	442	93	280	130	41	49	160	73	31	418	312	221	1168	762	413	359	48	302	234	474	100	158	170	60	85	767	57
BAZ1B	4942	1544	2602	2084	1057	885	5236	2850	745	2724	3123	1523	4739	4502	2041	1420	3889	976	2561	3486	1065	7163	9997	2409	3100	7750	4415	3020	3273	2222	1366	3108	1732	1019	1651	3267	2194	2624	2663	2252	6305	9113	1764	1483	6902	2616	3300	21504	3789
RANBP9	902	525	1195	453	270	173	1589	1088	347	598	1240	503	1310	1757	541	534	1028	637	1454	986	280	1233	2161	793	921	2384	1599	1401	797	1181	366	705	823	94	1852	701	1197	1622	999	736	1512	1531	645	613	1644	730	970	2249	752
ETV7	593	70	114	60	23	17	94	65	71	61	414	191	1006	108	107	255	70	116	55	482	76	56	532	50	495	364	61	94	61	329	115	441	100	341	43	355	140	122	96	250	285	233	105	38	623	156	21	1599	101
SPRTN	658	127	645	409	378	63	542	359	125	251	340	231	734	1390	195	197	634	154	804	575	131	1624	972	299	655	1031	728	743	333	447	104	335	359	145	247	195	306	353	669	454	774	699	246	262	933	234	395	737	446
METTL13	3117	695	1101	544	918	260	2577	1217	557	688	1036	755	1788	4354	1121	393	2343	625	2465	3321	921	4782	5048	763	2032	2472	1343	1564	1323	1018	1173	2036	3018	2335	1586	2737	461	1401	3248	2550	3213	3808	1453	630	2245	780	983	3214	2808
DYRK4	1233	312	782	529	330	286	457	664	159	471	345	688	836	1289	443	433	833	570	419	646	285	1122	632	774	741	897	1492	678	373	771	449	1376	423	2286	862	954	434	620	610	483	764	587	404	362	1064	723	127	118	515
ZNF207	6507	1757	3790	2552	2040	920	7827	3699	1153	3557	3528	2920	5141	7924	2737	1760	6959	2175	3515	3979	3524	7183	8862	3397	4401	10827	6590	4436	4479	3610	3323	4458	2868	1540	3609	3630	3234	4348	4437	3327	6774	9011	2715	4650	11619	3424	4645	6320	3788
UQCRC1	9359	5032	3833	7269	2120	3300	10621	8073	1943	10564	3820	5636	8934	7035	5230	4165	6830	7832	6028	6359	11563	10685	16498	6478	5332	7312	12871	8910	7243	5619	19154	14419	5709	22122	11076	11946	4696	6708	5168	8220	6000	5749	5443	6946	18490	6036	5814	7211	8811
STARD3NL	2871	369	949	912	308	117	2704	1189	334	1118	1782	712	1830	2842	882	457	1747	529	613	838	241	1294	3544	1454	1082	5328	2456	820	871	1566	269	1221	612	376	847	614	531	1150	996	711	2404	2761	1045	652	1682	538	598	2387	1022
CD9	9249	5019	9312	6679	616	2380	8990	12022	3341	9651	22529	5594	4895	13766	9166	3096	20209	4293	8150	5763	6289	16495	15617	5192	5555	15611	15889	3209	15210	6175	6177	5746	6625	6306	6888	7380	4604	12499	6083	5712	9782	15696	10095	4019	22927	5660	12509	22977	7615
HHATL	34	0	17	252	2	0	4	1	22	4	0	63	4	19	4	1	0	9	34	3	39	31	3	20	0	9	2	9	0	8	3	17	7	0	3	0	87	4	17	14	0	0	1	17	2	27	363	1	1
NCAPD2	3474	1339	3668	2688	980	1096	4741	3353	550	3856	3916	1440	2689	3184	4173	1281	11458	963	3834	4118	851	5986	10899	1577	3023	3695	4833	1911	3500	1866	1446	3345	1296	2492	5656	2429	1930	2170	2704	2248	7211	6156	1360	1579	8408	2778	3187	9018	2126
IFFO1	146	67	102	59	47	30	236	83	26	136	104	229	314	207	54	201	200	158	70	147	321	173	82	112	62	503	85	163	59	105	501	311	145	101	59	60	329	183	159	112	72	424	121	111	126	428	49	311	193
GIPR	39	17	22	21	7	1	17	8	153	46	27	148	85	115	14	20	4	271	208	10	45	63	29	51	39	85	6	32	7	160	99	82	5	49	2	170	36	36	211	65	69	63	46	5	17	44	137	21	2
PHF7	239	62	34	78	49	17	204	77	66	119	77	149	108	190	68	90	112	187	230	84	53	266	234	123	112	136	160	55	141	202	71	143	178	28	101	61	227	89	144	126	49	41	62	26	103	94	92	51	88
SEMA3G	305	147	129	61	80	30	262	188	68	211	36	217	502	303	78	510	70	449	742	220	279	888	449	146	307	581	529	842	159	194	286	42	638	133	253	673	198	251	242	446	108	152	376	100	2314	379	178	359	426
NISCH	7100	1929	2683	1642	3585	913	5286	4081	454	4294	2052	2557	3930	4717	2365	1957	7367	2432	7087	4026	5660	8019	8676	3352	3117	4934	2867	3352	4303	1863	5928	4302	2160	3656	2988	6930	4281	3298	4982	4498	2866	2852	2392	2691	6435	2728	4708	3515	6549
STAB1	1251	1235	458	344	389	107	1310	1120	128	1415	473	2213	1548	1653	668	1072	680	1652	770	1071	3567	1261	808	1225	800	2434	425	717	533	868	2929	4182	1269	1335	423	741	827	1761	1960	1318	392	3319	1693	616	845	1866	377	1686	1683
FUZ	779	466	711	218	147	125	403	675	248	652	663	838	90	909	489	283	505	1371	656	294	552	134	423	705	236	1614	737	1053	447	974	135	1195	1296	474	784	886	503	476	823	175	947	772	589	604	1115	514	1194	384	465
SLC6A13	46	0	65	925	5	4	377	0	7	4	334	3	0	5	15	28	12	2	2	2	3	2	2	4	3	156	2	6	1	0	1	17	10	17	185	0	24	3	2	2	5	33	3	54	28	110	21	47	3
IDS	235	45	65	66	31	26	159	100	11	60	121	29	74	134	55	37	154	27	129	75	48	160	413	31	93	236	46	60	162	31	47	45	87	40	51	67	49	92	128	92	126	94	56	37	82	26	85	82	123
PRSS3	52	5	6	14	1	65	2	3	3	5	1	0	3	39	4	32	12	7	3	0	55	2	10	1	1	10	2	144	6	2	5	0	5	0	19	1	5	32	4	5	54	3	12	3	3	2	6	223	0
ZNF200	704	154	178	274	158	71	397	423	102	344	553	376	620	638	185	155	485	115	351	428	63	796	723	208	479	576	793	244	501	322	114	378	320	190	219	327	268	275	281	436	483	637	285	260	764	255	344	379	231
CD4	840	581	670	327	124	73	1344	512	418	490	485	1320	2222	863	599	706	643	1460	419	1650	521	1962	491	810	760	1696	151	876	316	1155	1360	1340	805	1170	295	308	1025	968	1618	800	148	3667	1123	310	400	2405	383	1397	903
LRRC23	634	248	461	317	132	92	232	356	1803	368	318	3743	412	1363	688	293	671	4886	2117	248	524	2263	413	1395	371	747	719	144	201	4262	426	2132	1630	1909	341	396	1048	1004	2156	1064	1362	354	966	127	454	549	1014	361	406
BTK	115	36	40	45	17	6	121	64	20	27	25	131	240	86	46	47	91	47	27	99	18	131	64	61	47	168	19	128	15	137	96	179	42	92	9	10	188	86	75	48	9	354	82	29	64	213	17	210	46
HFE	1041	189	145	152	329	14	389	513	100	91	20	225	720	799	212	122	80	234	27	469	276	764	272	346	691	455	441	268	210	387	201	421	207	27	73	215	186	403	608	139	228	376	431	99	547	850	7	809	366
SCMH1	3024	719	943	834	2235	653	1866	1236	286	1036	1172	1667	1779	2751	869	693	1605	840	1614	1294	876	2079	2556	1167	1443	3064	3422	1942	1067	1090	1240	1670	1117	1021	1664	1643	1275	1152	1143	1467	1006	2253	1303	1850	1263	2097	739	2168	1842
FYN	1911	622	2355	1621	330	594	797	2536	73	285	2882	402	2197	1613	154	874	1983	1029	569	265	661	719	1193	1659	357	5089	660	1308	442	375	716	284	469	226	375	332	948	1506	435	209	3761	974	380	1167	1225	1052	1491	2747	575
HIVEP2	1159	498	1304	793	886	164	2556	1508	399	488	2070	915	1677	2857	1008	691	1073	628	1009	1472	887	917	2406	758	739	7235	1587	808	790	1139	538	1147	868	368	1450	1106	701	1411	852	859	1245	2914	998	1705	7011	510	518	2043	658
FMO1	14	3	10	416	13	5	15	8	6	8	35	8	24	35	5	48	74	37	18	43	10	50	36	36	20	47	31	12	11	25	48	16	4	12	7	15	510	24	14	13	23	68	19	13	12	23	23	15	18
TCEB3	3948	581	1608	1412	822	445	2970	1188	308	1013	720	1107	2502	2485	802	574	2790	426	1428	1407	392	3158	4436	1026	1428	3454	2717	1311	1378	1308	474	2135	1364	826	2148	788	1377	1114	1378	1277	1340	1550	1209	816	2614	838	538	2498	1219
LYPLA2	6527	1722	2936	3002	1234	1772	7049	3542	856	3563	2093	4150	3869	4770	2114	1357	3989	3108	2915	2433	1424	4883	6229	2302	2258	16051	6837	1572	2292	4862	2145	8318	6767	7047	5960	2024	2175	3233	3329	3379	5861	5347	4352	1936	3703	1838	1996	4392	3475
CLCN6	844	280	607	405	275	128	1181	334	99	853	1211	450	629	661	300	251	743	199	541	388	310	702	779	356	461	1100	555	400	385	280	363	484	276	135	743	443	622	412	484	503	351	556	256	463	717	530	371	1946	387
MRC2	6124	1020	2207	2198	485	438	4349	1277	116	985	346	644	1675	1949	813	1327	4640	1745	319	789	2905	778	1456	3789	654	7308	1049	2080	783	810	1794	1166	1088	5670	1675	2569	1526	5517	1333	675	3582	5858	1764	1337	3991	1364	389	2981	3262
NME1-NME2	0	0	0	0	0	0	0	0	0	0	0	0	0	0	0	0	0	0	0	0	0	0	0	0	0	0	0	0	0	0	0	0	0	0	0	0	0	0	0	0	0	0	0	0	0	0	0	0	0
SLC6A7	6	0	1	1	0	0	3	4	1	10	0	1	4	5	2	3	0	1	3	0	2	1	2	0	1	5	5	3	1	1	7	1	3	0	0	1	6	1	2	0	1	9	1	1	0	3	4	5	1
TSPAN9	4136	1210	2496	2259	1153	433	2296	2563	195	842	1990	730	2245	1879	1504	1175	3835	1649	3767	1193	3449	3452	3136	2352	1755	4054	1271	1892	2126	1143	3326	1433	1691	5845	1060	2645	1511	1773	2435	1838	2860	2679	1821	876	2816	1282	4555	2245	2869
BTBD7	1625	528	1305	1435	948	304	1919	1571	293	557	2042	859	1304	3133	811	695	3407	409	2181	1057	390	2324	2008	930	1348	4152	2220	661	1767	956	472	1065	625	263	583	744	1434	1259	1848	1109	893	2241	1021	1333	609	872	1542	2472	1239
APBA3	881	345	384	284	241	98	764	558	58	550	249	401	625	672	366	246	346	480	324	443	1437	1049	1007	410	543	1243	488	421	606	327	1260	788	426	408	409	929	705	439	436	782	1028	601	442	187	639	516	319	535	614
MKS1	847	417	604	1145	359	103	817	625	345	655	487	857	994	1012	435	263	1041	895	671	487	414	1073	1550	768	581	1358	1229	445	649	965	522	1110	487	464	900	613	919	812	918	558	1430	1155	419	1032	1675	526	948	877	479
ABHD5	2225	342	532	524	619	138	1207	782	243	1346	337	491	1354	1915	347	361	971	302	1394	939	216	2815	1913	668	972	1028	2501	992	1220	1045	440	839	854	653	538	669	1215	669	1091	664	542	782	761	424	1688	800	494	1297	1111
ANOS1	842	227	95	160	135	32	192	275	2	159	290	22	100	1145	2	35	739	34	80	73	504	81	45	70	30	572	25	218	18	11	74	17	14	267	10	166	270	296	236	37	27	224	29	275	191	76	375	762	302
AKAP8L	1658	480	2080	1832	737	555	1434	648	199	1118	1849	697	2319	1624	739	644	1256	797	1230	707	1046	1845	2353	1171	831	3166	1285	1621	1372	808	853	1457	645	658	1664	1911	1623	797	989	1042	1443	3124	554	1744	5067	1130	1306	2829	1094
MBTD1	720	216	1100	856	371	111	1021	1083	149	430	574	495	1280	1952	345	268	1435	143	852	457	47	1885	2394	633	720	2269	1589	775	778	712	83	553	230	84	1097	210	695	656	730	368	1632	1733	407	972	2526	463	663	1376	592
UTP18	1685	378	615	1519	262	102	1610	906	216	810	537	447	1575	1595	535	330	2680	290	617	725	73	1852	3017	691	845	1845	1797	1006	765	855	213	975	468	533	1637	420	522	751	759	624	2243	1667	424	467	3006	658	695	2659	801
RNF216	3693	901	1159	1081	518	417	5395	1554	285	1596	2443	926	2383	2196	920	858	1719	585	1249	1648	1243	2316	4748	1134	1250	3780	1753	1058	920	1156	1164	2096	1022	450	849	1961	1619	1230	1366	1284	3284	2388	1170	778	2742	1249	2119	4396	2303
TTC19	2128	671	1620	842	790	218	1522	1850	388	1071	1268	977	3734	3465	922	637	1853	723	953	1551	671	4246	6207	1840	1743	4962	3853	1121	2017	1708	760	2526	668	1275	1703	1680	741	1453	1973	1453	2706	1300	1269	865	1465	1356	567	4369	1782
PTBP1	17051	6456	8521	12594	6310	2904	13620	10251	2128	12116	8017	7831	13572	15192	8515	5650	9814	6897	9956	11886	5376	22049	28979	8239	11807	21510	13719	5887	10318	10035	7050	12670	6328	8201	8227	10621	10293	9832	8620	10096	18451	14118	6855	7267	17890	9645	11906	16788	10353
DPF1	89	9	33	25	3	10	21	12	20	94	52	27	62	21	20	30	115	21	49	22	9	35	135	14	52	65	17	87	16	28	32	42	30	18	45	94	55	20	47	23	14	30	15	20	174	25	80	6	27
SYT7	86	164	336	460	12	135	239	1448	100	259	504	247	52	850	500	56	804	69	166	35	469	1348	1112	26	21	786	751	470	100	195	59	1465	182	614	145	385	584	1862	545	254	682	817	408	600	392	14	3683	565	1372
LARS2	1839	604	480	588	205	145	1718	828	313	784	495	508	1497	1212	709	408	1028	586	1026	1352	541	1600	3383	605	887	1163	1154	808	1140	772	1177	746	840	253	791	992	498	1060	990	987	684	900	643	715	2598	911	853	1168	1588
PIK3C2A	1773	527	1236	1609	869	96	2300	2303	361	1151	795	974	2384	4238	920	667	2607	275	2009	1606	147	3278	4323	1491	2362	5464	2504	1408	2237	1390	188	1226	1127	165	625	557	1432	1752	1976	1093	1200	2743	956	1955	4572	1007	607	3149	943
PLAUR	3186	1710	682	313	1061	218	4674	1461	216	937	577	2573	1265	2845	1103	553	840	928	398	2099	612	1073	1433	510	2800	1216	3747	559	1831	1788	2406	2769	1062	777	335	1735	247	2793	1234	941	299	5180	2424	392	496	558	355	1415	1682
ANLN	549	290	564	972	240	202	3181	581	308	1602	813	402	548	814	905	414	1836	141	550	829	44	1913	2848	178	667	3274	2627	905	888	779	149	751	295	118	995	323	795	540	378	394	1642	2881	209	970	3767	595	1070	4282	280
WIZ	4956	1372	4406	4708	1138	1033	2518	2386	271	1429	2783	1152	3245	3016	1202	1163	1733	1142	2741	2404	981	4274	7479	1766	3176	4816	2626	2412	2648	1418	1177	2024	1492	741	2651	1790	3313	2164	2691	2352	3617	4292	1383	2159	7425	1674	3065	5712	3170
RABGAP1	2068	805	2649	1111	1239	405	1949	2827	514	1405	3341	1578	3392	4013	1265	1082	3006	866	2124	1865	780	4059	4414	1667	1868	4751	3431	1428	2022	1629	948	2281	2047	373	1755	1722	1545	1936	2332	1843	2376	3869	1353	1504	2636	1607	3805	4315	1633
DCN	1254	290	1075	686	143	353	6795	987	590	1383	307	785	3839	2230	1220	4392	8157	2789	295	641	2428	1146	921	5441	742	26506	1689	4867	476	2539	3533	1211	3905	333	229	564	3479	4475	2594	1231	1806	5569	2844	1431	1102	1878	182	1246	6551
QPCTL	1942	355	1187	813	914	242	854	728	151	496	248	643	1541	1127	289	307	855	576	592	613	388	1551	1081	681	805	972	1258	1059	769	491	939	1448	464	3252	3098	891	974	612	689	830	617	2181	662	1178	1160	1656	693	520	551
PPP5C	4222	1204	2065	2108	532	374	2539	2117	622	2549	1795	1440	1997	2034	1812	849	2495	1683	1483	1785	1664	2849	4395	1334	1408	4524	2405	2129	1694	1456	2792	2037	1434	350	3372	2883	1253	1777	1515	1777	3239	5715	1375	1912	3991	1911	3832	2859	1495
CEP68	1165	329	1296	523	257	269	856	979	135	397	651	445	1380	1415	294	466	1849	454	1329	664	440	2093	3238	851	1009	1558	1128	1250	1282	498	300	724	656	580	996	325	417	810	1378	692	570	953	504	534	1679	426	894	1386	1736
MAP4K3	1126	252	1794	558	510	189	1819	1698	183	432	878	518	1609	2417	386	368	1588	237	1132	754	88	1520	3582	1461	1104	4021	1772	1067	953	690	128	509	413	86	431	364	657	1023	826	542	1188	2409	459	2304	3284	594	1165	2373	888
ZBTB32	11	7	1	4	4	0	27	6	4	27	10	20	37	10	3	16	6	4	3	19	10	25	12	2	12	24	5	11	7	12	56	9	2	14	8	2	81	11	6	8	3	44	6	2	17	44	4	10	8
TYROBP	887	825	499	328	115	49	443	562	139	961	486	1265	2042	793	487	741	818	1294	242	1683	1282	782	354	939	479	2060	163	1052	124	1226	1968	2697	793	2838	413	595	746	803	837	906	120	3010	978	244	581	2604	389	2092	876
TMEM159	657	296	870	462	466	23	942	391	253	697	21	578	269	1318	555	253	575	419	783	1277	296	1635	1498	337	1090	762	1533	643	652	924	442	944	517	463	137	1072	189	666	1238	601	695	1330	974	333	1110	598	507	1692	890
GABRA3	1	2	10	56	3	46	8	573	0	128	179	0	4	42	0	3	0	7	2	3	31	0	24	1	0	8	8	25	1	2	27	0	1	5	140	1	201	62	1	2	0	10	1	4	75	2	18	0	1
BRCA1	659	298	306	204	247	37	1321	279	137	738	224	226	550	649	426	219	393	100	301	604	49	955	2238	142	593	712	1038	466	820	361	190	632	117	129	129	384	548	345	335	271	1336	607	162	350	1637	552	429	3101	237
ERCC1	2235	780	2240	1688	975	336	1937	1512	597	897	909	1636	1719	2401	1170	669	1783	1650	1714	968	1334	4317	3153	1019	1305	2413	2005	1813	1176	1998	1115	3150	1366	1485	1745	1339	1422	1445	1954	1569	2027	3532	1322	1465	2524	1195	2639	1209	1980
CD22	37	54	543	367	14	56	131	61	29	12	661	260	44	72	12	64	20	158	9	18	32	50	8	6	12	242	5	36	5	91	372	39	29	28	30	8	642	59	29	17	364	253	130	562	21	97	304	138	34
SEMA3B	867	1746	900	1429	292	459	4995	898	83	1890	975	986	299	1366	955	508	557	1259	162	422	1143	340	629	277	707	761	959	491	911	684	3060	620	1112	2397	3209	3550	1214	1201	136	818	315	1044	885	1127	1834	513	2743	1166	595
MBTPS2	174	218	348	505	161	74	1179	599	95	206	694	175	608	1022	295	179	821	93	438	464	112	1057	1344	334	375	1391	901	488	540	270	129	290	365	291	559	199	289	541	556	314	1060	730	306	550	718	291	428	2178	509
PRICKLE3	687	237	289	370	123	126	875	318	120	341	733	239	360	397	511	190	407	270	429	577	416	516	696	234	414	533	403	535	421	300	426	417	248	339	415	853	246	326	460	471	733	317	294	271	795	334	676	871	388
LTF	57427	45	1725	41	29	13	6478	96	771	26	11	17251	84	102365	206	1265	668	8627	69632	28532	13039	233	15262	1220	3373	106	18	51815	126	35913	65	333256	87353	27075	61	18	54	3633	160	6274	15	1222	196772	310	214	60	327	102	74714
EXTL3	10670	3399	806	561	2008	953	2899	4085	425	2158	731	2045	3017	3802	1085	1432	1684	1513	3283	1334	2205	2255	9445	3339	1717	5414	3331	2595	2856	2029	2031	2934	2037	3475	1200	2418	2621	4556	2370	2152	2724	2388	1972	1212	2228	1099	2678	3868	3877
NR1H4	0	0	1	72	0	0	857	0	0	0	0	1	0	0	0	1	0	0	3	0	0	0	0	0	0	2	0	0	0	0	0	0	0	0	0	0	4	1	2	0	0	0	1	2	0	1	5	0	0
ELOVL5	2706	935	2171	1049	796	189	2808	2523	991	2192	463	2735	4326	5228	1866	1649	2982	1209	2421	7056	705	5314	7967	3986	2959	4884	3159	4869	3617	4240	932	2085	1135	816	2496	4903	971	4276	3073	2610	4138	2945	4025	1515	3751	2235	601	9596	1561
ALOX5	3238	118	233	102	7	99	971	262	41	410	711	574	588	517	352	204	292	442	125	272	283	227	314	221	180	555	75	217	28	277	336	737	207	79	40	87	134	260	536	175	45	1301	221	131	81	314	240	342	380
KDM5D	1	0	0	0	0	1	0	0	0	0	0	0	0	0	0	0	1	0	0	1	0	0	0	0	0	2	0	1	0	0	0	0	0	0	0	0	0	0	0	0	0	0	0	1	2	2	0	0	0
CALCOCO1	2936	651	2336	732	299	279	2247	1914	407	908	2740	918	2144	2928	841	837	1980	1081	2002	664	1322	3456	2359	1202	1435	4663	1394	1090	1375	1271	1271	1143	1151	329	1480	1097	857	1625	2175	1158	1897	2586	1204	1439	1864	1053	1217	1758	1980
UBR7	1559	386	1004	895	569	156	1168	911	249	1417	1984	610	1233	1602	688	558	2731	390	1222	1260	228	2087	2553	840	1230	2722	1913	908	1034	1085	458	1334	1019	616	730	932	900	791	1169	737	924	2065	826	865	580	987	939	3626	850
MAP4K5	1199	301	1134	792	616	162	1860	832	184	965	1014	578	1497	2450	585	639	3296	246	1095	914	138	2336	5943	1197	1309	4059	3743	1418	879	921	205	1038	480	229	518	236	944	1023	1043	693	804	1882	582	1146	1831	1108	723	2856	1029
EHD3	255	393	629	762	124	99	798	319	86	187	1287	263	511	705	270	281	374	167	391	105	929	248	582	196	520	1074	345	570	272	223	300	461	364	65	390	261	299	495	278	390	554	1315	345	484	1498	220	509	1569	904
PSMC4	6868	1918	4104	4768	1675	704	7825	2759	1210	2913	2466	3810	4929	4561	2057	2220	4085	3007	2461	3262	3172	7946	7503	3085	3089	9650	6823	3802	3196	4408	2954	6235	5032	4576	4428	4101	2460	3151	2644	3268	5878	9389	3749	3642	8870	4224	4317	5177	2620
MAN2B2	3617	1180	2213	1019	1017	661	3068	2117	438	1167	7051	1431	3361	2655	938	1098	1409	1321	1438	5108	3465	2967	5707	1667	3903	4534	2425	2573	3406	1346	3306	1666	5424	1624	1059	5444	1692	2374	2407	4744	1726	1423	2563	1708	1112	2021	1492	5600	1998
SLC7A14	1	0	0	7	8	0	0	0	0	0	1	0	1	1	0	3	1	0	1	1	0	0	0	0	1	2	0	8	0	1	0	0	0	0	2	0	7	0	1	0	1	0	3	1	3	0	44	0	3
CLDN11	6	15	48	110	12	2	38	118	4	9	34	37	20	1245	7	1	283	4	16	8	25	17	11	84	14	182	39	128	19	13	2	18	8	25	88	15	45	18	34	4	47	87	9	123	681	42	248	1592	88
SLC25A39	14714	3197	5650	3752	4092	2558	7865	5468	1472	5769	3315	7303	9692	7580	5680	3631	8394	4532	4945	7182	5794	9841	10561	5824	5127	8368	14216	9874	6081	5807	9678	13682	5185	13517	6474	8979	7187	6163	5064	7150	11148	9508	6285	7718	25670	8898	8803	13597	7206
MVP	12940	3191	3082	3644	348	1194	10761	4062	1711	3578	5567	5729	6440	8832	5648	4518	5011	4974	2561	3103	5573	1915	4470	3593	3135	7057	8348	3529	4111	4470	4603	12716	7143	4801	1410	3236	1855	4896	3572	6030	4477	12628	9526	2525	5564	4469	2649	7437	4793
NUB1	3584	556	1167	1252	955	305	2710	1142	495	1069	3256	1078	3732	2752	832	1200	1876	992	1194	1742	844	2703	3350	1408	1855	4900	1730	1640	1471	1974	1000	2224	1491	2414	402	1498	1150	1414	1654	1142	2270	3164	1204	697	2753	1298	1380	5324	2124
PGM3	2704	344	1108	696	648	144	2349	765	366	760	718	880	1960	2271	629	424	980	546	1312	2368	357	3891	1972	1126	1353	2595	1920	1380	1308	1305	434	2017	662	915	923	1028	457	1025	1311	1203	1726	1931	895	814	2142	1285	584	2762	571
RWDD2A	769	69	505	167	88	40	485	224	84	202	291	314	486	482	151	143	347	148	287	366	120	624	628	401	257	622	726	387	212	344	119	576	167	212	190	239	151	305	296	201	318	374	202	297	580	252	211	511	202
CLK1	1812	328	1794	955	2167	272	3581	1280	432	1499	3401	2723	2272	3627	678	871	2689	1000	817	1174	403	3649	2852	2012	1436	5222	3041	1223	2160	1677	529	2232	663	266	1122	688	2575	1505	1197	579	1758	4138	518	3438	3333	2045	1404	4373	709
POLR3B	567	151	437	296	99	90	403	380	80	255	664	222	342	614	340	146	727	126	448	378	200	563	856	288	264	856	503	493	286	202	253	293	238	298	433	249	194	312	318	274	535	651	228	326	913	207	311	1112	357
ANGEL1	955	595	968	445	282	198	1563	925	104	350	713	604	598	1606	408	289	2474	288	1045	533	346	627	2508	566	741	1582	699	412	953	318	456	627	439	340	603	395	469	826	964	611	969	886	417	730	853	573	1211	1386	897
RNF14	2671	453	1092	763	775	155	2101	986	395	991	2232	832	1564	2571	556	542	2334	459	924	1204	307	2220	2697	976	984	4006	2834	1132	1082	1197	373	1436	1014	453	680	468	940	1124	1256	791	1440	1868	1031	857	1863	910	755	1731	886
DNASE1L1	284	248	170	354	109	111	424	309	79	328	523	193	416	321	153	174	221	253	316	393	452	300	516	282	406	360	395	360	583	160	386	136	266	25	155	384	133	320	405	407	293	448	376	295	249	304	220	365	305
DDX11	1543	424	728	333	636	397	1499	411	66	1450	390	554	541	1550	1105	314	1115	203	574	447	432	1136	2639	581	794	2253	1450	298	1121	271	738	1560	194	1189	1540	1264	1887	616	350	576	2248	1449	150	325	1740	820	589	5737	991
HEBP1	1285	194	1248	721	218	119	1091	491	80	424	571	292	369	849	537	296	2131	206	581	406	477	1524	1254	232	431	1664	1941	673	348	466	618	711	416	502	1492	716	510	572	318	300	764	1906	586	355	1700	587	679	3695	1059
GPRC5A	3892	1614	1946	1597	914	1271	12919	1981	870	861	7421	2663	446	8957	5823	651	1654	363	1291	2167	390	2492	5056	117	1821	5264	12179	2032	2715	3356	1042	1725	2281	161	194	8986	566	4579	1487	1480	49244	8728	5496	593	2173	636	864	6604	6341
MAMLD1	118	10	563	61	15	467	115	316	33	185	229	89	107	61	75	133	960	45	590	116	85	1088	801	105	164	595	131	193	27	63	103	169	84	12	202	405	189	70	193	239	741	56	93	536	123	203	274	538	604
CD6	123	37	177	52	59	10	290	31	28	566	106	190	597	135	64	365	118	104	41	348	183	643	55	68	127	237	36	229	30	119	707	166	46	300	554	45	800	155	125	133	69	495	124	91	137	934	57	354	88
TACC3	4344	549	2153	3690	1216	2581	4749	1665	403	4740	5244	1579	2539	1605	2394	1516	3805	953	1248	2645	433	4286	6987	1140	1992	11667	5521	1881	2347	2007	1735	5711	831	4926	4470	2703	3094	1727	1069	1460	4206	3318	617	2119	9033	3502	4084	9841	890
UFL1	1518	300	1104	839	613	120	1803	1122	271	505	1389	697	2473	3206	384	372	1397	152	1025	851	139	2816	1176	987	967	3368	3550	899	994	1160	124	634	690	285	606	336	954	874	912	611	1261	1399	631	743	1201	642	528	1880	542
POLA2	324	142	182	187	140	158	155	150	74	531	187	245	339	294	203	228	457	165	140	212	199	298	442	161	275	431	714	270	256	363	470	846	114	1654	388	520	428	189	169	217	409	316	170	370	957	591	232	2477	144
ZC3H3	1796	524	1292	2158	1897	2039	1977	1177	151	2204	3601	1182	1419	1276	685	846	595	1120	1731	1354	1407	1783	3304	940	1797	1472	1127	1616	1078	1009	1953	1041	1001	596	2826	1770	2038	1118	1062	1551	1862	1834	929	1640	1663	1226	2875	1339	1731
CAPN1	24705	4774	9540	5848	1304	5149	9990	8178	2457	8991	9249	7603	8190	10871	6846	4907	12872	6388	10342	10057	9807	13610	24582	4371	8095	16717	13915	6477	9608	7603	12022	14984	7770	1652	4883	13896	4980	7926	11201	12558	8472	15098	13575	9245	12092	6435	8856	30906	9268
ACPP	59	130	23	20	6	38	502	556	41	93	31	129	51	261	84	49	179	70	71	70	86	168	132	78	104	374	71	79	178	113	95	54	80	17	19	121	39	265	101	94	1721	196	161	223	70	121	225	1370	151
MDH1	6858	1310	4366	4842	643	1030	5848	3281	1064	4087	3161	2331	6228	7877	2037	1691	8498	1969	2024	2621	862	6515	7525	3034	3176	8456	11550	5004	2517	3602	1733	5426	2859	2296	4406	1928	2578	3045	3106	2479	5717	7589	2777	2832	9069	2645	3815	7900	3683
SLC30A9	2516	771	2710	763	532	272	1966	2016	482	1669	2630	1119	3368	4231	1341	688	1979	621	2065	1752	258	4007	7782	2078	2006	3870	4913	2398	2900	2025	535	2318	1417	1347	1995	1117	952	2165	2273	1100	2397	4353	1338	2003	3885	1129	1412	2481	1583
MTMR11	268	115	216	264	142	66	1145	387	71	377	496	158	281	1018	326	177	193	136	598	181	110	251	281	204	307	598	644	389	193	149	104	206	316	11	112	401	236	258	409	175	872	679	153	270	481	172	317	914	691
COX15	1298	426	756	637	470	233	1502	1193	279	846	1238	885	1950	2918	1150	601	940	709	1037	933	282	2454	2673	1323	1120	1421	2604	614	1375	1130	522	1452	1068	1365	334	553	808	871	960	653	1241	1059	861	807	2155	910	752	2028	916
CCDC88C	4292	992	1917	853	1525	1039	1598	2971	536	1203	1160	1521	2343	3313	1480	923	3099	1534	5060	2110	1112	7059	8309	2262	1924	5714	2701	763	2049	2264	1323	2382	1035	886	809	1671	1466	1397	3793	3044	1280	3093	1374	994	813	1759	4504	7055	1858
YAF2	810	94	296	319	231	64	432	339	99	310	309	281	635	884	264	222	676	114	420	293	67	710	813	363	336	1205	932	330	373	514	70	398	165	111	270	136	281	349	273	118	559	941	219	307	934	239	212	1440	246
ZMYND11	2458	976	3324	1767	650	322	2957	3408	512	1746	3691	1235	3773	6741	1716	940	5698	1089	2147	1695	809	6979	5975	2830	2334	5514	3788	2595	2152	1781	772	2099	1219	509	1923	1665	1377	2273	1970	1671	2747	3591	1517	2060	4486	1560	1633	3836	2007
WAS	238	151	192	164	123	30	202	91	51	216	114	418	592	283	140	333	201	313	77	374	337	451	540	251	229	423	90	182	67	329	872	835	208	307	57	117	621	236	281	254	91	597	258	61	152	753	59	393	240
DPEP1	16	493	102	41	11	265	58	602	45	10	72	230	9	4434	10	9	6	264	66	8	4676	15	18	179	58	92	1	543	2	98	154	23	16	39	44	7	21	2786	40	27	76	13	347	30	7	35	6	30	64
BID	2465	602	760	455	399	407	1388	1087	306	1106	1093	1067	1366	1731	828	460	2325	924	660	822	727	1101	2475	797	698	1881	2311	818	756	1358	963	2181	880	505	862	1105	502	1082	679	461	2292	4231	912	648	714	917	1489	5590	1106
MATR3	45	31	88	97	46	30	141	67	17	128	252	94	46	161	71	44	40	20	183	88	12	193	97	119	145	223	36	50	195	52	16	20	42	12	66	41	126	76	184	95	18	53	52	192	162	71	148	125	43
NPC1L1	10	4	8	304	13	8	85	2	63	2	10	49	6	9	354	10	25	16	42	3	12	10	5	7	1	6	19	19	2	33	90	18	4	3	14	4	3	196	3	4	80	14	43	26	23	23	64	4	11
XYLT2	3292	703	1473	1507	846	194	2164	2276	210	1027	855	732	2581	2009	1015	659	2717	1046	1224	947	1606	2287	3100	1391	1614	2362	1765	1546	910	1255	1796	2543	1355	1980	1642	2386	1194	1388	1195	2317	1292	2675	1412	1318	3146	1189	2163	3923	1632
RGPD5	2	0	0	0	0	0	3	0	0	0	0	0	1	0	0	0	2	0	0	0	0	5	4	0	0	4	2	0	0	0	0	1	0	0	0	0	0	0	0	0	1	1	0	0	4	0	0	0	0
STMN4	2	0	0	0	0	7	0	0	0	11	1	0	8	2	1	0	16	1	0	1	13	0	1	1	0	1	0	1	2	1	1	0	0	4	2	1	1	2	0	0	0	0	0	0	0	0	289	7	6
NUDCD3	4578	1460	1526	966	1885	582	4044	1842	538	1652	2857	2094	2924	4048	1864	1472	3312	1399	2547	2158	2380	4992	6390	1832	1897	5880	2875	1487	2793	2016	2422	3344	2096	2268	2340	2588	2057	2327	3213	2792	5788	4336	2272	1880	3465	1865	2861	6592	4543
ISL1	0	0	10	3	8	1	3	0	0	1	1	0	37	17	0	5	0	1	2	1	2	7	2	0	16	1	1	3	0	0	0	0	6	7	0	9	10	1	4	0	3	4	2	8	3	3	123	1	1
CHDH	174	370	211	192	1298	62	1142	444	102	586	36	442	976	2225	514	298	164	391	1304	1405	466	1093	2461	441	827	479	442	848	298	354	1397	654	410	501	404	1563	226	320	1165	1147	836	549	569	141	946	962	128	704	670
IL20RA	153	942	147	82	482	15	46	1787	354	101	63	853	596	1156	196	189	40	561	824	491	514	4302	843	1049	475	153	1668	271	845	1192	1201	592	1511	242	529	169	121	1158	1202	1016	111	74	2228	49	129	1245	75	612	171
CLCA1	0	0	0	0	0	0	1	0	0	0	0	0	0	1	0	0	0	0	0	0	0	0	0	2	0	0	0	2	0	0	2	0	0	0	0	2	1	1	0	0	2	0	0	0	1	1	1	1	1
CLCA4	31	162	2	0	1	0	7	3	20	144	8	38	1	39	19	82	59	47	6	8	4	5	14	9	6	16	301	50	21	132	1	8	303	15	0	6	3	190	7	55	0	4	430	4	0	3	3	2	25
GLT8D1	2407	664	1175	1406	640	306	3083	2046	564	2040	989	1322	2801	2767	705	763	1656	1627	2341	1232	811	3581	3448	2290	1648	2596	3113	1760	1674	2090	1251	2517	1235	1000	1372	1391	1020	1590	1972	1613	1585	2118	1350	837	3916	1555	1583	2366	1663
ATP2C1	7470	1220	3106	2554	3196	519	7593	3779	1140	1621	4812	2538	5593	7632	2358	1931	7542	1063	4885	7086	878	13871	9410	3420	5417	9069	28345	5937	4997	4149	1017	4908	2281	419	2520	3095	2634	3608	4414	3582	6124	11068	2607	4424	6127	3575	4164	14716	5266
IGF1	23	17	35	18	2	20	44	50	23	297	19	35	3450	249	4	203	1771	207	28	53	980	101	13	1289	60	332	44	1180	41	98	127	76	95	570	1327	2298	573	212	54	859	45	60	29	36	2	103	34	69	202
SLC38A5	55	14	145	148	24	37	107	638	15	43	15	56	68	40	1149	70	158	55	46	5316	91	111	40	59	23	280	3436	331	19	51	610	50	581	102	126	13	105	99	2920	34	35	3039	54	90	83	150	20	2713	49
RALBP1	5345	1341	3793	2908	404	375	4131	3198	473	1889	1770	1088	2757	4153	1604	811	3677	1259	1911	2321	811	4786	6355	1997	1685	5788	2716	2706	1806	1714	1386	2050	2200	376	2937	1634	912	3004	2307	2171	2235	5732	1959	5217	9791	1841	2737	4731	4493
RUFY3	1000	148	780	1766	629	134	1414	1174	128	547	1537	977	950	2593	466	514	690	348	721	96	298	337	2361	817	879	2996	1181	539	560	667	167	1294	497	179	465	378	1096	588	656	539	3179	2914	489	753	1120	314	472	2666	465
CNTN1	131	69	757	80	17	13	1061	537	14	36	102	56	176	2805	96	381	1218	103	220	1142	749	4707	136	77	220	3598	32443	972	140	138	146	465	124	15	8	60	737	2169	344	78	165	557	194	68	22	501	178	111	131
SLC11A1	334	208	82	116	40	58	139	305	34	393	253	432	269	721	104	113	293	120	122	287	231	124	118	154	137	306	154	160	59	91	39	739	305	521	107	179	95	283	142	144	77	796	247	98	304	313	312	862	148
WWTR1	2852	505	3148	1085	315	163	15100	1596	611	674	1249	1104	1838	3898	1230	1453	3123	721	2482	1953	602	2102	4949	1914	1145	5825	7982	2916	1113	2424	536	2138	1532	670	3294	1936	1554	1659	1126	897	3186	6642	1587	2733	3634	1154	1716	3642	3421
AGPS	1869	639	1583	772	1205	191	2121	1133	410	900	776	1103	1868	1665	762	896	2001	624	1520	3063	242	2396	3115	1277	1361	2350	3006	2889	2184	1613	382	1246	689	511	918	1021	572	1433	2589	972	1815	1908	1905	637	2954	965	816	3113	1174
CXorf56	1119	273	1212	548	201	187	1000	433	183	569	1087	333	953	990	435	253	1557	400	630	509	159	936	1358	528	581	1577	1047	903	490	631	283	773	197	382	678	449	1008	547	708	365	1079	1593	509	457	1081	488	756	1729	672
ATP1A2	776	45	316	4	50	13	17	44	15	22	12	9	11042	319	4	41	13	13	120	6	197	25	11	1048	10	304	5	87	264	24	17	8	19	23	18	95	1018	48	55	577	3	24	30	158	24	24	156	0	229
TTC27	928	207	590	269	199	95	1063	394	117	386	561	306	801	1048	281	201	572	233	290	698	127	1178	1496	544	535	1145	1018	825	493	548	184	657	342	586	483	260	295	502	472	315	1035	1152	400	398	1582	358	476	1491	758
ZNF582	102	8	24	18	18	5	65	32	15	20	14	42	80	54	21	31	18	37	69	72	40	31	118	42	20	97	4	52	14	8	10	75	46	10	24	81	61	47	54	6	75	65	52	40	89	15	34	83	11
VSIG2	4	127	288	23	315	4	115	127	27	15	3	12	8	548	25	10	7	9	3	25	41	9	6	7	11	190	97	8	4	49	10	3	9	92	4	9	13	49	7	9	34	10	727	74	591	758	1	1202	1
PHLDB1	3581	822	1229	4036	237	535	4298	1263	309	1795	4578	419	1333	2207	1237	1061	1839	855	1413	1149	1399	2833	4360	1009	1308	5777	1004	1469	1752	655	1635	898	1491	204	919	1540	867	1394	2353	1354	1315	1665	733	1496	3093	1454	1020	2266	3409
MARCO	202	65	26	14	2	2	57	455	0	38	287	33	400	149	34	33	133	48	23	66	59	45	24	203	23	42	0	33	4	5	15	73	17	303	9	46	4	173	30	22	13	1867	23	9	25	110	34	422	54
CYP24A1	141	1110	22	18	3	10	129	111	4	21	18	252	9	208	17	35	1	102	46	3	68	14	2085	162	55	167	74	31	3410	44	9	37	91	0	15	41	15	621	47	29	13	61	1043	18	20	6	8	13	4
PRDM11	923	244	546	901	130	191	744	571	66	519	436	303	472	603	216	174	767	140	268	203	253	465	772	169	194	1890	641	264	214	161	462	417	232	198	248	317	662	218	203	270	508	541	213	711	919	425	2591	1742	365
SYT13	904	18	1160	1245	5	110	910	94	8	766	123	5	189	9	76	15	224	5	35	4	31	3	519	16	0	771	468	471	29	6	6	72	7	46	365	582	105	11	3	0	354	1106	12	725	1926	2	678	23	2
SNAI2	153	142	280	100	32	18	280	85	22	93	25	50	96	353	32	159	336	72	248	158	116	1371	157	215	132	1026	147	261	77	120	146	44	164	10	38	80	186	340	174	95	116	238	213	93	214	173	365	122	213
CD74	67066	73123	27122	12380	15340	7953	20918	21568	27513	35770	95229	109584	196592	97526	76666	68836	27592	165983	11633	235330	94215	37468	21801	88288	138099	67500	12670	36076	103473	147783	79804	181210	60606	64370	14032	75157	33726	68550	113362	110770	19303	137678	194106	23615	12565	76463	8613	69251	58512
HGF	15	8	148	15	9	4	187	18	11	17	6	17	55	45	6	43	118	3	18	21	19	32	29	23	58	295	17	85	16	58	13	14	30	427	7	3	40	32	84	9	32	169	40	46	18	33	19	30	82
ZRANB1	416	173	454	225	66	37	699	665	70	230	498	112	324	712	407	141	418	147	483	322	202	935	1108	318	269	857	203	246	404	156	181	124	158	13	231	351	171	360	384	286	459	1142	218	328	936	180	492	311	361
NCDN	3688	812	1122	938	1086	541	1412	1039	219	4021	1794	686	2036	1697	488	581	2044	1024	1536	1313	1829	2327	2539	964	1252	3121	1323	1811	1096	739	1569	1284	2260	1347	1559	3532	1076	1095	1350	2150	978	2583	1117	769	1547	900	1889	1640	2442
ADGRA2	261	345	852	269	40	58	1400	374	73	318	60	196	622	597	108	979	512	566	280	208	2234	322	380	532	252	3504	149	1108	591	208	1999	48	885	2	79	736	391	694	917	401	195	354	499	644	449	713	1631	343	1641
ZFP64	857	422	694	460	214	153	1110	684	145	597	1004	259	429	832	401	213	1032	295	1150	682	536	1246	1752	438	619	1179	640	910	463	341	622	593	485	382	743	483	307	638	811	638	974	1564	443	697	2127	300	1609	1244	691
MNAT1	1105	152	349	437	231	113	560	402	150	636	564	347	736	862	275	259	2256	267	592	275	56	692	705	547	481	1467	1298	618	349	804	89	611	295	374	267	230	561	502	454	324	461	1186	295	691	727	325	329	1392	557
SAMD4A	204	33	273	503	33	56	936	95	34	99	106	198	252	468	564	309	769	66	143	261	181	117	1161	166	117	1708	83	500	56	135	115	357	314	180	809	318	295	325	242	72	323	692	142	215	462	156	100	333	394
RUNX3	556	412	1944	555	16	35	426	143	161	499	322	379	475	1697	315	308	82	479	394	458	559	425	430	272	161	5385	49	264	46	394	781	1231	373	110	539	2584	498	1526	266	664	35	634	3860	1028	1120	497	1228	1293	190
MRE11A	1044	180	932	582	270	162	916	677	217	681	1193	514	951	2093	448	270	806	275	483	219	104	1297	1655	555	685	2364	1578	1137	625	755	167	807	335	225	1102	207	638	782	754	387	699	1190	405	831	2452	652	905	2591	531
PLEKHB1	7620	746	2193	1605	958	821	311	1762	479	5020	5940	196	3996	4550	1542	566	6502	3332	4632	1389	1318	2943	590	3955	403	2361	2529	1927	1462	1858	2042	1905	1322	2018	1756	1235	379	41	4431	2587	3919	1278	1020	2352	4676	536	1255	9629	2477
SERPINB1	3352	1617	1270	906	802	430	5894	2522	2118	1191	5510	5916	2058	8323	4802	2499	1261	3007	1863	2613	583	1943	3084	1682	2937	5160	15799	1499	1496	7576	783	5239	3352	690	526	1298	669	4467	2470	2642	3461	4797	8954	603	1130	1665	276	4704	1862
CYP3A43	2	0	1	1	4	3	1	0	0	1	3	0	0	4	0	1	0	0	0	1	0	8	1	0	0	1	0	2	2	0	0	0	0	1	1	0	1	1	0	0	0	2	0	1	0	3	9	0	0
SLC7A9	16	4	24	315	10	2	42	9	39	15	255	22	18	11	23	13	20	7	7	27	9	18	13	12	2	81	7	10	5	23	2	32	10	1	49	1	95	8	6	21	2	43	11	22	73	8	25	81	4
SPAST	987	124	1384	707	523	165	1468	1022	173	464	833	352	1248	2063	279	413	1695	140	740	645	52	2082	2523	664	780	2346	1718	1007	755	807	115	880	323	320	573	192	792	783	783	385	1663	1736	391	626	2823	457	1254	1816	835
NRXN3	158	28	646	44	14	20	380	93	21	670	47	38	145	815	186	23	304	10	58	10	161	33	45	994	129	1331	12	132	18	56	7	72	188	313	98	137	103	643	34	67	20	169	52	108	99	17	247	17	137
OSBPL5	1152	478	542	221	526	120	1213	1151	99	469	1107	341	1259	796	612	628	996	484	712	564	1391	1530	1262	642	408	2207	927	906	295	372	950	571	1198	196	206	963	799	896	500	1000	546	749	788	885	766	552	1454	2619	910
AQR	2284	692	1078	1195	687	467	1593	1458	448	1167	1567	1088	2087	2904	980	756	1370	679	1503	966	381	3468	4007	1182	1772	2291	3023	1210	2082	1343	583	1714	1384	533	875	942	1244	1790	1859	1050	1337	1875	1231	1924	3818	1363	1519	3982	1188
CPS1	56	200	61	139	8	17	206	5	4	478	7	13	18	15	11	16	14	6	19	21	5	13	29	2	13	93	28	15	45	7	275	16	22	1	39	5	24	16	32	5	12	122	10	64	21	49	25	26	55
C8B	1	10	0	1	2	1	96	1	1	0	0	64	2	69	2	2	1	124	46	1	45	0	0	15	2	6	0	63	3	97	0	3	2	10	0	0	9	3	35	8	0	0	57	3	0	0	1	6	0
FHL1	131	44	342	286	53	76	656	150	223	96	254	106	810	330	51	1625	803	302	128	73	671	4631	89	315	114	1398	324	1336	104	270	628	60	1560	76	1364	83	713	246	1238	209	226	440	415	406	226	294	659	453	1002
RTFDC1	2809	859	2963	1935	663	662	2948	1660	564	1432	3120	1513	2735	2637	1205	974	3906	1183	1789	1262	914	2650	3190	1663	1552	4030	3014	3724	1477	1902	1159	2508	1580	2869	3349	1364	1263	1758	1374	1302	2779	4528	1620	1552	4311	1365	3825	2427	1873
GABRA1	0	0	0	2	1	2	0	0	0	0	1	0	1	1	0	2	2	0	1	0	0	0	0	0	0	2	0	4	0	0	0	0	1	0	0	0	0	0	0	0	0	0	2	7	0	1	21	0	0
NLRP2	40	776	1881	1391	993	1	7187	1375	8	1848	1417	934	32	4	5	612	1271	5	398	1500	466	1379	4	17	16	6	2793	3176	1721	1312	696	2557	1927	4712	3925	1437	1716	15	5	24	880	433	6	6630	1822	1235	864	4302	1782
SLC45A4	2291	470	1692	1206	525	426	4278	905	260	1134	1876	1029	1070	1372	654	603	707	747	1104	477	1012	932	2419	649	732	1150	821	1136	519	1196	641	1533	1093	515	1098	891	564	703	840	1625	2092	2427	1236	1502	1059	529	2581	1639	1122
RNF10	13660	2393	4941	5603	2902	1975	7427	4578	1833	3833	6338	4778	9079	9243	4533	3160	8590	3321	6247	5983	3703	8190	12148	5730	5121	15022	9495	11122	5593	5993	4261	7264	3966	3896	4674	6068	4922	5664	5007	4499	8066	6660	5282	5141	12321	5161	3072	10788	5127
ZNF839	443	95	139	143	91	25	440	214	47	166	222	177	296	454	123	104	273	98	404	292	85	596	683	169	298	477	317	47	234	119	105	193	142	36	90	143	237	186	293	239	171	287	123	123	401	303	118	569	137
ZDHHC6	1441	666	1419	892	860	196	2365	1642	256	1607	1074	1042	1870	4446	1050	535	1130	847	1023	1064	478	2934	2391	1920	1576	2658	3483	1183	2067	1271	520	1854	1083	630	1066	1306	1023	960	957	1020	1571	2431	875	1053	2481	1621	773	2398	714
GRAMD1B	179	34	103	577	12	44	233	41	35	91	568	67	155	226	223	89	270	44	78	120	69	63	214	34	54	419	171	149	86	17	79	74	78	43	162	92	66	66	198	30	224	167	27	161	376	133	320	178	122
RNH1	9583	3512	2690	3536	1092	632	5169	5588	619	4971	8807	3505	5026	5783	3586	2479	7275	3947	3703	4258	6377	7396	8705	3749	4195	9141	6162	5372	4440	3736	7145	7334	6142	4243	3955	5541	2329	4796	4595	6036	3160	7714	5510	4472	5996	3956	5231	10298	5277
NDUFS1	3260	912	2155	2055	1148	335	4186	1953	512	1338	2658	1181	2261	4229	1493	976	3881	1015	2353	2996	787	4692	5665	1582	2059	4258	3634	2595	2809	1784	1433	2440	1720	925	1575	1376	1164	2318	3006	1678	3428	3951	1912	1929	3772	1945	2706	4563	3256
RB1CC1	1753	400	1401	1391	961	363	2816	1561	330	1190	3256	879	2050	2950	482	651	5660	321	1494	1054	149	3027	5929	1249	985	13977	2366	2148	1222	1543	147	1224	905	371	1595	393	1475	1442	1239	536	1580	3158	858	1928	3093	768	1218	2927	1205
ERP44	7404	1002	2498	1809	733	644	3254	2878	714	1606	3579	2578	4289	5150	1644	1259	5592	1415	1839	3231	488	4233	4005	3708	3197	4407	5764	2874	2422	3875	554	4928	2066	2565	2247	1906	1847	3075	2012	1940	3226	4956	2525	1390	2911	2057	1527	5986	1878
ALAS1	3731	914	877	1728	216	463	3694	1371	479	2083	1439	1164	1779	2083	1146	841	3995	1399	2424	2091	1149	3300	9217	1355	1447	3130	3662	3228	3279	1407	1748	3156	2853	1413	1908	1851	699	1796	2285	1833	1337	1893	1874	1078	4184	1383	3720	2885	2174
BIRC3	1396	98	444	726	109	16	2095	154	734	75	256	1731	441	2781	1582	467	92	347	63	665	34	739	1396	122	1742	1686	1578	338	685	2167	114	2259	2048	151	70	277	518	371	344	369	184	5354	939	128	272	565	34	2142	367
AKAP11	1565	266	1299	976	397	139	2173	1245	281	743	1519	769	1841	3025	675	540	2122	149	1124	1062	193	2555	2014	837	1133	3357	1856	1035	1404	925	188	1014	879	222	448	387	967	1094	1295	737	1466	1199	761	855	1391	814	764	1863	820
GLRX2	650	80	522	480	909	89	500	321	90	382	407	291	892	1553	163	237	515	100	751	815	37	1368	728	460	820	695	909	790	347	456	75	566	608	323	431	177	682	373	694	408	1139	642	279	317	817	520	499	850	705
SNAPC1	553	113	317	196	150	41	529	131	194	142	312	478	365	602	214	81	850	212	381	158	51	622	343	199	280	1011	454	279	142	551	56	637	278	339	196	98	292	222	235	109	255	504	228	190	371	196	215	657	160
DERA	949	329	1107	774	275	102	1103	895	310	556	891	522	966	1798	915	417	1232	295	607	645	120	991	1931	571	753	1767	2490	383	994	919	136	1089	484	392	713	349	337	821	630	375	1699	2237	874	234	1107	678	319	3088	509
STRAP	4302	1651	5006	3775	754	580	4855	3436	846	2172	3250	1487	5627	6967	2766	1178	11954	1121	4063	2767	866	5797	11352	2731	2786	8359	9006	2643	3291	3184	797	4221	2261	2490	3829	2025	2296	3668	2612	1815	6510	8526	2205	1118	6883	2022	2481	8985	3318
ABCC2	19	37	22	17	6	3	21	10	16	2	25	24	18	110	11	4	11	42	51	32	21	71	21	14	22	81	23	13	4	47	8	17	6	13	1	3	86	49	19	19	11	8	5	21	6	57	44	20	5
DEF6	687	364	547	175	597	45	759	83	44	687	200	480	570	1023	437	430	358	367	489	338	419	1250	134	346	546	861	1491	513	199	480	1633	909	331	726	400	791	1165	241	644	819	656	1037	501	387	1292	1389	400	2141	420
PLEKHO1	1654	459	1393	349	1886	1126	965	1401	345	2232	383	1601	5491	1769	598	1717	1871	1230	2381	2328	836	4335	4440	1937	1557	3076	2610	1716	579	2025	1599	4340	840	4454	3140	2760	2814	1263	1131	1037	5351	3285	968	1685	2075	3035	619	2885	2401
GCLM	1272	130	492	347	135	69	1220	328	198	322	1190	466	856	1019	182	150	1405	243	671	300	71	1519	1434	295	405	1361	697	749	355	671	69	410	445	129	436	207	243	377	750	362	191	797	568	275	843	252	578	1464	729
UBR2	1929	397	1625	964	780	288	2615	1185	261	797	1916	896	1781	2310	625	710	1496	448	1607	1397	445	2518	3375	988	1441	4160	2530	1503	1377	1087	567	1356	852	475	1493	840	1356	1115	1233	967	1593	2339	965	1194	3151	1005	988	3843	995
EHD2	1527	289	1008	790	361	242	1908	663	163	843	273	549	663	1186	610	1861	1282	1167	673	360	2048	645	887	861	458	2875	703	1885	732	626	3164	376	2117	1091	373	523	1350	1113	1491	387	604	2920	1507	1140	730	1162	5675	745	2178
DEPDC1	346	82	362	255	135	39	839	183	58	344	461	118	277	296	242	100	1384	30	273	285	10	679	1239	86	201	864	983	518	385	212	49	438	80	180	506	112	381	161	155	137	311	1007	37	420	1331	409	252	1930	110
CCDC28A	692	231	634	433	275	46	487	395	242	565	930	865	829	1061	261	275	775	745	550	395	172	1503	690	497	499	1322	1523	555	412	1423	314	1140	868	502	632	317	473	445	593	669	884	1093	743	291	746	602	328	1457	481
RRAGD	1728	55	291	1548	209	93	349	347	101	2084	359	267	978	999	410	95	1100	69	748	364	154	818	683	219	151	776	53	439	117	287	10	1365	1508	283	385	679	634	254	773	152	728	290	672	146	78	124	1530	4467	827
HSF2	776	127	668	593	226	97	700	416	145	559	815	319	1363	1056	200	215	689	265	649	291	102	967	923	607	447	1502	848	569	360	664	106	665	300	210	605	308	652	453	498	315	1102	418	203	452	1484	304	471	1278	359
PHF20	1652	496	1603	1094	624	392	2846	1221	329	941	969	921	1559	2635	940	506	1739	497	1958	942	297	3130	3512	873	1083	3051	1911	1684	1450	1094	421	1335	867	806	1307	1086	920	1109	1644	958	1269	1944	954	1070	4428	799	1725	1329	1310
HSD17B6	45	13	17	13	8	7	22	7	3	7	10	7	116	24	4	69	134	0	14	6	20	22	51	6	6	40	71	88	16	11	4	1	89	8	15	28	31	9	82	9	43	78	9	7	88	9	19	203	104
NR1H3	989	418	479	212	737	77	397	490	87	455	127	636	914	961	405	372	790	603	193	727	781	1059	344	660	439	892	673	461	438	386	1244	1046	424	1837	268	711	544	400	508	634	151	1717	382	309	895	1218	542	1929	908
TYMP	1949	987	523	603	239	82	3758	356	379	895	933	2467	4092	1265	886	797	665	1848	995	3448	1250	2010	706	820	2771	2030	190	888	887	2997	2670	4206	4041	1760	266	1594	954	1340	1504	3062	298	5064	1611	163	2171	2962	902	2367	1359
NCAPH2	2873	957	923	973	932	288	2826	1023	257	3698	601	924	1828	1328	1198	818	1414	831	1205	1666	1399	2938	3043	1019	1722	1569	2322	850	1259	944	2143	2481	956	3217	1971	3429	1332	921	1075	1287	3702	1451	807	1411	3649	1801	1590	3148	1128
TOMM34	4997	856	2906	1957	514	1132	2612	1981	700	1697	3095	1513	3841	3544	1705	1129	6476	1862	2713	1674	642	3509	7901	2626	2004	4176	3301	3284	1699	2099	905	3478	1541	3675	2520	1482	964	2316	2662	1949	3462	3042	1370	1337	5294	1043	2654	3272	2987
SEC63	3790	767	4068	4210	1076	466	4345	2481	827	1338	2713	1962	3205	6848	1455	1220	5819	1082	3124	1922	514	6440	6675	3124	3195	8329	5969	3956	2292	3643	559	3687	1349	1373	2414	1636	1532	2973	2360	1207	3517	5441	2331	2501	6181	2077	2063	6841	2280
KPNA6	4188	895	2145	2207	324	421	4719	1978	523	1327	3026	1036	1892	3168	1428	767	2940	677	2656	2244	496	3219	5008	1213	2344	4221	2273	1510	2475	1617	627	1563	1531	489	1259	1239	1379	2195	2584	1708	1626	4291	1819	1018	2530	1263	2242	2796	2664
VIM	14298	7696	15719	8884	4211	3296	10494	50042	2876	4121	2106	27973	151398	24835	8166	28428	41002	82689	22183	7352	21039	19643	52597	180614	17134	41115	22618	39918	48128	75810	32574	14110	8428	29061	2691	39925	11093	69676	23830	22566	7764	17946	30564	7869	3797	9013	8197	20476	20903
RTEL1-TNFRSF6B	30	20	27	49	15	25	87	29	7	136	65	38	49	120	58	36	12	33	95	69	26	90	23	25	55	82	20	27	62	14	61	45	22	78	101	34	101	39	62	88	40	61	20	65	179	92	124	129	21
FAS	2640	216	395	128	28	106	514	852	55	130	130	257	838	820	610	183	175	188	215	277	57	395	2414	314	519	1177	2857	445	561	335	75	399	347	56	50	44	268	370	271	229	439	1126	300	131	312	148	93	1279	503
RNASET2	1120	1336	4431	3614	2553	2158	8741	2620	1204	859	1861	4977	4566	7373	3196	1509	2750	3873	1749	3684	1408	1192	6349	2974	4740	4725	4433	5634	1535	5926	1102	9709	8142	25180	2693	4008	1204	5510	559	6178	932	5235	4957	3563	8780	4590	715	2021	997
CD44	6998	1908	2556	340	389	331	2785	7459	594	981	616	5810	8443	18019	5258	4594	11496	1033	1659	9959	4906	13356	16287	1871	3856	5442	12180	4727	9126	3013	1764	4478	10010	3202	404	5669	2293	8257	4396	5726	870	8608	5396	14020	1452	4611	590	8346	15813
KCNG1	107	22	817	195	54	861	205	3	189	84	23	100	414	154	51	462	282	35	428	48	473	5	1063	81	2	139	17	1207	5	44	38	9	397	11	43	578	111	95	194	2244	517	35	62	518	503	6	1308	5	452
AGPAT4	2008	230	1203	536	132	297	779	47	263	1289	367	665	546	1212	487	306	1496	879	643	355	305	592	730	727	128	3535	1861	726	367	930	509	1097	341	1323	532	432	695	472	644	385	1199	1286	433	691	656	105	495	923	641
SLAMF7	220	80	152	41	18	5	321	41	37	133	100	348	559	118	34	235	154	103	25	577	84	645	96	136	138	418	29	408	18	250	682	254	72	184	34	12	496	293	170	128	25	1507	108	30	63	1356	23	497	112
BTN3A1	1714	562	1229	303	765	65	1095	752	228	390	1776	806	3988	1897	437	1003	543	425	762	2755	450	1633	1666	794	3458	2212	692	890	1147	1100	735	1715	559	455	1534	1087	924	1112	1220	1130	678	3036	569	867	2250	976	368	3804	868
MIPEP	1005	540	691	808	110	101	754	876	448	384	778	681	589	1968	576	256	591	831	723	686	273	1216	2470	911	561	1633	1166	406	698	1080	484	1491	602	230	559	267	406	1075	789	673	1631	472	802	319	765	424	580	989	1058
PRKCH	613	246	726	94	208	14	527	608	193	401	248	405	563	833	284	383	224	250	349	516	371	1481	316	275	885	1914	718	580	335	475	491	506	438	158	83	469	658	694	707	451	415	1177	735	915	436	752	375	1975	488
INSRR	2	0	0	24	27	0	31	0	0	5	6	2	3	2	0	5	4	5	20	1	21	4	4	5	5	20	6	3	7	1	28	0	30	0	5	8	22	4	3	3	0	12	3	9	3	6	29	0	7
IFNGR1	3479	486	1874	2028	496	232	2505	1665	401	669	1350	1462	1457	2838	1088	846	1532	808	1250	883	407	2393	2602	1678	1151	4994	2618	1971	1117	1621	408	1972	4002	364	781	630	1471	1671	1336	756	1091	3920	1889	943	1887	918	1349	3214	1021
B4GALT7	2787	981	885	946	645	557	1663	1506	326	1111	1358	1561	2297	1466	914	946	2107	1545	976	907	2963	2375	1777	1655	1340	2232	2377	1454	1542	1385	4209	2441	1244	7693	709	2684	1445	1631	1093	1706	1537	1490	1382	928	1798	1924	916	1671	1063
SH2D2A	108	52	154	322	43	57	487	39	23	136	160	87	723	241	34	176	203	71	72	227	78	397	107	72	402	336	207	100	52	72	227	105	206	153	763	150	242	85	74	512	212	418	56	57	361	308	30	601	248
VRK2	388	115	329	162	85	36	590	278	72	230	323	129	403	598	127	110	529	71	159	392	23	620	802	185	337	796	635	264	267	186	46	166	150	4	218	113	132	251	227	174	334	559	170	184	630	161	187	773	278
TNFRSF1B	803	488	688	172	110	45	1043	795	126	493	567	1981	1929	1643	731	1032	554	945	341	1669	943	1237	807	916	574	2066	223	1005	197	818	2128	2434	786	1250	130	927	1147	1207	778	735	134	2376	1006	309	521	1849	307	3511	838
VEZT	2685	524	1550	1033	503	245	2018	1671	336	818	1691	808	2777	3090	1316	706	3558	606	1799	1174	275	2872	4390	1574	1574	4652	4553	1834	1459	1422	380	1659	577	289	684	723	1107	1503	1139	1118	2502	2972	926	932	2524	1227	829	5586	1083
POU2F2	147	72	56	67	44	13	212	51	26	60	26	119	130	119	43	101	112	38	79	62	86	161	92	113	37	194	73	102	28	90	242	185	45	85	82	30	480	135	94	60	22	291	59	64	90	176	94	208	45
BRD9	1835	391	1471	768	538	468	1910	1197	323	944	1866	849	1896	2163	841	670	1784	1106	1152	739	1526	2197	2890	1350	1127	2604	1831	1665	981	1040	1893	1919	897	1163	1946	2042	1073	1063	1259	1044	1657	3551	843	1159	2151	1020	1300	4355	1208
SNX1	5003	1422	3873	2021	1170	771	2923	3062	901	2195	2880	2697	4042	5719	2162	1612	3099	2138	3007	2338	1793	4310	6156	2984	2628	8859	4561	2161	2769	3134	2060	4007	2534	935	1703	2690	1899	2850	3695	2651	2610	4742	2863	3064	4138	2470	2296	6199	2567
TBPL1	853	108	644	490	193	84	619	301	110	314	559	271	963	925	202	161	1011	184	534	249	58	675	1022	366	313	1287	1052	871	281	530	80	610	239	506	507	109	496	326	350	176	874	996	231	398	1270	229	296	1354	273
ARNTL2	560	75	466	273	13	68	884	458	138	803	158	373	75	286	521	168	227	156	102	66	92	114	281	123	65	723	719	167	114	484	52	456	99	43	332	278	535	613	56	25	213	1185	507	121	497	141	688	1838	205
BCLAF1	5323	939	4248	3825	2356	710	5997	3580	1046	2301	3144	2349	7768	9935	1865	1710	5758	969	4410	2961	336	8517	10903	3054	4248	11814	6696	2647	4551	3761	507	3473	2070	1263	2423	1473	3537	3230	3826	1659	6427	5308	2335	3685	8096	2644	2543	9687	2587
SLC39A9	4231	1177	2301	1807	1662	291	3881	2845	588	1044	2375	1568	3620	5887	1361	1024	4751	1174	3895	2754	746	4744	6390	2205	2884	6655	4497	1978	3244	1961	899	2752	2552	1320	779	1584	1867	2697	3602	1957	2729	4754	2261	2001	3299	2110	2339	4211	2445
ANK1	434	11	67	46	55	21	394	351	7	46	142	27	42	296	3	35	2586	21	17	7	17	36	168	9	169	50	20	121	71	14	68	26	17	77	132	24	61	15	7	604	887	58	70	13	48	46	175	40	161
IBSP	10	0	0	33	0	6	6	19	21	0	20	22	10	13	3	5	4	0	6	2	3	1	17	9	1	3	25	4	11	0	1	0	0	0	19	1	2	18	0	0	0	3	1	2	1	11	5	57	2
TFB1M	378	140	227	178	128	52	452	269	87	317	120	243	419	622	174	132	520	232	195	263	164	298	598	298	253	541	740	330	357	307	140	471	226	399	137	146	258	319	249	155	625	404	174	203	495	251	161	738	176
RABEP1	1543	393	750	419	284	125	987	918	225	418	749	468	1204	1759	505	401	1040	212	680	725	173	1918	2013	733	944	2428	1148	917	782	425	231	693	442	303	315	654	404	792	834	638	1563	925	493	405	913	788	285	2640	652
HMGB3	4134	1048	4433	1559	1180	2538	3287	2315	796	6193	1314	1721	6129	3881	1288	1592	9048	1886	2275	2423	553	4919	9633	2376	2202	8212	8903	2418	5714	2798	1251	5902	1345	11828	2193	2007	2388	2404	1805	1679	5845	5709	1490	3345	14339	2172	2164	7466	1714
NUP160	2179	507	1670	1102	613	124	1747	1564	229	1390	602	710	2101	2715	867	487	2726	388	1399	1662	375	3323	7267	976	1490	4720	3318	2027	2040	1032	577	1192	725	474	787	1308	1257	1229	1575	1265	1486	3446	762	1822	4279	1065	2695	4555	1569
BAK1	1531	579	535	448	190	174	2784	404	169	379	1467	362	748	938	617	353	1369	491	410	324	265	876	1558	319	413	1848	1201	607	495	397	403	941	378	1177	1020	472	575	470	279	594	937	2458	463	659	3875	551	585	3565	429
MUSK	5	1	1	3	7	0	0	0	0	1	3	1	4	7	0	9	0	1	6	1	4	1	6	2	5	3	7	4	4	0	0	0	2	2	4	1	4	4	2	0	0	5	1	2	2	2	3	88	5
IKZF2	579	98	269	89	302	80	1382	459	167	476	256	449	215	1105	153	168	400	82	328	298	44	1661	232	195	484	1995	853	98	584	480	83	366	185	4	116	77	357	285	616	190	222	1002	491	196	415	207	487	674	259
GRN	35622	13272	15736	11441	3133	2573	57040	26984	2138	8250	9742	14223	22802	13790	11865	5758	14578	12819	10488	23210	59487	27843	16010	14520	22801	25550	11030	27286	19782	11099	43243	22247	12730	29596	8692	33187	4032	15801	14169	53811	33575	23159	21818	14511	26391	12038	21825	17994	15026
FAM13B	967	505	663	607	451	259	1234	980	183	534	852	629	1076	1949	434	518	1098	348	765	866	261	1588	2021	865	745	3586	987	958	555	604	366	692	454	95	303	576	903	675	721	509	1049	931	669	517	1296	701	814	1212	585
ARHGAP31	330	140	233	111	188	43	567	262	38	96	81	238	408	952	105	321	152	193	201	334	185	470	844	268	273	1114	201	553	213	194	138	163	325	125	66	193	256	278	362	177	475	532	384	204	313	311	540	613	391
CENPQ	284	33	245	119	91	24	308	157	32	206	164	72	307	315	83	99	362	24	148	138	6	381	434	94	168	587	391	351	144	177	32	176	98	17	338	43	218	116	75	58	419	382	57	131	729	180	239	1189	49
SARS	8845	3163	2850	1578	748	903	5885	4855	918	1867	3706	2173	5528	5030	2664	1621	10880	2462	1826	2567	4344	6055	9916	4021	2528	8157	4713	3691	3348	2335	3695	5070	3762	8873	3528	3865	1579	3745	2784	2735	3423	6051	3145	3009	5136	2339	2344	8214	3620
RANBP3	3446	960	3252	866	1430	456	3114	2171	397	2232	1329	1586	2898	2866	1353	1340	4764	1551	1771	2188	2319	4107	4834	1889	2131	4372	2769	1255	2064	1690	2635	2946	1510	1713	1271	2976	2422	2015	2040	1945	3531	1883	1597	1910	1960	2277	2473	6551	2081
ARID4A	707	115	625	374	343	96	945	511	52	303	701	266	579	1229	185	203	1050	98	574	417	65	1175	1000	424	584	1827	699	419	430	308	103	273	188	113	226	257	388	380	525	238	384	875	212	466	1081	363	389	1187	339
TSSC1	2051	798	1226	680	318	372	1603	1163	377	1117	1305	822	1125	2341	777	596	2017	1007	751	966	1282	1699	2042	930	847	1742	1715	1088	898	1039	1703	1592	1079	1108	656	1232	826	1780	936	1028	1859	2040	959	1041	2475	812	1107	2407	1546
PNPLA6	3474	1215	4435	615	1380	344	4708	3543	383	1070	1146	2141	2472	2750	1494	1357	3768	1346	1873	1990	3593	2632	2200	1551	1407	3465	1893	1795	1460	1770	3793	3074	2184	5476	750	3521	2238	1892	1889	3137	3403	2445	2031	1552	3205	1954	2305	3855	2650
IFT88	532	194	473	296	371	40	530	496	300	387	754	603	489	1354	336	219	366	385	534	334	89	1461	723	845	296	2168	1033	177	268	869	124	660	368	55	213	173	633	374	538	302	1473	325	424	293	251	651	271	1031	235
ALG1	813	401	199	317	79	114	453	681	157	332	1017	491	522	760	491	192	1155	401	379	728	529	915	1042	424	723	700	657	398	613	347	603	508	504	317	296	511	223	658	444	799	600	820	651	280	730	602	499	665	456
ZCCHC8	1207	244	695	733	784	215	1404	627	178	673	556	669	959	1460	581	295	1018	200	768	787	150	1786	1474	529	828	2355	1613	827	529	655	227	832	604	130	624	569	1106	475	610	515	1321	1234	449	639	3417	759	908	3300	411
ABCF2	1537	424	651	874	553	397	958	649	274	825	826	913	1089	1139	539	465	1124	608	586	761	762	981	2238	696	811	1623	1570	1142	740	697	662	1756	742	1629	451	582	1163	922	769	587	1717	1252	651	456	1507	568	630	1584	1353
CHPF2	4069	1480	2163	1352	650	779	3790	2536	330	1121	1562	1574	3879	2725	1298	930	2131	1896	2814	2417	1873	3981	5887	2956	2925	4611	1934	3139	2385	1642	2372	2639	1750	1062	557	3043	943	2860	2728	2862	4005	3774	2408	1032	2059	2026	1759	4297	3256
LRRC7	16	3	39	16	27	11	32	9	4	15	33	8	15	60	6	13	34	2	24	76	2	150	30	11	6	34	17	49	17	7	5	17	8	2	160	3	36	5	24	6	19	21	5	30	30	21	36	26	47
FUT8	437	403	1293	903	91	123	2738	1008	302	1458	595	422	1585	1497	482	335	1321	186	1223	121	173	304	460	455	467	2405	2087	1048	465	853	270	764	227	633	2008	886	694	631	1055	652	701	2812	315	938	2397	329	1114	2150	349
UBA6	1751	340	1282	663	557	191	1634	1148	261	1207	1751	1164	1495	2969	689	560	1285	254	980	1419	103	4083	3057	1062	1661	3594	3108	1570	1402	1168	227	1459	882	446	608	617	761	1194	1183	620	1485	3310	725	1242	2625	978	550	2356	834
GAB2	1279	324	1320	225	136	284	753	1130	116	757	1354	287	648	569	329	389	1116	436	541	336	632	1048	1192	510	343	1322	1159	390	418	453	459	246	368	102	3816	785	508	571	909	422	1150	1121	390	572	464	414	815	2038	1001
ATP6V0A1	4249	569	1397	1283	979	433	3087	2155	242	1586	708	1133	1694	4321	1124	837	1482	1226	2033	1177	2630	1765	5320	2179	1081	2354	2179	1986	1967	859	1395	2141	1764	4392	846	1916	1993	1839	2063	1666	3709	1640	1803	1693	1933	1457	3568	3344	2124
PIAS1	790	347	1352	533	544	210	924	742	169	660	1378	571	820	1327	566	390	767	281	684	854	635	1434	1344	517	870	2258	947	632	752	692	390	693	500	369	800	581	788	726	979	685	564	823	655	1232	2109	738	1070	2346	528
SLC4A7	664	203	257	247	250	112	1367	637	188	846	657	768	778	1395	373	256	1192	47	862	648	23	1852	2657	454	856	1921	2037	699	836	661	53	495	597	147	565	132	411	690	433	363	500	1828	813	917	1497	696	726	1595	461
APBA2	2170	159	1346	279	908	364	541	1024	489	1063	1020	1510	3167	2189	789	967	792	1875	2249	2386	1564	2492	3161	1009	1266	321	243	1186	73	1687	176	3102	736	1597	1386	1943	416	1306	1325	2086	1373	291	1343	681	1684	108	212	3282	648
MAP2K3	7637	923	1594	1014	778	646	3112	1363	610	1395	2860	2076	3381	2497	1664	1235	4877	1345	2795	1333	886	3485	9958	1150	1694	4658	5266	1033	2414	1672	1257	3787	2520	4512	1555	2003	1457	1911	2364	2246	3149	2904	2606	2151	3779	1857	1191	7577	2626
EFCAB1	6	157	184	50	19	0	203	23	753	726	265	1227	32	691	190	59	152	1733	2506	95	264	1478	97	806	146	1283	4	443	15	1104	134	757	988	581	0	513	176	475	1678	1	15	51	680	14	298	140	1495	8	13
TMSB10	39447	13603	35003	18370	27055	25198	48709	23071	18582	36140	27419	60563	68386	59860	34146	40564	113008	43788	30556	47679	18299	62504	53672	37845	28131	105724	170187	29770	26839	73482	17662	183616	37885	490054	33344	29930	33352	34368	30211	30092	87613	95052	41173	15813	65087	38891	18511	102725	28916
ASTE1	319	79	124	82	68	24	375	175	27	284	363	99	99	283	84	64	290	65	197	147	56	260	335	125	149	638	228	195	143	143	104	147	99	50	206	143	148	125	149	114	252	450	135	247	456	127	298	822	198
RNF19A	1440	225	1302	1678	529	159	2711	833	195	667	1389	903	1342	1771	717	659	2179	338	1435	825	332	2226	2921	766	1177	5131	2324	1014	1093	1105	408	905	665	92	779	680	826	1240	1001	629	876	3469	1310	2080	1541	714	1118	2611	1128
PEX3	814	97	436	549	80	33	798	301	80	223	521	168	333	593	174	124	749	98	437	378	42	593	447	265	387	910	607	675	248	284	86	185	155	87	285	102	194	320	324	205	446	510	180	247	939	148	240	720	257
GABARAPL2	4639	572	1434	946	777	149	1584	1957	548	1896	2223	1407	2925	3868	980	896	3402	1128	1126	922	795	2694	3174	1821	1483	3362	4984	1452	1374	2153	891	2302	1903	1404	1566	515	1674	1730	1650	1315	3800	3964	1745	1488	2490	1445	1012	2549	2213
MYOC	41	6	54	7	18	0	100	18	17	12	30	264	83	190	106	60	2	31	15	17	40	12	40	35	33	145	3	83	4	56	52	134	40	11	24	19	49	39	17	34	1	120	167	48	58	8	1	2	4
SH3YL1	2316	1084	3826	1510	2073	390	4746	1539	950	776	1501	2738	12021	6392	1121	981	2623	1048	3360	2301	417	12040	6450	3138	4241	4238	6131	2409	6305	5237	375	4094	2174	195	721	3028	920	2396	4906	2767	5497	2893	2558	1763	3703	2251	1960	3802	2605
FAM136A	4095	844	2677	1814	914	1347	2643	1963	656	2769	1525	1661	3508	2751	1060	1101	4405	995	1212	1678	539	2647	6476	1958	1718	3588	7807	3372	1872	2415	1147	4356	905	3329	3171	1607	1763	1922	1235	1141	3129	3556	1342	1411	5684	2146	1163	6691	1839
VCL	11876	1356	5543	2869	1093	1090	8034	5242	745	3295	3328	1924	2880	7708	5092	3969	4956	934	5382	3341	1300	8483	22373	1842	3083	21180	11027	4584	3673	2161	1507	3833	4005	1202	6666	3014	3289	3781	4655	2480	8206	8748	3846	5962	8598	1932	2203	10903	6010
DEPDC1B	321	63	381	1465	152	151	954	307	81	397	216	115	261	364	253	154	530	27	185	268	7	525	1381	113	253	778	1287	186	417	243	43	503	38	70	288	129	325	156	105	115	705	1038	45	313	1756	291	362	1844	73
DAPK2	143	97	421	40	803	87	86	100	20	100	66	183	188	209	66	183	92	188	227	70	165	2133	5241	128	622	615	1255	216	538	207	110	357	606	169	64	248	541	213	851	204	115	295	227	526	101	532	618	1068	165
NSMAF	854	456	749	714	560	191	1251	906	173	740	2835	548	2087	1753	411	479	1773	319	1105	858	378	2243	4589	871	756	3580	1742	1309	687	698	748	1060	521	325	700	870	623	979	839	622	1216	1218	539	935	1407	707	658	2742	914
ADSS	2113	629	2860	1170	1159	332	3266	1516	408	536	1226	1020	1976	4873	834	522	2874	350	2420	2301	178	5643	3705	1020	2386	3808	2531	2710	1567	1528	286	897	1159	216	1095	1069	688	1248	2218	1795	3854	3654	1495	1004	2398	881	1359	3081	2451
STAP1	9	0	2	3	2	0	21	5	4	4	3	23	13	96	1	7	7	2	3	6	1	15	4	1	1	36	1	13	0	21	13	1	15	6	1	7	72	16	0	3	1	53	5	2	14	24	3	33	7
TIMP2	5647	589	6474	2797	237	899	9707	1806	437	7661	1281	813	6923	2222	2445	5509	9680	1406	3186	1009	2402	1148	7623	3574	735	24840	4852	10859	958	1778	2227	2228	6096	4362	1999	3797	5422	4116	5841	847	6773	34623	2539	3837	12268	1998	4167	3172	12619
RFC1	2679	611	1570	1752	565	243	1629	1265	230	1325	1381	614	1979	2594	744	604	1681	349	977	1141	246	2642	4380	883	1298	2826	2477	979	1375	1067	396	1328	634	422	1331	1044	1239	1145	1203	794	2058	3507	807	1180	2494	1019	1423	2253	1321
TBC1D23	1153	108	771	578	418	96	1810	862	147	695	740	512	1559	3362	353	328	958	184	932	581	120	1565	2128	1066	800	2517	1568	1042	868	880	138	742	545	241	755	313	654	1012	714	431	864	2102	544	1816	1660	483	699	2042	747
CUL3	2589	753	1925	1321	305	237	2248	1730	381	1237	2285	594	1846	2353	874	528	3056	580	1297	1570	444	2556	3869	1192	1271	3715	1852	1803	2044	1258	719	803	947	88	770	1223	1029	1509	1524	980	2303	3428	1119	1183	2816	1010	1934	2799	1650
MYOM2	27	36	19	165	47	1	72	95	13	34	3	20	46	42	49	89	13	52	18	38	85	45	173	52	17	114	16	193	60	23	63	64	66	34	8	43	47	35	31	6	96	34	83	13	10	116	14	34	54
OTC	3	0	2	0	0	0	2	0	0	0	5	1	1	0	0	2	24	0	0	0	2	0	1	0	0	4	4	1	0	1	0	0	0	0	3	0	0	1	0	0	7	0	1	1	2	0	0	0	0
CYP46A1	54	0	63	62	28	6	21	4	5	12	23	13	17	25	7	31	46	12	44	4	27	6	13	20	6	75	1	31	9	11	18	10	17	39	10	18	73	11	6	17	6	12	10	29	23	13	49	7	30
ZZZ3	2012	530	1413	584	816	250	2109	1200	212	620	1406	703	1331	2577	645	496	2551	348	861	906	250	2430	3020	932	1033	3537	1932	1072	1041	889	368	971	753	315	1227	507	1097	1038	1060	670	951	2085	759	1298	1584	900	1018	3450	1049
SLC18A1	1	0	0	0	3	1	1	1	1	0	0	2	1	2	0	1	0	1	5	2	1	5	0	0	0	2	1	2	0	0	3	0	0	3	2	0	4	0	3	1	0	3	4	0	0	2	22	0	3
USP2	228	52	278	858	48	14	53	70	133	347	55	140	238	220	53	40	41	309	451	10	47	407	173	109	171	185	27	208	60	277	20	180	361	129	180	193	256	83	346	231	23	77	109	56	230	29	355	56	78
CASR	8	0	2	498	1	1	75	1	1	2	43	1	2	2	1	2	3	5	17	14	11	4	6	1	1	12	0	38	0	1	0	3	1	0	0	0	14	2	9	1	4	33	7	56	13	4	5	11	4
TUBG2	1117	113	277	190	338	52	465	345	77	370	275	241	578	468	146	232	346	275	279	184	1122	443	590	462	355	720	834	912	433	212	579	530	287	180	245	649	841	297	296	426	690	268	285	566	1249	364	528	1289	496
RPL26L1	1367	306	434	409	98	158	703	522	190	532	366	465	1097	912	309	258	1630	503	387	476	739	805	1369	542	406	1473	1939	784	507	662	878	937	575	2138	322	736	370	630	337	494	920	984	421	427	1556	524	408	907	530
FLT4	238	161	445	128	264	48	380	268	17	221	499	156	231	457	76	431	192	186	123	107	781	209	308	299	241	562	213	296	243	198	544	122	461	99	86	431	411	274	331	73	246	138	311	263	313	393	185	554	548
NSUN2	3640	839	1920	1220	635	426	3449	1312	407	1552	3465	1105	2293	3070	927	813	3039	646	1227	1534	582	2785	5483	1122	1338	3444	3524	2040	1433	1126	885	2253	1479	430	2365	1435	1849	1581	1606	841	2435	3914	960	1028	3090	1412	1412	5838	1712
FBXO42	2291	496	1614	704	903	392	2132	1101	312	1070	2918	890	1657	2548	955	591	5436	981	1344	1217	799	2279	3623	1490	1297	3068	2176	835	1163	1081	882	1850	1317	806	1104	1739	1106	1364	1307	1280	816	1169	1052	1126	2092	1191	1041	3384	1320
MFAP3	490	217	332	184	37	22	753	546	45	160	239	112	194	746	229	113	528	41	428	339	68	669	1023	179	331	1123	167	238	576	108	77	74	288	46	87	212	77	407	427	220	253	536	230	208	613	164	267	359	254
MRI1	281	239	592	988	140	68	487	355	40	562	630	245	463	765	234	158	267	346	303	436	540	576	856	398	666	837	270	420	406	218	459	233	457	64	230	646	447	302	459	558	130	497	314	388	1084	292	315	604	451
METTL1	1053	316	368	230	229	171	635	368	97	336	297	439	667	775	429	222	697	284	355	402	411	705	843	454	409	730	1006	689	423	420	460	815	358	1012	839	689	368	402	402	333	915	836	349	400	982	544	322	1461	438
HOXC8	0	0	0	621	5	3	2	0	0	31	39	0	1	3	1	3	9	0	2	0	1	434	1	1	118	4	7	20	4	0	17	0	14	4	1	0	34	1	3	69	0	2	1	5	2	198	40	3	4
AGA	1594	506	458	306	345	88	486	725	281	214	366	394	1013	1781	580	249	1043	392	561	485	435	1868	1196	1105	656	1635	1112	1055	677	687	475	780	769	663	1055	419	449	471	803	878	2272	691	754	318	1181	566	114	1193	443
PI4K2B	642	239	679	500	615	69	820	879	189	581	635	431	1183	1834	357	300	749	192	676	889	99	1839	1739	473	1134	1238	1659	667	959	813	138	638	330	124	488	354	376	644	695	534	868	873	493	372	1375	501	471	1738	478
BOD1L1	1998	570	1220	1190	323	392	1659	1243	207	992	2794	536	1608	2417	671	511	1277	393	1134	1054	401	2324	3073	894	1409	5371	1583	779	1683	720	597	555	1097	111	967	992	752	1118	1511	847	1365	1474	758	1030	2244	928	1076	1570	1204
MAT2B	3388	634	1924	1311	378	184	3140	2154	845	1554	4816	1179	3443	4203	1050	996	3463	674	1273	1765	401	3370	4416	1727	2043	4990	3767	2680	1638	2785	620	1803	1103	344	1690	981	1331	1701	1759	1115	2706	3233	1538	1364	2333	1281	1357	2926	1465
TLL1	54	3	190	93	15	3	135	27	10	18	7	27	17	52	0	29	844	16	24	11	7	19	13	26	8	193	14	83	10	37	12	4	20	8	0	6	19	12	54	9	16	258	56	220	6	28	46	14	1269
EDC4	2035	814	598	1106	186	103	1357	1412	195	1371	1718	603	1446	1617	955	480	1224	636	1407	2078	1410	2609	3827	734	1229	1498	724	991	1816	429	2186	553	1145	17	771	2424	639	1477	1551	2096	1305	1796	842	912	1815	1099	649	1115	1522
TRIO	2502	774	2198	1243	816	517	4785	1666	269	932	2250	1138	1451	2437	1413	758	3366	496	2154	1648	1412	2912	8088	1058	1347	5029	3119	1390	1257	654	548	1312	1460	168	3427	1409	1987	1754	1715	1626	1457	4578	1021	1571	2934	742	1792	7486	1554
VCAN	1001	647	874	5815	143	229	47664	2094	904	855	257	1318	1013	2978	386	2917	4995	1271	404	2156	1812	770	807	9824	1405	19228	6802	5285	1495	3043	1232	2433	1515	127	205	2785	2187	6062	1779	1451	3766	10021	1485	1081	488	1815	3984	7953	6451
CLEC16A	2455	555	508	1344	943	450	2141	1069	207	878	3197	929	1114	2263	1333	669	790	685	1216	1009	914	1552	2188	798	1044	1806	1143	534	954	790	930	1549	1081	912	593	976	812	1096	1311	1038	1675	2872	1130	1403	2077	822	1247	1104	1108
MSR1	301	150	131	273	23	19	128	336	18	255	228	121	855	388	64	111	630	35	209	577	53	179	194	235	138	1022	84	404	50	245	42	135	57	410	87	49	124	198	268	156	118	1618	193	54	247	348	87	890	232
CDH1	21931	4336	10132	1629	2352	1639	15785	12880	3935	10277	7752	8079	10088	14329	8615	2227	13892	3796	12713	15138	3285	25076	18939	6398	9904	10874	18579	6469	12636	14154	5209	14945	7040	3205	6201	5136	10349	10086	8398	10020	15867	23328	11072	12174	20967	14674	6919	12040	7676
SKIV2L2	2724	447	1564	557	589	196	2317	1509	372	721	1626	748	2044	3294	767	514	1313	421	1091	637	235	3197	5301	1210	1684	3793	2836	965	1500	1341	246	726	480	206	525	616	881	1384	1539	834	1899	2505	841	1236	2177	929	781	1983	1271
DNAH5	131	122	242	144	53	3	591	6	376	123	229	840	49	603	202	22	127	482	901	179	92	2269	245	240	107	882	231	78	115	857	48	347	528	63	109	120	152	207	1194	358	57	335	465	92	105	67	487	1657	129
ZFYVE16	492	294	613	437	273	50	1720	1088	157	276	751	377	656	1652	316	245	712	131	626	573	78	1933	1694	516	662	2402	680	446	956	491	132	367	379	58	125	253	499	527	755	401	739	1141	437	706	1057	425	526	845	443
FAM65A	2764	548	1111	1370	612	332	2123	1205	283	2145	1429	947	3026	1041	714	1062	697	1056	1656	1636	1048	1752	1631	1637	1740	2384	1855	1544	674	1068	1402	2200	2034	612	1007	2204	1667	1450	1750	1996	1529	1695	1277	1254	1586	1298	574	1506	2442
C6	0	5	66	16	11	0	1	0	8	0	8	5	1	377	15	0	253	305	516	28	65	1013	0	100	86	241	22	10	2	640	0	245	182	314	14	125	2	65	1237	65	0	20	139	2	0	3	404	8	1
RAI14	3376	449	1699	1928	419	351	4685	1992	353	2019	1445	963	2069	3144	1105	1371	2070	916	659	1195	564	3425	9987	1544	649	11744	2524	2511	1426	1707	704	1319	1242	220	3115	1321	1076	1627	1563	1056	2113	5786	2225	2004	6143	995	1555	6760	1167
SOX30	15	5	9	7	3	1	2	18	12	18	25	12	8	1	8	5	4	18	1	8	8	9	2	9	2	22	1	18	4	6	4	1	2	0	15	1	15	8	8	0	3	50	8	3	1	3	15	8	3
PNKP	1539	628	1234	511	746	517	1206	1106	262	1965	1327	1226	1723	2068	940	885	1168	1360	1131	1045	1168	2372	2312	1294	1331	2638	2202	1660	1251	1203	1436	3075	1258	3253	1812	1379	1254	1101	1127	1329	2167	1901	992	1076	1804	1758	730	1418	1234
BEST2	1	0	1	11	0	0	1	0	1	0	3	0	1	1	1	1	1	0	3	3	0	1	1	2	0	0	0	4	3	0	0	0	4	6	2	6	8	0	0	2	0	5	0	3	5	3	26	1	0
PHLPP2	356	49	156	104	143	44	320	131	36	208	224	70	389	274	105	112	268	34	272	217	69	331	770	110	164	407	202	245	125	120	73	206	114	68	140	118	219	100	156	131	180	213	80	105	779	137	163	368	156
SPDL1	770	161	854	799	170	101	2832	358	146	542	263	235	908	727	371	235	2401	89	274	325	35	976	2495	315	319	1712	1845	1075	502	408	72	708	121	281	500	135	667	294	271	211	614	1278	128	728	1917	494	670	987	194
STAU2	1956	344	1421	1528	833	350	2033	1199	332	1034	3965	645	2298	2389	469	429	1585	332	1389	916	178	2238	4046	1146	1234	5196	1918	1540	1205	1258	199	1115	715	448	1491	509	902	1110	1057	566	1561	1951	740	1486	1604	792	1228	2296	1102
PQLC2	1434	431	429	697	535	756	1377	759	145	1152	562	597	1013	731	481	464	591	710	539	664	1038	997	798	566	555	1255	1050	447	520	572	1048	1591	751	1115	861	1072	856	752	618	881	852	630	596	276	805	819	486	772	523
CTNS	1200	389	508	344	220	175	753	646	155	749	707	564	875	742	286	212	407	549	660	576	357	984	987	527	509	1770	662	462	353	548	437	921	685	813	265	563	523	461	751	546	991	808	712	555	669	453	420	1371	456
RTN4R	592	99	830	203	134	337	298	210	22	633	421	35	623	51	152	150	431	218	407	146	823	430	967	86	610	537	275	541	223	96	768	329	336	45	1780	1903	328	204	272	624	1354	674	130	163	192	140	1753	711	394
PHF23	3477	948	1256	1051	395	313	1753	1571	563	1358	1321	1501	2971	2869	1124	754	2202	1261	1589	1596	857	4434	4496	1906	1422	5096	2930	952	1364	1893	1170	4028	2529	1618	1138	1224	816	1726	1777	1515	3594	2183	1531	1017	2264	1527	739	2918	1580
CDH10	0	0	9	9	63	0	7	4	0	0	3	0	5	11	3	8	15	1	3	0	3	114	4	17	0	29	3	6	4	8	1	1	5	0	0	0	4	0	5	0	2	12	18	16	3	4	9	2	1
INPP4A	1321	231	1052	525	357	312	1388	407	110	398	1021	370	770	1243	299	391	2816	273	676	660	692	1277	1922	454	604	2944	723	1049	662	418	608	571	442	134	527	557	762	528	821	670	956	1197	359	672	1588	682	1135	2728	1123
RAB27B	78	105	187	69	31	14	92	481	30	255	68	56	64	371	65	27	99	26	64	216	13	375	26	179	330	1421	161	247	197	141	31	95	38	2	27	92	135	347	98	376	75	335	193	883	123	94	205	666	98
PSMA4	7668	1352	2522	3958	1248	1520	3224	3215	1411	3631	5722	3272	8939	6696	2155	2577	5876	1742	2432	3870	544	7582	9523	3480	4030	15741	13016	3691	2977	5852	1145	8354	2080	6244	2984	1506	3589	3407	2445	1875	4161	6422	2539	3277	11484	4476	1863	13993	2458
MYO16	3	7	16	62	6	1	27	1	0	2	10	2	8	1	1	3	7	0	14	0	5	4	0	40	4	13	1	7	2	0	5	0	9	45	2	2	18	5	149	11	9	18	7	3	103	6	8	6	8
LSG1	2264	729	1641	930	465	262	2355	1108	434	2006	1854	861	1522	1606	662	501	2938	690	1512	1211	747	1737	2743	944	1117	2959	1532	1621	1261	1120	765	1730	975	1206	4461	1162	940	1249	1202	792	2151	3357	886	1173	6789	1432	2265	6023	1483
PARP3	1152	546	289	321	97	69	967	358	177	925	899	540	667	793	485	312	357	320	265	702	340	411	515	324	808	546	1140	235	454	544	1047	612	411	42	470	666	274	431	293	543	293	620	553	241	1187	670	489	1052	1100
TNC	31945	1930	4581	1309	300	642	4996	3754	931	2203	1535	1789	1999	2727	877	2475	17555	5133	3679	2464	6187	4379	13801	16419	14266	107787	2495	3688	19831	1734	8274	4642	8369	243	556	11347	1258	6704	6624	4862	3134	5140	15185	6275	1880	1408	2231	17232	9124
THAP3	904	195	281	403	374	316	503	332	97	393	803	380	800	725	300	293	580	372	342	428	277	1226	870	450	381	1112	809	607	311	440	377	986	343	1192	691	429	606	375	401	492	463	743	384	255	799	433	365	1824	388
FAM65C	81	54	101	383	49	21	341	143	25	95	38	47	39	108	100	55	70	36	71	25	191	115	97	57	30	684	161	128	51	60	71	125	98	6	41	93	283	205	70	31	289	326	34	256	186	74	104	141	82
TDP1	1640	352	903	614	427	174	995	886	208	662	1250	460	1090	1486	553	321	1951	420	1517	786	149	2458	2880	618	933	2478	1259	386	870	809	396	1056	536	597	642	496	631	739	1106	635	869	1193	501	572	1098	864	506	2026	613
AIFM2	4747	709	448	608	339	941	764	1338	322	601	1467	644	2222	1663	814	438	445	1487	846	473	1176	2024	2043	676	1528	2000	2278	454	735	791	859	1938	645	885	1120	1459	979	931	500	1538	1337	968	603	384	1659	1081	135	3664	236
C2orf83	0	0	0	2	4	0	1	0	2	1	1	0	1	0	0	0	1	0	0	1	0	0	1	3	0	0	0	2	0	0	0	0	1	0	1	1	27	1	0	0	0	0	1	0	0	2	0	0	0
SPATA7	331	125	411	297	202	29	332	364	118	241	209	222	468	733	105	135	711	220	391	313	91	761	291	441	264	980	423	170	270	455	54	347	205	401	145	133	291	276	400	194	219	175	217	221	528	135	136	429	178
MED17	254	86	169	163	78	65	148	204	29	144	193	125	231	311	93	98	127	89	237	140	90	340	350	199	186	433	279	171	193	144	103	234	134	51	133	122	164	168	217	121	216	167	142	258	310	110	184	335	137
RETSAT	2664	943	926	540	618	276	2380	1305	514	641	632	888	1509	3636	1230	580	1719	1747	1639	2243	1451	4531	2399	1011	1746	3882	2886	1053	1722	1247	2124	1259	2332	452	678	1252	849	1479	1514	2164	1245	1516	1967	835	1540	1193	956	2856	2186
CAPG	2947	1218	5564	1513	293	1382	9171	2396	1334	2242	3899	3202	3530	2931	1529	1718	1942	2881	799	2391	1194	3480	1847	1199	1933	7637	12518	2443	1203	2871	3069	6247	2620	6861	1720	3707	1319	2339	1349	2261	5225	15581	3859	2463	5855	3915	10241	8827	3444
AP2S1	5668	1990	2785	2548	1817	1434	2392	2873	754	5403	1529	3644	3189	2680	3026	1928	4022	3133	2451	3382	4225	4707	4328	2043	2079	4866	5558	3244	2934	3060	4847	6645	3610	17760	4928	5509	2382	3379	2252	3650	4522	4626	3000	1539	4559	3718	4952	4717	2903
USH2A	4	2	3	16	23	0	6	3	12	5	6	2	12	30	2	5	4	1	18	6117	1	56	4	2	6	15	5	14	3	19	1	2	7	8	91	5	6	4	25	11	6	3	4	10	13	24	10	10	2
ZPBP	0	0	3	11	0	0	2	0	0	0	1	0	0	0	0	1	5	0	1	0	0	0	0	2	1	17	1	0	0	0	0	0	0	0	2	1	0	0	1	0	0	4	1	1	3	0	1	0	0
TG	52	11	11	90	16	11	31	1	6	6	45	29	14	29	9	16	19	3	13	19	29	9	16	7	2	14312	8	16	8	21	8	24	8	9	11	6	28	30	4	26	4	41	33	23	12	32	35	43	29
ADAM28	2731	1276	100	39	1606	81	1950	6255	129	31	720	1221	1497	8797	986	319	208	691	388	955	1196	1973	233	2278	4749	2697	1288	503	1243	693	1643	1143	474	63	331	455	470	1868	1968	2433	3038	933	1213	173	26	3307	225	1668	698
BARX2	10	1	89	176	25	24	63	6	22	26	21	4	10	75	156	15	11	30	17	4	2	25	25	5	3	530	3	13	12	19	9	5	23	3	5	5	19	12	91	70	58	983	91	38	17	9	1596	1473	7
DCUN1D1	1469	243	1073	620	303	131	1307	736	172	823	1140	480	1277	1768	343	338	3743	143	1032	699	94	1674	1740	599	706	2323	2212	950	849	763	97	769	362	277	1070	209	797	760	715	299	1022	2960	514	839	2684	505	866	4387	846
JADE2	1824	589	834	918	336	97	2181	553	60	214	2673	329	1063	1982	673	396	440	246	331	975	907	355	3034	718	772	1473	490	530	200	382	813	479	434	191	62	1086	538	713	553	701	571	2226	750	107	414	807	1074	1649	1077
ZIC2	4342	3	5	1	0	386	15	1	9	233	1	0	1	4	3	53	921	4	3	1	1	9	33	8	1	37	4	0	56	69	3	16	0	2	5	4	525	11	6	988	0	10	2	18	2	2	1108	87	524
LCP2	398	150	261	109	39	18	379	153	57	304	205	583	1155	785	145	395	258	198	101	601	199	721	190	279	375	925	147	479	131	383	536	554	206	136	50	67	593	398	302	217	41	1384	316	75	243	1024	69	649	224
TRIT1	782	236	823	595	299	167	1103	447	208	634	1030	501	1488	1956	314	303	1174	223	571	369	90	1303	2323	650	512	1702	1678	1087	498	868	125	1102	318	478	1096	275	942	467	615	337	782	2147	359	1273	1353	455	637	1238	513
ADRB1	7	3	5	9	4	0	3	6	0	8	8	12	21	14	6	13	13	12	11	10	14	0	1046	0	3	103	1	12	17	6	15	13	12	1	3	3	19	6	5	10	5	2	17	455	2	26	26	8	87
GUCA2B	0	0	2	0	0	0	0	0	0	0	0	0	0	0	0	2	0	0	2	1	0	0	3	0	0	0	5	0	0	0	1	0	0	0	0	0	0	0	0	0	0	0	0	3	0	0	14	0	0
CUL7	1294	718	1926	1100	596	444	4376	1451	328	830	3109	974	1888	1661	875	770	1371	1018	2159	1209	2279	2476	3202	1331	706	3940	2068	762	1604	1118	2176	1815	1087	1104	2514	1521	1940	1077	1430	2187	3958	3221	1042	2041	2342	1610	2626	4695	1872
CTNNA1	15792	8777	11315	14448	3374	2693	20979	18215	5748	9058	17389	9970	18581	22997	11815	6834	11835	8382	13333	13695	8792	23544	42516	11811	11065	39233	31961	7694	19642	15154	10338	16849	9620	4297	7117	16349	7601	18851	13834	12129	17629	22281	14927	10659	16207	10375	12817	13883	13836
PHKA2	291	316	1006	731	388	129	1269	662	72	347	961	287	603	877	376	252	666	296	952	569	629	1311	1359	373	538	1246	443	582	833	242	815	365	284	328	928	762	535	421	854	595	812	568	387	494	476	693	828	1243	814
CNTLN	264	112	219	89	146	18	500	290	70	481	142	168	911	615	107	170	611	280	284	815	51	591	248	302	474	806	537	625	274	594	45	332	176	115	272	297	345	159	273	143	199	417	95	251	1843	240	184	1961	151
EPHA3	1035	34	47	15	4	20	17	12	1	4	6	30	24	45	1	101	64	14	5	35	75	54	12	62	26	117	5	35	39	6	47	2	28	5	6	9	46	81	225	10	112	25	35	31	13	83	6	33	164
HSPA5	49126	11263	13898	18480	2305	4838	47902	22622	6532	13060	20663	26050	59452	54251	16157	8505	68260	13111	15893	31720	18167	42912	89996	34568	29513	68236	45227	24880	33590	32212	13661	45306	13508	40083	18409	52848	5905	26823	19791	24797	32514	72933	24277	17335	64625	15720	24736	43618	22135
DSG2	5108	2871	4240	1884	1152	639	9641	7067	718	4307	5218	1640	2454	8181	2550	949	5049	678	3082	4919	754	11282	11098	2127	5887	7806	19757	3881	6535	2906	1073	3068	3529	428	4364	3400	2381	3594	3309	2493	3356	11658	2544	2618	5865	2930	2558	5015	2807
GEMIN8	908	168	123	423	421	91	850	470	166	284	876	435	600	783	268	442	766	298	434	590	235	1986	674	443	511	1099	1971	307	369	395	412	793	1037	689	441	318	515	514	677	477	861	402	307	273	634	677	254	1337	557
OFD1	1283	332	668	1790	1018	536	4066	1111	433	1377	1890	1146	2470	2327	383	770	2437	587	870	1539	243	4994	3945	1317	1424	4617	6289	1002	1668	1333	286	2609	1520	837	1971	777	1928	1272	1234	772	1769	1589	767	1467	3330	3033	728	4699	1083
GPM6B	2228	161	555	157	302	68	2724	466	292	1331	124	479	396	646	369	372	3362	365	655	1359	137	2289	1895	1044	560	3627	2879	1118	1058	1309	357	554	341	531	290	596	567	791	1442	561	555	530	460	453	594	1333	1020	2481	1128
MAGEC2	0	0	0	553	0	6	0	0	0	1143	159	0	1	0	0	0	0	0	0	0	0	0	0	0	0	0	0	0	0	0	0	0	1	0	2073	0	28	0	0	0	0	0	0	0	5	0	0	0	0
PREX2	375	324	742	628	280	253	2802	852	266	568	129	3268	817	3191	1244	432	472	174	276	2950	560	951	16584	1232	1697	4693	966	2866	2100	909	78	1800	838	301	579	1771	555	2093	195	446	29	1899	1035	2978	1606	1496	203	1089	132
WDR37	1118	240	720	295	306	71	1107	1081	96	399	864	370	818	1899	425	252	940	267	906	394	591	1281	983	561	462	1231	625	733	447	284	572	422	530	148	320	665	471	512	646	543	983	1005	447	439	687	402	774	1082	591
YTHDC2	1638	225	679	445	502	114	1634	673	209	959	1161	745	1697	2484	492	375	785	227	1326	1094	184	2476	3216	796	1354	2513	3732	776	1205	838	164	1205	400	433	363	582	836	980	997	561	831	1499	511	919	3133	841	618	1481	527
CTPS2	1213	474	1186	1241	835	345	1813	1816	613	782	1088	932	2259	2520	739	642	3031	714	1335	1815	369	3013	3625	1309	1847	3839	3110	859	1294	1681	454	2308	534	928	1390	938	984	1353	1452	829	2546	1201	831	1539	3333	693	802	4264	1303
ATP6V1H	3139	724	1509	956	665	622	2594	1595	507	2489	4023	1004	2328	2425	1089	657	6231	974	1978	1320	708	2777	5091	1484	1250	12147	2366	2139	919	1606	885	2128	2805	1168	1266	1119	785	1847	1474	1346	4001	2402	1426	1275	1947	1019	1441	2821	1751
POLR2B	3999	1183	2045	1200	245	345	2960	2572	597	1955	3356	1075	3078	3950	1820	859	2573	1067	2208	2988	792	4659	7685	1837	2256	5387	2346	2971	2724	1491	1013	1534	1716	80	1688	1416	1218	2803	2822	1545	3270	6478	1593	1557	3402	1486	1041	2771	2182
FAM214A	1286	306	671	403	865	92	538	863	295	531	771	910	1655	1934	369	566	1255	472	1498	968	226	2447	1795	1102	1047	2636	2121	1018	857	1176	399	891	773	111	245	666	714	885	1899	799	543	1070	868	818	808	534	460	1448	613
ARAP2	610	122	287	195	190	29	888	319	102	287	503	399	642	1167	314	316	469	70	498	871	42	530	261	167	362	1919	1537	242	33	476	38	598	321	190	506	48	277	574	365	174	218	1248	437	406	605	278	133	737	307
TPR	2253	1633	2740	2229	2030	646	8267	4696	861	1690	2865	2114	6155	11593	2193	1660	4317	1943	4809	7181	2088	13682	9589	3294	6722	12213	4057	3696	4897	2670	2040	2279	3374	215	3382	5390	3410	4055	6232	4241	7506	5308	2172	2838	7970	3044	2918	9225	4640
CP	24034	209	5758	134	320	987	22909	4215	1168	7724	9157	3488	5504	9703	439	321	17887	987	13829	11382	1423	1238	8837	1640	16582	12163	287	7686	4010	4656	72	4015	7886	975	1371	5661	76	2149	7818	7749	917	10991	12375	5323	4257	366	525	7785	9706
KIAA0556	1370	847	904	550	655	159	889	1026	450	1065	640	1198	792	2106	788	446	807	1223	1368	962	1059	1992	1515	842	714	1668	1096	367	972	1189	1093	1543	966	306	366	883	1126	1072	1687	1127	1109	1388	1074	713	1160	996	1503	810	886
DTNBP1	839	336	822	388	152	123	1187	762	177	324	605	341	1031	1196	302	315	767	478	766	598	504	910	1190	640	626	1574	651	982	375	541	527	1207	493	962	777	787	392	585	509	566	1782	933	450	375	947	510	414	2482	489
XK	121	6	196	131	4	13	236	12	66	41	39	91	38	181	173	12	283	78	132	62	50	78	3	12	73	467	398	204	4	159	131	89	43	43	229	33	30	37	56	76	73	141	103	67	941	36	24	434	36
ANO2	25	8	154	23	16	14	24	7	5	6	61	18	49	26	7	11	73	10	35	1	35	11	18	21	4	52	10	53	19	10	7	28	25	5	37	12	19	29	14	4	17	26	19	63	189	20	21	27	17
C12orf4	780	162	670	251	221	49	684	506	80	378	303	350	428	880	395	173	901	119	543	423	94	962	716	326	449	937	664	275	388	340	88	553	306	811	326	161	284	384	443	203	676	732	240	255	1152	348	241	1461	312
SCML1	380	341	282	88	82	23	265	3485	35	234	357	122	841	2916	122	128	344	216	217	223	363	583	830	2845	646	1363	454	370	834	120	43	168	138	69	270	237	170	932	176	242	695	242	44	509	15729	168	115	755	98
WWC3	1074	442	994	1087	316	308	2179	1909	150	533	825	632	1080	2004	475	607	1552	672	613	374	975	653	2525	1323	429	2957	1377	764	675	428	583	472	673	111	310	515	1026	1772	1012	361	1871	1974	1003	940	1077	476	1123	3135	1034
ARHGAP6	47	10	316	980	21	20	71	49	4	239	13	8	48	52	39	93	1244	15	23	17	24	25	31	50	23	478	38	127	32	21	20	13	76	10	14	12	67	39	80	13	11	67	33	106	25	47	52	495	52
FAM184B	29	0	13	9	6	2	11	4	0	6	18	7	22	19	0	14	6	2	6	8	3	12	50	12	14	17	20	6	5	8	2	22	4	2	17	8	23	7	12	2	26	9	7	11	12	7	9	13	4
MAP4	8587	3171	4895	5850	2574	2831	14581	5994	1654	8020	3736	4025	10388	8144	5381	5301	9747	5424	9308	7543	4413	13096	18180	5032	6139	10650	9135	7641	6551	5551	5690	5755	4887	4804	8094	9218	3799	7232	7699	5285	4727	10222	4933	5083	13016	6010	8894	9885	13144
GOPC	728	293	2141	1534	397	136	2321	989	204	816	1502	774	1996	2307	423	414	1355	291	1205	671	151	1906	1750	1242	1051	3297	2010	1055	990	1074	223	990	503	261	1129	285	904	801	1155	592	1466	1383	614	1057	2133	755	1269	2121	932
ROS1	2	14	1	3	16	0	42	0	0	5	1	4	0	33	0	1	71	1	6	1	1	3	2	2	3	15	2	12	49	19	10	3	107	0	822	0	8	16	21	8	3	1	90	1	1	6	1	4083	72
USP28	1286	375	1156	689	243	145	1198	775	181	659	1339	488	1124	1459	537	275	1176	200	671	1076	111	1499	1582	502	1111	3074	1141	1457	1009	500	272	951	485	453	761	612	545	733	830	508	753	1047	427	841	3274	634	224	1462	508
HDAC9	245	353	349	137	86	50	904	445	241	99	311	632	274	3488	903	268	375	113	309	662	202	2269	2901	572	1802	4272	7037	395	1896	668	40	742	176	61	74	395	246	1072	1061	358	73	1918	479	154	545	236	340	2749	2057
TSPAN17	5699	759	2555	1526	579	419	3687	1582	540	1124	3326	1425	1930	2456	884	775	4107	818	1616	2182	618	1918	3751	1018	1587	4417	2563	2120	1182	1463	1452	3760	1085	4583	765	1565	1269	1400	1330	1531	2086	2958	1546	1179	2271	1317	2591	3356	1768
NOP16	893	336	664	298	300	365	1057	464	212	495	644	809	1060	1046	436	344	1659	536	467	602	256	787	1949	642	513	1069	2001	1781	368	775	375	1267	920	2608	1013	399	373	722	477	392	792	922	413	484	928	654	400	1193	598
CC2D2A	329	231	513	527	219	122	887	647	646	706	174	920	112	1711	486	284	626	948	1573	390	235	2024	854	691	622	2247	1443	326	264	1576	207	1132	873	358	366	214	259	675	1750	597	758	431	796	538	717	436	560	644	465
RRM2B	1852	200	525	1076	608	101	1571	664	308	597	531	582	1416	1662	393	440	1131	275	1088	746	44	1353	10787	601	718	2478	1514	1080	796	779	70	653	1071	228	489	204	791	654	881	414	1229	1953	735	900	1685	459	616	669	1218
ZNF800	602	157	399	441	293	76	948	420	106	284	808	368	991	1081	209	222	613	178	470	534	155	1093	1111	320	644	1273	699	645	439	421	179	321	346	149	349	229	453	431	488	316	441	560	356	236	475	292	416	921	397
TNFRSF17	39	0	3	6	0	0	23	2	6	8	1	22	52	6	0	14	6	0	1	12	3	53	1	8	4	4	2	85	3	63	47	17	5	17	2	0	77	40	3	13	1	41	13	0	3	55	6	76	6
SNX29	1213	336	339	1833	256	163	1447	645	284	425	261	629	488	992	435	353	1346	493	1141	714	354	1704	2626	590	589	950	621	354	644	768	463	1117	632	188	232	460	404	750	1293	698	492	989	818	665	1331	676	1064	473	1093
LMO3	1721	2	560	732	7	348	1741	9	14	545	1306	10	50	20	3	63	1034	1	6	5	10	133	8325	2	28	1950	17	620	3	9	3	5	14	159	25	1	167	3	79	3	11	277	36	121	12	31	6850	2669	724
MRPS10	2168	418	1390	830	441	176	1512	712	324	566	1449	739	1935	2116	576	491	2228	552	1757	779	259	1930	2099	875	1065	2424	3046	1853	744	1240	292	1471	1006	1670	1456	585	742	938	1196	656	1868	2315	946	862	2867	729	831	5156	1134
GUCA1A	0	0	0	0	2	0	0	0	0	0	33	0	0	0	0	0	0	1	6	22	0	0	0	0	0	0	0	0	0	0	0	0	1	2	1	0	2	0	0	0	0	0	1	0	1	2	0	1	0
RSF1	2324	535	2033	1240	977	328	1573	1743	320	1217	1950	711	1830	2900	743	640	11430	458	1044	1007	286	2816	4736	1336	1555	4974	2442	1311	1769	1235	302	1160	692	302	1321	837	1331	1478	1523	867	1240	3342	758	1577	3755	957	1358	4699	1242
VPS13D	2491	829	1578	901	962	254	4020	1333	430	799	2490	1027	2742	2877	780	853	1677	689	1897	2353	844	3544	3453	1134	1627	8130	2754	1184	2507	1482	1304	1819	1287	714	945	1717	1355	1544	2400	1871	639	1968	2352	906	1995	1733	540	3648	1608
CELF2	2021	313	198	1525	30	54	1843	189	36	162	95	283	698	1368	139	650	1262	306	205	483	427	499	3143	991	771	1684	168	360	2580	255	353	293	698	46	14	82	531	657	1134	255	257	616	321	127	103	514	729	2504	543
FAM120A	9927	2622	3672	3071	2269	863	5220	4749	2075	3105	6583	4978	8032	13493	4031	2781	9220	2162	4987	6588	4045	13317	15591	3406	6472	7142	22788	4971	7039	5433	3859	8061	4372	2742	3305	4652	3196	5028	5716	6488	4579	10894	4791	2071	5541	5931	3072	19622	4649
R3HDM1	2344	842	1794	1097	485	171	2089	2015	254	989	938	605	2361	3057	741	492	2018	491	963	1610	568	2418	4411	1642	1611	3573	2377	1939	1538	820	720	1156	687	1015	1214	1308	803	1866	1210	906	1685	2373	634	1330	3282	865	1134	3520	1955
COL9A2	13634	406	2285	619	948	2499	2129	3027	222	2421	575	2505	3444	1850	1330	1385	6832	923	776	500	680	2274	2254	949	2593	13795	3158	4465	1004	1097	1431	2962	1399	2794	6765	5339	1903	966	894	3884	810	1778	728	7654	814	1617	12290	644	3898
KITLG	560	216	219	1591	162	18	684	2612	20	643	46	177	170	6225	148	150	281	98	332	161	76	851	2251	160	254	1248	460	233	583	350	35	214	329	126	53	34	266	1819	290	65	1175	785	327	112	182	259	321	2023	251
ERCC8	552	140	392	153	132	34	484	334	66	161	201	231	425	586	123	89	323	105	297	321	72	577	567	352	273	838	620	265	275	251	113	308	170	229	78	117	301	351	372	146	454	522	141	298	437	186	252	1192	230
ADAMTS6	19	18	221	20	16	9	152	284	56	45	44	582	897	105	190	659	257	447	224	185	62	129	83	1152	115	659	48	238	24	204	305	121	53	27	94	410	132	684	77	815	20	31	142	1751	131	62	43	128	57
H6PD	3403	1805	3561	1794	1363	725	6492	4098	648	730	4803	2451	4851	8264	2537	1666	3556	1309	3184	2561	1911	4012	8002	2254	3288	4649	3718	1122	4362	1948	2203	2346	2634	844	2436	2167	2715	3401	6038	3033	2643	3953	4059	1441	2692	2039	1663	9675	7314
VAMP3	4110	875	2279	1138	591	342	4256	1758	411	760	1855	1117	2370	3954	1257	1192	2644	715	935	1571	555	2767	2890	1523	2060	5084	2847	1753	1647	1357	894	2065	1181	956	1427	992	990	2073	2132	967	2139	3715	1523	925	2432	1299	743	4744	1556
PER3	570	121	1218	217	211	91	387	318	35	293	1468	114	79	280	79	143	376	56	109	95	194	651	35	253	344	698	129	548	109	140	140	223	79	24	597	594	513	183	698	113	64	909	220	414	594	202	278	228	170
UTS2	2	0	1	0	1	0	1	0	1	21	10	0	10	3	0	4	0	0	0	1	0	6	0	0	3	2	3	1	4	0	0	4	1	0	0	0	0	0	0	0	7	9	0	0	0	5	0	0	1
TNFRSF9	28	11	158	42	8	3	65	6	6	45	69	165	161	49	101	79	32	74	12	156	20	146	13	25	75	64	15	39	6	117	136	144	42	53	80	7	110	48	51	25	71	213	69	19	14	191	7	44	42
EPN3	1042	516	294	428	380	158	316	651	157	968	221	484	204	856	601	272	1656	207	1475	1173	603	2422	1136	168	920	958	1465	603	674	519	1021	1070	955	291	3559	906	1065	780	995	826	1383	1084	1122	1186	2043	1631	448	656	1901
LTBP1	2161	2272	1739	182	88	427	5208	2285	383	1736	515	814	11653	2695	685	2317	5854	1176	3543	1502	3148	5996	5160	3775	2413	4337	4990	8774	4452	1354	2151	1225	1297	1310	707	5622	1802	3512	5855	5334	1492	2976	2807	2253	12858	1082	10714	2528	32262
RCN1	3012	1790	2268	2085	1349	269	1910	4986	1056	1844	833	3705	9726	6985	1728	1693	7873	3369	1149	2480	2349	3018	7405	9463	3566	4940	5072	2542	2974	5173	975	8091	2239	23117	2555	3612	1602	4098	1448	2088	2601	10516	2708	2145	6257	2061	579	5447	1623
ELN	8249	145	1675	1156	173	2443	1883	235	182	935	980	549	491	438	105	1526	1828	478	2824	139	2122	746	287	463	228	2132	290	1275	441	845	844	1032	735	805	293	3205	4383	291	1164	294	720	282	1887	1159	115	605	20055	1356	38309
RFC2	1697	474	923	826	539	462	2695	806	308	1759	1046	622	1260	1202	775	554	1625	559	735	1089	384	1924	2468	595	854	2615	2141	1315	940	942	719	1970	615	1707	1175	1331	861	771	899	812	2874	1723	577	634	1975	1436	747	4343	1220
ARID1B	3190	1738	3146	1720	888	618	3867	3256	671	1632	3510	1400	3614	5137	1975	1110	3138	968	3417	3545	2006	6112	5969	1849	2873	6738	4672	2223	3681	2370	2058	2204	1649	844	1765	2962	1681	3132	3422	2793	4232	2471	2141	3072	5562	1756	2748	4523	3107
CLPTM1L	7860	2296	4383	3916	2055	1069	7207	3397	800	2429	6480	2849	3671	4789	2276	1642	6913	2522	2701	3635	4241	6367	7538	3590	3043	6671	4727	6834	3538	2990	5013	4795	4350	4668	5777	5506	3139	3775	3810	3965	5246	10124	3473	2643	6680	3330	2783	17704	3217
NEDD4L	3235	522	1866	2231	588	286	1499	913	450	947	376	1239	280	2122	828	546	2319	615	1828	1066	431	2962	5045	502	1474	2530	6893	980	1399	1365	529	2442	527	1032	1278	1467	1344	1008	1530	839	1650	4373	1380	1716	1654	914	1234	1964	443
FOXP3	116	36	48	54	27	11	50	19	23	88	58	89	163	69	22	164	120	103	48	137	89	242	78	53	111	259	41	118	39	55	403	60	37	53	52	60	204	70	60	92	23	157	12	32	94	375	49	135	76
PPP1R3F	144	27	190	216	74	61	287	53	29	61	138	97	168	208	78	78	523	99	63	76	95	145	184	122	38	254	61	42	144	77	98	64	142	81	73	68	97	73	114	188	490	97	64	59	191	71	83	91	136
HEXB	7064	3200	2366	1193	461	315	5842	3790	555	3505	2544	1261	5436	5079	1462	1136	3254	1479	1727	3767	1721	5124	7230	4209	3620	5900	9033	3021	7118	2540	3063	3142	2197	2407	586	3983	1451	2834	4773	4019	2335	6014	2433	3066	3933	2879	1216	6597	2490
PTCD2	644	122	333	133	111	44	511	283	48	180	311	176	610	676	185	97	280	101	297	247	118	611	1079	302	324	580	839	264	365	257	107	257	138	119	178	214	216	272	406	227	348	511	178	318	550	217	369	486	386
KIAA2022	73	0	44	32	41	22	19	5	6	95	18	23	55	165	11	14	187	6	34	141	1	531	55	21	1	239	14	120	281	23	16	61	48	34	13	128	48	23	84	155	1	11	62	114	68	98	136	143	317
JKAMP	1517	341	1106	621	294	101	1406	1120	341	637	1769	737	1281	1939	498	371	2437	505	1156	883	237	2243	2105	868	929	2959	1508	1059	572	919	396	1028	761	179	395	301	536	1183	1444	662	719	2268	709	669	1177	709	825	1668	599
DKK3	2584	311	1601	260	84	144	1400	671	95	363	311	200	523	1396	379	765	1707	404	215	233	1988	378	795	2694	317	5318	622	2404	747	266	601	339	558	303	176	1700	463	2036	647	244	1643	2264	405	783	2126	518	2886	701	825
ARHGEF5	988	225	326	349	138	62	1501	475	202	451	1030	364	698	967	365	237	623	264	455	477	199	993	1596	307	683	1450	1083	507	388	537	264	839	623	309	449	561	130	544	450	374	1134	899	466	148	640	232	257	1834	612
NFE2L3	483	839	730	1021	280	440	775	1330	107	64	177	328	650	1868	116	249	248	497	246	78	80	3058	6272	523	1042	1355	2066	256	759	514	59	428	157	31	103	71	369	839	449	236	2697	3065	158	197	1084	624	152	2112	734
MCUR1	1703	350	1219	678	472	399	1783	634	183	622	1370	676	809	1364	471	371	1340	445	770	639	289	1438	1219	382	673	2813	2211	1411	480	749	327	1208	702	470	2519	523	988	757	865	552	3032	1947	477	703	2239	786	747	3901	834
LIMA1	3673	666	1450	869	361	245	1561	2466	521	1203	891	1287	2198	4371	1985	841	2612	618	1484	1466	278	2367	1956	1479	1139	6044	4206	1203	2383	1474	437	1304	639	222	452	791	951	2340	1434	855	2046	2635	2237	1074	1995	1019	658	4412	1335
LETMD1	1925	964	1166	1333	668	333	1489	1915	430	1051	1858	1236	3055	3185	1604	711	2565	1525	1873	947	1090	2422	2137	2156	1192	2216	2871	1194	1585	1302	941	1935	1070	1194	1707	1345	1023	1503	1712	1148	1887	1870	1124	1341	2266	1026	1369	2597	1314
SLC4A8	210	39	197	557	1670	62	81	581	85	17	997	264	52	864	98	56	64	121	527	407	77	251	33	75	42	248	17	103	214	125	78	82	80	58	321	168	185	392	509	105	240	105	138	137	486	63	460	1345	9
LAMC3	1208	204	2856	657	138	143	2813	620	125	193	841	385	782	752	547	242	150	1596	150	380	2035	84	246	1088	145	2260	77	445	159	319	846	560	703	144	229	438	201	1752	70	758	49	1732	376	1741	517	107	150	181	47
PTGER3	41	6	45	145	32	21	449	7	3	24	3	15	304	7	1	229	571	8	5	3	153	28	8	3	1	371	35	361	3	31	36	3	226	32	6	6	134	5	300	4	14	23	173	17	19	15	3	46	647
TNIP3	6	3	4	3	3	1	10	1	7	10	8	261	50	105	3	24	26	19	18	48	6	19	0	10	30	20	9	8	5	6	18	19	167	17	1	1	50	24	21	24	3	41	116	0	2	31	1	9	49
MAPK9	1854	459	1278	834	761	250	1700	1586	260	1082	1605	550	3153	2645	599	523	2122	694	840	1023	457	2030	2070	1192	1234	2499	1734	1896	990	1007	532	1359	631	535	474	1180	711	879	1155	1014	1916	1398	910	645	1270	965	906	1429	855
COL23A1	629	6	425	736	6	295	38	20	62	1171	160	21	47	260	719	61	2670	22	401	31	12	788	2583	40	495	585	49	39	178	23	110	1588	87	3683	17	12	210	50	307	127	17	1544	25	46	413	27	82	986	2277
BCAR1	5958	2329	1470	1937	1417	727	2766	3021	268	2854	3342	1987	2658	2797	2631	1590	2053	2648	2016	3414	4508	4330	4664	2234	2024	3404	2523	1712	2383	2113	5604	3931	2672	1150	1233	2555	2405	3359	2052	2843	3956	6447	2781	927	4107	3129	2232	3371	3065
FAM160A2	2177	462	1104	897	657	225	1790	1185	298	1084	2829	983	1545	2553	1022	528	2109	822	1569	1020	981	2677	2593	1041	1251	2653	2656	666	1738	874	936	1898	673	645	1352	979	1481	1053	1547	1460	1057	1766	765	1383	3111	1320	1310	2726	1009
HERPUD1	4753	2580	2574	2805	698	558	2826	2927	970	1424	1261	6491	6837	5903	1517	1111	7508	2275	2591	4820	2398	5111	8880	6424	3469	4722	4421	8165	7206	5066	3240	4488	2232	2266	1222	7969	2124	4685	3930	3584	2901	7687	4929	3981	3720	3584	1606	3557	2561
HOMER3	523	405	1909	959	553	289	398	1096	79	736	181	371	631	767	173	350	493	1067	538	270	1104	975	1000	690	639	932	393	1169	132	305	770	793	856	304	374	1407	882	731	409	730	643	490	328	621	1043	262	162	438	742
RAD51	631	198	240	296	97	118	676	193	93	562	352	152	345	224	259	150	742	54	141	460	52	510	1122	84	227	350	735	234	349	280	209	652	64	621	511	311	189	209	119	233	580	1018	92	236	1277	354	300	1228	106
POLQ	228	121	206	260	139	62	906	173	69	861	319	160	183	225	287	103	573	34	178	276	5	431	1266	78	236	722	497	361	411	165	56	358	45	84	356	160	369	201	112	124	475	885	52	261	2022	308	469	2574	102
PIK3CB	1169	342	1083	489	407	113	2566	852	198	644	1794	656	943	1600	577	307	2171	264	1031	837	128	2037	1268	495	687	1584	1416	908	821	857	256	844	547	231	484	372	619	635	880	604	690	1951	838	618	2213	848	920	2789	1244
CYBA	12208	5934	4085	6182	2839	2194	6312	5968	2735	6839	10370	17906	8161	9332	7548	6521	10993	11935	2853	9149	7005	5940	2980	7570	7734	9016	10852	6737	3868	17514	12256	21906	13122	9683	4937	13307	7259	7162	2851	12874	15952	10839	13837	3449	3140	11251	727	7525	3217
THOC3	1314	181	714	296	105	200	522	279	71	959	295	322	802	755	256	113	1342	258	333	169	80	1605	1072	213	309	2011	1179	708	394	388	130	1196	281	484	457	395	278	283	187	198	654	850	284	402	879	368	200	859	157
HEBP2	3359	965	3092	9015	4324	1288	4017	1736	750	2664	1782	2872	2638	6704	1086	1652	4679	1237	3641	2214	673	9967	3734	1839	2582	6295	14002	3707	1707	3382	1043	5120	2361	5239	2441	1352	5076	2456	2209	2046	4999	2691	2786	1838	8276	4536	1572	5477	2090
MPHOSPH9	445	154	219	720	120	55	612	280	72	222	184	153	438	763	415	104	827	139	620	421	79	1296	1010	255	341	1055	218	658	373	214	135	258	147	64	482	254	330	247	405	278	508	632	202	250	1381	321	370	1299	241
PLEKHA5	1484	972	1409	874	967	134	1978	1540	295	453	1041	705	4947	3082	823	849	1506	564	5594	3505	435	7816	1794	1633	4625	4193	2223	1214	2666	1243	772	1378	1142	290	1091	2857	762	1864	1969	3163	1169	1012	1065	717	3643	1713	674	3429	1214
PRSS8	14525	2348	5554	1783	893	2265	8837	4471	933	3875	4935	3742	5781	6965	3347	1243	17612	3015	6920	5678	5741	13697	7174	3980	6450	5262	4752	2477	7691	3958	11133	8469	4075	6975	2882	14535	1679	6340	4943	10425	10891	5344	7422	5275	8247	7627	7101	8486	6436
SIKE1	1583	457	1780	855	502	305	1915	1133	211	982	985	547	1813	2374	473	530	1585	394	853	970	290	2395	2613	978	1278	3455	2083	2124	1283	1044	287	802	596	812	1976	563	767	1034	1170	617	926	1311	636	1284	2884	684	1202	4236	834
RRP12	4977	960	1297	1078	565	557	3190	2104	519	1525	1564	1568	1658	4179	1781	764	1635	2137	2024	2077	1316	4153	5876	2097	1398	2978	2456	1324	1487	1818	1481	2705	3274	4391	1036	1688	1067	1868	1662	1726	3979	2756	1439	1285	4775	1434	1781	5462	2338
FNIP2	1167	266	750	446	1182	74	935	1107	152	583	219	502	859	1962	273	256	544	89	469	522	209	1704	1356	429	657	1369	1293	1129	687	587	117	841	354	101	150	477	758	644	476	504	1246	941	412	697	871	579	193	1919	444
MSMO1	2109	246	1044	1395	453	577	905	974	327	1044	1917	1065	1919	2069	533	683	1183	317	971	1120	171	2750	3785	1218	2213	2310	2939	2135	870	1418	240	1534	779	773	2143	422	819	1504	1344	596	2308	3298	853	1358	1604	881	403	1913	804
TTC17	3488	868	2263	2285	1545	322	3024	2467	321	1283	1679	1513	3260	4335	1174	729	2414	1001	1817	1950	858	4614	3331	2173	2745	5430	2652	1367	2027	1326	970	2117	1869	1049	1324	1349	1643	1901	2318	1507	1689	5224	1379	2717	4165	1932	1426	5082	1140
ALX4	40	1	8	46	1	2	2	1	0	8	0	0	529	2	3	16	7	13	7	3	667	5	120	501	61	3	0	1	2	4	2	3	1	0	0	244	4	25	4	2	0	4	4	19	0	2	261	0	8
FSTL4	36	89	70	4	3	21	264	168	63	33	31	53	148	288	27	11	121	175	75	5	1471	4	137	251	13	411	90	19	13	115	7	235	1	119	5	397	353	519	3	9	268	13	30	33	36	4	626	17	36
FOXN3	504	262	893	337	278	161	913	706	151	340	804	370	1343	903	244	694	2097	260	1582	651	378	2348	1666	407	898	1451	710	1072	730	544	382	520	880	354	393	869	1094	721	1571	758	207	1538	614	516	891	614	913	1438	1550
METTL24	30	1	293	57	9	2	78	137	37	5	367	22	3	77	3	31	279	30	5	600	68	133	265	36	49	318	1	56	34	79	21	80	31	53	86	642	9	55	49	114	21	26	81	232	866	36	19	20	13
AKR7A2	1450	861	1276	1142	291	433	1840	1236	361	1218	816	955	1463	1672	1304	646	2029	1704	2197	931	1071	2458	1782	1290	1105	1940	1624	754	1011	1096	1431	2034	875	1881	1484	1516	866	1333	1530	1775	1529	1031	1215	593	1670	1242	966	1263	2114
MRTO4	3363	838	1569	1158	866	1265	2138	1322	445	1533	772	1476	2244	2577	1349	961	3474	1094	1163	1187	777	2608	4035	1452	1195	2554	4270	1662	1090	1722	1119	3307	1030	4264	4756	1064	1731	1419	978	765	2063	2419	1086	870	3099	1653	643	2964	1536
NNAT	13	7	6	19	6	8	42	18	4	12	15	9	14	24	13	28	9	13	20	11	37	8	10	10	11	78	21	45	9	14	17	10	37	3	6	25	31	18	32	11	21	18	11	19	44	11	81	14	16
USE1	1185	382	1080	652	230	287	783	713	164	408	1047	681	1070	999	366	459	623	704	297	414	938	1427	958	780	521	1599	2141	861	498	648	777	1531	863	1859	612	745	576	480	386	631	709	1677	574	589	1420	849	522	1756	666
MCF2L2	18	2	70	35	11	2	15	4	4	7	26	6	21	11	3	18	34	10	52	3	6	29	32	11	10	42	5	14	7	16	3	4	5	4	15	6	41	9	35	9	9	15	17	9	47	10	38	72	12
NRIP2	74	43	86	84	54	19	205	66	30	90	140	87	170	199	58	177	74	126	164	70	191	157	123	104	116	413	90	205	122	65	304	92	90	89	125	109	172	121	170	106	173	187	91	119	181	186	98	324	66
LAMA3	4139	1039	4260	3640	179	48	4060	3104	520	2823	6858	1823	162	2964	2718	1127	853	1539	472	1363	2569	529	5461	993	390	8958	4287	756	365	2203	1465	1821	448	31	1413	453	665	1456	561	479	204	24513	5174	1736	7698	832	709	7612	210
AP5M1	2339	343	1485	1654	488	192	1675	820	294	797	1291	793	1413	2305	495	528	3086	256	1277	1031	114	2038	2892	1139	1072	3535	2635	1507	1273	1158	243	1258	862	427	981	475	1419	1082	1428	595	618	2211	933	973	1900	846	1317	2935	816
ANAPC4	767	483	878	554	11826	129	956	1013	1203	674	618	3081	3104	3743	539	1321	690	3659	1244	3073	771	3232	1776	2179	3402	1843	1760	2400	1182	4319	493	2663	3022	646	629	1587	1094	1722	889	1419	824	977	1092	867	1740	2614	506	1549	414
KCNQ1	1951	95	170	216	657	292	749	1600	171	404	279	988	1735	1264	1365	264	551	1437	424	850	1264	91	402	947	318	1183	83	884	328	211	231	2178	1737	99	117	2591	72	577	295	473	19	450	1307	1269	420	117	132	4600	1307
TRAPPC3	5044	983	1804	1344	1252	495	2911	1677	566	1539	2498	1824	2644	2886	1168	1077	2779	1508	1800	1567	817	2715	4677	2172	1623	3997	4174	4481	1789	2501	1265	3120	1819	2675	2249	1763	1993	1834	1935	1460	1886	5355	1676	785	2840	1735	1615	2912	2022
THRAP3	6940	2053	5089	2751	1139	803	6010	3926	1265	3104	4777	2469	6361	8394	3028	1865	8364	1924	5374	4120	1405	10370	14133	3461	4402	10403	8344	3044	4805	4213	1943	6193	2565	1890	3199	3973	3239	3870	5389	3778	4465	8602	2970	2391	7970	3658	3554	7605	4796
PHPT1	5218	1108	1785	3024	1628	1821	1313	1434	542	2104	2474	2510	2939	1830	1782	1564	3398	3192	1955	2064	2671	3434	3372	2615	2198	2579	4218	1575	2457	2290	4626	4952	3428	3508	3994	5261	2292	1569	1973	2762	2566	2330	2197	600	877	3768	941	2392	2292
ENTPD2	2107	96	172	190	1160	385	71	974	230	634	1679	525	1371	666	782	1015	5440	1149	1351	1753	233	3470	580	123	1842	190	73	101	850	485	783	818	1389	209	260	3836	1549	400	869	2503	494	172	209	112	48	252	459	536	1955
LY75	485	173	387	440	745	28	1413	91	424	255	642	991	181	891	443	374	152	145	312	1276	53	2715	249	130	808	1373	1326	931	184	1220	277	1003	62	71	507	122	417	233	326	760	15	1721	996	1708	874	996	232	3141	270
ARID4B	1611	339	1996	1142	3311	239	2487	1448	315	804	1629	975	2398	5131	650	623	1859	325	2165	2105	250	6278	2953	1042	2532	5146	2081	1614	1543	1235	206	1208	1053	290	806	886	971	1117	2135	1299	2838	2614	679	983	3242	1029	1114	3049	1551
OPN3	19	32	419	141	22	10	66	168	17	14	24	36	112	269	30	7	77	74	40	192	72	89	205	204	74	178	32	11	211	49	35	11	25	3	87	130	18	151	169	98	182	57	59	178	11	64	17	97	74
SDCCAG8	820	295	622	265	389	72	1326	575	203	196	422	361	771	1803	321	243	643	283	600	776	240	2167	1046	614	848	1283	726	919	541	566	158	551	689	193	319	430	309	512	997	571	1148	1119	365	287	921	426	277	947	766
PTPRN	15	4	3	21	2	30	24	15	0	34	26	1	57	21	5	0	70	2	22	2	33	14	8	3	10	35	38	45	5	0	2	6	16	19	11	99	11	6	7	6	181	107	1	3	57	6	186	15	24
HHAT	293	184	261	318	103	9	374	349	141	78	154	178	513	954	42	108	249	302	571	232	269	407	697	338	604	538	287	203	365	371	83	218	228	12	96	359	139	250	600	348	867	299	298	77	441	34	200	39	161
KIF1B	2606	789	2805	2024	609	660	4454	2619	288	1110	5014	842	2680	2786	1301	621	4244	656	1994	1306	560	2443	6688	1446	1237	5192	2380	976	1445	988	517	1201	886	295	1787	1125	1738	1876	1459	1049	2027	2165	1273	1053	3407	737	1404	6611	1883
FOXC1	2978	83	507	269	22	46	184	132	465	451	336	921	1888	1314	445	280	412	139	2567	295	335	57	14767	780	50	2575	1380	1759	205	856	17	1011	278	1360	80	1930	704	1560	297	1034	262	1166	1083	30	45	138	2280	444	971
TBC1D22A	2669	731	761	865	400	188	1848	1175	304	698	1300	970	1383	1556	1005	586	1105	968	1072	962	730	1797	1885	935	848	1409	1008	549	1025	1014	1195	1871	1249	1916	1050	798	776	1152	1395	1142	1753	1345	1332	770	1090	871	1451	1120	1222
SYNE2	1405	2354	3485	2041	878	380	41469	6304	1261	4508	3433	2948	3442	12228	5265	2387	5778	4142	5164	3580	2201	6286	16797	6807	5201	12876	3756	2945	7748	3078	2155	2881	2455	378	1423	4079	2072	6940	3945	3839	2681	11364	5944	2110	3977	3510	5103	10202	3621
PLEKHH1	539	505	797	852	892	213	1235	1270	270	809	1201	1013	2082	2279	741	443	1376	534	3204	988	605	2986	3745	1015	1767	3149	1213	436	1520	680	721	765	579	58	399	1061	743	1188	1624	937	786	426	498	1024	1646	970	450	1941	428
ATP9A	3794	1263	6761	2090	2246	707	6228	5518	1138	712	4457	3290	3966	7899	2678	997	4273	1297	4737	3251	2726	3357	4385	3473	3011	8984	6055	5025	2011	3821	1031	3795	596	994	1294	2331	2064	3294	3502	2577	5852	5771	3049	2954	10378	1773	3938	3039	2135
SPO11	0	0	0	0	0	0	0	0	0	0	0	0	0	0	0	0	0	0	0	0	0	0	0	0	0	0	0	0	0	0	0	0	0	0	0	0	0	0	0	0	0	0	0	0	0	0	0	0	0
CBLN4	3	1	26	11	10	0	40	11	0	3	1	5	26	38	0	7	7	7	5	6	9	7	5	24	4	37	8	21	3	7	6	0	1	2	0	5	11	14	7	6	4	4	3	52	1	14	15	16	4
CHRDL2	12	1	4	20	2	8	14	3	1	32	1	4	148	7	3	225	418	4	7	2	162	10	7	3	1	21	90	109	0	1	19	6	499	81	7	45	155	3	410	2	108	19	88	26	31	12	43	27	1143
FAM168A	7007	835	2997	1576	613	1095	1959	2774	361	1491	2403	1283	2501	3969	1312	1600	10589	1095	2871	1447	1122	3503	14438	2072	3762	5738	7456	2162	3335	1413	1170	2185	1337	915	1380	1450	2641	1900	2391	2291	1541	2991	1520	2011	3792	1793	2164	7841	3323
RELT	491	85	94	224	23	138	232	103	43	405	360	144	290	186	292	129	674	116	91	159	105	142	1102	90	230	347	313	187	430	97	213	150	254	137	280	580	273	196	131	155	164	456	91	105	219	199	1132	790	156
GALC	430	202	1556	634	164	50	1449	1062	340	307	1069	581	267	1931	128	206	2102	410	1756	692	412	2100	1075	772	521	2153	65	454	339	1143	273	555	606	229	272	575	381	701	1400	65	800	1022	653	839	879	477	690	1512	205
NOP58	3453	560	1730	1240	339	509	3605	1170	369	1114	1412	908	2578	3771	1008	655	4366	468	1142	1313	187	3061	4836	1332	1775	3587	3497	2068	1256	1253	314	1530	1269	377	1541	849	769	1288	1190	673	2640	4129	659	1518	6083	998	1572	5292	1564
SZRD1	7006	1846	3450	3440	3346	2053	4676	3032	835	3503	9699	3682	4648	5525	3141	3301	9388	2660	3670	4255	3040	3995	7558	3213	3539	8501	5234	2594	3081	3094	4420	5215	3647	1989	5159	4134	4563	3706	3507	3374	4105	4712	3198	1977	5031	4416	4911	14022	4873
KCNH2	704	40	182	1153	8	235	96	32	14	545	1293	8	1230	21	70	96	533	41	48	13	369	13	272	26	11	517	12	467	24	1	117	50	255	139	121	2911	207	47	77	32	1817	127	32	416	1040	31	810	1546	555
CUL1	3231	788	1623	2027	638	778	3873	2583	590	1611	2837	1502	3541	3380	1334	1040	3139	1120	1603	1099	854	2927	5694	2113	1595	5306	3695	2089	1438	2057	944	2784	1360	897	1889	1633	1133	2424	1494	1352	4145	3188	1635	1042	4030	1701	1672	3669	2650
FAM114A2	954	155	350	300	232	43	563	414	116	269	422	280	931	920	196	186	527	164	358	338	57	1239	892	474	432	1191	752	303	545	519	150	398	421	151	167	119	316	400	562	256	401	612	280	370	820	364	222	696	420
CYFIP2	2886	169	1534	1095	287	466	1703	1269	132	386	2282	215	2269	888	1222	552	5053	444	1223	1092	1570	467	2513	855	492	1259	464	2009	50	252	755	922	1554	2007	1178	1686	571	807	872	939	2659	863	250	1313	1818	373	1668	3567	2231
TAB2	3656	774	2920	2001	741	324	3587	2468	345	1411	3008	848	2689	4365	1204	824	3011	580	2626	2168	485	3984	4625	1668	1658	6234	3770	1859	1361	1687	578	1721	1121	504	2687	971	1401	2086	2131	1464	3550	5016	1521	2236	5326	1194	1863	4868	1817
GINM1	1691	254	3265	1096	351	261	1669	1746	348	782	1423	876	1501	2091	623	626	2846	401	1646	1045	184	2035	1293	1334	1657	3009	2628	1759	741	1426	261	1717	703	1132	1185	625	821	990	819	769	1076	1997	1217	1008	2601	1199	750	3238	847
EIF2AK2	5570	842	4759	2189	575	628	6014	1539	692	859	2595	1011	3753	3475	1152	977	2215	511	1645	2334	255	2527	12004	1006	3738	12061	2185	3463	3764	2862	379	1670	1274	1076	1045	1467	1255	1630	2013	1163	2359	5030	1113	2979	11743	896	4896	15180	1943
USP36	1944	841	1058	1090	811	337	2826	1297	235	1071	917	995	1730	2398	946	606	2618	640	1280	1353	908	2593	4825	1177	1176	3386	1589	1229	1439	724	1011	1571	754	1877	1381	2054	1224	1262	1600	1353	2030	4001	858	827	3831	1305	2433	2941	1885
KMT2C	2852	865	1332	1340	1434	330	3422	2249	566	1058	2451	1863	2912	4572	1447	993	2939	673	2710	2380	756	7138	4053	1349	2337	5465	2322	1621	2968	2154	1199	1854	1276	271	319	2178	1981	2298	2957	2052	1916	2080	1496	1095	3659	1984	2822	5516	2306
MCOLN3	367	3	79	125	11	87	118	1115	6	240	212	24	59	258	9	77	17	64	5	4	67	7	2	287	1	617	10	134	1	23	10	134	27	1	268	5	410	74	30	8	206	47	12	27	38	14	540	1395	11
CCDC85A	2	2	51	1	4	1	11	3	0	0	7	3	1	7	0	5	11	2	8	2	18	2	3	3	15	5	0	10	4	0	0	1	11	0	1	9	0	2	5	2	3	2	3	7	1	0	8	0	5
PUM2	3795	1389	4663	3087	2204	1105	6211	3777	864	2812	4878	2538	5729	8759	1917	1439	5217	1076	3527	2953	973	8843	7470	3061	4191	9836	4107	4613	3571	3263	1227	3575	2118	855	2074	2079	3162	3633	3824	2278	6463	6580	2310	4144	11301	2809	5651	10082	3873
MRPL43	2814	773	1485	1344	828	647	1686	2444	291	1690	2150	1294	2019	2834	1608	910	1351	2035	2063	1281	1962	4188	2053	1955	1227	2335	3430	2596	1521	1912	2621	3130	1901	2185	622	1828	1623	1393	1288	1812	2301	1931	1437	1476	3177	2152	1318	3118	1458
ITIH4	4	1	4	3	18	0	15	3	1	14	1	14	10	6	1	8	3	2	22	10	0	11	7	6	14	9	6	1	6	6	2	8	6	31	8	2	25	4	10	8	1	4	4	17	40	10	6	24	3
ITIH1	3	0	0	0	6	0	0	0	0	4	0	13	1	2	1	2	0	7	10	3	1	2	3	3	3	3	0	2	0	11	3	1	2	3	4	0	0	2	8	8	0	6	2	5	3	13	18	1	1
HPF1	1033	110	585	419	212	121	489	467	155	595	397	304	1361	1163	259	354	731	249	374	474	90	1112	1000	645	468	1759	1580	920	384	724	160	1261	312	697	254	336	312	399	450	302	754	1404	246	458	1281	517	181	961	332
ZFR	3620	1081	3014	2004	1192	450	4554	2752	531	1607	2531	1397	3414	5458	1275	1111	4524	813	2101	2237	1097	5337	9538	1953	2284	8082	3389	2987	3310	1729	1193	1679	1490	378	3438	2165	2324	2309	2675	1316	3218	5450	1365	2225	4764	1904	3136	6765	2010
ZNF280C	244	83	260	236	114	53	379	284	37	156	210	127	409	482	113	113	892	64	310	256	18	697	694	204	234	711	383	241	398	146	40	143	82	28	242	71	264	230	261	133	282	216	99	187	505	116	157	533	366
NPFFR2	0	0	0	4	0	0	2	0	0	8	63	1	0	1	0	0	0	0	0	42	0	0	0	1	0	1	0	1	1	0	0	0	0	1	1	0	6	0	0	0	0	5	1	2	43	2	0	0	0
PHF21B	91	18	52	20	16	8	21	3	10	27	2	7	520	6	2	27	0	78	7	2	126	1	34	443	0	31	3	50	2	10	59	13	3	0	7	312	24	74	6	39	1	1	7	42	0	10	50	1	4
TRAF1	172	88	188	260	340	15	459	138	48	173	197	358	527	387	120	307	146	180	109	263	380	676	278	247	219	355	329	194	122	133	776	194	295	50	88	127	630	207	271	168	215	553	106	180	209	755	189	513	233
RC3H2	2460	605	2211	1114	310	247	2311	1696	356	1302	2216	792	2169	2829	918	589	2872	478	1258	1216	546	1976	4140	954	1171	3929	1843	1366	1916	1313	479	1463	949	951	918	1106	1230	1655	991	794	1556	2313	1018	714	2025	865	1307	3546	1067
IL17RB	142	134	152	157	632	15	535	180	67	1197	58	179	376	872	205	142	140	148	389	945	53	629	1243	172	524	338	289	1804	227	192	546	289	148	183	364	1793	227	146	357	410	437	191	122	85	626	592	98	275	222
TRAF3IP2	3061	2859	1770	752	2186	1013	1212	3540	455	764	872	1480	13814	9110	793	1558	1684	3981	5168	1445	1951	4271	4397	9598	7816	3695	5765	1706	5691	1983	1897	1339	1810	677	805	2131	1011	3430	6420	3462	2568	1079	1842	1369	1193	1383	716	3058	2043
GYG2	231	248	447	1297	128	118	384	468	219	417	230	456	796	494	396	146	57	451	207	228	216	157	648	377	221	982	221	325	709	279	364	1100	273	57	242	1007	122	359	251	73	1285	513	575	239	517	156	443	1589	152
DCBLD2	3371	632	1931	1117	778	384	2666	3036	860	2810	7348	1865	4149	4538	1348	1292	3788	802	3686	1986	523	4399	3231	1992	2126	7354	5028	5237	1361	2713	920	2517	1026	851	2893	2755	2348	2806	2034	4366	3968	13101	1598	2325	7216	2463	2298	4680	1805
SERPINB3	0	9	2	0	1	1	3	0	0	1	9	3	0	335	1	9	0	2	5	2	1	3	6	0	9	0	0	14	14	6	0	0	44	0	0	1	6	64	7	93	3	2	467	5	0	0	62	0	8
SOAT1	1743	410	808	995	3087	158	2564	908	766	791	465	1316	2808	6093	924	631	1149	857	1764	3975	237	8696	2589	1127	3594	2697	3543	2102	914	2314	644	1582	878	930	502	1448	532	1190	2939	2049	2764	3414	1220	411	2176	3202	533	5980	739
PKP2	824	326	2477	584	339	138	2005	965	335	499	1229	413	1972	1874	2124	636	1797	255	1531	1882	563	2100	5242	784	1017	1839	3771	948	1170	1091	500	803	447	184	1031	1428	468	1296	656	901	727	1607	773	800	1376	1149	576	1452	516
MSH4	1	0	4	4	14	2	8	1	2	1	3	13	58	7	4	2	10	0	3	10	1	94	6	6	4	65	33	0	11	2	1	4	0	0	6	2	8	0	1	8	3	2	6	0	9	8	1	7	2
F7	8	0	3	71	17	3	5	1	12	10	2	39	3	9	6	12	6	13	2	38	91	33	16	8	4	15	1	5	1	24	207	1	12	0	0	482	17	4	11	14	4	8	7	18	0	11	139	12	5
GDI2	12535	3697	10852	5074	1663	1140	14223	13028	2229	6174	6594	4493	14151	23108	6691	3105	28744	4909	7358	6878	1820	25034	20787	9080	6506	13020	15660	10443	8034	8017	1877	11046	3937	9758	5400	3674	2935	8201	7121	4736	15465	14609	5354	4643	13612	4493	3113	17148	6423
PRDM1	399	353	327	134	58	94	1101	1010	103	229	104	369	451	1969	323	481	291	167	149	423	426	711	1351	611	402	1903	339	782	426	547	230	322	581	44	43	168	647	1627	283	263	133	835	370	350	191	391	166	396	474
ATG5	1834	401	1375	1569	388	130	4872	930	504	935	1179	1076	2963	3095	903	583	2052	464	1218	1335	235	1776	2704	869	1326	2888	2519	1740	1034	1432	364	1489	888	480	1143	718	767	995	1144	1016	1451	2753	1207	675	2732	847	900	3400	880
TMCC3	354	116	2317	553	43	342	2542	589	170	398	241	189	577	517	494	361	1717	120	1181	772	123	1482	534	214	487	3890	1188	693	168	567	96	915	522	87	964	145	370	263	622	264	369	5811	402	1578	1304	201	632	650	726
PITHD1	3310	666	1462	1236	736	442	1574	1044	345	1271	769	934	2911	2608	779	608	3995	828	1089	940	667	2155	3826	1291	1089	3180	2341	1489	1323	1217	713	2191	997	1209	2480	1631	1403	1265	1238	1051	1814	1785	692	537	1949	896	816	3547	1552
MTA3	1705	831	2370	2159	1163	1290	4094	1127	604	1254	2341	1318	2137	3118	1077	835	3570	894	1422	1670	529	4287	3369	1288	2038	3754	4440	2440	1548	2334	1019	2470	1406	625	899	1620	1243	1393	1920	2475	3319	2744	1398	1951	8343	2874	1894	3384	2267
USP13	318	170	706	282	105	60	760	533	221	547	210	473	546	881	470	187	3197	478	1467	533	211	690	1795	520	154	1019	703	870	383	819	159	617	416	1606	852	582	592	916	436	175	1209	981	278	335	4485	178	993	4811	738
ATP11B	1235	227	1184	1130	165	133	2176	543	68	352	1703	398	280	1991	50	220	4048	268	82	1042	121	721	330	91	616	2879	1873	1127	986	125	156	49	676	127	1520	264	898	733	910	158	1520	2209	629	701	1754	536	779	3104	1298
LAMC2	11729	4366	2683	1195	1572	401	12324	11327	2118	1773	5914	7254	30	25016	8669	3046	2513	6509	2487	5388	4413	3686	28029	5270	6812	7519	18348	2000	7561	5813	2182	6053	7624	651	1919	4890	459	8361	9295	5456	5001	65614	9993	1251	1134	543	1228	14293	6811
CDK14	580	94	701	242	207	80	320	857	34	50	118	205	144	552	32	281	1616	179	190	78	68	259	1807	340	83	985	2508	653	256	196	176	228	212	19	450	58	476	519	737	285	1254	954	181	463	31	208	608	1788	1703
SEC61A1	41122	8945	7430	7444	7299	2925	20613	11541	3395	9235	11783	13161	21194	21807	8272	6470	26411	11799	18224	17052	15282	26955	27344	14836	14088	22060	14558	15631	14978	12272	17442	26777	11681	23744	12268	22865	7200	16758	18098	21616	12880	34190	16917	8814	25909	13534	13940	37162	18883
PPP1R12A	1551	356	1494	997	422	173	2807	1651	255	930	1960	757	1878	2905	911	1048	2375	246	1282	989	287	2521	3119	1075	1495	4596	3210	1676	1548	838	279	716	831	128	556	511	1227	1176	1094	580	1999	2345	642	1441	2739	1150	1048	3240	818
RASGRF1	32	788	11	64	73	8	43	4424	8	17	10	35	1327	4111	24	97	23	1437	44	13	1613	38	40	3804	684	79	0	62	756	62	116	11	13	15	5	54	45	1370	288	411	3	22	63	34	21	51	25	86	12
CAMK2B	1425	6	221	107	231	178	32	26	8	833	373	46	509	20	25	32	83	22	390	16	246	53	1652	164	5	48	35	78	7	18	1	134	6	910	102	993	367	111	24	32	245	36	14	358	205	31	898	13	66
CROCC	1472	667	1340	850	1402	522	1308	1172	373	2979	2340	1404	1973	2041	616	808	1352	2433	1848	721	1476	4456	2781	1774	1369	2357	1289	591	628	1713	1888	3486	809	375	1352	1374	1612	848	1676	1373	1142	731	986	396	1465	1308	819	3569	1381
POLR3E	2271	683	983	849	529	279	1080	986	228	809	692	653	1440	1724	787	420	1699	643	945	1170	1748	2020	3028	1056	1129	1382	1581	1042	1202	800	1510	1206	998	443	846	1818	815	1019	1210	1375	1233	2834	754	831	2326	851	986	1355	1157
ATP2B4	6074	1917	7251	2744	2805	1158	11787	3986	1205	2490	17039	2680	4069	10993	3127	3481	15383	2165	12825	9843	2070	27142	11497	2990	12520	12313	6808	10610	10091	4820	2769	3613	8710	1508	5586	8508	3809	5294	18261	8304	7044	7076	4261	4185	5080	4187	8682	4318	9986
ZC3H11A	1	3	3	2	8	0	8	4	0	7	8	2	5	9	3	4	2	0	23	10	1	9	8	4	10	10	2	6	8	2	0	2	5	3	3	1	2	6	18	1	1	2	4	4	2	3	7	7	6
RIOK2	1188	152	883	587	276	152	852	593	157	417	599	394	625	1259	200	231	692	190	344	426	83	1143	1313	467	610	1487	1257	373	459	739	132	781	364	301	168	238	618	456	515	351	715	772	308	526	1243	442	409	883	354
YIPF1	2474	594	875	864	705	123	2067	1223	390	662	1357	1150	1631	2251	569	529	1224	817	897	1241	445	2216	1544	996	832	2468	1478	2194	737	1507	994	2573	757	1313	592	767	630	1009	1436	740	1367	3094	1346	1232	984	895	759	5099	868
NDC1	1326	571	1947	1275	439	167	3252	1372	323	628	1372	727	1292	2355	1281	522	3765	315	1152	1316	100	2068	4560	780	1240	2812	3071	2609	1556	1041	315	1872	479	1280	1887	513	693	1450	1127	616	1493	4725	576	1941	2856	1010	1728	7798	893
DGKG	11	10	36	14	6	6	30	44	8	11	21	14	19	32	13	39	177	52	22	13	6	23	3	9	11	179	5	16	4	20	9	6	21	5	117	3	41	16	11	18	13	121	13	50	82	15	47	744	2
FLYWCH1	1730	360	438	925	670	540	1206	806	68	677	953	583	1624	953	503	676	736	869	1020	789	1304	1625	2010	766	947	1732	883	749	754	470	1267	793	1045	914	403	1164	430	766	833	1534	1040	991	734	696	1591	874	863	985	1455
UNKL	558	188	193	220	86	111	292	324	22	309	586	151	559	349	156	189	605	147	309	234	446	475	829	134	241	445	132	214	261	121	470	158	218	180	392	334	219	238	361	364	383	639	144	253	884	282	545	352	339
TBXAS1	315	165	124	1132	25	38	773	175	72	151	55	442	933	553	175	150	242	746	141	224	137	190	462	591	193	2073	334	1046	233	348	117	658	81	347	41	481	110	362	280	852	432	716	450	35	86	260	67	476	241
PARP12	3425	476	1073	923	395	302	5155	819	843	670	1589	1340	1984	1431	837	1016	2254	840	840	1608	982	1203	4091	559	1667	15237	1448	2329	1032	2458	1379	2691	1090	2377	1562	1650	769	971	761	1510	1000	3048	1325	743	5625	878	2807	10215	1419
ALDH18A1	7475	2379	3933	4003	2496	1212	5709	5378	1099	2937	2914	6110	4917	15862	4095	2253	5889	3282	7863	8984	2232	17709	16903	5446	5507	6279	7624	6019	6121	4879	2532	6687	6923	5062	1612	5850	2355	5067	7421	6279	6435	6025	3707	2949	8019	4104	2585	10798	5363
TARBP1	564	324	1504	742	2891	249	2650	921	253	695	923	1843	4009	6271	968	417	1598	512	2749	1949	684	7082	2108	1500	3109	3542	2174	1554	1817	861	467	1819	1268	259	751	1239	984	1419	2151	1343	1971	1684	540	1575	4492	1312	1006	4427	1282
GATB	765	347	508	484	220	186	791	630	123	482	416	400	1054	1027	415	279	526	477	472	504	336	1021	1269	598	558	1245	1276	524	474	633	591	841	710	422	382	441	484	629	547	388	842	1440	360	584	1618	617	237	403	558
MXD1	409	277	1009	456	176	138	1203	442	116	355	697	601	406	2019	387	177	1061	166	331	397	151	786	1979	305	765	1535	703	458	336	627	112	872	477	191	771	450	360	782	350	401	693	1214	416	417	979	221	859	1298	873
CDK17	1082	205	634	453	351	81	1148	997	124	325	955	492	932	2189	523	528	1056	102	607	522	92	1426	1501	672	518	2350	1219	947	331	741	106	447	353	81	464	134	611	746	638	290	846	1054	489	747	2293	385	623	1377	365
DNAJC25	693	71	703	268	118	61	243	210	107	179	340	396	814	653	151	125	789	116	191	320	77	589	620	349	235	308	840	307	292	552	97	454	129	213	252	254	403	205	183	159	312	726	308	120	486	539	217	640	285
SLC2A3	345	84	311	266	92	39	1159	306	93	321	427	792	746	1747	581	320	968	166	111	349	209	461	375	434	300	1302	140	465	479	379	193	1444	339	402	173	241	295	724	296	174	263	1518	398	266	801	728	117	928	795
PSD	155	30	258	1096	71	126	486	97	69	359	573	189	284	181	184	586	188	459	257	33	667	261	98	297	63	1458	219	701	22	208	241	225	756	262	192	565	701	212	360	141	408	255	148	504	1007	101	711	47	107
CTDP1	2013	583	971	753	439	322	1359	938	262	679	1366	862	944	1327	723	571	1692	832	936	1130	1016	1862	2386	804	836	2145	1009	965	894	867	1268	1911	926	508	968	1470	913	988	970	1125	1548	2165	919	927	2652	1216	1699	1169	961
YBX3	13630	2506	6256	7237	1187	2150	10248	6610	1868	4647	4017	6514	1851	14048	5844	2818	13295	3367	610	3726	2600	3603	14662	5758	4114	7317	14911	3241	3381	5417	2291	7613	6398	2636	8514	4465	1652	4795	5341	1962	7685	7593	5106	2402	5639	1785	1384	7842	5869
STYK1	172	30	60	43	119	10	190	7	110	138	102	158	4	296	119	46	307	49	4	229	4	296	97	8	226	217	497	71	95	95	57	170	140	13	76	211	7	17	132	76	174	212	133	18	13	175	4	55	37
WNK1	3315	1657	3635	1639	1027	663	7689	3813	643	2130	4456	1797	4993	7240	2733	1632	5399	1300	5876	2985	2074	5525	10245	2506	2813	5729	5556	2601	3443	2020	1438	2495	2336	1074	2077	2715	2837	3914	3716	3767	4645	6866	2718	1529	7998	2510	2975	5546	3517
CCAR1	3177	881	1996	2460	1184	416	3840	2303	664	2118	1569	1884	3081	7173	1528	908	2362	814	1917	2057	513	6509	7026	2563	2020	7857	5242	1530	3014	2587	529	2611	958	663	2630	920	2170	1812	1567	1127	2694	5044	1297	2518	7022	2271	1709	5863	971
OGFR	4706	788	1745	1916	838	1300	3041	1038	256	1474	3417	1493	3941	1685	925	1495	1561	1341	1528	2152	884	2029	3855	1116	2150	4254	1674	2053	1169	2061	1496	3128	1354	9339	3016	2226	1787	1071	1162	1833	2482	3672	1295	1120	6037	2129	5696	2159	1429
GNA15	880	310	91	40	185	34	464	169	142	299	255	727	169	634	431	260	122	507	53	307	144	113	191	157	156	432	699	176	110	394	341	1064	242	283	26	728	115	552	241	234	168	631	958	103	73	271	111	237	272
CREB3L3	0	0	0	0	11	0	0	2	4	4	5	3	2	0	1	4	0	0	2	0	0	2	2	2	1	1	0	9	3	2	1	1	2	1	2	4	15	6	4	0	0	2	0	3	1	10	0	1	2
PIGV	479	315	324	119	132	44	1110	780	104	469	368	339	803	976	290	210	477	368	316	244	264	743	1118	561	431	560	1426	338	770	450	290	468	507	57	92	323	388	510	626	511	408	495	523	165	601	303	282	296	573
PTPRU	2890	1218	2706	1628	603	1688	9670	1381	391	1320	6724	970	1239	1705	1150	441	2957	1128	1630	1588	1427	5600	2738	1461	1381	4819	451	719	889	955	1512	3207	2922	331	344	3842	1154	1719	1830	5125	718	1872	3414	1410	2263	104	9493	240	3377
SNRNP40	2246	695	1203	665	131	188	1602	1090	341	932	1222	567	1717	1815	803	406	3267	428	918	1073	400	2603	4259	788	1133	2188	2337	1080	1399	848	734	1907	554	1330	941	1157	652	1195	1189	809	1194	2886	801	617	2215	874	916	2623	1200
RIMBP2	93	22	22	34	462	1	36	3	100	17	871	320	5	325	486	25	23	5	3	1	23	3	86	3	55	331	1	668	123	88	22	1422	211	7	5	125	43	31	6	201	1243	4	138	124	6	6	384	1212	381
COL11A1	105	1	44	113	23	176	58	4	0	28	17	3	8	34	0	1	182	224	24	1	34	17	73	23	23	0	64	123	16	2	281	4	66	14	89	10	7	38	62	33	11	238	8	230	5	7	279	68	72
QSER1	1314	515	996	752	654	104	1543	1191	229	1234	610	584	1496	2492	780	520	3259	291	1350	1823	269	2870	5490	954	1325	2583	2153	642	1576	846	368	1097	506	572	1652	931	1078	1298	1479	739	959	2766	663	998	3087	644	546	4352	1051
MPC1	1331	177	896	1630	363	67	719	287	286	448	729	740	1605	978	259	366	1044	310	364	777	220	1542	684	371	681	1721	2106	1080	359	1006	382	1292	781	766	612	406	565	420	488	767	1107	766	535	715	1903	809	401	1209	420
ACAA1	2753	571	590	1295	570	397	1817	925	365	1545	727	1249	1392	1839	907	731	1062	1045	1655	987	1352	1824	2702	1050	789	2054	1618	1155	1155	1114	1934	2352	772	476	1235	1233	996	1100	1100	1414	679	1114	1736	652	2218	1120	813	1035	1985
BCAT1	7463	901	35834	433	3727	4355	2937	20808	303	821	45119	3865	2670	16886	3934	3225	14233	1439	2100	275	686	2030	2169	5498	7439	41098	54102	4889	3233	2847	75	516	2131	430	1323	194	1332	5362	3997	5203	33915	7613	4141	16457	100870	1715	923	1400	1158
HDAC7	5387	1643	3189	1861	1835	1516	5529	2741	523	1800	13170	2275	4703	5826	3384	2020	3161	1531	3115	2142	1781	4244	6548	2296	2560	10206	5798	1367	2482	1899	2191	5144	2966	2035	2830	2471	2857	2609	2362	2513	5321	22719	2188	3626	8144	2657	6428	6894	2713
LZTS1	570	95	202	183	198	141	1248	108	25	1570	29	74	176	378	75	279	163	97	578	140	118	422	2338	74	126	5233	69	234	165	50	159	54	265	40	33	119	220	298	648	183	322	129	171	237	416	380	1385	780	431
PRDM6	45	5	998	73	55	3	418	10	5	21	6	11	10	112	0	23	61	45	4	15	45	59	18	20	5	1043	51	9	6	16	90	18	30	9	8	11	192	109	63	71	27	110	29	52	5	61	23	38	77
WNT8A	0	0	0	2	4	0	3	1	1	0	0	1	0	0	0	1	0	0	2	1	0	1	0	5	0	2	2	3	0	1	0	0	0	0	1	0	7	0	0	0	0	0	0	0	1	2	3	0	0
SPAG4	266	106	67	338	71	136	382	181	151	263	561	498	125	626	660	179	893	331	347	572	193	1525	190	204	582	228	871	322	1069	704	263	2170	338	1598	140	1165	317	261	522	434	111	249	540	68	1114	403	230	382	192
NCKAP1	8341	1188	5417	4354	2066	1147	9772	5205	1127	3692	7448	2572	6179	8212	2625	2139	10252	1033	4033	4576	702	9202	12650	3009	4733	14032	17909	5795	5449	4054	1128	4059	3924	653	3498	1918	3885	4411	4730	3285	6316	11320	4113	3805	10566	3354	8013	10638	7914
MRPS35	2754	653	2284	1529	578	252	2700	1511	529	1319	1909	1313	2727	3305	1703	558	2794	636	1791	1789	315	3308	3655	1201	1713	3443	4279	1138	1560	1818	518	2608	1284	1447	2085	860	1023	1310	1618	1147	3467	3190	1303	860	4410	1236	981	6002	1233
GUCY1B3	166	113	179	352	234	24	649	461	139	80	1900	283	238	775	142	384	365	122	158	329	129	581	286	181	266	1782	2965	348	321	333	166	310	372	46	1413	211	437	342	477	37	760	1806	299	332	263	299	153	935	560
SFSWAP	2336	663	1489	1322	1734	725	1818	1202	275	1428	866	1156	1966	2039	1116	850	2430	910	1698	1309	1327	3357	2483	1227	1658	3738	2579	1344	1119	946	1377	2033	1282	787	1517	1594	2260	1238	1137	1179	2280	2306	767	1519	3643	1682	1719	2964	1018
TNK2	1385	251	1702	1130	1432	625	1714	806	144	1768	5666	898	1946	1554	510	801	1606	568	2075	938	999	1309	1369	767	1051	2272	1545	902	215	584	1082	1347	747	1337	3602	1433	1842	986	912	995	1970	1612	619	1752	6124	1228	2490	4700	2421
MON2	1384	212	1035	549	898	103	1594	670	144	446	1303	887	1015	1802	639	448	1750	201	1531	960	197	2490	2075	723	896	2508	1664	929	1073	746	228	979	405	173	618	307	916	784	1151	523	1189	1466	438	1335	1813	777	708	1514	658
CDH3	17579	2218	8028	1246	288	3087	5324	22627	745	4227	2023	1813	3066	8782	5950	2366	19573	4384	4412	2353	5533	9417	11615	5130	1237	12173	419	3054	1337	771	272	5035	1052	3551	1752	4178	3308	7123	6041	3364	10808	9072	2725	5222	2150	275	5709	10024	14741
ARSF	0	7	0	0	1	0	0	0	0	0	0	1	2	29	0	1	0	0	17	3	13	43	5	0	1	2	1	5	3	0	0	0	3	2	1	0	0	30	4	10	0	0	108	0	0	1	4	2	8
GPBP1	6196	623	3624	1495	1584	583	4849	2162	949	2360	3717	1960	5774	5203	1485	1157	3344	1077	2453	1861	470	6281	6947	2795	2937	10635	4368	2221	2531	3467	720	3917	1410	1366	1073	2018	2672	2322	2628	1611	4277	6074	1698	3521	6838	2057	2742	4413	2043
DGAT2	93	192	643	306	72	98	321	46	89	141	44	303	470	582	316	51	180	43	322	207	97	317	244	21	384	333	170	718	34	153	68	335	277	188	611	469	95	141	110	593	166	153	130	97	764	67	754	343	451
ZNF112	166	57	319	91	32	9	283	182	28	111	65	92	202	298	67	74	179	56	151	118	32	353	377	121	177	422	203	128	162	118	40	153	111	14	160	105	132	163	150	76	152	219	81	171	257	121	250	217	96
CS	7936	1941	3389	5786	2541	885	8124	4224	741	2392	3016	2161	4895	8410	5167	1762	9105	2250	6403	5025	2068	9102	11636	3379	3619	9497	4547	4176	4784	2137	2775	4435	3813	3820	4162	4020	2448	4900	5475	2931	7599	6693	2888	4322	7710	2673	3166	12990	4985
LTK	32	8	28	101	12	6	65	26	56	322	71	30	13	8	6	26	6	25	11	7	8	55	19	18	869	38	193	21	2	22	340	54	3	8	59	804	57	37	10	775	298	35	7	71	26	352	34	2290	7
MRPS24	14	19	18	19	6	2	15	13	1	23	14	11	5	4	15	9	5	22	6	20	8	6	16	14	21	13	4	16	21	14	23	8	18	0	27	53	25	12	3	19	6	9	11	4	23	34	17	12	20
ELMO2	2105	428	1824	1092	635	475	2675	946	247	777	2035	639	1048	1388	463	574	1084	467	1999	1088	380	1758	1654	720	943	3277	1002	2263	779	739	952	890	887	184	900	969	1139	943	1293	920	1361	1816	897	1187	3161	976	2947	1214	777
WAPL	2472	540	1854	1622	690	250	2732	2179	350	1225	1826	996	2626	4151	1625	748	1462	695	2454	1846	501	4249	4457	1830	1995	3731	2279	1400	2053	1620	464	1646	884	1363	1581	1326	1423	1686	1793	1547	2116	2567	1155	1340	4797	1281	783	3922	1235
VMP1	5259	1026	3007	12334	1017	331	14545	2800	1008	2777	3251	3742	3559	7376	3108	1691	4969	1258	1736	2372	655	4632	5679	3850	4093	14853	9683	3787	3598	3969	651	6302	2510	1424	4002	1158	3315	4173	2513	1443	4574	19810	2673	3354	7884	2691	1183	8950	2059
APPBP2	1907	344	1361	2558	425	65	3513	1180	237	567	633	587	1974	2019	515	544	2533	297	1449	1157	186	2540	2662	972	1379	3428	1671	1806	1182	990	239	1104	599	247	795	598	855	921	1427	806	1448	2411	865	1163	2680	709	1211	1846	879
POLD1	1047	882	1038	313	350	254	1071	1055	105	1838	657	553	1105	861	1452	591	862	524	935	1348	1294	1527	3501	662	1073	1437	998	1049	1577	562	2425	1152	928	540	2054	3696	583	833	1035	1265	1770	1783	350	798	2250	1182	1103	1510	1124
SEZ6	17	2	6	6	7	6	3	0	2	72	28	1	8	7	4	6	4	0	8	7	11	12	3	4	2	2	0	5	6	4	2	3	6	0	16	3	24	9	4	1	0	2	3	6	6	10	239	46	5
EIF4B	7042	4608	7076	3674	2298	3774	11628	8797	1687	2692	4624	5055	17722	22733	9926	2738	23104	3871	9138	6945	3736	26845	19331	8636	5651	12604	17643	3743	8683	6529	2962	10519	4564	1900	4303	6260	2958	7805	10517	5118	13462	10707	7150	5592	7730	4792	4946	17185	11588
SLC6A16	83	25	99	42	196	6	63	110	25	123	41	165	66	172	75	81	121	68	85	135	63	58	72	99	75	125	25	22	32	61	85	89	105	36	49	41	496	154	77	61	236	99	52	80	144	221	40	35	98
GLTSCR1	887	360	1063	755	915	204	466	651	112	717	393	527	738	949	469	413	750	577	966	901	538	1548	1610	576	1258	1575	851	460	598	608	656	1118	517	481	874	989	1243	584	831	1056	915	801	400	743	797	1063	1003	659	818
SPHK2	1144	573	1068	142	208	100	372	928	90	714	1473	409	741	916	410	257	696	631	964	657	831	847	2568	772	692	1540	610	581	749	373	839	765	524	466	737	814	653	853	755	1115	1534	1343	558	470	824	621	926	782	843
RPL18	35993	16943	49604	13724	35195	18424	17461	30830	6126	19298	12115	50188	56349	51273	32443	27669	55587	45996	23335	22074	41342	67363	35978	48658	22716	40267	56744	29064	32393	35070	40818	70038	32179	180271	50657	41688	33665	35372	28301	31703	45520	27538	28854	26995	14492	41579	20552	29735	31690
CA11	522	234	190	725	33	249	326	744	43	350	85	79	832	169	211	297	248	140	240	135	309	70	394	809	444	492	909	381	179	182	117	428	230	42	103	1074	331	266	496	268	2582	503	169	165	146	98	302	38	593
ISOC2	3685	685	2463	1261	1097	363	1402	1368	391	1256	784	2116	2122	2274	1417	1052	2407	1652	1172	2253	1260	2545	2403	1236	1852	3165	2315	2775	952	1889	3028	4409	1704	13409	3538	2434	1108	1310	1269	2155	2367	4685	1755	1464	5008	1969	2710	2450	1846
U2AF2	10608	4035	5316	2817	2093	835	6247	5204	1559	7273	4627	4375	8208	7216	4650	2443	7597	4763	4693	6827	2883	10802	13328	4982	5795	12848	5809	4757	6436	4280	6253	6781	4553	1958	7956	8733	4126	5928	4502	5576	8743	8452	3404	5462	14121	5954	4657	8286	4761
EPN1	8731	3723	7095	3897	4549	1622	4381	4380	1021	6421	2950	4421	6835	6532	3431	2679	4841	5275	3694	5269	7575	6618	8885	3661	4518	9246	5719	4695	5061	4392	8536	10141	7382	9640	6852	8333	5660	4314	4202	6789	8444	8302	4618	3626	7047	6244	6904	7310	5372
MED29	4319	1141	2356	2997	1388	461	3409	1819	516	1443	1417	1771	3474	2712	1185	1531	2321	1610	1513	1885	2730	3765	4520	2088	1930	5709	3690	2373	2579	1914	2488	2749	2286	1692	2294	2388	2958	1950	1951	1934	1970	3988	1913	2464	5161	3246	3571	2133	1809
AHRR	6	0	2	56	2	0	1	0	2	3	3	1	2	4	0	2	7	1	1	4	1	1	3	0	0	7	4	0	1	2	1	1	0	0	3	6	10	1	0	0	2	2	0	2	2	9	15	3	0
GSC2	0	0	0	6	3	0	1	0	0	2	1	2	1	0	0	0	0	0	1	0	0	0	3	0	0	0	0	2	0	0	0	0	0	0	2	32	0	0	0	0	0	0	0	0	3	4	1	0	0
ZNF275	1015	406	2097	568	575	859	1273	844	156	503	1477	556	1255	1285	497	705	1946	848	1273	1005	575	1608	1279	935	1213	3106	994	1591	826	516	702	661	901	391	802	1085	871	803	1018	1463	1607	776	546	1783	1160	766	962	2155	811
MTMR1	1474	312	1084	985	476	375	1294	1074	194	970	1425	651	1563	1446	639	354	1454	376	1261	922	538	2088	2497	836	1002	2129	1565	811	1041	678	690	1091	654	292	873	1019	695	1008	1362	861	1664	1852	847	1235	2063	645	844	2087	1249
GPC1	3886	2760	6376	4295	1292	1332	5206	1053	210	4190	1342	1017	4423	1228	1967	1539	5578	1146	2009	1939	2605	3953	4429	1430	2416	7589	1910	2069	1816	776	4122	2003	2319	3740	1412	6979	1930	6213	1587	2615	9014	8879	1746	3591	7389	2298	16691	1818	3946
ADCK1	479	204	322	205	184	87	380	301	106	364	283	314	424	535	293	198	753	365	434	349	393	635	623	338	319	1224	612	180	313	369	809	729	328	475	295	230	143	392	376	398	297	591	440	336	585	338	397	916	458
HAGH	2327	532	658	962	854	492	819	965	431	1441	1351	984	1482	1539	715	697	1121	1702	998	569	2322	1904	1441	1147	856	1406	1709	737	911	1227	2119	2164	1218	1916	847	1774	1321	1305	1099	1118	2101	1295	886	800	1450	1284	958	973	902
RNF4	5277	965	1761	1376	683	441	2603	2190	553	2065	4094	1464	3095	3257	1709	902	2258	938	2351	2431	1087	4600	6592	1747	2100	6517	2712	1347	2274	1760	1425	2671	1722	564	1463	2671	1146	2150	2304	1923	2361	2765	1587	1449	3461	1738	2703	6272	1916
CASP8	2635	382	894	607	308	226	1871	607	380	1013	1166	974	1350	2425	657	486	1211	346	740	1054	193	2055	660	818	1253	3052	2897	866	882	1147	318	1285	691	195	633	540	476	972	933	619	709	2596	813	1077	3245	780	571	3805	1034
LIMCH1	3540	106	1345	596	667	303	578	527	184	1219	436	498	711	2142	1057	296	1427	234	402	496	243	2386	10129	957	799	4586	3215	966	900	712	85	603	924	47	366	176	639	494	1098	437	12076	2292	586	1871	2529	281	1715	1196	2053
ASUN	1272	252	1019	681	200	132	1078	718	180	696	662	413	1297	2180	781	283	2847	193	624	666	97	1634	3082	687	719	2128	2906	959	689	870	139	772	474	338	1384	318	592	748	530	353	947	1636	383	367	3727	533	397	3038	595
TM7SF3	2929	822	1983	1662	393	113	1697	1698	491	843	813	1069	1979	3693	2125	375	3608	794	2938	2214	1186	2590	3540	1034	2587	2699	2535	1113	1423	1461	638	1033	1551	1286	1398	1645	1256	2622	1949	3090	2662	2546	1636	334	3340	1339	759	3976	1460
DLX3	135	235	218	262	23	42	54	357	7	88	132	9	442	740	22	15	75	20	156	12	219	41	383	42	162	293	7	18	21	23	7	92	83	29	20	215	83	819	19	147	113	434	25	327	419	8	970	5	819
SPA17	126	148	170	80	91	15	102	236	365	405	335	678	128	618	269	142	58	558	525	388	46	482	611	367	299	437	218	139	311	1132	160	364	583	120	64	126	237	379	654	328	176	48	507	49	232	216	123	194	131
TSPAN32	44	4	33	25	8	1	21	10	1	19	56	7	68	27	7	33	7	11	16	31	56	17	20	13	11	58	11	24	19	7	65	39	10	21	11	7	35	12	5	18	33	60	14	26	18	40	643	29	13
WISP2	3	2	9	9	22	4	66	6	1	7	37	4	19	28	14	43	143	64	12	12	123	33	2	8	10	121	6	3	26	7	350	13	30	33	10	65	15	3	33	4	3	38	8	8	59	6	96	21	54
DMRT3	8	4	0	57	0	14	35	0	0	119	49	1	1	7	86	0	112	0	98	1	0	0	11	0	0	50	1	84	1	1	1	0	1	21	65	93	257	3	48	2	1	18	0	367	6	4	603	1817	6
ST3GAL6	98	27	179	113	36	18	900	233	285	973	666	535	106	1461	273	73	75	167	202	213	28	501	97	137	46	1235	16	135	13	651	6	943	322	120	140	20	297	128	226	141	560	1139	516	275	875	194	46	1229	30
ATP2C2	391	275	139	24	693	51	82	1199	165	482	57	873	481	671	688	233	200	695	685	511	753	1518	1154	641	876	277	1276	283	982	192	760	1445	700	786	6	492	586	455	550	2716	190	81	371	212	206	3044	181	425	155
NGFR	112	48	33	108	0	7	12	27	5	40	79	123	7	66	2	11	34	153	42	0	171	9	70	85	9	27	4	19	13	6	389	0	10	19	123	87	47	54	78	3	17	17	211	23	28	23	689	21	62
CDON	172	32	325	99	15	35	376	308	15	39	228	34	146	179	68	56	233	17	141	49	96	172	452	39	117	895	49	213	124	27	18	44	102	13	54	89	174	72	157	116	167	84	67	153	634	49	1899	304	374
TAF2	1039	287	1017	800	337	81	1716	863	136	1174	457	381	1063	1678	371	277	1481	174	1160	772	114	1695	4029	592	812	2929	1353	1430	925	571	212	421	475	40	884	477	285	786	875	486	931	2072	408	1087	1488	491	708	1134	843
HIPK2	4927	1092	2610	15819	200	1076	13885	2353	603	1526	1522	2677	7581	8012	1784	1375	2240	1219	2845	3094	1407	1441	13027	3224	2997	20071	4334	5853	3364	1738	696	1280	744	361	812	8343	1634	3225	1988	11062	3089	3241	2974	1039	1807	627	2737	3343	3132
TNPO3	3060	1103	1229	1613	671	317	4016	1768	508	1725	1651	1035	2637	3094	1082	746	2999	998	1484	1988	992	3421	4915	1211	1711	4693	3520	2157	1616	1552	1125	1808	1143	661	1764	2264	1158	1708	1852	1514	2885	2734	1349	754	2662	1533	1581	4607	2244
BORCS8-MEF2B	0	1	2	0	2	0	0	1	1	0	0	2	0	1	0	0	1	0	1	3	0	7	0	0	0	2	1	4	0	0	0	1	2	0	1	0	1	0	3	2	1	0	1	0	0	0	2	1	1
RFXANK	2639	1210	2729	2067	834	2261	3079	1849	531	2640	1197	2152	2294	1782	1634	1178	3613	2416	2406	1119	2818	2797	1977	1934	1501	4165	3016	4001	1338	2111	2765	4229	2597	9255	3024	2847	1795	1817	1530	2028	2296	1657	1556	1346	4434	1809	1930	5065	1744
TMEM161A	1833	910	2151	1536	639	459	2374	1682	179	1564	1528	1246	2549	1724	1125	597	2401	1233	1599	1196	2156	2765	2952	1418	1472	2524	2286	2405	1465	1244	1958	2449	1661	3996	1637	3064	1035	1537	1585	1807	2050	1299	1049	1441	3066	1315	1136	1659	1590
LPAR2	879	728	1958	415	618	184	1271	1194	236	1042	377	971	1385	1375	582	414	575	1024	574	1353	1263	2656	1462	597	1181	2246	1117	1138	854	609	3408	2174	1467	2237	1017	3687	538	892	690	1735	1630	738	808	873	1882	1177	1200	3337	470
CTSA	4807	1840	3055	4105	954	990	12927	6395	995	6500	2719	2941	5786	3597	2631	1719	3254	3228	3582	4604	4441	3216	2482	3069	4795	7687	2811	11428	3631	3647	5587	4225	4706	4404	1968	6576	2043	3682	2668	10698	2531	6477	5077	2652	10352	3571	5131	2906	2488
SUGP2	4005	990	3683	2714	2736	851	4484	1849	617	3474	3363	2205	5245	5397	1647	1279	3858	1348	2664	2300	1729	5672	6881	2471	2556	5909	3303	4629	3083	1893	1700	4359	1603	1905	2406	2721	4033	2636	2371	1710	3911	2462	1386	3718	7815	3515	2174	7129	1898
SLC12A2	4871	437	611	450	646	335	994	2380	347	237	834	2223	1022	5086	567	600	893	452	1011	1080	483	13793	5104	937	829	1816	4805	1040	2025	1174	314	1016	615	331	570	1290	502	1700	2631	2357	1323	1407	2029	427	1452	820	844	1251	633
SNX24	757	119	435	600	131	84	1358	370	154	440	448	240	256	705	197	165	868	220	203	217	72	342	586	282	218	1349	1165	269	319	473	75	467	298	116	272	130	371	351	319	179	736	1674	294	270	954	256	305	631	347
EYA2	2270	3464	3630	35	6990	105	412	4361	2765	7298	327	7991	19619	13277	5359	4121	5693	6347	14252	15552	5638	18497	4810	7341	9245	4854	2141	9350	7655	12487	10173	16343	6827	10541	2435	19377	2307	8206	9501	13688	19	1546	9594	3136	22660	5164	1500	571	789
CNN2	10176	2418	2784	3260	2094	1918	8007	5190	1276	6419	1350	4141	5318	7333	3005	2924	1411	1387	4212	3760	2081	7218	17788	1670	5409	15683	8874	3484	1995	2255	3266	3776	5420	146	1704	6180	3195	4731	3004	2752	3512	3619	7971	3234	2318	3026	4355	937	4324
ABCA7	1258	624	142	390	1080	118	851	439	221	1891	577	1636	808	1995	486	624	242	527	894	670	1085	3027	698	242	1159	1275	807	383	724	638	1886	2139	1419	310	65	2099	1497	811	860	1094	831	370	1749	135	1222	1010	549	715	677
SNCAIP	491	67	179	227	2	121	306	94	142	112	295	200	172	166	29	501	480	179	163	14	128	247	3375	562	108	1182	316	554	196	502	180	117	257	25	18	17	755	376	852	65	138	252	494	89	78	148	791	160	398
DDX20	1217	218	689	306	312	209	896	493	170	484	664	438	878	1078	334	302	1358	163	660	666	73	1469	1771	454	689	1558	1379	757	468	569	166	738	407	266	564	254	592	495	645	335	523	775	322	759	1755	451	517	929	335
BTBD1	3735	496	1696	1448	398	148	1800	1833	484	835	2044	864	2485	3586	808	550	1890	539	1324	1123	244	2497	4079	1275	1250	3967	2570	1010	1455	1267	294	1857	955	666	1158	645	1077	1422	1415	729	1071	2220	1076	1044	2652	886	1100	5513	1372
FAR2	259	17	307	493	74	48	1242	63	220	111	162	374	117	382	71	49	884	23	82	891	13	1348	562	69	49	446	2685	275	42	476	31	521	169	26	475	119	220	129	167	31	1339	690	163	163	661	163	145	2009	178
BCAS1	70	37	76	84	28	12	237	5	184	16	34	96	24	184	3	32	7	130	58	7	9	190	9	25	19	220	24	47	28	293	136	56	11	18	1	25	38	99	109	51	238	185	680	94	26	29	215	456	12
POU1F1	0	0	0	1	2	0	1	0	0	0	0	1	1	1	0	0	0	0	0	0	0	1	0	0	0	9	9	5	0	2	0	1	1	0	3	0	2	2	3	1	2	3	1	0	5	0	1	3	1
CHI3L2	407	3	22	2	13	2	119	11	10	26	1	250	82	93	14	25	11	191	244	20	52	43	150	106	22	17	4	422	95	63	48	16	63	141	9	23	65	112	65	74	3	41	109	8	13	37	6	16	649
SBNO2	7132	2330	1076	2836	2549	796	8128	3383	491	2021	4322	4928	3111	5591	3912	1739	1962	2754	1621	3371	2932	3237	11387	1933	4855	7668	1648	1562	4547	1875	3211	4751	4858	936	1280	8001	2485	4130	2725	3181	6632	3935	4473	812	1175	2028	3098	2999	6045
PMS1	1092	119	590	227	369	85	789	455	122	513	357	413	798	1169	248	198	774	150	452	440	83	1258	1121	540	398	1019	883	463	598	438	71	701	193	214	560	204	547	393	461	240	725	770	236	529	1603	366	484	1678	409
HMG20B	3547	1638	2245	1299	4794	928	3477	2704	497	4675	2184	4183	3284	3872	2191	2098	3277	3005	3693	7143	1634	10604	5133	2321	3208	4974	4397	2395	2502	2951	5606	8681	1615	8283	2291	3286	4625	2566	3062	3580	4249	3459	2228	1197	2236	5784	1298	2788	2794
CALCRL	383	76	309	112	98	24	1216	404	87	92	117	372	712	819	64	1169	304	90	336	92	111	416	268	352	153	2599	626	945	226	483	107	105	381	689	58	32	329	220	532	63	238	412	645	291	704	303	212	618	1716
TAF11	1754	290	1379	957	458	285	1835	737	230	1087	1019	733	1146	1466	427	454	1744	385	1136	634	145	1573	1669	784	945	2374	2279	1514	710	1001	371	1716	546	1785	1942	496	1282	772	632	617	1769	2427	544	929	3407	677	682	3462	698
ANKS1A	2463	842	1767	1044	391	536	4174	1595	406	915	1241	830	1563	2448	1055	466	1758	702	2487	1364	697	2860	5462	900	1774	3651	1299	1221	1231	1030	499	1069	1452	593	1538	1277	694	1570	1786	1562	2421	2920	1120	1100	2585	990	1452	5090	1652
AP3D1	12182	4736	2702	4736	2304	919	7763	6169	1249	5278	3487	4698	6498	8853	4702	2701	6027	3993	5203	7489	8676	9369	14932	4512	4344	11203	6536	3217	6209	3639	7421	7290	6288	4205	2302	10033	4837	5935	7132	8364	7323	5944	5451	1942	5077	5029	8193	7117	8142
ZNF76	1455	787	926	783	1271	454	4194	1263	303	1341	1747	1124	2213	2202	818	798	1160	1224	1549	1007	2092	2090	3132	1347	1052	3198	1780	1291	1274	964	2234	2292	906	826	1071	1927	1353	1230	1211	1628	2333	1622	949	918	2285	1618	1185	4803	1059
SLC9A3R2	5468	1191	2064	2105	5225	1878	2235	1712	500	3987	5453	3928	2233	2813	1665	2534	6506	2068	2550	5643	3450	12323	3026	1097	3099	4049	3244	2244	1706	3706	10273	7787	5640	9128	2894	4168	5755	1427	2425	4618	2371	3332	5830	2013	2900	9989	4325	4741	3157
NTHL1	1280	412	344	559	508	593	552	584	99	844	962	641	893	783	578	398	1312	519	536	819	1001	1722	1411	344	709	611	1993	449	542	557	1672	2332	1130	3582	861	1374	774	435	469	789	1808	929	568	587	1826	1415	709	1812	751
UHRF1BP1	1050	467	716	808	233	96	2623	729	155	637	580	380	1225	1350	504	269	781	183	950	1054	260	1455	3379	403	919	1706	1404	1077	1021	615	280	686	436	189	726	558	500	651	634	715	806	1712	468	697	2113	537	697	4305	527
GNAI3	4090	1093	3694	1170	722	565	5469	3063	683	2029	2360	1838	3614	4525	1755	1246	6096	943	2156	1955	726	6423	6918	2311	2000	6763	4612	3340	2997	2458	1125	3111	2397	1313	2780	1957	1552	2982	2706	1765	1960	5364	2296	2902	4664	1545	2364	3764	2498
IPO5	6124	2600	4662	2864	2104	1052	8706	5555	993	2692	3011	3103	7813	7570	3228	1722	6870	1974	3539	5801	1904	14041	13478	4636	3807	7704	10008	3905	6468	4281	2378	4978	2455	2895	2683	4635	2435	4489	4477	3530	9287	8253	3592	3784	4675	3270	2667	9540	4125
OAT	3424	404	2129	1205	1877	235	3140	183	436	1329	4389	652	1042	6242	1540	436	2631	1166	4761	1865	317	4497	6210	1255	922	3831	2102	2587	220	1765	376	977	860	154	597	403	1842	1329	3572	1614	1617	4471	875	854	4255	462	2356	1547	2442
WDR3	1941	480	1333	430	377	148	2209	880	220	501	1013	516	1772	2194	627	307	3153	240	1002	1217	228	2717	6541	842	1093	2304	2001	1902	1011	865	241	1014	1020	461	2462	434	662	1095	1284	546	957	2328	643	870	2097	581	877	4134	1492
PKN2	1895	237	1461	679	543	118	3114	1522	250	602	1963	1048	2186	2960	738	464	2179	193	1098	1103	112	2541	3497	919	1621	3765	2988	1475	1362	992	175	1092	674	200	1114	375	1045	1019	1143	575	919	2359	781	1538	3174	867	1135	2729	749
WDR18	2690	1364	1173	2338	572	983	1547	2099	224	1778	1097	1659	2517	1589	1836	878	1753	1993	1166	1465	1792	3143	3938	1130	1868	2494	3337	1229	1814	1390	4699	3324	3000	2743	1194	4870	1916	1313	1073	2228	3065	1431	1315	812	1749	2374	1736	2021	2098
TRAM2	1194	346	1996	941	85	222	2971	1136	147	750	1281	465	790	1724	814	543	1552	311	1025	630	335	920	1512	598	702	4231	1748	1426	549	420	528	784	671	272	856	683	575	1023	823	657	1825	2301	894	1648	1718	823	1578	3107	1017
NTN1	1647	1188	802	166	433	105	506	4019	464	2373	130	1018	3749	2183	651	989	1882	2945	2336	1509	2633	1595	2034	3414	1272	2248	423	1018	669	2484	3657	1241	740	437	38	2611	798	2681	4099	2332	31	5664	1959	808	42	345	3649	4795	1403
GLP2R	3	0	0	3	6	0	6	3	5	4	0	0	0	5	2	2	2	2	3	1	0	2	0	3	4	4	0	2	4	0	1	1	1	4	3	0	5	8	0	0	0	5	0	1	2	6	0	1	5
MCM10	618	111	456	296	68	64	1021	258	54	512	260	67	184	342	365	120	807	42	198	339	19	808	1684	112	313	740	634	353	368	153	78	278	36	143	512	248	180	167	140	135	1144	932	44	395	2020	231	238	1047	119
DGKA	886	363	403	407	931	122	1016	780	115	1198	995	461	943	1005	524	774	354	412	758	952	434	1228	854	880	773	1052	2171	461	455	327	1098	552	833	59	416	995	1060	833	1067	904	770	1055	695	446	357	1033	250	2198	1080
ERBB3	1098	1696	2901	1442	4300	1337	9981	4240	1079	3146	1430	3133	3825	8413	3234	1242	3341	1168	5670	3641	558	6762	4444	999	3925	4742	6569	8927	2621	3991	2594	5756	2562	4179	3190	3547	2229	2872	4416	3162	9754	6650	3457	4611	9773	3034	3490	21303	2220
ROPN1	3	1	3	3	0	0	2	0	1	1	0	3	0	7	5	0	1	4	5	1	0	32	1	3	0	1	0	1	0	8	0	2	7	0	0	0	1	1	3	8	1	1	0	0	9	2	18	9	2
ANKRD44	114	37	147	18	75	5	248	81	23	147	140	184	361	264	42	149	365	43	80	200	91	390	210	137	192	512	56	221	62	117	145	122	66	68	55	70	411	136	123	135	119	580	98	74	123	339	112	318	154
KARS	10105	2443	3535	2277	1615	1333	4621	4946	2037	4514	2937	5425	9775	8807	3546	3276	14098	3432	3114	5847	2027	9807	13944	5127	5585	6715	14205	5015	4646	6859	2649	10423	6022	7389	4767	2299	3642	5851	4499	3729	6377	8669	4425	5308	10073	4618	1853	7004	5171
ADAT1	774	382	278	133	228	42	479	587	164	367	162	385	348	1003	415	204	684	263	640	633	288	1056	1353	358	636	901	863	303	702	410	203	688	690	249	218	182	398	691	684	523	699	709	387	321	838	434	165	544	872
PDIA5	3538	1229	523	399	734	169	3144	1887	357	936	1595	903	1615	3815	571	508	2733	1124	1823	1192	1327	4986	4714	4359	4216	1645	2190	4733	4292	1153	1017	1783	489	1220	1388	1420	688	1978	1789	2595	1067	1233	1006	808	2378	2172	552	6808	1856
TBC1D22B	714	281	766	391	639	175	988	541	191	461	984	504	663	1023	448	299	690	349	949	605	245	1185	1233	455	663	1429	878	581	400	548	404	749	392	333	1028	631	719	473	784	602	929	1993	610	605	1274	551	819	3316	595
NDUFB4	4635	1177	1887	2668	1523	1078	3921	2758	782	4859	4697	2911	4830	5395	1495	1942	4037	2060	2769	2548	826	5965	5360	2120	3107	7999	11988	3353	2299	2923	991	6269	2911	2469	2556	1966	3431	2883	2102	2446	5209	5264	2479	2981	9008	3237	2577	6640	3238
SPEN	3008	1254	1684	1514	1191	496	2939	2039	429	2613	10534	1502	2596	3527	1810	971	2577	1151	3142	3207	1997	4676	6995	1473	3649	4591	1650	1131	3242	1053	2487	1485	1644	436	2678	3671	1620	2195	3604	2664	1647	2468	1495	1590	3539	2013	3748	6635	2417
MYLK	628	240	633	909	159	124	3735	487	468	893	913	495	2814	1257	333	5897	3154	599	1135	781	2197	1335	1585	638	511	8306	912	7671	756	932	735	171	4028	21	358	510	3227	1254	3697	332	577	2230	1348	792	1489	1260	769	2322	3537
ZC3H15	3572	660	2247	1769	651	318	3428	1545	640	1605	1944	1406	4038	3579	1119	763	4275	628	1175	1794	448	3200	5910	1664	1888	6472	5025	2667	1754	2460	498	2284	1178	744	2074	1400	1261	1710	1543	1006	3374	5297	1346	1626	5248	1190	1719	5645	1958
MAP2K4	1448	373	428	536	616	107	1053	1088	233	778	597	609	1549	1740	609	502	1013	349	852	937	335	1811	3074	739	971	3229	2280	738	811	793	466	1283	554	253	540	587	883	1034	896	572	2014	924	684	433	968	778	426	2175	827
TMEM206	801	194	585	352	172	138	662	845	148	640	304	251	1249	1217	175	164	632	217	937	528	170	1018	829	513	1530	755	1072	657	368	450	161	773	511	266	436	530	473	549	495	375	1846	1111	153	201	1181	264	198	927	501
SNAP91	1	7	64	22	1	2	40	10	1	2	14	2	92	244	1	12	18	8	24	4	74	8	6	6	2	54	6	52	3	1	1	1	5	3	9	9	15	240	9	0	2	3	0	11	269	1	68	11	1
SLK	2645	606	1271	1081	486	120	3415	2576	286	799	2022	812	2123	4574	1056	723	844	551	1431	1133	291	4416	5348	1617	1111	4151	3659	944	1910	1069	287	1188	876	362	366	790	1086	1629	1334	900	2261	2490	1449	1080	2614	1189	1328	3204	1059
CYB5R4	647	97	340	235	213	31	1183	482	161	297	343	363	821	1176	208	252	328	98	535	464	28	815	1204	392	483	931	1902	601	611	590	96	489	355	108	154	181	126	342	443	281	585	794	289	182	528	308	206	1306	220
COL17A1	335	664	49	112	19	37	457	128	102	115	11	148	45	195	34	68	30	506	263	15	81	741	989	99	46	195	1512	72	330	396	167	39	645	8	1	24	78	679	339	1860	52	26	1287	45	3	141	464	1497	125
GSTO2	2014	439	892	863	625	250	1261	1644	261	929	1727	567	62	2975	881	372	1161	890	1653	743	283	2615	118	1053	1314	879	3094	422	37	746	638	607	892	1847	564	757	77	826	958	1019	877	1091	758	1116	2671	1462	735	1335	1041
SEC61A2	432	82	535	345	176	148	762	260	75	348	493	235	506	531	176	124	880	121	357	411	82	818	422	233	205	877	297	567	158	151	91	449	122	103	191	177	388	171	170	121	489	327	117	268	1165	250	429	681	133
PRKCQ	23	232	727	740	6	6	575	261	45	103	11	29	643	1673	7	128	191	284	26	137	481	119	139	1188	783	246	18	357	246	37	253	54	29	19	404	523	98	801	51	213	735	164	54	241	1139	122	30	1162	15
TLE2	3835	1062	1588	115	1442	562	479	4664	85	1051	474	1169	2363	3069	1513	335	1618	707	1257	870	2877	1630	4881	2209	1582	1302	843	635	1061	418	3666	3212	1276	377	57	5514	1878	2600	2974	876	6735	274	1041	1238	475	1334	775	426	3747
ASB1	1194	366	804	479	164	311	954	867	124	513	833	401	757	1295	478	335	1597	336	483	374	715	661	1574	468	326	1452	813	620	400	375	407	867	326	724	507	557	769	569	578	596	1557	1730	402	508	897	342	1460	1836	1351
FAM107B	941	720	2217	1696	1172	307	2009	3387	987	1396	1063	2012	2413	8147	2297	1149	2165	1094	2221	1860	472	8652	3910	1550	1540	6722	2836	1630	1249	3001	617	2439	1962	493	265	918	1728	3669	1452	1274	1457	5481	2982	2063	8601	2400	1486	4665	1314
ME1	965	46	121	218	24	51	191	32	7	33	399	27	81	132	8	49	796	12	14	60	37	302	775	58	13	1008	677	471	19	19	17	196	14	25	117	7	70	96	40	8	284	432	27	87	388	63	36	1971	22
TBC1D1	2986	1134	2506	1990	537	599	2236	1858	568	1600	2517	1580	4282	1789	1525	1805	2362	2179	2581	3440	1411	5399	3882	2818	2486	4718	3410	3227	2335	2565	1732	2857	1741	1305	1363	2540	1908	1912	2399	2125	3417	3934	2320	1149	2696	1783	859	2371	1653
CDK13	1673	648	1192	1438	915	290	2912	1470	397	1094	2594	1065	2069	2816	843	716	1931	626	1486	1473	607	2950	3604	1353	1575	4331	2660	1146	1762	1376	668	1279	956	385	1333	1126	1331	1464	1745	1248	2223	2832	1074	1469	3927	1265	1471	2403	1361
MTHFD2	2224	1258	1386	1587	253	586	2305	850	328	1224	2616	1190	2365	2444	1428	447	7243	406	875	933	280	2742	8926	850	1590	3157	3932	3622	1434	977	392	1220	2415	899	4122	1578	468	956	770	877	2397	4504	746	1357	6094	1165	1449	6541	1204
SLC9A7	1874	231	747	494	32	199	724	430	92	403	367	400	1073	1260	814	248	3450	179	398	422	208	276	2506	505	338	1491	2016	861	342	307	122	567	252	598	465	403	497	594	428	507	646	984	562	411	1111	228	371	1449	722
FOXJ2	819	262	586	421	556	79	980	631	68	421	1036	268	1020	1107	606	385	669	311	616	669	495	1078	1219	453	570	1081	633	560	810	217	532	495	452	261	743	962	126	469	774	820	926	819	394	416	810	552	908	930	544
YBX1	31008	6525	12572	19787	2320	4163	23973	9881	4365	15693	13556	9044	32125	26513	9891	6335	34787	8483	6283	15783	6369	25123	38319	13284	10973	27119	40479	28104	12296	14544	10266	23006	9265	10110	27595	18706	7834	12484	8541	10591	13276	43752	8736	20516	21601	16761	13573	16204	10689
PDE4A	748	65	456	219	400	75	1284	87	85	256	1078	147	1153	564	143	231	128	212	761	458	199	153	179	109	660	553	792	505	97	152	652	312	577	171	87	1697	210	167	350	218	622	1827	507	244	213	253	403	254	1213
PPP2R5A	1071	347	1388	2812	3815	478	3560	1172	329	895	1776	1070	3796	5288	706	603	7625	511	2154	3057	276	4320	2302	707	4421	3928	5881	2298	1143	1481	356	1883	2203	755	871	944	850	911	3272	2512	3321	2883	1436	802	3703	1333	956	4072	4182
CTNNA2	21	1597	1180	66	9	121	149	1145	368	486	623	1175	1188	2273	152	316	1256	618	24	177	2032	251	450	3567	187	393	68	1126	1479	2795	397	902	415	519	1649	2304	19	1927	83	137	11	40	851	287	18	41	240	16	164
ELAVL1	5434	1690	5721	2251	1347	922	4805	3212	959	3411	3551	2546	5054	5903	2101	1757	8847	2327	3311	3732	1627	6904	9174	3143	3807	8033	5627	3175	3239	3519	2188	4277	2657	2464	2657	3820	2748	3553	3130	3180	6682	7386	2547	3371	8233	2703	2206	7467	3173
TIE1	434	185	1394	97	136	120	1312	368	139	241	477	546	602	773	158	1130	296	420	360	240	1464	388	488	547	237	1962	373	893	317	577	1048	280	913	260	290	241	615	505	667	233	370	685	1084	574	930	824	289	739	1118
DIP2B	1235	760	1164	852	420	354	2174	1554	354	1484	1338	554	1266	1837	1337	540	2793	469	1623	909	789	2761	4218	857	1353	3146	2665	679	1907	733	813	1033	841	188	763	1211	839	1494	1189	1173	1768	2120	833	973	2477	884	1278	3360	1200
SMARCD1	4223	1001	2371	2968	1447	1616	2931	3291	391	1988	3517	1244	5164	4105	2179	1497	3965	1249	4388	2646	754	4327	8095	2413	2750	7508	3803	1427	2891	1901	1275	3473	1590	1100	2780	2143	3091	2681	3171	1851	5754	4175	1703	2854	5347	1924	2938	8365	2683
KDM4A	1043	590	1259	512	437	229	911	684	327	674	941	649	1063	1240	514	407	1309	652	995	915	550	1486	3537	950	702	2443	994	1599	1066	942	497	1483	413	650	801	853	778	920	1240	675	554	1608	565	1051	1449	851	1154	1096	755
NFYC	3093	779	1944	1556	940	833	2795	1856	360	1359	4631	1241	2576	3099	1030	1170	2491	1419	1306	1567	2955	3585	2554	1677	1498	4004	2903	2650	1173	1496	2782	2098	1441	841	2198	2347	1564	1405	1598	1628	1835	5298	1268	3064	3094	1814	2319	2245	1698
ZMYND12	101	35	127	75	81	10	139	67	152	63	179	279	220	518	105	48	27	345	237	57	63	479	157	283	107	173	220	133	197	485	58	191	265	45	58	91	221	133	488	127	13	58	181	57	202	113	177	82	22
SLC9A3	19	15	30	24	5	16	11	17	2	11	61	11	27	21	8	10	43	42	36	9	16	28	14	13	17	30	18	45	24	10	14	5	8	5	26	33	32	24	20	45	173	12	9	12	20	26	303	14	113
NGEF	1050	189	108	81	321	82	219	101	64	369	301	124	200	285	193	79	272	298	383	149	114	725	509	34	258	460	1252	179	81	110	118	80	468	143	326	255	534	197	363	355	113	225	101	115	307	88	1016	624	233
ASPM	324	193	778	835	470	110	1406	481	70	801	620	207	700	883	427	204	1967	47	725	1350	18	2836	2403	182	1190	1776	1263	869	962	304	84	688	137	127	1286	299	687	345	434	399	2120	1924	96	461	3008	413	530	3465	333
CD84	111	64	142	64	38	6	132	183	43	106	74	153	489	167	45	136	152	56	109	359	58	326	69	81	133	366	21	237	42	100	133	89	55	218	33	20	225	149	378	117	11	812	133	35	48	448	35	347	101
ELOVL1	4449	1294	1639	1210	774	401	6736	1980	741	2630	5528	1882	2170	3022	2144	1140	3613	1405	2408	3171	2341	3881	5019	1395	1863	5604	6940	4828	2341	1994	3267	2789	2696	1833	2700	3126	1379	2807	2778	1933	2061	6196	3313	2334	2286	2400	1985	2711	2471
SPI1	551	433	220	253	68	50	327	321	74	424	240	1068	1152	542	405	450	376	943	157	842	699	635	245	615	428	824	63	437	111	634	1121	1751	562	481	172	328	625	524	643	592	83	1519	676	130	232	1457	294	846	480
ZNRD1	479	275	511	205	180	142	405	392	158	215	589	538	623	642	355	243	621	442	435	354	760	521	753	504	376	663	1169	427	356	564	1032	818	354	987	1727	673	292	457	335	424	695	681	381	345	837	529	384	1339	422
MPPED2	1173	131	265	53	840	119	17	1918	100	496	152	680	2273	1772	369	562	3679	360	1135	570	501	2232	4249	938	163	1980	282	350	101	1094	238	768	589	602	655	626	763	1535	727	1066	140	333	536	927	4	432	86	250	854
CLDN18	1	1	3	11	0	0	10	0	2	6	0	3	3	3	17	1	3	4	6	2	0	9	0	1	0	8	0	2	0	2	1	0	0	0	3	3	10	3	5	2	2	2	3	1	26	3	6	12	6
ZBTB11	678	193	411	370	320	60	1078	531	133	731	635	384	913	1071	235	221	1060	101	759	575	76	1296	1280	427	514	1737	880	771	687	544	106	429	333	179	531	270	353	462	504	222	511	1344	337	660	1086	415	539	1374	533
ATXN3	942	195	1017	441	457	138	948	639	145	483	1015	443	936	1304	346	414	2282	274	878	470	195	1411	1098	662	794	1486	1369	588	603	658	190	768	360	297	536	296	790	455	642	366	358	1147	461	710	499	638	542	1704	556
GOLGA5	2238	476	1381	1299	767	236	2290	1080	376	499	1886	1007	1897	2677	587	608	2992	523	1590	1585	212	3469	2424	1216	1496	3901	2679	907	1341	1568	300	1611	1358	655	941	704	836	1342	1692	1029	1030	3702	1204	1196	1022	1157	1008	3304	1011
FGFR2	536	2178	8270	1005	1581	312	7955	2498	1390	738	3066	3017	4551	11148	10904	1570	1450	1664	7568	8326	739	28129	4079	2251	6802	4871	5017	4827	1531	5164	1168	6291	2533	189	2227	5430	671	2674	6130	4659	134	2882	3707	9392	16073	1115	2149	1578	1162
LRRC40	673	98	528	266	381	61	739	408	93	292	410	249	858	959	199	213	704	44	424	435	13	1215	1398	368	453	1266	1587	625	455	462	34	349	121	79	324	87	412	376	388	193	359	726	187	669	1003	267	271	1254	279
ISOC1	1396	445	1276	622	564	171	1459	916	414	1195	940	1380	3127	2101	543	1104	2188	968	1798	1870	632	2409	2571	1800	1451	3364	3377	1196	1871	3863	752	1133	621	371	1057	1601	1318	1436	2104	1256	1239	1124	1556	1100	1003	975	825	1483	905
EML1	555	437	683	648	40	38	873	117	333	560	844	354	114	176	447	224	1197	384	824	272	385	246	447	331	72	1929	41	509	80	705	159	423	230	97	245	485	325	657	424	98	334	1447	349	714	561	110	776	54	143
TRMT11	645	99	370	495	113	72	561	333	85	506	655	262	863	657	212	190	917	124	448	227	84	617	1107	385	410	951	914	455	423	390	121	333	182	52	702	208	282	281	340	222	555	783	125	481	985	238	289	1454	280
THUMPD1	1858	513	2319	1312	1368	302	2372	1238	444	774	746	1310	4390	4058	721	1045	2013	442	2005	2720	209	5748	4857	1391	2213	2536	3906	1837	1947	1963	309	1672	1052	823	728	796	1460	1233	1630	948	1633	2493	1324	1756	3338	1893	1096	2257	1305
MSANTD3	1035	162	396	455	303	123	433	466	139	672	715	259	1142	989	280	254	987	221	529	412	51	1264	1283	483	438	828	1403	353	530	674	123	892	316	379	457	333	594	462	499	251	784	886	345	207	656	426	241	1761	551
KIF26A	32	100	109	12	5	14	119	39	3	26	969	42	22	70	10	78	497	91	70	29	198	41	225	33	19	216	15	133	26	22	158	15	89	9	4	40	49	324	57	54	23	117	64	45	17	34	1105	11	108
ATG2B	1115	249	826	848	475	150	1298	898	227	741	1546	536	1137	1448	431	445	1897	207	1382	769	190	1723	1674	570	852	2519	1111	506	818	573	315	817	559	96	350	414	975	764	1078	669	577	1075	558	1103	707	922	738	1400	603
ARFGEF1	2425	668	1848	1391	817	280	5119	1731	417	1616	3068	925	2154	3066	1305	582	3138	341	1911	1593	298	3179	15140	886	1836	6985	4408	2024	1730	1137	345	1847	1025	612	1268	854	1044	1411	1442	1223	2367	3900	1402	2275	2670	1115	1354	3726	1390
ACSM2B	0	0	0	40	3	0	0	0	0	1	0	0	0	1	0	0	0	0	0	1	0	0	1	1	0	0	0	2	3	0	1	0	1	0	2	1	7	0	4	1	0	0	1	4	1	5	0	0	0
ZFAT	464	154	397	254	112	74	446	326	75	309	1258	154	369	496	215	109	498	233	456	296	363	482	843	258	230	1473	334	487	270	245	426	301	205	151	696	456	190	299	377	309	422	904	310	408	580	230	605	915	465
MTFR1	746	223	655	556	201	44	1225	661	157	662	282	361	1261	1154	237	206	1449	179	725	749	56	1371	3469	662	634	1589	1912	942	585	760	160	591	250	477	509	356	328	657	670	442	965	1645	445	718	1581	550	293	1819	961
STAG3	86	27	138	62	29	16	205	63	21	44	178	81	85	211	42	45	32	89	90	45	36	75	120	63	83	161	8	111	50	82	19	30	36	15	123	27	158	62	231	87	151	176	34	43	158	77	66	67	40
FECH	1801	259	643	393	334	151	1334	653	221	498	1341	398	2003	1213	332	460	1311	437	1095	1319	336	1961	3650	865	906	2065	1574	1113	1161	575	439	996	526	429	744	618	510	792	1615	917	609	1336	581	1283	1189	409	604	687	1465
MYO9A	524	191	954	652	221	59	983	520	93	267	597	272	518	968	326	247	405	139	551	493	125	1604	941	289	501	1613	566	404	423	320	198	338	396	156	245	333	425	407	773	353	167	712	322	531	1178	416	1014	1966	409
DDX3Y	0	0	0	0	0	0	0	0	0	0	0	0	0	0	0	0	0	0	0	0	0	0	1	0	0	0	1	1	1	1	0	0	0	0	5	0	3	0	1	0	1	0	0	0	0	1	0	0	0
PFKP	4643	1866	1880	3603	378	369	6418	4775	913	3446	6610	2384	4117	8406	10939	1426	11587	3105	2817	3925	3337	11323	4124	2200	2635	2597	1294	2259	5144	1664	4237	5126	4613	168	1757	9208	1226	3080	3018	2675	2759	3618	3739	1163	3260	1303	1276	7269	5015
IDI1	1476	195	907	972	276	160	1089	948	350	1486	861	582	1248	1868	553	469	2079	466	890	1055	150	2404	3606	854	1502	1996	1971	1640	843	884	348	1124	679	1079	1372	491	819	972	906	624	3213	1695	535	833	1280	1008	715	2993	769
SP100	4292	486	2813	897	913	137	2799	1198	820	1028	2018	1445	2606	3174	650	1282	1680	745	632	1659	323	2405	4689	1180	2525	10843	2811	2516	1840	4120	550	2174	1248	714	957	807	1186	1352	1654	1015	735	5418	1287	3045	5718	1238	2359	10119	1417
KLF6	2158	653	3039	1912	430	175	26787	2523	347	1257	2972	813	2487	2459	3010	564	2263	971	1439	1096	570	3918	5456	2988	1511	15058	2089	1462	4874	1539	270	809	1514	339	823	857	900	2159	1507	611	1826	6170	1054	742	1298	742	999	4322	1226
PLPP1	391	203	541	247	85	42	846	493	127	256	325	261	709	768	209	746	547	878	849	859	1033	822	541	1281	962	2314	397	1702	613	540	1035	297	574	29	107	1091	667	788	513	917	433	760	624	388	502	1019	443	319	502
NEO1	4103	1252	4379	2139	821	515	2107	5499	529	811	9031	1267	4516	4536	2049	1060	2732	1741	4136	2477	1683	2419	4442	2588	3913	6725	317	2308	2992	1781	460	2863	771	3184	4015	4425	333	3169	4663	2388	2756	2258	1782	2829	4577	341	4300	4135	2469
TRAM1	10329	1166	4231	8174	2768	742	13389	3536	1088	2516	19627	3919	7474	8850	2253	2434	8358	1238	5091	4572	608	7888	12722	4765	5113	21289	8628	6942	3669	6398	895	5855	2068	3350	2948	2988	3880	4064	4979	2679	4431	23048	4769	4114	6072	3281	4383	8733	3107
PHKA1	583	195	248	222	228	88	651	417	137	296	359	251	861	923	195	117	1228	183	511	733	152	874	1034	290	355	1127	1072	725	268	378	214	432	340	184	310	427	122	541	549	394	1234	501	245	307	1025	246	375	1375	523
TNFRSF1A	5510	2663	3967	3496	2191	1495	5904	4414	844	2331	8897	5117	3452	5702	3293	2486	3414	3470	3578	3468	2744	4224	9154	4160	3925	5953	3478	1739	4672	4124	3447	5290	4097	4156	3876	5580	3273	4381	3786	3948	6305	7026	6082	1815	3146	3362	3396	5230	5080
CACNB1	1634	38	230	119	304	100	277	166	52	257	117	214	253	171	108	142	424	146	346	143	134	282	414	74	226	429	457	231	109	209	197	470	228	72	459	590	376	90	301	288	353	463	793	502	331	196	434	411	1974
EVI5	583	175	499	246	273	46	982	575	173	493	711	341	561	1038	249	212	616	187	615	452	90	1349	635	472	434	2123	589	651	519	551	124	503	395	79	360	181	318	608	641	387	339	531	515	354	729	463	464	923	351
STOML1	2107	195	297	269	319	70	449	506	70	209	475	573	347	777	321	344	270	397	266	320	412	741	462	522	368	648	526	251	300	375	453	605	441	568	121	294	636	475	362	515	369	670	562	218	735	684	561	2011	542
PKM	121854	20641	27348	34691	9623	15428	32243	45764	16395	38630	84380	28136	45038	70178	53580	32563	64340	25000	24966	36473	32126	67638	125609	22128	29745	107675	71692	20670	50997	35013	43025	97525	47731	78602	44548	68635	20109	53581	40781	40443	43873	78241	76811	32509	76749	26565	55951	108137	85793
DHX29	2552	313	1036	435	384	144	1883	975	202	723	1311	527	1385	1966	364	421	912	275	945	1028	219	2025	2914	754	1128	3100	2025	872	981	942	354	1185	718	231	326	555	766	1090	1197	564	1108	1728	705	981	1838	899	621	1079	1010
DNTTIP2	4230	489	1649	851	510	550	3284	1321	555	1179	1690	1163	3327	3034	864	753	3088	518	996	1247	195	3450	4386	1419	1567	4826	4504	3353	1505	2041	299	2458	1671	2503	2085	898	1485	1532	1257	874	1717	3068	1154	1289	4248	1395	1191	7483	1187
METTL22	810	220	211	284	241	121	353	270	73	421	565	344	579	545	191	207	556	258	237	231	515	561	862	356	308	621	672	319	334	259	420	760	236	514	342	374	563	340	238	317	483	540	244	580	822	405	368	510	310
TP53BP1	1450	942	827	735	315	166	1785	2185	456	1499	1450	638	1379	2812	1023	461	1575	775	1711	2243	1010	3560	4353	1148	1613	4393	893	870	2197	807	682	709	769	74	599	2080	644	1708	2406	1492	1113	1922	794	1101	2771	1010	1020	2890	1312
TRO	1076	351	2227	867	46	225	1181	70	18	56	203	82	95	91	289	130	1763	93	27	40	319	49	68	1019	37	3691	73	597	64	66	307	607	48	15	832	36	138	822	327	53	70	2239	66	1419	1694	78	1939	50	111
RRP15	1338	252	569	600	390	112	1096	565	110	310	531	356	1409	2556	309	247	1443	163	766	777	71	1424	1587	668	1038	1535	1306	1165	655	484	135	633	549	372	688	373	312	557	779	403	2559	1478	242	243	1625	350	426	1967	858
RHOA	21276	4671	8961	9597	4604	2665	24078	11777	3484	17910	9961	10216	15543	18316	8823	5518	17607	5167	13715	10064	2769	22775	27583	9904	10391	16772	23330	11655	12625	14249	4524	17661	7687	10395	12514	7672	8325	11911	12785	8623	13742	18197	11471	8008	17020	9115	9866	17897	16111
DHX8	3221	1034	1245	456	442	215	2538	1648	456	1081	1132	960	1607	2573	1138	661	1646	1002	1651	1923	1360	3607	5451	1264	1491	2310	2218	1960	2353	1173	1519	2309	1610	1125	1207	2349	652	1770	2225	1675	2852	2101	1413	1139	2734	1173	1613	2774	2091
PRKCZ	1047	299	805	706	135	107	737	740	216	551	1067	305	900	894	443	202	1146	531	651	591	896	1120	1367	829	535	851	510	499	520	426	1107	561	257	152	422	1626	322	723	561	656	299	896	461	338	768	479	640	1224	603
ZFY	0	0	0	0	0	0	0	0	0	0	0	0	0	1	0	0	0	0	0	0	0	0	0	0	0	0	0	0	0	1	0	0	0	0	0	0	0	0	0	0	0	0	0	0	0	0	0	0	0
IARS2	3555	1138	2581	2909	1225	314	5689	2335	812	1716	3595	1217	5645	8970	1702	950	4364	1158	3862	6584	576	11698	7930	2007	4084	5354	5590	4059	2948	2407	1115	2701	3356	521	2302	2019	839	2613	5420	3470	5396	5240	1854	1087	6089	2300	2030	5480	4435
SYT1	23	56	87	157	3	11	52	665	0	22	864	83	22	1480	62	29	245	57	15	7	222	13	107	277	41	238	114	32	33	5	28	6	37	4	11	1	51	429	17	2	25	37	12	34	93	16	89	7	56
NAV3	17	28	54	12	21	5	37	43	7	10	9	37	16	184	196	21	54	4	12	13	17	18	7	64	7	266	10	52	2	22	12	12	47	4	2	1	23	150	10	9	5	55	27	109	24	3	60	13	15
IDH3G	2197	1175	1566	1412	1051	1661	2743	1997	740	2050	2495	2330	2802	2112	1656	1770	2740	3187	1444	2251	7784	3351	3072	2017	1586	3964	3376	2408	2690	2116	7891	3876	2260	7493	1805	5375	2120	2187	2386	2549	2953	2568	2592	2616	1896	2793	1699	3346	2621
ROGDI	579	170	213	593	294	275	191	476	109	715	1288	522	360	769	313	232	1077	540	433	364	562	599	291	496	309	584	577	223	213	483	1192	1024	876	1655	245	738	503	387	553	417	695	646	477	545	471	642	472	396	381
PDZD4	29	3	61	329	44	9	138	6	5	109	17	36	67	23	13	80	71	34	2	18	140	53	26	38	8	163	14	127	9	27	91	27	61	65	4	586	47	17	57	21	85	54	31	30	16	52	515	31	78
ATP2B3	1	0	47	37	1	18	3	0	42	166	13	38	89	1	38	4	4	67	55	0	41	4	22	15	0	9	5	23	1	2	1	37	3	34	8	53	38	35	3	6	16	7	10	7	29	0	68	0	8
ROCK1	1691	442	1549	680	508	129	2658	1451	253	742	1920	558	1504	2617	664	524	2152	241	1033	723	149	1775	4062	736	1071	3391	1437	963	1591	845	263	738	675	157	731	509	621	1051	1285	653	1089	2524	657	1417	3426	705	794	2713	944
CBFB	2907	533	923	1734	1439	229	1962	1676	451	1893	1153	1108	4184	4384	973	1034	2682	511	1640	1589	189	4740	5893	1398	2693	3255	4752	1817	2355	2167	373	1638	1406	503	1028	1160	1864	1830	1674	1334	3794	3401	980	1241	3108	1712	567	2894	1410
PDK3	1358	308	597	734	351	195	903	733	188	590	428	444	1402	2359	524	415	2350	345	522	590	283	1438	2649	728	932	1194	2342	1050	2302	413	497	946	414	707	104	720	624	1227	620	690	1364	564	626	370	918	900	1397	3050	1310
HYAL2	3644	1764	1525	1252	1718	1281	3831	5256	454	2668	1436	2085	2514	3045	1457	1806	1369	2715	2312	1463	5143	3013	4157	2441	2152	4122	4149	2641	2193	1828	4954	3597	2398	1913	3617	2538	1794	3352	1816	2175	3481	2566	2591	1909	4016	2058	2102	1822	2885
HDAC4	1420	527	1175	497	404	283	1094	1059	77	309	606	479	871	2632	539	329	1093	285	565	360	443	670	6524	734	598	1437	835	458	327	217	237	633	372	328	164	371	700	674	453	765	4525	1108	425	540	844	269	1218	1180	1495
RASSF1	1587	479	273	494	508	175	1139	438	209	1225	412	711	1333	1066	603	372	1246	557	917	507	561	1207	1684	546	527	772	696	1666	641	586	879	1149	649	1783	1477	971	748	559	675	504	595	1095	394	345	1155	685	736	1351	852
FGFR3	374	61	1854	9629	899	373	4201	372	99	408	5243	305	95	105	403	386	1145	58	217	692	101	66	315	16	80	2900	24	160	31	403	236	1302	226	20	110	1428	374	186	59	735	672	412	902	1207	485	982	23468	534	855
IFI35	3733	505	1033	412	221	94	2016	363	376	535	1077	1160	2486	676	471	872	409	596	338	1196	441	635	1108	524	1388	4301	1049	1683	760	2509	706	2156	1022	2865	328	1213	527	442	514	1202	525	1572	897	1073	6133	829	1590	9520	573
HEATR6	950	236	541	1277	487	110	827	522	104	535	263	321	707	796	284	357	877	298	769	509	3517	1227	1480	555	668	1730	799	692	751	322	1381	562	385	105	1195	904	507	482	596	356	704	1326	367	833	1526	486	642	1119	574
COASY	8254	1696	1400	657	929	353	2985	2043	819	2004	1954	2360	3658	4179	2566	1245	2694	2552	2140	2125	2717	3723	5723	2242	1627	3003	4934	2079	2718	2537	3061	5353	3175	3712	1837	2848	2201	2380	2613	2822	4859	2706	3069	1759	1153	2542	2174	9760	2548
PLEKHH3	4405	437	1106	312	802	343	939	573	95	1410	252	438	1390	1216	792	491	1786	494	1423	1000	659	3490	3221	578	1443	1727	1773	1602	1333	513	1252	2228	972	1149	504	1351	1363	571	1351	1607	1795	980	662	845	1569	1156	1466	2236	2072
MEF2A	1164	374	1925	768	253	260	1230	860	209	666	552	653	962	1670	752	528	828	308	818	938	408	1692	1580	671	964	3719	1141	941	714	638	363	562	1568	55	436	629	548	908	1147	842	496	814	893	1159	1618	568	831	1398	1046
OTUD5	3463	1156	2340	1481	716	579	3749	2002	645	1740	2958	1666	2981	3230	1490	1109	3725	1999	1715	1590	2064	3536	4694	2145	1507	5210	2156	2050	2195	1845	2776	3901	1774	4616	1306	3529	1289	2021	2174	2074	3442	2565	1717	1632	3029	2049	1901	4689	1876
TFE3	4391	961	1723	1389	384	383	3408	1745	517	1219	2473	1350	2367	2500	1457	934	2508	1351	1505	1481	1287	2369	4757	1587	1437	4703	1867	1696	1890	1645	1419	2226	1376	958	828	2020	1211	2034	1869	1691	2397	2016	1582	1576	1728	1255	2320	2799	2307
TBC1D25	796	236	723	204	213	113	994	526	100	276	741	342	547	598	382	205	723	241	563	340	556	809	1097	364	395	1225	563	739	437	322	576	575	337	536	353	719	290	445	571	470	881	451	515	377	648	375	582	1243	681
ACSL4	2003	1638	3267	645	5638	184	6194	7135	309	334	415	1386	10288	14632	1140	747	4229	964	2586	363	244	1848	2885	4831	6252	5171	1172	6277	6009	2822	74	942	4186	656	498	694	1213	3968	5782	2562	2351	2932	3241	1303	1359	565	1177	1548	4299
INPP5A	778	174	889	908	391	133	787	553	60	232	955	205	641	1037	583	359	607	351	693	329	335	1763	1137	568	409	1737	574	474	515	240	367	339	457	85	500	605	315	402	662	619	787	1373	401	769	1110	289	532	397	758
GPKOW	1669	464	697	434	207	161	1779	674	194	572	824	465	825	1099	486	369	1175	546	494	808	527	1627	1410	608	706	1832	898	729	745	733	908	1210	531	1503	366	1030	344	593	649	757	1446	920	670	775	1910	950	557	2298	694
GRIPAP1	3857	666	2026	1060	610	458	3313	1342	524	1703	1985	1423	2455	2645	1046	733	2744	1299	1063	941	1423	2805	4016	1529	1218	4564	2443	1128	1613	1390	1230	2640	1149	1452	919	2016	1468	1577	1585	1345	3611	1603	1114	1114	3588	1395	1170	4121	1291
FTSJ1	1763	668	1566	982	519	299	2519	893	387	1130	1075	1382	1940	2101	944	568	1833	742	1084	2192	747	2929	4686	1208	1517	2403	2497	1595	1136	1261	1064	2079	1041	3583	803	1416	801	1328	1591	1734	1782	1900	1437	1399	2492	1184	788	2871	1067
PRR11	556	319	644	2146	462	234	1234	677	148	904	266	367	421	559	829	435	2414	171	489	628	82	889	1930	267	470	1419	1917	896	657	414	198	1027	100	2017	1104	523	822	464	317	311	1445	2848	166	792	3653	787	681	1358	319
REEP1	319	16	213	5	38	66	143	52	121	315	19	77	478	233	21	210	36	205	304	53	54	894	114	110	167	347	35	288	58	100	10	121	131	86	92	246	245	193	624	97	28	69	60	19	37	21	576	385	171
ATP11A	1649	2100	1281	1729	364	332	13988	3668	725	1247	7592	1768	2723	8718	2104	671	1441	1580	2976	3856	6439	1506	7739	1817	3177	6779	2655	1808	6764	1193	3862	1337	3234	147	329	6306	1584	2623	3667	3607	3637	7976	3241	1977	1728	296	3343	4899	1563
POLR1A	3272	1722	2070	1045	777	654	4051	2080	444	1208	1221	1362	2063	4071	1485	893	2764	1098	1881	2221	1853	3424	8107	1641	2034	3499	2389	2290	2661	1304	1476	2151	1299	1641	2113	1669	1554	2622	2272	1969	3329	3563	1464	1867	3024	1299	3869	5953	4381
LAPTM4A	13003	2545	16747	10651	1654	1510	16611	9720	3153	6743	9588	6427	13106	16842	4944	5754	16119	5445	7336	7579	2863	15477	16283	13599	8532	26430	11313	11911	6176	12112	4985	10611	4647	4075	4963	7408	4784	8289	9799	5572	13647	21255	8384	6294	17935	5622	19078	15310	11195
TTC7A	1831	463	808	836	335	352	2096	600	202	1301	1303	709	946	1117	717	566	1523	1369	1355	981	1215	3118	1467	560	438	1771	1445	1227	690	1366	3153	1747	699	604	341	1231	1049	712	2316	861	908	2119	1641	599	3356	1000	2123	3554	1260
IP6K2	5480	1362	2014	1685	1665	1284	5021	3033	799	4675	2305	2330	3612	4635	1717	1447	4350	2305	4061	2367	3174	5731	8177	2865	1891	4932	5093	2610	2406	2432	3246	7269	1469	2969	4309	2418	3403	2858	2955	2079	2738	2988	1795	3500	5100	2954	3295	3992	3641
STON1-GTF2A1L	0	0	3	2	0	0	1	0	0	0	0	0	0	0	0	0	5	0	0	0	0	2	0	0	0	5	0	0	0	0	0	0	0	0	15	1	1	1	1	0	0	4	0	0	2	2	0	10	4
SRBD1	1108	225	604	345	141	100	609	504	133	311	460	360	677	887	353	260	788	178	351	560	124	1075	1076	455	449	1318	1113	450	511	471	169	595	307	148	311	128	377	594	473	326	728	1443	411	392	1981	421	297	1406	466
KIF2A	2254	720	1461	361	454	157	2119	1830	296	749	1123	1074	1021	2716	1124	408	1509	472	1724	1063	298	1651	4999	1392	1907	3303	1953	956	2464	1740	361	1488	706	332	363	918	892	1884	1454	774	1799	2933	1529	1072	1369	942	1460	2432	950
RASGRP2	69	22	41	73	33	18	187	35	20	46	34	158	111	66	21	222	47	113	43	39	161	158	85	57	43	228	24	119	23	79	583	124	220	53	17	50	376	64	86	54	147	197	58	37	63	263	36	168	47
PSME4	3531	986	2356	2022	592	1126	3992	2130	748	1648	2650	1828	3568	4431	1543	1087	6137	1021	2916	2637	487	5916	7299	1709	2460	7681	6219	3173	2731	2541	664	3754	1944	4995	1634	1695	1189	2906	2968	1886	3775	4783	1836	2301	9388	1355	2123	6728	2856
IFT80	761	67	841	241	514	63	656	412	163	660	510	570	872	1361	220	251	702	192	746	251	40	962	620	733	532	1380	1204	317	435	651	82	632	227	64	1007	129	554	359	624	211	573	958	186	842	780	460	570	1495	336
SIRT2	2569	328	1857	1278	706	187	2491	855	340	1165	787	993	1859	1465	565	728	1406	763	1670	1556	560	2559	1973	1023	1554	2693	1537	1456	1196	780	908	1911	1030	1178	1667	1427	1360	902	1385	1384	1515	2208	1099	1234	1662	1326	1412	1345	1718
ERLEC1	5886	601	1812	951	650	284	2702	1722	514	741	1439	1789	3034	3876	930	741	2702	869	1590	2148	465	4274	2852	2423	2317	3669	3158	2110	1067	2399	564	2640	1610	1126	1045	1029	1030	2107	2162	1767	2898	4215	2287	1277	4040	2626	1665	3826	1644
PPP2R5B	1376	157	400	623	187	273	934	428	90	655	128	423	982	1103	557	323	833	422	507	457	514	1011	1703	711	610	1721	1467	914	777	552	450	1155	721	206	118	1137	681	626	583	525	444	1138	443	390	1183	549	601	956	1139
PYGM	170	11	121	211	11	12	93	19	8	14	318	31	39	46	18	67	96	46	13	26	114	31	36	28	4	163	11	80	11	11	87	34	92	10	8	23	101	28	24	12	224	56	28	69	52	30	24	191	62
PAGE1	0	0	0	1	4	1	0	0	0	38	3	0	0	1	0	2	0	0	3	1	1	6	0	1	7	0	2	1	1	0	1	1	0	156	13	0	2	0	0	3	0	2	0	2	139	8	0	0	0
PITX1	280	224	1273	146	4	123	139	74	122	792	140	580	15	67	947	427	1340	140	325	201	255	226	425	11	1007	105	1200	89	90	170	508	513	104	1337	73	750	1571	294	2	717	17	836	1226	135	1277	879	1923	1878	246
TRPC7	75	0	1	8	0	5	22	0	0	0	4	0	2	0	0	3	0	0	0	0	0	0	1	0	0	54	122	1	0	0	0	0	1	0	34	0	0	0	1	0	1	1	0	0	0	0	0	3	0
MAST4	503	286	653	170	561	32	585	546	163	295	395	719	936	1430	335	586	274	236	1308	938	186	1428	907	766	792	1443	1864	510	1098	701	223	1358	847	1373	146	791	523	1189	1307	658	384	461	865	308	171	484	585	700	772
ADGRF5	347	137	355	106	78	26	986	444	64	113	221	451	301	1270	156	345	298	115	351	157	144	356	675	231	198	1608	455	492	558	178	117	199	407	125	137	111	193	425	404	107	312	598	551	353	1122	429	267	2554	454
SDK2	301	77	291	1854	71	231	460	570	42	188	579	1083	486	610	262	316	271	738	42	1058	376	816	45	378	93	546	36	426	38	370	658	90	61	72	650	2200	92	517	51	878	571	820	172	735	1234	42	853	68	72
ADAM7	0	0	0	6	0	0	2	0	1	1	0	0	1	0	0	0	0	0	2	0	0	0	0	0	0	0	0	2	0	0	1	0	0	0	0	0	3	0	1	0	0	0	0	0	0	0	0	0	0
NUP133	2626	486	2376	1024	893	214	2326	1602	314	559	1529	749	2540	4081	851	535	3060	337	2232	2339	178	5156	4083	933	2355	3160	2359	2145	1438	1091	311	1573	1303	1276	1336	868	1048	1366	2572	1516	4308	2672	931	1121	3028	733	1002	3571	2640
NUCKS1	8445	2635	13241	12516	19798	5616	12903	6441	1624	6391	7373	4085	14544	30685	5449	5410	23724	2303	20012	13618	1816	30140	18815	6396	15972	28187	14673	8940	11733	7779	2056	10151	6088	13231	7570	8579	5201	6812	15723	8886	25911	23440	4604	4815	20757	6375	8015	38513	15273
VPS35	5023	1349	6844	3469	1274	943	4389	4103	1490	4027	2363	2368	6096	7803	2269	1616	8194	1606	4844	3747	429	8447	9560	3624	4198	6890	8225	2822	4304	5288	662	4815	2211	1903	1978	1584	2729	3892	4593	2450	5392	6004	3023	2951	6637	2393	1381	4415	2660
DNAJA2	4694	990	4138	2385	1421	600	2210	1904	768	1623	3364	1719	4118	3770	1220	1194	4679	920	2789	2502	658	6809	5171	2147	2154	4033	5750	2272	2019	3016	914	2892	1482	2223	1365	1361	1770	2070	2478	1610	2889	3497	1726	2296	5030	1815	829	2783	1476
BCL3	3155	1416	1257	1733	1021	602	7456	1209	827	1639	2479	6888	1809	4360	3421	1726	1834	2188	967	3180	2090	2245	3245	1251	4890	4344	2354	1119	3740	3015	3326	8469	3930	1052	1896	3369	1580	2149	2942	3020	4005	3974	4547	1174	1416	1887	567	2893	4910
KCNAB2	581	192	436	487	221	330	332	185	48	451	191	415	1242	587	239	488	412	265	475	575	293	902	246	260	812	624	75	409	88	252	984	609	693	303	369	535	807	336	497	861	86	904	238	139	630	1073	348	538	636
ABCC9	17	23	51	215	27	5	109	32	23	19	19	52	108	376	26	355	196	33	132	31	55	73	42	54	29	458	53	294	139	41	22	24	118	33	82	19	140	92	327	33	38	71	137	60	71	94	84	102	286
GAL	22	0	78	43	0	24	37	22	6	16	12	4	50	15	10	7	219	6	66	11	26	0	527	25	0	30	66	54	11	3	1	11	101	70	11	70	12	87	2	2	52	200	2	14	75	0	81	883	231
CLEC2D	79	30	246	105	189	9	251	95	39	112	216	200	552	428	95	217	172	61	74	185	41	411	60	114	187	428	269	141	131	160	199	160	53	21	131	46	681	152	123	77	98	292	90	212	229	457	87	572	47
FUNDC1	972	154	593	562	248	122	591	328	210	469	674	393	1002	963	281	264	919	282	220	257	95	892	1516	548	317	1882	1605	587	280	740	157	806	409	361	330	196	663	385	339	284	1025	929	340	460	1509	393	328	1142	351
MAOB	76	575	1162	201	56	78	549	1011	354	267	80	734	536	4017	589	723	410	992	1967	83	1138	365	1016	638	114	1520	56	2523	272	1543	552	481	1104	102	305	155	522	1844	1327	163	81	225	1677	453	1436	225	63	408	495
RORA	445	94	154	96	102	10	239	467	28	238	274	229	172	625	65	116	292	89	214	50	120	224	263	288	52	626	93	145	529	183	62	257	104	31	40	396	383	1195	481	34	44	167	253	117	149	121	380	1084	124
DRD4	25	8	35	62	54	10	28	18	2	60	55	26	45	27	23	49	193	31	13	30	121	47	8	9	47	20	21	24	14	11	93	40	34	10	89	51	162	16	17	68	22	30	17	17	66	70	73	74	44
TGFBR3	111	144	1020	127	527	32	1502	303	37	153	453	192	664	869	96	505	467	146	1982	35	163	211	82	377	99	1289	166	840	257	285	189	148	235	159	779	40	347	145	481	64	83	694	441	427	422	64	848	670	184
PLA2G10	37	5	34	16	60	1	7	24	45	4	73	177	3	37	16	20	17	41	16	35	23	34	29	16	17	15	202	148	5	62	60	71	4	14	2	17	27	45	23	64	15	13	95	10	7	292	13	134	5
HES2	713	269	83	28	216	81	37	22	376	125	975	372	258	371	222	281	338	89	357	429	35	170	774	19	34	339	39	59	45	753	44	426	1300	76	210	352	1082	705	130	571	83	232	1293	49	287	37	348	39	864
ATP1B3	4560	1516	3062	3814	712	685	4196	3224	1245	3063	2516	3498	4889	5552	1539	2004	9394	1569	2707	3744	1088	3735	9507	2657	4275	6745	9410	5818	2418	6883	2130	3621	2154	2462	4361	5493	1686	5258	1988	2909	2848	5730	3586	3768	10456	3564	1906	6635	2671
NEDD4	54	88	133	181	76	16	299	225	9	129	66	52	70	339	142	113	91	52	131	173	40	333	75	189	219	657	225	230	43	114	54	72	128	18	46	62	61	135	199	52	234	317	114	161	263	114	138	808	106
PIGB	419	101	234	138	174	24	323	294	63	165	358	182	359	608	134	120	217	98	249	265	29	564	321	261	426	546	477	276	226	229	66	193	205	54	93	107	139	248	330	231	182	345	200	287	433	221	197	965	269
MAPK6	2008	712	1284	1734	1259	301	1874	2046	462	1091	918	1050	1859	3318	892	628	2179	516	1513	1278	246	4088	3767	1284	1576	4694	3001	1100	2065	1441	369	1117	916	463	408	1041	1428	1538	1462	1061	1877	2206	1122	760	2181	1078	1229	4197	1047
GNB5	900	317	1067	468	1446	172	756	949	277	690	356	1048	1998	1502	535	787	1310	1049	936	1940	1939	1666	1202	1444	1359	1276	1310	1047	969	1282	1654	1150	1212	2070	273	3984	893	1139	1435	1614	595	557	964	778	1453	646	683	1040	578
RAB27A	1019	166	399	400	243	88	907	268	110	519	345	357	1212	1055	298	304	610	164	312	547	88	912	665	286	652	1665	845	451	223	471	181	662	566	678	221	376	367	322	411	327	680	1571	535	316	403	442	115	2980	517
CECR5	2608	616	667	572	518	274	1846	982	265	775	882	705	2073	2369	952	448	4191	708	1138	1082	1122	2444	5500	897	1066	1926	1576	999	1412	671	1912	2463	819	941	1637	2305	634	902	1322	1173	2688	1755	705	655	1843	1230	686	2589	1627
UFD1L	2079	623	836	1226	765	693	2142	1435	623	1608	2326	1507	2016	1641	811	1048	3501	1022	948	1706	924	2055	2839	1328	1425	3939	2484	1006	1143	1555	1104	2068	1417	2019	1606	1047	1369	1677	974	1133	2602	2747	1141	948	1536	1766	1196	2042	898
LRP6	2280	655	2100	1161	613	363	1980	1807	252	880	1919	844	1970	2781	1478	579	2178	358	2063	1086	469	2778	5375	1381	1668	2396	2600	950	2418	1216	328	1266	567	511	2066	1424	1540	1425	1519	1207	1624	2653	899	980	4068	873	1673	2572	1045
GUCY2C	1	1	4	7	3	29	11	1	5	0	3	12	2	10	4	1	1	3	3	6	2	2	1	2	0	5	10	88	0	5	3	4	1	0	11	18	9	2	1	13	6	5	9	1	13	13	3	48	1
SCT	7	2	6	13	70	0	7	3	0	2	2	7	10	4	3	12	10	5	6	4	1	5	7	2	8	8	5	3	1	3	28	9	17	1	5	12	2	2	6	18	0	2	0	3	6	11	51	7	4
PHRF1	4144	1073	1119	1693	879	474	2383	1528	238	2136	2915	1088	2351	2380	1416	1005	1981	1152	1810	2096	1497	2926	6312	1486	1642	4762	2304	1517	1923	1395	1476	2386	1619	522	920	2633	1731	1471	1624	1897	1938	3133	1233	1816	4333	2285	2651	6988	1608
IKBKAP	1994	475	1352	710	588	146	1278	1138	223	935	1040	913	1244	2291	615	326	1770	336	1369	1243	396	2625	3266	881	1231	1462	1431	1009	1690	659	550	1284	835	482	1003	839	707	1012	1500	949	1370	1824	747	771	1554	1034	1150	3254	1165
NUCB2	5436	598	985	1002	2596	222	1450	1949	635	1402	1214	2680	4560	5115	818	983	4820	2436	2410	3708	1152	6632	1382	9840	2742	4444	3915	2850	2504	5253	703	1928	846	2664	967	1548	1720	1990	3169	2854	2108	3487	2454	1646	7845	5249	390	4767	1116
PFN2	8107	1400	6927	2441	714	600	3452	3473	1408	7681	6467	2637	7994	4771	2454	321	22714	2479	4818	2116	1038	5490	10183	4562	2609	9897	2915	5737	1936	4385	508	5130	1548	1616	11781	2328	2224	4156	4532	1306	5751	9602	2434	6004	5526	2934	4899	12811	3776
PTPN3	1899	962	938	1539	1019	144	1491	2401	375	969	1365	1053	1760	2805	1100	520	1171	652	1517	1304	798	2728	2639	1224	1859	1223	7332	784	3011	1274	883	1589	1705	168	584	1408	824	1161	1323	1717	3693	1018	1864	329	279	1473	811	6125	1103
SPTB	199	24	90	109	17	6	48	53	4	409	54	37	12	105	16	50	88	21	28	17	117	24	94	20	11	367	77	169	26	14	28	26	34	23	62	290	80	60	53	30	117	36	19	26	140	35	91	136	46
DAPP1	174	52	41	19	18	25	245	27	157	344	289	425	168	576	149	97	89	190	238	268	29	492	135	67	137	818	66	48	19	372	51	419	280	52	41	54	135	132	195	119	18	636	322	35	33	113	55	439	242
FGF10	0	0	98	2	3	0	32	0	5	1	1	2	6	2	0	15	7	2	2	1	3	0	8	6	0	55	6	14	1	80	0	0	19	0	0	0	37	2	3	0	4	2	5	9	1	6	15	4	3
SLC44A1	3674	1092	3598	1981	2741	425	5528	4513	911	1663	3980	2627	8616	10835	2887	1610	6208	1418	2758	3886	1732	9455	5859	3759	5160	3836	8563	3821	3526	4810	1208	3400	1510	882	2595	2871	1679	3877	4468	2907	3213	4985	3403	1154	3885	4439	1124	8610	3568
TMEM260	1061	235	1051	459	805	104	1836	786	185	504	786	816	1371	2159	685	400	2289	275	1148	733	112	1302	1518	1030	934	3150	1651	663	1291	843	164	790	435	555	455	310	675	811	789	633	898	652	750	861	1104	926	714	2341	525
SMG6	861	467	342	210	75	78	627	547	137	353	546	185	367	707	389	240	385	310	602	729	592	1134	1655	392	422	1188	197	315	696	211	711	132	295	23	205	824	188	561	747	610	579	416	459	404	423	404	448	777	681
EXOC5	2935	349	1367	1110	411	152	2692	1160	372	1432	1282	778	2223	3002	632	532	4688	319	1733	1007	79	3446	4962	1009	1384	4480	3045	1633	1542	1490	155	1275	864	530	611	514	1241	1270	1512	493	823	1666	764	1123	2146	710	1288	3804	1030
CLTCL1	133	15	158	499	39	43	254	250	37	202	373	13	237	86	54	42	85	56	122	84	109	196	438	230	282	232	187	337	42	43	88	161	114	95	80	288	205	124	160	129	65	119	52	211	209	302	532	142	80
FGF22	36	23	2	3	3	2	0	20	3	15	18	1	68	59	1	3	2	10	4	2	3	8	34	3	24	2	2	1	13	0	6	2	8	17	0	41	12	14	3	6	1	3	0	5	11	19	1	0	4
FSTL3	675	29	124	1286	124	200	1079	134	40	363	882	125	374	127	241	276	425	56	276	130	260	201	1278	62	149	1093	317	330	72	72	366	349	2406	397	120	1545	215	177	310	236	309	854	97	173	381	171	1211	115	870
DGCR2	6731	2688	4686	3866	3051	1993	7579	5992	916	3587	9144	3314	7830	7552	4043	2693	16420	3642	5681	5315	5826	8959	12350	4452	5260	11249	7023	2625	5464	3556	8817	5629	3196	3979	4603	7238	5723	5146	6030	7404	6781	14312	4954	4518	4855	5046	7444	6138	6405
RNF126	2080	687	706	1924	459	744	942	1013	130	1383	1211	720	1353	1232	991	669	1009	1091	1084	1073	1861	1497	2837	790	1516	1726	1865	831	1018	719	1844	1839	1362	1214	959	1725	2212	984	858	1229	1900	1126	704	384	1445	1246	1028	1581	1314
MNT	869	420	529	460	388	253	911	639	81	409	1218	413	719	1123	485	385	720	300	789	660	1167	1063	1955	366	630	1501	1284	308	571	347	1061	552	746	200	386	1528	547	618	771	871	1599	846	612	520	631	368	825	1497	1314
ZXDC	1102	487	500	1026	540	223	1446	997	187	779	1312	562	997	1385	600	292	1022	345	1140	808	519	1659	1751	512	896	2117	909	715	843	378	705	877	866	91	1218	800	537	801	1063	1012	1029	1143	610	540	2599	629	1671	3048	1347
JMJD6	1645	281	406	321	322	89	1989	376	138	1044	359	591	1066	776	433	266	1149	363	460	763	474	1354	2013	478	607	1098	794	848	671	509	553	966	602	2289	914	1404	638	523	537	535	1290	1517	306	407	1823	841	611	1297	578
POLB	1080	181	608	433	501	122	674	579	167	551	437	387	898	1204	199	240	2402	307	519	388	104	1064	2273	514	523	1776	1511	911	384	694	178	822	400	686	1112	224	905	520	428	322	1361	1151	318	280	1337	375	424	2050	635
ST6GALNAC1	1259	664	640	126	467	60	1683	1073	1559	1072	1757	3081	1964	4730	2393	454	289	1390	783	2447	847	1273	316	258	1836	10001	3310	525	939	3785	1355	4406	1879	3056	1844	1314	376	2047	409	2873	322	419	9311	1385	352	2161	86	9046	49
WIPI1	1863	708	321	383	123	104	861	649	170	307	229	421	254	939	124	214	1071	372	483	258	308	376	2031	361	935	1246	2287	1417	1183	490	494	399	1348	34	386	829	135	905	776	1086	463	2559	604	392	591	263	301	482	1223
FRMPD1	16	81	60	6	23	3	40	24	0	1	104	0	4	246	1	1	19	16	0	3	107	6	14	8	0	825	4	22	2	3	1	0	3	12	149	5	16	1026	0	3	1	3	3	15	171	3	90	11	0
GBA2	2895	678	928	824	1096	384	2500	1117	293	1800	1187	1112	2377	2543	985	677	2547	968	1743	1631	1632	2745	4080	1308	1264	3893	1922	2414	2007	848	2728	2350	2355	851	1817	2568	1711	1330	1561	1570	2223	2348	936	1244	6991	1880	1409	7690	1334
NDST1	6902	1931	2893	1665	932	995	5297	3651	460	2355	4047	1385	3149	4573	1797	1200	5055	922	4295	2588	2013	3375	11865	1779	2193	10795	2861	1426	2148	1671	1644	3302	1733	1066	1296	2181	1919	3954	3460	2684	4017	9570	2533	2965	3061	1518	3762	5000	4676
ASNS	23	18	10	20	1	2	48	4	2	13	13	3	20	43	14	7	67	2	11	21	49	26	86	8	31	59	13	11	60	4	12	11	32	5	24	51	15	8	9	9	19	43	5	21	77	19	17	75	18
AP3M2	1165	273	571	497	323	140	4845	824	148	1032	962	298	909	1536	330	266	4316	553	810	257	377	953	3539	827	485	1773	658	847	472	408	299	596	326	312	1242	464	744	660	888	299	1528	970	310	374	1378	537	1132	2192	690
CNGB1	32	4	5	30	7	10	138	3	3	12	71	4	3	14	16	18	17	11	34	3	4	6	4	6	1	22	6	7	6	7	5	17	5	11	30	2	18	3	9	30	0	231	9	40	33	8	11	11	131
ST6GALNAC2	105	352	97	32	29	3	206	123	73	66	325	50	83	366	36	35	101	197	226	174	81	292	105	105	165	585	35	27	1085	197	41	59	124	0	719	263	150	428	567	349	29	192	299	46	127	97	68	144	369
CHAT	116	0	0	649	2	8	8	8	1	11	92	0	1	2	52	2	6	3	0	5	0	0	48	4	0	22	0	0	2	0	0	0	1	0	2	1	0	2	2	1	0	0	1	36	5	0	78	399	65
PABPC1	31611	20371	22637	34985	11547	19837	48985	50918	7759	18686	24694	25381	101998	100627	27228	15029	69816	29735	43921	43013	26244	90987	149888	64561	32971	69602	62890	40548	50565	21374	22756	34112	23119	17483	40881	28091	8841	53250	43207	43645	50356	55162	25498	40496	36987	18472	29374	50167	36122
TESK2	84	59	201	50	52	18	99	127	16	81	130	64	298	122	73	61	281	60	152	147	52	220	77	102	129	288	113	236	100	90	93	117	57	58	194	187	107	129	83	171	121	139	62	172	330	123	113	99	195
CFAP20	1891	299	762	913	234	261	781	825	274	825	975	550	880	1266	644	401	1762	816	757	566	618	1354	1835	848	628	1714	1341	572	582	1001	510	1107	672	391	797	807	839	817	797	669	1848	1585	473	749	1302	682	624	1081	772
CSNK2A2	1572	619	594	1165	299	376	968	1197	235	717	521	603	778	1356	928	475	2157	737	535	810	1054	938	1611	873	530	1455	1293	676	804	646	696	978	695	540	524	935	617	928	659	619	1163	1553	618	895	1666	559	395	1108	830
PTPN21	442	257	730	393	77	100	832	592	91	1758	333	209	177	1196	249	329	419	156	431	424	438	923	1723	310	564	2217	1001	376	399	321	203	462	352	133	202	475	445	461	719	373	270	611	348	454	858	314	515	207	512
EIF2B3	1548	311	436	414	167	131	961	545	212	551	616	410	757	868	367	299	1425	552	390	486	461	1087	1434	604	531	1388	844	1491	579	650	516	921	566	2858	1063	633	406	631	528	560	876	1856	383	687	1215	565	339	2713	635
CAMK2A	14	0	2	14	2	1	4	32	0	0	5	1	17	7	1	6	15	5	7	2	18	3	10	1	1	14	3	19	4	0	7	0	22	1	2	3	29	6	7	0	2	8	7	4	5	10	42	3	7
TCOF1	3963	1120	1410	1860	845	1174	4121	1615	499	2351	2391	1117	3265	2865	1492	1163	4762	854	1312	1269	823	4037	8263	1619	2075	5176	2900	1353	2246	1548	1125	2658	1448	5453	2159	1522	1625	1846	1710	1324	3314	3819	835	2107	4982	1982	1720	4167	1956
CDC42	9444	1641	7704	4222	3145	1516	12577	5182	2050	4633	3551	5205	10400	13456	3494	2991	11973	2484	4899	4047	831	12064	12575	4623	5262	17717	15014	3543	5234	7472	1079	9237	3659	3064	6243	2248	4458	4587	4983	3000	6269	15449	5008	2756	10713	4190	2322	8162	3801
OSBPL3	2459	325	571	580	101	174	2055	989	430	672	292	2270	741	1281	870	344	641	400	311	959	73	766	924	353	1229	11335	2028	798	463	1320	120	2885	822	142	139	179	1021	982	303	1261	1022	1549	938	1082	7065	917	769	2284	1905
EPHA8	42	1	14	27	0	104	3	2	0	3	14	1	1	1	0	1	9	0	5	1	1	4	6	0	0	1	7	2	1	0	0	0	0	0	4	2	33	2	0	7	1065	1	0	2	2	5	30	1	1
SLC12A3	10	1	75	1263	3	43	24	1	61	2	6	7	9	13	3	7	3	1	49	6	7	151	14	4	6	22	2	8	3	27	15	12	37	0	7	3	12	8	92	13	7	35	3	1535	18	29	29	6	5
RAD18	557	154	369	363	222	128	890	309	112	844	280	196	613	731	308	198	770	88	495	407	69	893	1412	225	364	1056	981	563	515	401	155	522	138	200	515	236	298	391	350	214	562	1007	166	375	1837	235	449	878	447
ATP2B1	3713	391	1216	1127	677	329	1876	1777	267	691	3462	842	2343	2079	843	697	2999	285	626	1135	179	4765	2979	865	2168	4362	6774	1599	2261	989	283	958	643	288	3532	671	1623	1024	1188	902	4428	3509	538	1992	3667	1361	1201	1880	1881
TRPM5	17	2	35	34	4	6	4	17	1	7	515	8	17	31	11	7	5	27	6	17	28	3	4	6	5	70	23	6	2	1	0	1	19	5	61	14	24	7	1	159	50	4	12	83	23	13	9	27	23
NCK2	2436	1103	2698	1398	538	633	2248	2313	363	1389	1772	1153	2578	2524	1128	801	2175	1625	1414	1459	1897	2081	3736	2085	1529	3603	2554	2301	1470	2059	1370	1732	1058	694	1781	2164	1951	2280	1346	1853	2644	2649	1591	1150	2392	907	3363	2473	2001
MAP4K4	5286	1540	5079	2186	1939	1261	6402	3864	1155	2244	2092	2230	5467	5960	2264	2120	7665	1881	2883	3023	2825	7276	13330	2864	3769	10131	8472	4502	3442	3590	1375	4561	1700	2409	1608	3311	3552	4983	3133	3214	6915	7842	3082	2770	7638	4103	2517	7897	4450
MGAT4A	4393	115	1342	905	346	296	3685	1168	107	433	1051	500	1544	1371	422	355	935	113	424	1194	106	2428	1140	372	790	6079	751	596	103	591	103	1475	1052	866	458	620	890	475	489	386	1682	4284	710	949	2755	424	1117	4726	511
RPL31	24018	13181	43390	14521	13232	8725	22424	21049	6079	11214	15639	24797	63564	55020	20268	12287	76403	23733	9572	15216	20582	59669	31483	30642	15797	45219	56394	15940	25577	22210	15798	50706	24154	68087	20915	29967	13773	20924	23197	18163	49694	28473	17391	11437	18687	15650	16798	52651	29689
WDR1	18380	5174	6704	5284	2788	2335	9908	7721	2838	8319	17521	6136	15265	12339	8082	5251	9005	6276	8439	10595	17156	15212	31094	6499	8409	21497	16747	7146	13092	6742	13551	11120	9917	4671	8407	32433	6371	9611	9685	11295	11934	9980	8399	5673	10455	8367	6713	12271	9573
SNX13	1333	300	529	742	510	110	1494	870	215	428	1346	586	1316	2008	464	296	1439	212	656	767	122	1827	2084	778	786	3042	2188	698	727	763	165	712	461	173	168	427	955	725	771	526	1292	1343	604	724	1834	598	645	2123	708
MS4A12	0	0	0	1	1	0	0	0	1	0	0	0	0	0	0	0	1	0	0	0	0	0	0	0	0	0	0	0	2	0	0	1	0	1	0	0	3	0	0	0	0	0	0	3	0	1	0	0	1
ARHGAP10	418	58	485	365	273	38	392	275	104	216	90	225	699	381	211	359	200	483	299	796	409	1263	730	359	496	854	763	345	54	426	225	608	567	122	89	730	421	338	153	289	536	508	208	316	490	747	127	501	319
RPS6KA2	3493	734	1801	270	436	590	1541	1027	430	441	973	1613	2390	1531	991	832	2034	887	1733	878	810	719	2603	999	1119	4557	1616	1378	646	1266	502	1297	2427	1038	201	1344	767	1063	1176	1886	1971	2240	2070	1605	2034	780	1110	3556	2422
ING3	308	119	320	280	207	107	463	356	68	329	676	209	501	929	151	190	491	99	310	302	62	742	803	206	336	1275	787	347	277	336	94	385	203	63	114	238	279	232	235	159	578	560	170	122	470	279	231	1184	323
VASH1	236	230	206	186	78	191	498	216	28	354	120	266	402	363	160	239	321	177	254	261	337	232	316	264	143	562	134	254	199	148	390	232	210	177	80	282	405	467	289	214	513	467	349	159	373	387	307	177	957
LMCD1	891	163	774	886	30	66	906	549	95	495	231	555	1059	846	88	417	732	329	1146	259	379	705	237	212	103	2961	682	1060	156	624	350	445	455	489	643	209	466	457	575	164	753	820	595	488	650	301	438	2516	932
WBSCR22	6740	1326	3044	3026	1985	1698	5753	3107	1607	3398	4264	3804	4491	4616	1726	1647	6189	2396	2123	2684	1402	5476	7194	4067	3079	8562	6895	8136	2928	4693	1551	7605	2145	7136	3349	2857	3495	2568	2093	2515	7532	7500	2252	1622	5640	3361	1996	14215	3130
SEL1L	3335	877	2439	1384	848	301	5015	2609	407	1061	2328	1580	3402	5666	1336	926	6548	504	2982	2972	556	4887	3897	1675	2699	5816	2857	3373	2215	1808	607	1866	1726	614	978	1560	1295	2480	2709	1368	1502	7682	1906	2520	4129	1824	2152	5927	2054
TRIP13	762	286	947	635	159	233	1685	353	211	965	1296	322	1150	692	407	319	1340	248	544	564	62	937	2690	393	394	1427	1811	1379	581	746	242	827	312	216	2026	330	411	541	277	306	1046	3131	139	849	2459	574	643	2826	311
ATP6AP1	13356	3730	7933	6161	2040	5486	10879	9670	1585	5262	8200	5242	11336	8195	3907	2731	14719	6679	5782	6309	8355	10653	12620	8433	6463	15337	8277	7126	8589	5043	7274	6946	5618	18761	3630	9943	4422	7848	7235	10313	22866	9238	6734	8415	7311	5847	6263	10081	7066
TCF3	5476	3088	4584	3607	3043	1824	2606	5233	600	6020	1641	1899	7299	7259	3000	2534	4419	2895	6137	4118	3044	8872	14472	4501	5121	7765	6899	2958	3394	3473	4337	7975	1834	2913	3227	6462	4581	4419	4772	5385	7895	6527	2129	2152	4918	2973	10122	4814	5097
TRIB2	3323	651	2330	671	554	1080	1744	3133	227	377	674	1273	2844	3513	200	1074	1876	780	824	311	559	537	675	1825	301	13849	4022	1000	272	691	390	1597	884	155	1914	138	796	2608	1413	274	7133	2830	1378	3175	4548	571	1615	6849	1364
DAZAP1	4971	1913	2140	3131	2144	1074	3745	2949	609	3767	2560	2798	5468	6094	2463	2476	4980	2406	3909	3275	1529	9983	8840	2811	3991	5926	6799	1923	3159	3121	3877	6936	2168	6638	3409	3810	2923	2891	2905	4019	9083	6315	2332	1873	6190	3958	3347	7678	3626
MBD3	4134	1567	1771	2373	2135	885	1450	2173	258	3152	1148	2502	3446	2737	2002	1962	2071	2011	2352	2099	3487	2826	5503	2040	1914	4078	2727	1044	1324	2389	3437	5102	2049	5252	1251	3291	4193	2308	1819	2199	4120	1843	2039	949	1926	2657	2906	3725	2437
PRLH	0	1	0	0	82	0	0	0	0	2	0	3	2	2	0	3	1	15	4	2	3	19	0	1	1	0	0	1	2	4	25	9	5	122	0	4	0	0	2	5	0	0	0	0	0	3	3	7	0
HLTF	233	158	745	239	38	31	885	318	64	855	772	54	655	820	234	100	1370	52	911	427	24	1416	1644	173	629	1370	248	629	814	152	76	79	101	5	926	201	115	300	750	370	385	568	178	484	1674	200	415	1653	621
FAM50A	2699	998	1782	1390	2544	2653	4009	2090	815	4783	1306	2937	5222	3809	1458	2048	4625	2661	1394	1974	6053	5338	3447	3890	1964	5974	6662	3921	3034	3279	4647	6053	3061	16000	1749	6273	3312	2317	2024	3198	3593	2625	2191	1872	5404	4228	1797	8912	2034
FAM3A	2251	779	1264	846	1103	1018	2194	1283	294	1306	2734	1374	2686	1916	870	887	3007	1780	1523	1307	2448	2251	1876	2296	1292	3278	2276	1325	1872	1326	3146	2525	1254	4374	1081	2605	1331	1303	1366	1986	2098	2329	1482	1850	3264	2042	2109	2656	1663
CPSF1	4889	2250	1992	3752	5163	1699	6615	4736	464	7501	1786	2749	4115	6799	2951	2077	2292	3568	4476	3023	8518	7968	13772	3866	5146	4866	4006	3417	4427	2051	10934	4337	3114	5270	4505	8825	4933	3794	4533	4397	4676	8342	1848	5052	4324	3291	3684	3698	4574
MYO3B	95	51	140	35	64	65	405	263	89	99	100	74	134	1468	106	18	169	236	60	57	48	174	58	203	130	1724	108	87	601	111	27	202	126	96	191	3	65	228	1304	44	365	566	141	243	387	36	500	424	440
CYBRD1	1218	258	4936	949	261	151	2072	1534	74	1019	1204	235	1747	1650	265	1127	1795	272	676	840	385	2242	196	913	1419	3301	404	2657	313	644	271	458	1138	192	332	657	969	712	1710	381	552	5018	1295	795	3167	819	6602	943	1801
CDH19	0	0	0	1	4	0	1	0	0	1	126	0	1	0	0	0	0	0	2	0	0	0	0	0	0	0	0	1	0	1	0	0	0	0	123	0	12	0	1	0	0	236	1	0	0	0	0	0	0
PDCD2	2001	738	1778	1003	687	384	2408	1359	455	1023	1816	1121	2361	3177	791	858	2902	712	1534	1733	424	3026	3459	1516	1529	3760	4150	2041	1470	1800	473	2460	1767	1557	1945	766	1323	1495	1403	984	3114	2962	966	1246	2963	1219	989	4009	1372
SLC6A15	0	0	111	337	6	49	654	0	0	1	79	0	0	0	1	2	1958	0	5	2	0	0	0	0	0	40	1	88	1	1	0	0	0	0	818	0	18	1	27	0	280	852	1	8	3	0	53	1	3
RDH11	4178	781	2062	1890	1255	588	2951	2212	788	2335	1194	2155	2716	4369	1305	1135	5818	1080	5131	3204	735	2037	5600	2640	2622	5380	5072	2554	2120	3166	718	6126	1071	6417	1247	2290	1767	3249	2964	1376	1441	5095	1986	1964	3047	1773	807	5498	1217
PRKACA	5555	897	6761	15114	2426	1883	3709	2145	616	3369	4269	2139	3558	3660	1739	2039	2542	1897	3976	3088	1302	4887	4894	2693	2962	6611	3164	3663	2637	2588	1666	3441	1864	1932	3278	2833	4862	2471	3142	2431	4307	7196	2333	3895	8184	2710	3876	4745	3458
ADGRL1	3428	1920	2878	8858	1557	2864	3039	228	157	4097	3843	642	3518	455	2464	774	381	757	7227	647	1850	2326	4738	2567	1447	1960	702	2516	116	1007	2446	2959	1714	3950	1416	4454	365	1105	3115	2527	3877	4983	1230	3246	3830	456	3996	308	3486
SPP2	0	1	2	0	0	0	0	1	0	0	5	0	0	0	0	0	0	1	0	0	0	0	0	0	0	0	0	2	0	0	0	0	0	0	1	0	0	0	0	0	1	2	0	0	0	0	0	4	0
ACTN1	14170	4883	4261	3063	2080	1552	8943	6244	1145	6886	25039	3131	5576	10753	4776	5369	14913	3937	5742	3368	9388	11234	38313	4775	4789	15154	7585	6548	5271	3691	6279	4513	6698	1774	3856	6971	6141	7696	6835	4164	4618	15334	4159	4236	8536	3748	5261	13280	8907
ZFYVE26	1730	583	934	536	511	170	2796	1327	195	822	685	678	1130	1670	536	414	2239	402	1445	1166	715	1843	2057	533	958	3366	958	620	859	665	544	1144	614	752	324	1109	762	879	991	1048	740	1741	803	797	2706	830	1076	2660	775
RPS6KA6	1	0	165	87	6	26	484	1	1	0	11	3	11	1	2	27	21	1	2	167	1	3	2	10	2	57	4	40	6	11	7	3	7	1	209	0	32	3	15	2	426	29	20	152	523	6	177	3	13
EPN2	934	284	375	389	83	58	1182	573	80	266	462	133	474	647	509	196	677	274	768	288	333	558	1572	395	502	1209	189	299	719	178	198	102	395	4	329	649	199	464	783	393	549	566	291	274	487	164	384	770	649
PTPN18	3989	953	1967	1532	4745	469	3524	2092	545	2787	3776	3562	6273	5918	733	1277	2406	1478	1436	3601	1308	5957	2412	901	2858	3351	2821	1428	2195	2552	2765	4312	2562	2939	1452	4345	2958	1657	2777	3963	2129	2489	3033	1129	2147	4348	1770	7992	3221
LIMS2	371	126	1125	796	887	143	549	680	107	385	814	596	802	605	229	1456	884	806	1043	316	2495	417	776	611	1219	1687	335	1821	171	447	780	1001	1633	1752	1984	3348	763	694	1084	1031	919	399	863	826	847	390	614	1233	1152
ASIC4	19	0	0	12	9	3	2	7	2	1	55	0	4	5	2	2	11	0	0	0	3	1	5	4	0	1	0	1	0	1	2	0	2	1	9	0	28	1	0	4	42	5	0	2	5	7	19	4	3
SPEG	820	19	994	556	158	295	758	119	17	353	981	48	523	97	62	425	568	41	252	96	554	97	1422	80	14	1342	81	370	11	15	32	59	290	62	96	830	262	117	253	76	1173	1464	53	872	1378	35	1627	3692	892
LNX1	1174	248	489	176	117	30	282	696	153	374	743	266	1242	1415	298	201	152	350	347	566	813	763	2634	1359	924	1013	575	540	744	558	416	209	170	14	33	1499	117	912	440	879	621	389	460	183	182	321	396	742	214
ALDH3A2	4709	5584	3017	2624	1347	242	1471	4023	561	1881	1317	1241	12113	8509	2086	1239	13527	1670	4652	4068	1996	5009	4055	6091	8058	8610	4282	4171	14661	3476	875	4513	2828	2070	2078	3804	1740	4319	11837	3806	2904	1881	2559	1094	2467	3135	2333	11013	4457
TFRC	4849	1421	1601	1825	604	513	9260	2079	890	11984	2179	3385	5040	8237	3800	1055	16507	1044	5775	6544	359	4577	28006	1148	4170	4679	5918	3540	8177	2181	870	6886	4126	7147	15142	5001	1993	5400	5654	2632	1672	12834	4841	3583	15712	2695	3157	12023	10002
SREBF1	8599	4340	1329	2543	2028	1153	4693	2955	1054	7222	5384	4558	8554	6447	4872	4887	7393	3940	14993	15384	2418	8509	12112	2356	7433	8258	6237	5194	9206	4374	5158	17961	6888	5483	3381	8457	3474	5783	10346	10315	6498	3908	5552	2755	2258	4881	3211	11495	8441
TRPC5	1	0	0	1	0	0	0	2	0	0	1	0	0	4	0	0	0	0	2	1	0	0	0	2	0	2	0	0	0	0	0	0	1	0	1	0	5	0	0	1	0	0	0	4	2	0	1	0	0
AFF4	4834	1003	2637	1651	1203	342	6326	3192	511	2072	2849	1194	3093	5826	1822	1147	2879	413	3644	2343	328	6096	5763	1766	3011	11148	3889	1643	3108	1927	351	1779	1744	315	866	1254	2130	2801	3206	1848	2611	3818	1867	1986	3423	1396	2874	3294	2566
UBE2D1	1270	123	763	519	254	88	1280	918	187	405	870	544	1333	2200	308	304	713	189	767	563	53	2309	1840	968	587	2294	1511	615	608	955	104	718	340	175	836	244	769	603	534	305	1209	1886	437	434	1263	388	396	1772	391
MPP5	1924	275	832	794	258	92	1495	957	186	585	949	343	1515	1799	586	275	1915	181	1470	749	132	1913	2015	498	950	2167	1671	599	874	620	244	780	451	334	507	444	409	753	1246	605	637	2229	602	692	1584	491	681	1766	766
RHOBTB1	482	404	806	605	104	126	1027	1283	306	255	86	545	845	1418	276	503	769	741	855	653	337	1565	2098	1620	699	3390	822	703	893	1330	468	619	328	210	424	1649	432	1257	682	551	1156	1113	545	674	612	218	314	1923	602
SMC1A	4894	1935	1985	2446	1014	993	5104	2933	631	4742	3075	1211	2852	4379	2840	1796	3235	1089	2717	4130	1083	5030	16925	2061	2200	7716	7381	2247	3456	2399	1644	2684	1712	852	2544	2847	2306	2213	2971	2444	6299	4509	1994	1975	5691	3942	3591	8529	2450
HSD17B10	5657	1401	2300	2335	641	1220	3164	2267	602	4891	2947	1857	3725	3049	1408	1691	5905	2088	1471	2650	3470	4290	6322	2808	1856	5632	6588	4227	2249	2033	4621	7479	2324	14326	4249	3791	2159	2818	1879	2650	5455	2719	2110	1982	5838	3051	2394	6176	2579
MARK2	4342	1274	1670	1605	1782	981	2211	2392	396	1729	1597	1586	2063	3614	1672	893	8616	1447	2394	2264	1644	3638	6024	1059	2105	5317	2166	1204	2297	1168	1893	2535	1858	1265	2393	2255	2360	2137	2607	2457	2468	4426	1927	1961	4131	1715	4030	7015	3410
HMMR	576	88	262	711	81	72	1029	287	54	356	446	122	235	375	234	219	1531	38	180	271	8	729	1839	175	285	971	1164	265	376	200	27	426	85	160	235	80	271	182	169	100	720	799	76	90	1107	453	170	911	106
CHFR	1552	612	855	960	956	295	1961	1188	214	1567	775	1118	317	1959	989	687	1295	706	1856	1204	1161	2387	2115	916	1004	2701	109	1397	655	416	498	1685	707	542	529	1245	1019	1098	1340	894	1844	1558	920	768	1926	802	851	2770	150
TRHDE	28	0	12	551	1	257	207	2	0	117	48	5	3	2	1	10	203	0	7	0	3	27	3045	1	7	567	359	8	1	7	0	3	62	0	49	0	11	4	5	2	1	3839	10	2923	7014	3	29	2	467
P4HA2	2384	408	713	882	298	176	3237	1700	604	1965	2641	1438	3185	1976	1317	560	2929	1305	1198	2599	1869	2632	2775	1340	1483	2774	1366	1688	2014	1683	1681	1588	1328	398	557	6137	576	2096	1602	1318	970	1780	1413	718	2236	974	1572	2383	875
FCGR2B	127	24	58	41	15	2	118	119	38	98	27	319	361	188	154	26	186	73	24	106	24	67	34	134	76	144	29	172	14	205	70	715	97	104	28	49	62	132	114	21	22	760	110	33	44	109	17	201	165
NFATC3	620	377	419	485	68	53	306	754	101	608	493	147	416	694	369	244	587	284	713	947	420	723	1358	427	675	486	147	428	870	325	565	251	470	13	424	965	310	779	1099	634	533	555	396	425	577	309	456	437	907
TRNT1	580	152	372	493	120	107	1046	332	104	507	245	234	899	1032	196	209	811	141	521	423	55	986	1272	305	454	1237	985	752	356	626	82	595	380	174	262	196	342	384	387	269	429	1046	267	505	1266	358	378	677	447
ACADVL	14847	3684	3973	4052	8857	1581	11777	8055	2153	8499	6285	9306	24164	21885	7527	5005	6722	10990	9593	6028	8255	22253	19848	9058	7038	26668	15875	4784	9306	7408	8042	22504	8897	18015	5266	9617	9572	12446	7049	11769	17166	9335	6238	3588	7835	15637	1282	10865	7791
STK10	1510	347	494	373	142	79	1167	683	149	498	309	797	941	814	433	426	613	353	290	768	716	1186	783	294	587	1249	764	692	214	440	1556	939	346	754	230	612	464	612	507	816	1110	1316	784	382	892	971	487	942	658
FBXW11	2327	532	1339	824	394	159	2060	1124	314	617	1244	632	1473	2016	617	522	2200	423	1154	1093	538	2163	3116	926	1247	3125	1772	1305	1610	983	486	1091	897	612	831	999	912	1297	1332	825	1753	2105	847	846	1479	797	1816	1487	1139
ACAP1	314	58	156	137	89	34	362	84	44	359	408	410	859	263	94	507	229	241	92	339	283	662	229	196	237	349	188	229	86	238	1095	492	208	317	77	168	870	271	185	181	147	684	167	76	171	1036	92	346	183
CRMP1	1098	322	687	496	379	645	545	225	71	244	756	153	725	581	178	355	637	315	244	255	697	629	519	365	139	2107	401	497	292	143	476	265	265	107	242	716	473	588	429	41	101	490	220	491	757	282	1905	547	380
EVC	568	339	644	523	139	65	916	358	51	277	659	72	929	642	257	166	300	162	768	736	323	1255	1455	205	134	2378	215	416	425	35	172	164	240	86	335	830	178	390	833	42	99	329	213	333	877	179	357	697	766
DERL2	3144	354	1507	843	924	246	1696	1313	392	1284	1816	1807	2528	2684	721	692	1608	653	1382	1620	345	2961	2310	1653	1581	4397	2953	1555	1100	2121	394	2816	1058	1497	991	1001	1505	1449	1347	1025	2481	1757	1224	1041	2070	1634	860	4026	953
SIDT1	188	77	74	25	32	11	79	186	163	50	36	789	453	451	52	138	169	213	1754	477	216	926	181	84	375	400	12	80	718	491	138	279	62	138	53	251	103	486	269	228	177	79	717	17	74	143	28	1389	118
NDE1	483	560	757	507	195	161	633	786	197	802	270	382	712	862	617	343	1281	605	769	756	321	1375	2361	513	826	850	606	401	955	577	599	371	256	144	574	921	641	953	661	611	934	1274	437	400	1027	604	667	1183	392
MRVI1	322	97	157	182	71	57	819	271	77	184	71	177	690	523	166	1421	814	247	102	115	447	284	337	307	145	2590	251	1619	195	145	508	274	709	249	69	107	583	503	879	126	217	715	379	349	348	601	67	334	658
TMEM38A	2777	100	942	579	151	177	453	199	39	348	68	67	320	286	74	42	431	102	112	224	161	274	1122	102	279	473	204	438	264	153	174	236	209	520	385	463	363	136	195	149	518	810	172	162	1020	290	1575	50	934
AP1M1	2825	872	2367	4840	892	562	2470	1406	269	2068	2042	1171	2121	1652	892	1161	1331	1665	1323	1388	2271	2675	1591	1768	1381	3626	1547	1943	1198	1209	2473	1725	2296	1691	1331	1859	1644	1657	1820	1526	2144	2657	1274	1304	2931	1586	1863	4186	1753
PVR	2111	806	716	762	529	165	5616	883	225	1642	374	787	1875	1509	829	439	1490	522	795	1369	567	1871	3283	628	964	1963	2941	1152	1419	803	1001	1350	958	1612	903	2367	573	887	875	1255	862	5196	772	1379	2429	1170	578	1891	994
XRCC1	1701	793	2038	1171	565	367	2751	1251	466	2206	886	1084	1963	2195	1101	871	1465	1174	707	1146	1469	2333	2015	1574	1165	3374	2953	1385	1163	1459	1693	2553	743	834	1863	2000	1665	1344	1085	1246	2598	2659	856	1542	2936	1603	2332	1960	900
SCARB1	3026	683	1809	1672	861	597	2047	1605	131	927	623	1140	1754	2121	1443	893	2593	903	2745	3279	2066	1967	4572	1104	2640	1444	2765	4955	1027	1044	2393	1529	704	3465	1556	3696	808	1284	1615	2633	1476	4875	1785	1408	2396	1680	1650	4855	1771
CYP2W1	3	2	218	1608	4	29	98	3	1	4	5	16	3	11	6	2	3	2	5	10	3	134	30	1	1	15	6	6	2	12	72	12	4	0	3	2	2	8	3	19	7	22	19	174	399	24	10287	16	19
MCM2	1907	1198	648	578	62	113	1585	1160	136	2499	1803	167	938	705	1011	280	2000	280	1087	1591	768	1625	5416	256	839	1824	373	998	1984	228	1711	304	350	10	1493	4127	133	907	812	1057	1517	2772	277	1215	2784	845	1916	4982	1469
MOV10L1	10	4	9	5	11	16	28	7	10	18	4	7	37	7	4	27	23	4	19	2	89	14	8	8	4	74	11	10	3	6	40	7	23	36	4	4	35	19	10	4	14	24	4	24	221	16	10	9	17
PANX2	797	11	113	356	174	78	43	24	1	294	222	19	1269	18	6	31	183	30	180	133	344	315	396	90	61	181	2	113	46	7	70	35	340	52	7	1654	25	29	114	408	142	84	36	109	275	135	266	514	292
SELO	1631	512	450	791	934	347	918	903	137	1227	743	1131	1395	1044	762	572	667	982	807	738	1093	1485	1815	909	933	789	739	728	922	741	1914	1883	1253	1665	892	2272	1465	1126	715	1004	1575	624	612	559	1199	1242	857	1046	968
TP63	135	308	139	2	22	8	11	175	44	23	46	90	29	180	79	71	19	11	75	9	16	104	951	23	92	107	188	35	115	31	58	77	30	0	15	2	82	817	130	31	43	40	352	21	11	15	94	394	21
ALPK1	894	295	562	297	737	91	931	435	270	496	645	961	810	1992	504	466	495	410	695	628	168	2868	675	500	851	1600	1332	522	623	868	500	874	552	334	178	315	318	361	1001	569	621	1317	608	600	648	528	172	1372	651
LLGL2	5041	2144	3217	5764	7588	1615	18778	4118	635	5336	3750	5202	2958	7285	4251	2006	5458	3080	3299	6563	4983	9044	6050	1541	4179	10005	6392	3489	3872	4175	8627	9851	5902	3630	4167	5780	5602	3736	2560	5271	10139	8615	4394	4413	10543	7047	12159	8252	3984
PDE8A	737	107	686	464	205	45	1346	597	156	451	341	632	757	1561	251	259	342	106	594	664	170	907	1130	357	1310	1319	3978	857	777	530	280	741	610	135	272	438	382	550	704	450	378	549	424	635	744	1106	440	1529	410
CLCN4	908	11	549	1270	15	108	337	184	11	66	232	12	58	229	94	57	398	91	505	126	265	57	216	157	17	621	12	458	252	18	29	165	320	98	179	14	160	45	71	63	375	210	33	176	681	23	503	1197	268
NLE1	1262	751	479	145	270	143	1316	767	131	502	215	531	1061	1291	560	301	1118	432	515	556	783	1102	2367	606	536	989	1408	697	639	490	901	895	407	1279	494	737	411	675	650	648	1308	1317	426	513	911	629	623	2364	939
SDHA	217	304	528	407	206	211	233	399	184	483	732	498	361	388	546	331	513	476	493	893	1125	437	719	374	491	388	717	538	667	468	1509	435	576	315	1128	1434	498	485	505	1052	167	347	410	553	474	713	394	680	450
SMARCE1	849	127	568	160	253	30	296	339	134	263	209	300	403	738	161	257	275	144	394	452	61	822	1512	404	379	372	532	330	432	456	86	547	150	35	144	196	272	411	346	207	809	627	261	362	385	485	342	917	249
FNDC8	8	0	3	1	0	0	2	1	0	1	0	0	7	5	2	0	0	3	0	4	0	3	17	1	1	4	1	1	0	1	0	0	0	5	1	0	2	0	3	0	5	2	0	1	4	0	3	7	3
GSDMB	547	126	281	84	742	46	688	167	107	255	604	584	1035	1323	256	507	246	213	108	408	72	618	359	178	383	6140	356	258	206	546	181	540	128	225	386	106	1643	162	201	340	1250	1063	176	565	668	539	190	36605	153
KDM5A	1973	436	2312	957	557	303	1912	1642	294	867	1866	794	1847	2549	1399	584	2660	583	2264	1190	582	2732	4505	1049	1197	2446	1652	891	2033	1200	623	1470	1009	1965	1983	1269	1164	1575	1629	983	1922	2302	1154	778	3881	920	1431	3022	1432
ADAM11	53	4	75	30	11	6	27	10	3	115	15	10	371	34	12	49	39	25	26	9	80	25	250	24	8	60	18	72	6	3	84	11	32	10	19	131	87	18	39	19	46	155	3	47	77	21	86	52	43
PPP2R3A	632	113	1407	279	259	142	1215	587	99	395	807	227	694	939	226	224	895	145	1021	716	78	1056	574	420	302	1480	720	866	194	397	95	658	253	156	803	167	265	484	763	184	538	1362	350	813	1610	235	548	596	808
FERMT2	1954	282	1115	2138	292	203	3555	1053	141	665	680	492	1083	1502	451	1067	4524	262	1094	780	301	1367	5880	693	914	3173	3410	1653	930	457	378	700	1070	397	590	470	985	741	980	418	1674	1531	479	1029	1897	735	603	1405	1325
ABCB11	2	0	0	1	11	2	1	0	10	1	2	43	1	11	0	2	2	2	4	0	1	6	1	3	0	14	0	6	3	28	0	6	2	1	2	1	6	2	3	7	1	6	15	3	1	7	2	1	14
DHRS9	11	12	2	5	1	3	12	10	67	10	101	192	7	64	3	76	10	2	35	14	3	19	6	3	3	101	2	19	0	431	3	40	8	80	0	9	23	112	39	44	26	443	447	23	5	24	46	16	9
CD5L	1	2	0	0	0	0	2	1	0	1	1	6	2	1	0	0	0	2	0	4	0	0	0	1	0	4	0	0	0	1	2	0	14	0	2	2	3	0	2	1	0	2	1	0	1	0	0	0	0
PTGS2	580	76	94	1	34	1256	226	453	1	171	25	207	49	2252	122	75	37	126	37	70	56	56	145	259	479	591	3796	27	7800	197	3	451	2042	30	27	42	105	896	370	10	409	120	376	11	18	7	40	303	1018
IGF2BP2	2846	10	2778	2474	48	529	4192	3396	20	332	1811	35	35	2012	510	317	579	84	32	262	20	18	5879	52	5	6913	4356	67	14	144	10	534	17	34	4524	2	212	326	64	75	4595	7150	717	4329	8626	29	2044	7368	66
MAP3K13	1738	208	1943	566	710	203	1576	667	196	1157	1152	925	1658	2284	648	460	3388	452	379	878	126	379	1454	889	227	1675	2549	1400	413	854	28	622	228	204	2903	61	1196	744	1074	117	1622	3528	517	1342	2785	115	1215	8739	1074
ST6GAL1	4990	985	4520	336	1085	265	2908	3718	869	369	10172	3111	2395	4944	1232	871	3264	887	6045	2094	958	3102	15365	1419	4143	7550	1192	2472	1484	1812	802	4835	4988	314	8862	1815	1052	2491	3157	2154	4894	4853	5102	2734	4029	835	4186	20818	6716
TBX21	20	4	20	18	7	1	25	4	8	27	17	34	67	25	3	54	23	12	11	39	27	69	14	24	30	49	5	32	7	18	117	35	14	9	9	8	77	21	17	18	4	97	16	6	13	147	2	46	8
FRY	113	102	436	475	85	115	678	211	45	120	96	179	166	901	160	254	280	127	231	298	189	264	157	226	162	1157	152	425	279	163	128	126	191	39	59	69	280	405	360	291	229	426	289	186	386	251	331	1394	163
PICALM	4968	1038	4090	5386	889	547	4948	3157	1092	2723	4429	2787	5098	7333	2042	2192	3838	1399	2449	2452	762	5277	7539	2427	3609	12410	9920	4152	3030	3687	908	3647	2632	1412	976	1436	2858	3354	2950	2110	3468	7493	2863	2919	6592	2143	2409	8845	3278
NSF	2189	422	892	450	463	106	1756	1012	350	790	812	857	1911	3031	764	648	1098	475	1060	1424	458	2057	4298	851	1602	2086	2271	1964	2260	1107	813	1261	1110	683	1251	811	905	1146	1469	1140	1944	1598	1238	925	2114	1075	854	2203	1263
GLI2	20	15	46	38	4	11	87	25	4	16	75	22	21	45	5	47	87	59	40	17	161	37	37	41	22	124	27	69	21	10	332	13	26	1	171	29	104	94	143	16	17	124	25	107	73	46	1043	142	138
CLASP1	2885	930	2879	2177	956	731	3560	1908	369	1264	1995	1050	2020	2885	988	1030	2370	1074	1940	1585	1763	3649	5145	1635	2157	5088	1248	2114	2146	1304	1162	1640	1167	382	1214	2300	1922	2176	2297	1566	3221	2768	1302	1966	4317	1545	2869	3596	2838
MRPS34	3386	1168	842	1491	738	770	849	1332	435	1869	952	2003	2861	2409	1252	1080	4168	2000	1128	2062	2726	3061	3023	1559	1481	1953	4412	1070	1569	1818	4116	6009	2282	10929	1941	3915	1732	1462	1364	2069	2639	3305	1594	1252	2849	2753	1250	3206	1678
NOTCH3	7518	4779	11056	11054	2228	5488	11824	11820	1054	6583	5181	2470	5426	5997	4351	4200	7002	3158	9052	3683	10681	5529	12348	2349	5129	16689	5729	6017	6194	2455	10701	2891	5973	987	5057	7990	5096	9781	9479	5958	8973	29955	4501	8095	20422	4029	16549	7668	15023
CLNS1A	3332	1335	2762	2198	1945	663	1734	2607	817	1833	3203	1568	6461	5429	1807	1177	18622	1607	1963	2041	1003	4741	6786	2781	3300	5561	5112	2958	2755	3225	1166	3241	1902	2584	2956	2102	1766	2626	2813	1999	2277	5898	1537	1879	5594	1832	2159	6135	2442
PPP2R2C	1843	948	197	228	99	115	1069	355	46	75	2185	828	4595	5082	16	447	40	1051	47	457	1278	24	1277	2671	581	350	31	678	118	1716	879	14	91	153	17	5226	157	3238	468	372	143	229	624	404	101	109	276	23	81
TEAD2	4080	1570	4595	688	1220	584	2469	3024	761	2256	2243	1706	2233	4371	2087	1149	2951	1409	4085	2366	874	3986	6060	2215	1922	6927	988	2261	920	2385	1070	4122	952	1090	4221	2854	1108	2295	3326	1854	4443	5058	1301	3048	6237	810	2860	3187	2921
EED	726	200	527	562	216	118	554	383	150	623	553	474	821	1294	397	299	811	273	501	567	227	1221	963	436	503	2180	1073	827	496	625	353	783	331	339	220	769	610	376	588	395	716	1218	391	467	2033	634	555	2144	432
CDHR2	74	8	21	283	15	18	64	2	172	54	44	200	12	75	29	11	3	267	58	23	72	12	85	16	29	119	11	15	10	273	35	59	61	23	9	171	18	26	48	36	46	9	113	6	17	4	102	8	21
SNCB	12	1	0	43	0	51	1	0	20	27	487	9	3	7	5	6	4	4	5	2	3	4	17	5	0	31	3	5	0	3	0	2	4	36	3	22	16	4	2	0	2	1	2	4	38	7	26	0	0
TSG101	3687	767	1325	1389	564	232	2020	2370	517	1085	4375	1132	2600	3565	1010	768	3114	1043	1550	1328	1017	3555	3307	1807	1475	5630	4350	1220	1396	1927	1232	2449	2215	1464	1400	1164	1374	1947	1758	1324	2716	4474	1564	1538	4163	1264	809	4879	1451
NCBP3	2351	631	1330	775	1503	442	2048	1709	446	1473	2982	1305	2062	3099	1084	778	1536	871	2221	1284	570	4009	3794	1425	2112	5531	2433	768	2242	1265	671	1993	1201	448	794	1190	1817	1552	2078	1150	3224	1254	915	1682	1712	1593	798	5005	1339
ATP2A3	30536	365	407	110	98	242	551	364	137	527	424	648	627	472	190	1280	2190	304	769	611	4127	1138	372	219	517	508	817	718	785	472	6083	6583	508	388	48	1859	8437	574	912	449	2898	936	796	106	304	10835	1451	2509	1289
CA12	2345	1447	292	248	815	308	2119	5585	516	280	33	2699	1710	7901	1456	639	860	3263	1342	606	892	1455	2866	2266	2618	1107	1329	168	2449	2876	2676	1103	7515	1035	386	2546	286	1522	2984	466	551	1996	1542	2022	132	687	2216	6421	1545
MGLL	1411	418	949	3985	3101	393	5485	4232	1033	600	294	2702	884	2173	354	1033	544	3435	2057	914	953	5659	2178	739	2091	3042	1959	1883	683	3215	408	1527	4237	572	695	711	362	2036	3595	1953	157	2711	4972	935	478	655	2754	17324	2052
NTN4	480	206	1889	1032	20	54	917	642	197	396	443	494	851	693	776	223	968	304	463	478	505	611	313	850	324	3463	168	331	491	1153	292	327	263	11	30	254	147	646	972	783	152	14479	1687	1771	3333	537	121	750	646
BCS1L	1203	187	715	383	359	282	1364	560	138	803	703	621	1093	1222	426	392	2022	442	566	678	718	1475	1944	606	561	1750	1405	752	690	449	1032	1115	1026	728	586	575	611	596	615	628	1256	1711	377	893	2228	716	778	3403	888
NUAK1	781	171	351	487	38	107	794	893	72	127	504	119	594	639	334	207	1330	133	331	163	305	242	560	349	85	1103	480	344	172	132	173	302	264	59	164	211	348	593	491	204	518	1228	231	625	1354	207	418	1028	960
DPP8	1141	296	1058	770	444	139	1091	843	210	683	1477	547	1364	1969	488	512	724	286	913	738	140	1736	1741	710	946	2188	1430	669	903	737	163	799	643	348	529	336	881	814	1041	517	886	1327	702	748	1275	614	874	2272	653
SLC24A1	402	413	327	252	129	26	460	439	127	156	541	203	298	683	526	164	116	353	453	217	386	372	887	371	407	711	379	185	654	279	379	104	187	4	166	308	109	408	392	269	321	300	377	177	623	221	298	557	396
ZNF532	1198	860	2245	1031	1033	341	3352	1893	241	1112	2076	821	2266	4034	975	777	1895	470	1952	814	1110	5240	4038	1254	1397	9120	2143	1518	504	765	881	1066	954	103	1897	997	1001	1921	2287	939	1837	4283	1005	3129	5273	714	1858	2987	1566
SCARF1	353	105	218	45	108	13	340	140	22	215	317	308	235	419	91	194	244	133	142	165	221	303	238	137	146	463	137	145	145	115	210	255	228	42	91	82	191	194	215	135	173	335	211	169	238	297	118	545	442
LMAN1	5295	1694	4359	3181	2313	511	9436	6654	1411	3391	3227	3908	9047	12827	3470	1562	7890	1311	4098	7530	1075	11754	7340	5390	7962	10483	7051	7460	8151	6452	625	4456	2659	1162	5645	3856	2458	5017	5980	5060	4677	18415	5190	6714	7656	5270	3156	6761	2946
HACD3	7117	1748	6265	2208	425	312	3502	3156	860	2332	7592	1011	3635	4725	2134	606	3723	1330	2850	3811	1557	8660	9292	1855	3174	8002	3011	3340	2314	2275	2905	3193	1613	1569	2394	4845	1031	2684	2337	2313	4818	6454	2138	1727	5794	1943	2942	12118	2246
IPCEF1	129	91	203	19	17	6	169	97	50	40	13	200	271	508	38	111	43	183	54	119	33	122	73	360	59	351	179	100	70	236	70	102	53	27	28	352	142	241	105	51	141	95	227	419	13	118	27	343	63
ZZEF1	2750	816	753	666	687	293	1654	1054	240	761	1359	853	1492	2099	907	636	795	739	1555	1596	868	2291	2575	827	1151	3110	1376	718	1291	900	1390	1252	1148	387	442	1194	1534	1145	1517	1470	1816	1070	1221	986	1073	1399	972	3397	1748
NOX3	1	0	0	0	0	0	0	0	0	0	0	0	0	50	0	0	0	0	2	0	0	0	0	0	3	1	0	3	0	0	0	0	1	0	0	0	3	0	0	0	0	0	0	2	0	1	0	0	0
ENO1	118901	21125	18587	44369	4556	20589	77149	33387	13902	42756	56654	41057	61678	58736	62331	19085	245384	26923	28177	41473	20154	69201	184737	28221	27420	61303	71246	19785	73837	42922	25630	102810	30253	75059	82100	78731	18822	42994	38031	30056	40364	124690	39271	16121	159420	31141	15279	244310	60688
SLC12A1	1	1	1	7	7	1	6	1	3	9	75	8	3	81	2	0	8	0	297	6	5	32	3	4	0	18	7	26	7	1	0	15	0	2	41	1	7	2	29	3	2	8	2	1	2	1	0	0	35
MYDGF	7829	2265	1113	877	1102	262	3042	3215	714	1251	1264	3088	4444	4352	2162	1243	13453	3391	2675	3516	3842	7656	3889	5760	3755	4683	5095	1937	3120	3324	4416	7196	2357	33699	1648	6731	1433	3379	2817	7010	4859	3748	2924	746	2523	4809	703	4303	2289
ANO8	186	160	637	641	640	133	898	1001	89	969	389	604	991	1198	309	331	214	487	1011	703	460	1764	1251	431	1191	663	805	235	825	165	800	577	567	35	562	1290	830	642	598	981	1016	760	224	542	1097	590	432	1027	547
TUBE1	643	126	364	266	213	54	521	217	84	252	394	275	814	862	132	142	571	84	584	293	102	1085	626	258	387	1206	828	344	323	277	101	357	304	144	279	129	359	199	293	208	499	264	152	463	1218	321	182	1283	175
ARHGEF10L	2972	598	1115	2809	1164	860	2134	922	281	1272	660	1755	1397	2851	1613	671	953	943	1027	1272	1928	1845	1935	786	549	1512	1388	720	468	1199	736	2614	1184	206	563	2070	1482	1280	838	1639	646	1548	2077	559	1045	1152	1853	6470	1589
TXK	37	31	94	6	20	4	52	51	20	8	147	88	157	247	46	54	15	10	17	145	13	46	126	46	72	334	138	52	89	88	15	50	12	24	69	156	74	34	6	73	124	91	23	97	18	162	8	66	2
WSCD2	5	0	82	6	1	0	48	6	3	66	4	2	45	4	1	51	56	0	1	6	39	17	48	3	4	24	5	178	1	2	3	7	35	29	100	0	56	4	77	5	24	35	20	21	7	2	94	9	71
KCNQ2	21	1	13	235	2	3	542	0	0	15	70	4	7	4	1	12	89	0	2	1	43	5	12	3	1	0	2	4	2	2	31	1	8	1	4	6	4	5	0	14	1921	8	2	72	2	1	1916	1	154
TACR2	32	11	62	27	20	18	37	14	15	14	10	49	119	38	52	20	13	86	85	54	178	226	27	37	13	61	36	56	84	21	41	81	101	29	65	108	4	30	37	68	12	26	30	17	107	28	92	18	36
ACTR6	1171	193	704	233	169	129	782	436	223	503	800	519	1031	1621	560	235	3781	240	948	811	27	1508	1728	578	697	1500	1818	865	413	994	79	871	484	299	594	239	720	528	639	515	1803	1147	356	342	1091	484	552	1821	624
TIPIN	343	82	218	142	146	70	161	144	32	229	73	156	364	353	102	123	273	75	144	203	93	461	565	241	207	391	572	151	279	203	94	294	190	183	247	131	187	165	163	105	224	335	151	143	641	295	96	1159	165
SRI	2928	549	2200	1253	566	329	3005	1125	737	903	2729	1470	3188	2702	921	721	4374	1202	1866	1556	453	3536	2391	1764	1193	4236	6933	2789	1628	2880	886	3446	1152	2049	2301	1352	1042	1448	2558	1161	4161	4160	1409	646	2566	1157	1489	7845	3838
EIF4G3	2883	1149	3110	2603	1159	629	3410	2458	742	1513	1347	1708	3253	5528	1262	1029	4990	1056	2353	1821	729	4503	5961	2422	2235	8747	4098	1845	2757	2125	443	2614	1838	555	2475	1148	1773	2735	2351	1742	1826	2657	1341	1300	3283	1573	633	2760	1771
NUP37	784	239	458	377	84	74	641	595	130	425	522	340	685	919	568	252	1199	247	355	409	95	817	1110	595	458	993	1494	717	485	550	198	497	281	152	446	212	221	539	318	349	589	1044	322	451	1446	383	343	1385	328
SEMA3A	1008	267	103	17	4	65	78	2714	40	383	55	24	2683	743	55	248	277	93	145	3	154	65	1768	1058	375	4682	723	355	20	134	49	12	43	147	298	597	72	906	39	11	1080	1330	232	127	93	18	123	1713	813
GTSE1	807	304	427	668	425	97	1612	409	107	1194	413	257	372	370	531	389	625	101	427	863	94	1190	2764	210	586	722	1024	455	862	316	315	951	97	221	926	637	907	318	240	416	1476	787	111	309	2032	948	300	1590	144
SEMA3C	3363	1060	6535	279	351	3172	1361	20131	721	2628	721	1069	156	7141	680	925	9243	473	2082	2070	317	2254	1114	4711	1172	7636	6220	1646	1254	3377	155	1191	875	267	48	690	790	6201	1316	281	3567	3744	896	2076	1321	323	756	1302	10476
TTC38	1307	699	657	673	1223	124	1661	1004	295	511	604	879	2740	1978	847	637	561	1009	1170	2732	1377	2378	3067	1213	1264	1140	1422	1070	1628	924	2822	1748	1112	1010	620	2366	732	689	1363	1733	1568	872	1398	701	1203	820	308	1221	1250
ACAT1	1120	268	514	563	66	108	658	741	202	470	868	401	1570	1284	598	298	1173	525	799	1145	380	1746	2201	505	561	1417	1837	1444	627	750	574	1237	937	1547	743	424	350	580	1062	467	462	767	386	281	2187	586	374	2698	1230
GRAMD4	3018	715	1014	923	907	314	2415	1898	335	343	1413	799	2896	2656	1071	894	1292	1170	2479	1335	674	4888	5260	569	1698	2717	2194	677	1358	990	839	2143	1064	225	824	701	2158	1294	2430	2252	2632	1299	1233	751	1803	1508	1104	2339	2527
CELSR1	4652	3897	5138	2337	1586	734	11381	5870	2145	2923	6575	5306	4632	7020	6181	1786	2679	1654	4514	6815	3751	5514	13453	1351	3705	6699	12323	1306	4738	5516	6738	6314	3848	492	3995	5381	3878	4733	2641	5810	2437	6354	6967	9208	13504	2696	6895	4212	3564
WNT8B	5	1	11	6	2	0	0	21	1	3	10	1	21	28	1	0	3	10	7	6	0	5	16	13	9	5	9	2	6	2	2	4	2	0	6	2	4	10	4	8	18	3	1	4	25	1	2	17	0
ZNF638	4420	868	3366	2659	2845	1001	5302	2508	733	1935	3086	2291	4971	8321	1532	1203	5307	963	1984	2417	373	7557	7461	2831	4064	10448	6760	3725	2829	3119	536	3952	1317	800	2363	1185	2878	2675	2536	1754	4581	6177	1868	3494	9409	2858	2997	8864	2250
SLC25A40	651	74	309	302	264	38	661	395	81	402	468	251	981	1061	175	147	555	89	422	403	18	1087	773	269	585	904	698	537	476	306	75	318	215	65	416	158	393	289	429	362	733	566	206	151	679	326	290	1179	435
TIMM21	1000	212	648	878	204	115	684	335	152	706	496	338	998	1123	324	230	1239	222	396	536	137	1033	1242	543	404	1211	1126	809	522	549	213	978	279	205	766	402	529	403	468	300	586	1826	313	715	1305	572	488	738	402
ADD2	114	94	283	293	7	212	177	352	37	426	898	49	33	412	674	61	970	47	26	60	50	138	3418	309	30	217	23	41	57	28	146	125	35	401	1646	17	25	340	130	27	1211	119	112	76	364	143	191	52	27
FGF4	0	301	0	0	3614	0	0	1011	0	1	2	0	0	325	1	0	0	15	1	0	120	1	2	4	0	0	0	0	0	0	0	0	0	0	1	3	1	4246	0	0	3	0	1	4	5	2	3	0	0
RASAL2	673	489	872	902	654	178	1724	882	146	739	831	338	903	2758	419	368	1019	289	1436	1136	341	2713	1153	602	2050	2432	1769	634	995	567	213	328	555	39	689	794	389	825	1738	1266	922	1824	574	789	1828	653	702	1085	661
VPS9D1	659	164	215	344	558	130	682	401	109	552	311	1257	713	1164	288	354	775	462	522	527	489	758	879	423	480	644	738	125	369	422	759	1419	818	853	251	418	871	475	430	644	603	747	507	422	667	438	323	508	551
ZNF37A	835	275	1013	479	350	141	1494	729	133	526	571	346	990	1909	390	237	1331	256	876	606	213	1813	1724	690	651	1881	680	392	738	452	212	476	363	180	463	551	760	421	644	347	794	899	362	908	2050	583	502	1926	565
MARK3	3586	822	1912	2310	1469	1171	3160	1904	755	1598	2696	2044	3238	3545	1428	1019	6224	1418	2764	2111	1303	4122	4984	2025	2242	5900	4131	1685	2182	2093	1744	3450	1758	2907	1422	2606	2641	2188	2142	1998	1776	4208	1610	2203	4021	2484	2196	6022	1742
SLC25A3	23266	5560	10769	14928	2483	2602	12152	12115	2317	5787	11557	5837	15743	21488	9797	4282	28194	4593	13349	7987	3570	15055	23380	8570	6285	19024	22938	12682	10948	8126	5468	13860	6279	11730	9815	6153	5646	8490	9771	7719	20925	16547	7160	8924	19260	6269	8211	21408	10601
FNDC3B	6044	1949	4652	2345	1861	435	11290	8077	885	2519	1563	2736	6483	9726	2551	1466	5621	1390	3939	4317	1538	7770	8282	5519	6725	6393	3881	5340	5729	3733	836	2922	1851	6677	2054	3676	1524	5742	4004	4035	1908	13687	3426	3535	14265	2387	2382	8019	2936
FOSL2	2290	1497	3845	2389	252	1315	16728	2926	1181	2239	3524	3356	8096	6688	3193	2461	3056	1759	3056	2211	2903	2381	15409	3954	2546	7717	6657	6709	4225	4125	1994	3027	3619	1627	3493	6872	1497	6326	4089	2795	1340	7949	3728	1456	4244	1207	5963	3743	8206
CACNG5	27	103	183	8	3	25	1	283	0	146	1	0	5	178	3	0	28	3	6	0	37	5	12	12	1	2	0	7	2	1	2	0	1	2	5	2	23	17	4	1	1	4	1	10	2	3	128	3	0
CACNG4	277	32	267	125	4	573	208	652	34	1187	1085	24	24	412	17	24	521	30	143	3	58	14	742	5	1	302	2	221	6	8	6	46	12	0	10	9	897	117	57	7	1504	672	52	77	1	6	1649	3	13
FRYL	1990	528	1387	385	987	195	1801	1687	356	663	1137	1122	4772	2875	723	672	1253	361	1093	1115	304	3156	3329	1098	2078	4207	2809	6855	2035	1282	379	1186	973	304	474	898	901	1557	1214	1794	1622	2193	923	1244	2340	1508	819	1840	765
TMEM131	3092	1115	2653	1225	734	170	3070	2543	854	6092	2491	1560	2948	3794	1565	832	3991	862	3292	3377	1186	7753	6352	1502	3143	5435	3917	2483	2393	1861	1407	1618	2200	818	1285	2027	871	2004	3755	3657	2499	2570	2140	1608	3797	1732	2785	3380	2599
FSCN1	2555	1365	3060	4694	458	5491	8302	5802	104	4207	5694	724	5126	2086	491	1705	6865	1131	1448	1065	2858	2664	6725	3218	1241	8199	377	1036	604	1003	7202	808	1118	570	4818	4908	5294	2968	1322	2503	3271	5929	1668	1111	6094	1350	3213	5629	2101
ACTB	248936	80423	73401	108828	59548	61488	275330	125251	46082	218013	138090	139845	145320	170010	144231	129921	165915	110755	129284	153252	300773	234254	441405	114918	151215	277339	577036	114994	167983	156407	393260	222190	180308	94072	107772	255661	166483	183785	121921	146224	236876	226152	169025	77448	167123	153511	78756	332804	219344
MOCOS	139	216	394	71	149	14	1244	439	128	128	61	379	810	760	194	176	591	223	863	1096	222	419	1359	387	446	361	532	916	205	490	309	268	1280	368	202	509	122	546	313	504	321	1016	392	281	431	181	23	1483	336
PLD1	151	104	424	431	54	74	651	337	86	110	188	328	226	413	160	181	352	110	402	178	97	416	295	133	120	689	673	319	437	196	85	150	217	288	127	139	232	335	377	67	186	646	361	197	2287	145	332	1206	241
ATP12A	8	76	2	309	2	1	1	0	1	9	109	2	0	8	7	0	0	1	3	5	4	2	18	0	0	18	0	8	0	0	0	3	24	0	3	21	0	60	7	2	274	1	2	2	3	3	23	7	3
WDR62	509	236	441	528	273	184	1016	334	48	1444	293	178	234	254	343	259	808	173	349	673	230	798	1177	153	425	648	439	541	605	190	919	627	115	320	941	975	780	266	247	423	766	627	113	246	868	718	1120	644	374
DLG1	1672	624	2536	1686	1370	298	2859	1702	427	1611	2632	1397	3025	3604	1241	678	3791	513	2340	1503	275	4327	4176	1411	1970	5324	3975	1110	2302	1994	282	2108	1004	645	2266	753	1565	1667	2187	1086	2538	5193	1510	1966	11922	938	3269	7982	2384
RAB7A	11658	3341	4110	5329	2668	1370	11203	6175	1711	9560	17530	4516	7930	10786	4354	2911	9515	3602	6186	4802	3476	8851	11946	5223	4981	18824	14869	7116	5709	5938	3411	8072	7195	1872	6623	6248	5161	6268	5875	6804	11953	17106	6229	7048	13656	5306	9716	26514	7878
BCAP29	21	3	19	9	10	6	20	17	3	13	18	24	22	30	7	9	38	11	12	15	1	35	23	13	16	41	51	18	13	19	3	40	15	9	11	10	14	10	25	17	10	9	20	8	34	20	2	60	34
SEC31B	196	39	113	189	55	23	151	211	16	397	151	128	406	776	196	185	59	191	306	96	89	365	657	581	262	249	404	44	396	108	257	379	42	167	30	114	357	163	208	201	132	196	32	257	149	262	55	189	43
SART3	3473	927	1606	1117	618	315	2287	1518	416	1312	2970	1164	2053	2405	1798	674	4458	615	1612	1486	853	3204	5100	1342	1466	3575	1916	1633	1713	1178	1195	1557	1117	375	1611	1918	1327	1517	1450	1474	3197	2493	984	1573	3609	1383	1949	4413	1465
ARHGAP15	89	21	65	24	13	1	120	46	32	64	63	105	292	139	24	129	58	46	31	108	40	187	62	54	65	184	40	154	19	159	135	144	50	79	13	5	181	73	55	31	11	305	75	42	33	275	17	208	42
TUBA3D	6	4	12	5	13	0	14	95	2	8	3	6	1042	84	5	24	6	430	14	20	702	17	15	763	32	8	5	608	21	9	67	4	12	793	9	231	10	17	16	74	7	8	11	8	10	7	9	28	5
PAX2	8863	0	125	3739	18	3977	11	70	0	1	348	2	0	24	4	16	71	2	2436	49	0	12	4	1	8555	424	6	105	1	0	2	0	915	1	71	2517	16	0	33	169	24948	14	10	54	1658	1	41	5	34
EXOSC7	1529	749	702	585	352	411	1178	1052	387	1031	471	937	1880	1300	765	492	1771	892	929	663	2577	1255	2108	1115	707	1138	2524	1556	842	1145	1459	1726	702	2270	1077	2352	752	1263	698	900	1052	1469	661	865	2451	881	633	1594	1401
KIFAP3	1507	275	1096	506	1045	82	1470	972	244	364	779	604	1471	5232	342	304	1538	550	1605	1358	414	3725	2047	1000	1819	2424	1162	1302	771	791	383	795	1045	342	875	761	659	908	2461	1306	2557	1275	656	727	1663	578	678	1499	2031
MKRN2	1310	367	726	1305	502	284	1277	864	181	1044	1280	498	1380	1464	461	484	1254	331	1036	713	407	1722	2055	738	1168	1816	1518	1284	918	708	449	737	552	265	696	562	1186	736	809	729	767	1669	558	1369	1971	770	1042	1284	929
MCM6	2271	991	2019	1092	614	241	2983	1216	346	3098	1204	673	2026	1831	1132	731	2519	400	1002	2131	316	3018	5028	868	1804	3558	3275	2469	1889	1270	953	1843	488	895	3112	2826	900	1009	1075	990	3517	3198	505	1399	5345	1686	1277	8906	1303
REXO2	1652	920	739	606	170	153	928	1075	273	843	587	692	1627	1710	328	388	1051	630	594	937	416	1799	1284	1726	1428	2599	1953	2387	1516	1209	559	1213	787	644	886	806	621	1120	1186	792	748	1161	782	551	1877	1416	297	1039	887
RBM7	1092	405	710	338	163	64	895	774	182	243	825	404	2763	1687	347	274	814	246	662	687	198	1710	1705	1294	1130	1960	1113	1093	1461	791	190	950	294	560	562	773	399	632	988	405	587	1153	465	449	1393	435	229	958	464
RBMS2	2670	559	2087	2717	423	645	3769	1910	262	823	564	865	2025	2871	1578	873	1736	528	1756	784	711	1307	3250	921	1182	4819	3413	1146	991	993	537	1722	1229	327	748	834	1128	1558	1330	1008	1879	4222	1739	1936	2957	592	1714	3013	1565
BAZ2A	3975	1607	1900	3523	560	732	4869	2487	343	1859	4724	940	2913	4310	2565	860	3707	826	3697	2612	1878	4054	7866	1245	2543	5361	2568	2151	3383	1190	1602	1400	1456	690	1755	3186	1430	2166	3011	2539	4185	4268	1643	2260	8064	1929	3152	6100	2942
PTPN23	4106	1825	1887	1921	1284	1583	4733	3202	473	4159	2736	1881	2668	3080	2165	1324	2480	1852	4994	3916	3927	4443	6337	2242	2706	3602	2809	2766	3790	1764	3316	3049	3245	1872	3393	3764	3330	2758	4067	4107	2187	2345	2345	2807	4152	2414	3906	3006	5330
MLH1	2386	399	477	476	384	103	1484	878	228	1381	344	596	167	1354	688	162	939	474	54	78	241	133	2025	891	53	1562	57	938	35	573	472	1263	99	423	574	21	439	852	882	42	47	1116	710	628	1435	184	829	1444	130
UNG	2942	804	1951	1105	1312	663	1934	1328	283	1567	2370	661	1747	2676	1274	769	3931	477	1587	1512	216	2249	7019	879	1272	2831	2525	2409	1365	1190	623	1909	635	237	3144	1358	1528	1265	1220	812	3561	3062	668	1828	5480	1031	2894	5221	1846
FMO4	87	28	181	112	48	16	232	51	46	52	102	196	113	441	47	54	101	95	222	63	46	159	142	94	141	414	141	121	73	140	35	220	83	16	129	37	209	119	168	121	159	110	125	97	151	32	96	239	117
KLHL20	546	185	279	191	160	48	463	341	53	180	293	118	567	1273	152	129	625	92	515	546	160	1230	546	225	643	1041	486	438	319	180	148	160	322	62	332	283	368	343	549	432	559	625	243	209	736	190	200	745	419
RGS11	169	4	9	17	183	18	114	1	1	200	1134	2	1652	13	6	19	14	11	246	9	12	50	268	5	2	7	47	33	8	1	6	13	40	0	4	443	94	11	3	2	32	7	3	24	99	3	13	8	258
SLC46A1	372	52	153	120	178	95	247	22	142	153	252	197	375	359	91	60	303	139	326	216	92	199	231	151	163	167	209	122	66	179	52	283	278	87	43	177	190	103	332	262	109	141	236	84	178	94	167	353	258
PLXNA2	1406	660	589	484	1178	107	451	1051	353	1720	2425	782	872	3046	815	436	358	503	2754	3155	2174	2948	4189	552	2728	972	1108	1893	1177	669	1094	1911	1524	407	557	2407	830	1466	1410	1920	719	676	1123	453	686	987	2822	3181	490
SPAG5	1323	323	979	1465	935	760	2447	633	328	1831	1937	610	1103	1072	886	589	2933	309	579	1214	103	1937	3740	336	887	2900	2603	1541	1015	764	423	2001	276	880	1374	1012	1967	738	438	748	2597	3461	199	951	6712	1385	1106	7000	337
ANKRD13A	998	335	1083	794	340	355	4112	657	257	858	1900	840	1855	1578	872	513	1621	485	1128	870	203	1650	1352	629	910	2620	1209	1598	721	962	473	1366	775	584	823	884	870	721	921	555	1552	2591	779	747	2153	762	1601	3939	1003
TPD52	3502	313	1971	2498	1700	557	4416	1022	555	2994	4902	1631	4299	3562	1419	671	4840	233	1831	1519	88	3987	15545	979	1792	8777	6463	2053	2065	2209	212	1881	1134	1105	2564	585	1648	1351	1155	879	2756	3748	1614	2251	3231	2661	2071	8749	1925
ACACB	826	163	443	310	224	111	817	90	34	262	295	79	257	243	306	269	715	111	305	319	505	254	272	114	664	919	213	668	133	70	378	156	153	248	414	288	279	109	447	278	141	337	161	712	1818	228	1141	1774	458
TRAF4	6075	1828	2359	1447	1225	1239	6302	2656	1072	2337	14026	2568	1961	3975	2172	1011	5215	2440	2724	1899	3195	4484	7721	2179	1887	8165	4021	2517	3448	2792	3847	4804	2417	1500	2361	3266	1712	2674	2523	3763	8217	7310	2397	2712	4026	2080	3518	9353	2586
PAG1	254	142	153	219	75	31	391	120	59	104	120	162	468	589	131	242	160	62	61	221	85	651	347	306	251	1346	96	323	379	289	151	225	130	28	86	75	272	430	156	126	54	645	222	108	222	571	241	920	226
GPATCH1	857	171	535	607	289	153	885	321	86	314	4551	248	633	585	186	201	423	164	245	350	139	722	759	333	417	1043	545	481	272	300	170	268	236	124	462	295	561	233	357	259	551	1031	205	637	1094	325	219	1588	241
ICAM3	17	8	7	1	4	0	21	7	4	7	4	26	46	19	8	19	4	9	4	21	9	36	4	14	14	23	2	31	5	17	101	9	12	0	1	3	29	22	7	11	5	45	14	2	12	50	0	22	5
NT5C2	1152	562	714	353	158	55	2410	1577	157	636	399	556	463	2123	804	196	426	289	862	739	193	1783	1908	585	959	2131	323	432	911	403	263	146	480	20	120	447	183	995	806	601	843	977	694	638	1014	372	908	823	612
MCAM	4349	755	2377	999	400	772	2391	2203	261	2671	566	1315	2217	3247	510	2575	2995	776	1370	660	1701	1549	4553	1135	1261	6887	1307	3029	2097	466	1280	718	2059	494	1347	5743	1141	2223	1853	493	1390	2358	1113	2125	6829	2122	1434	6404	3136
GPC4	2066	1007	1815	347	2998	561	4830	1344	165	4702	54	914	5688	3047	776	655	670	1737	2289	2957	1075	1685	60518	2720	1910	2096	3474	2353	4237	1517	1002	1637	725	3275	683	5059	378	1692	2282	3290	1724	1229	1394	297	249	1400	4408	6713	1632
MBNL3	722	281	1309	465	294	36	959	681	110	863	441	588	972	1370	397	671	2902	103	288	650	78	1081	1375	283	956	3481	1336	198	542	590	121	376	335	85	359	193	327	516	610	398	5516	1144	413	797	1004	317	554	1246	373
CAMSAP3	2294	907	1788	997	1462	515	1881	1116	269	1384	1485	1219	1491	1746	1517	580	4946	905	1471	2668	669	3172	2303	628	1954	1609	1341	580	1386	985	1861	2733	951	1550	1163	2515	1923	1244	1684	1876	2830	748	1144	617	2055	1678	2341	5335	1898
RAP1GAP	5773	1774	1292	1603	9457	849	1623	1864	496	2061	2590	1555	737	2843	876	621	3048	514	1930	2332	1689	8006	846	409	2014	3812	1951	647	1014	1916	4502	6010	2053	125	4652	1702	2890	801	1978	2041	1403	2139	1581	948	1678	6205	1535	11219	3271
XAB2	5296	1808	4798	811	1544	718	3319	2174	364	2771	1971	2110	2704	2408	1825	1443	4670	2399	1862	2377	6697	4884	4420	2068	2339	4165	3441	1623	2648	2221	7734	4043	2343	8572	2556	5800	2610	2204	2797	3062	2920	1985	1830	2329	6108	3034	3102	4465	2733
ARHGEF1	3216	1218	2618	1424	2798	309	6587	1655	375	2104	2809	2292	4788	5181	1130	2155	1741	1726	2328	2774	1829	8544	4108	1723	3626	4614	3928	2440	1768	1629	4582	4895	2699	964	2219	2517	4283	2060	2265	3143	4691	6698	1396	2155	2997	5064	1495	2940	2433
STXBP2	2266	996	2725	807	1025	411	2817	1379	446	1736	1529	2332	2068	2272	1523	1031	3478	1682	1393	1862	4233	2940	1449	1428	1975	2982	3365	816	2085	2139	5703	4345	2168	6085	1438	4494	1888	1495	1910	2520	2325	1477	2100	1180	2268	2636	1357	5021	1477
MAP2K7	2300	521	2498	511	1978	486	1775	1050	127	953	1235	901	1765	1570	767	796	2762	539	1289	979	614	2144	2450	947	1232	3063	1216	657	897	916	766	2028	792	1665	1161	1118	1895	885	1283	896	1977	3131	772	1093	2507	887	1433	4213	1347
NMRK2	3	0	0	23	1	0	0	0	0	3	1	0	1	1	0	0	0	0	3	0	2	0	1	0	0	1	0	3	0	0	0	2	1	0	2	1	10	1	1	1	0	0	0	0	0	1	0	0	2
DGKD	999	365	876	335	718	416	905	517	64	605	1341	481	795	1051	324	298	1694	206	817	848	384	983	2429	337	467	1276	968	685	383	266	740	713	554	310	254	580	1107	516	666	485	1659	1265	302	608	729	616	1148	2442	1328
CTTNBP2	187	143	944	319	264	75	2022	744	203	10	1181	627	229	1131	559	97	299	111	57	568	224	276	530	527	125	1490	160	701	308	261	22	317	210	17	572	317	131	559	43	78	404	1368	515	460	2704	235	122	1038	56
ACTL6B	1	0	0	1	8	0	0	0	0	3	4	0	1	0	0	4	0	0	4	0	4	0	1	1	0	2	0	5	1	0	0	0	3	0	2	1	1	0	0	0	2	2	0	0	1	5	68	2	0
RARB	130	34	159	215	85	19	477	195	101	133	148	121	52	234	32	90	575	36	459	65	49	293	268	139	85	1348	198	138	84	427	71	73	23	20	30	149	172	230	142	19	284	216	175	1001	309	96	42	214	201
TOP2B	8882	1509	5131	4070	1309	709	8964	6062	1521	5784	10816	2381	9203	10502	3091	2077	9045	1405	7437	6020	365	14135	20119	5264	5316	11063	10399	6026	5040	5876	843	4919	1684	1525	4988	2780	2951	5588	5061	2999	5581	11118	3638	4561	16288	2878	3269	6491	7574
TM9SF3	12674	2317	7038	4594	3770	1044	11840	9509	1715	3549	7156	4974	11376	23132	5695	2717	6671	2227	12150	6804	776	17853	15701	8530	8495	14395	20925	5187	5093	7447	1061	7995	5561	4464	1517	3271	3277	6200	10611	4924	11711	13359	5917	6074	13118	5992	4577	15355	4748
NFKB2	3767	678	1195	2871	1230	1154	5200	1841	361	1555	2905	2955	2876	5601	3547	1681	901	3264	1032	1761	1853	2380	3225	1869	1998	5802	3875	1473	1603	1936	2713	4545	3233	3248	1101	5467	2037	1563	1313	2793	3828	4712	2092	1650	3073	2054	1038	2781	1867
UBE2T	1035	210	497	443	677	132	769	495	182	1037	529	349	989	1328	522	263	1847	184	836	1032	78	1946	1647	349	1165	1382	2210	1059	574	576	251	1016	257	765	821	789	693	448	621	543	3365	1504	140	514	2007	690	385	2526	407
PPP1R12B	447	133	561	447	400	60	1285	281	171	501	325	552	1936	1565	254	4545	2571	254	1003	771	579	1655	814	384	852	4154	563	4626	504	501	398	339	2152	229	396	451	1555	531	3127	672	742	832	1461	716	1021	632	389	1155	2451
DNAJC10	13983	2225	5590	4284	5082	696	10500	5355	3012	2278	4895	16385	15900	24453	4628	3665	9426	5024	7094	9627	2566	15055	12240	28758	8846	12821	12520	7122	14603	27921	3099	10255	2983	2819	3460	4114	4320	12281	11121	4251	6285	16323	6654	5517	8771	5699	3422	13842	3706
GTF3C1	5794	2092	4861	3391	2184	1110	3348	3983	719	3446	2592	2882	1958	4955	2531	1802	4988	2777	4682	2169	3211	7435	11144	3120	2829	5949	5133	2886	3948	3289	3317	5666	2447	3921	2332	3465	5352	4735	4633	3768	5305	5952	3080	3499	7696	3102	5400	4329	4382
IL4R	1875	438	399	913	917	95	2278	468	311	536	656	2269	1192	1874	1237	877	603	1126	994	1606	572	751	1914	943	867	677	738	695	541	860	766	2356	825	856	86	2047	435	1420	611	857	406	1924	2237	301	870	1006	212	598	1018
USP33	2321	379	1446	863	1203	298	4011	1461	486	1445	3105	1095	2327	3262	844	886	1632	464	1403	1999	173	3313	2789	1277	1769	6544	3313	1915	1250	1740	284	1191	1065	535	1473	637	1897	1419	1526	861	1486	2370	1099	1554	3806	1339	1512	3540	947
PAK3	7	1	59	18	9	4	46	3	1	4	28	3	5	34	4	94	144	2	4	12	7	8	155	4	0	752	7	27	10	3	6	12	15	3	18	1	2	5	17	2	90	45	8	155	28	13	110	7	7
CAPN6	431	1416	2606	266	307	88	1252	5	832	25	16	890	67	11448	1906	1093	4028	1466	930	27600	1048	42554	182	516	2045	8438	4423	7639	226	3767	4983	288	3913	399	508	675	161	516	376	4597	358	1306	5863	1182	1924	3756	449	76	2003
DCX	24	0	0	6	1	0	76	0	3	1	4	0	9	5	1	31	69	1	3	20	10	60	1	0	32	4	18	19	4	3	1	1	1	1	3	0	6	2	17	12	111	0	8	1	0	1	145	1	94
SNRPA	3411	1609	2686	2153	2193	1727	3088	2498	653	4061	1800	3057	3999	3513	2173	2021	4293	2602	2160	2797	1617	4939	5507	3027	2592	4322	6144	2543	2580	2860	2473	7438	1363	7547	4974	4382	3364	2566	2346	2074	4750	4587	1678	1797	4133	3045	2579	5314	2637
SPAG6	2	0	3	0	1	0	12	39	0	0	8	1	7	0	0	0	0	1186	1	0	0	5	0	0	3	52	0	0	0	5	0	0	0	0	11	0	312	24	1	0	2	16	0	10	7	2	1	3	2
EXOSC5	1067	394	1220	722	529	262	1164	833	71	537	567	667	1181	1400	523	409	1048	656	600	643	577	1666	1776	836	795	1184	1315	778	750	763	718	1069	991	729	4180	629	602	686	732	659	1326	2745	507	824	2675	728	1003	1388	974
DYNC1I2	2737	910	2853	1434	516	356	5859	2479	679	1254	1944	1070	1680	3926	1377	960	4284	1207	1748	1815	1070	3052	3624	2083	1918	8572	3632	2314	2347	1997	1225	2340	1392	661	1551	1480	966	2545	2196	1468	4479	4751	1821	1477	3564	1522	1927	4856	2496
APBB1IP	174	101	169	71	10	8	331	97	37	93	69	316	552	321	94	188	162	168	52	321	100	279	59	188	124	303	30	230	25	245	301	408	116	143	15	31	335	168	143	125	16	479	236	46	64	480	44	349	100
LRCH4	343	124	313	304	52	75	377	285	31	322	1008	167	254	336	193	137	232	203	522	303	349	446	516	208	255	593	73	286	409	130	497	135	222	2	378	487	183	265	552	346	488	400	198	138	260	263	393	442	445
FAM76B	471	118	353	297	145	80	519	401	101	372	1379	350	915	1231	187	196	366	81	436	339	38	1182	865	433	478	1520	1164	353	467	445	63	388	197	110	323	188	472	286	342	199	323	819	136	480	1514	379	424	1351	164
SIRT6	1839	413	504	369	1020	234	634	797	147	873	678	1055	1025	1283	599	698	681	832	719	856	832	1302	1384	878	768	1616	1658	550	705	950	1148	2375	1200	1956	713	828	1334	811	747	826	1289	901	816	436	901	1066	352	1052	913
TYR	0	0	0	2	1	0	0	0	0	1	0	0	0	1	0	0	1	0	0	0	0	0	1	0	1	4	0	0	0	0	1	0	1	0	0	0	3	0	0	0	0	0	7	0	0	0	0	1	0
POLD3	732	320	609	474	583	89	738	517	215	827	731	617	390	1369	474	263	1661	237	581	801	133	1643	1789	439	842	2481	1018	972	962	868	208	1004	323	496	644	1034	656	537	749	404	735	1258	388	523	1644	699	459	3717	383
ACTN2	4	0	66	24	15	2	73	1	2	9	6	1	93	7	1	2	6	2	17	3	18	1	6	0	2	22	2	735	3	2	8	2	5	11	87	1	8	1	4	5	87	3	3	15	68	4	1	23	5
CAPZB	13558	3262	6005	5237	2525	3745	9759	5648	2188	8429	4133	6902	9838	10508	5171	4729	11685	5133	4482	6062	3773	12015	12466	6919	5757	14107	18430	4941	6261	9311	5305	11756	6394	3975	6919	5821	7691	7141	5398	5225	6294	9056	7022	3446	8710	7669	2722	8674	5971
GPR137B	729	89	493	608	83	13	1210	421	81	270	284	222	336	514	154	285	233	115	384	222	168	238	153	291	62	916	251	1487	53	220	186	219	307	125	49	250	476	424	360	74	1607	849	367	86	44	196	416	452	1037
NAALAD2	15	1	294	379	7	3	118	9	5	27	31	20	47	46	6	41	52	6	25	22	11	37	70	19	10	350	49	293	16	21	4	34	27	1	4	2	101	7	34	6	14	88	11	117	46	20	76	53	33
JADE1	1386	381	2121	1645	1104	380	2333	1069	200	971	1311	624	1166	1410	864	497	1281	409	899	750	517	2069	1533	936	1012	2640	1454	692	874	1246	698	1089	908	297	471	774	1672	630	1193	690	1374	2322	831	2778	5041	1202	806	1240	1039
SLC25A43	301	115	493	208	297	59	1082	32	48	198	376	164	678	478	220	74	422	77	316	276	55	540	334	81	317	366	941	925	157	237	63	211	392	15	245	257	165	146	354	126	448	1165	212	145	422	130	246	1583	416
UBE2A	2482	561	2298	2048	1111	599	2711	1676	647	1807	2486	1926	3841	4132	1101	1277	3289	1075	1582	1835	383	3530	2939	2037	1719	5476	3615	2409	1662	2786	531	2312	1149	973	800	1033	1767	2503	1761	1573	3017	3705	1592	1068	3036	1756	923	4528	1295
FGFR1	11467	1150	2136	2872	4878	4136	6524	6796	635	7139	2549	1885	4880	5217	3093	2461	25437	2839	24806	3761	6519	7384	32171	4982	8120	8612	3612	8906	8334	3221	3682	4258	2704	4222	1165	8544	6767	4783	11170	7553	9300	2514	3059	2765	6882	1763	10140	2083	8025
FKBP6	6	1	6	0	7	0	4	1	9	0	0	6	11	5	1	3	2	3	0	2	2	2	3	2	1	3	0	5	1	10	0	7	3	0	0	5	6	1	8	0	1	1	1	0	19	5	8	0	1
SMC1B	310	1	46	66	9	6	70	7	8	31	15	5	4	27	17	6	31	0	6	10	1	7	3	11	8	70	9	11	4	9	2	43	1	10	195	0	65	14	6	6	4	16	5	51	607	3	3	5	2
FBLN1	9532	23259	9824	4054	2915	1462	23637	49539	2489	8142	1328	10701	116726	6422	2929	13036	7816	87370	17942	5423	92615	9496	24426	210079	68844	11936	3322	27750	394361	10547	52484	4811	13390	127354	3216	105177	6772	27488	34167	87776	24693	5927	11002	8308	8080	13600	7620	1737	6298
ITGA8	77	69	157	14	26	4	56	76	13	17	7	43	127	157	14	141	151	50	30	27	83	98	83	24	77	146	124	118	103	33	67	41	85	9	11	14	114	216	106	17	45	98	90	68	16	182	21	121	146
CST7	121	178	282	29	5	14	148	232	28	136	116	188	389	327	74	244	51	245	19	210	812	200	45	97	121	242	28	139	12	170	617	203	200	90	24	20	257	1904	67	66	31	488	91	32	56	350	24	316	107
MAP2	5241	106	223	227	76	549	1268	747	17	880	1017	236	137	260	20	232	3437	30	120	131	189	1687	351	162	61	8873	3123	462	120	263	45	132	132	10	102	40	507	533	218	134	3826	607	98	248	581	223	1358	2536	1167
PIAS2	2286	253	1245	1067	767	266	1288	909	174	1295	1696	588	2147	2638	760	368	3029	317	1172	768	277	1876	2508	890	1215	2773	1555	1566	948	676	232	1728	564	484	1651	898	824	792	1038	735	926	1678	471	1939	2841	538	939	1591	1077
AMPH	199	6	61	33	8	22	97	16	10	5	23	82	13	28	4	38	24	60	28	4	35	150	139	30	7	94	18	98	8	159	17	17	22	11	12	6	59	76	25	4	4	38	244	108	18	99	34	13	301
ARAF	3934	1196	2433	1061	595	252	3073	2001	248	950	3140	1305	1483	1796	1536	456	3846	747	2053	1792	1993	2681	3168	969	1246	6853	1599	1760	1904	1179	2536	2810	1166	6428	908	2889	819	1635	2400	1991	3191	2404	1963	1469	2102	1157	1849	6966	2627
MCCC1	1231	428	812	365	237	97	1204	672	159	1020	1283	253	1278	1418	335	212	4141	294	1433	1031	349	1389	3932	493	737	2119	1353	1323	800	523	233	692	412	581	2390	650	393	730	1058	787	955	1563	351	926	1539	472	461	3671	1754
LAMP3	743	80	547	229	14	15	614	28	73	68	360	131	773	164	99	187	646	75	139	559	37	232	1846	60	559	4342	33	494	86	466	103	118	250	255	116	104	137	108	253	105	43	1309	69	648	8084	375	1268	4947	120
FAP	104	25	68	72	8	24	547	108	19	87	37	38	152	177	32	201	694	53	35	35	71	99	58	118	34	809	156	338	106	47	89	36	219	3	9	28	273	180	172	13	262	364	90	93	31	127	15	460	685
NEBL	717	21	680	1925	253	102	532	34	86	57	674	169	93	453	7	148	542	173	628	557	104	126	90	763	81	720	31	560	63	111	20	116	94	31	63	244	304	340	816	191	311	300	247	1634	4109	52	653	9	1381
ACER3	984	494	1296	982	873	288	914	1063	245	449	1098	2018	1021	1736	909	446	2792	327	629	1114	197	648	1283	974	1047	1519	1487	1297	1301	1193	158	862	578	998	751	529	487	1582	873	511	776	1372	627	636	1024	723	444	1501	618
UBE2K	2852	1261	2518	2723	1508	541	2461	2312	795	2565	2620	1854	4220	4794	1552	1225	2889	940	2118	2402	1917	5024	6749	1903	2486	6643	7478	6451	3223	2713	1122	2992	1414	992	2326	2097	2396	2425	2200	1730	3917	5147	1873	1900	4545	2921	2608	5071	2266
PIK3C3	1658	304	1075	918	360	136	1704	909	248	521	1008	596	1107	1673	394	398	1197	273	743	635	157	1617	2185	751	820	2602	1329	1298	774	735	283	988	814	297	925	345	478	787	896	427	1448	2354	580	934	1283	617	1008	976	649
N4BP2	327	146	595	462	158	55	678	616	127	259	522	377	265	1332	203	189	646	76	422	344	35	794	1502	618	599	1402	875	548	199	534	66	458	120	58	296	188	486	631	437	178	568	1281	231	516	1192	391	421	887	278
TIGAR	384	147	535	433	60	32	292	127	50	119	87	167	179	399	109	128	281	93	147	281	79	170	581	187	332	604	325	221	250	128	68	282	169	203	120	169	231	242	195	99	211	206	159	160	315	164	161	343	142
TULP3	1161	430	1019	752	542	289	1252	917	318	974	1093	776	992	1655	1061	552	1171	1032	1606	1044	1005	2359	1739	838	998	2071	991	592	817	933	1143	1097	814	736	1020	1945	1007	968	1473	1305	1693	798	823	561	1856	866	1444	2038	888
SYNJ2	835	370	631	249	887	254	701	588	122	814	515	376	574	1632	545	473	1080	318	2270	433	227	1727	1789	354	634	2613	1225	978	666	513	313	423	854	499	580	535	676	587	1519	408	842	855	578	746	1399	371	853	3459	1157
ADCY2	17	7	351	181	10	5	54	5	2	7	7	5	38	19	3	39	26	20	11	17	60	20	13	9	15	90	11	63	8	8	28	5	39	12	11	3	60	44	43	3	15	28	77	20	10	20	768	269	26
PPP2R5C	5220	1030	3634	3025	1155	679	4341	2916	747	2548	3457	2118	5640	5812	1445	1381	8043	1126	3322	2386	773	6022	6206	3371	3022	7983	7524	2396	2684	3246	975	3520	1964	5532	2069	1673	2058	3631	3519	1957	2100	6238	2302	2046	4655	2285	1921	6911	2501
RBFOX1	0	0	0	2	11	0	1	0	1	2	6	0	1	3	2	6	2	1	9	0	1	1	1	5	0	4	0	8	11	3	1	0	0	1	5	5	25	1	4	0	0	1	1	11	3	17	5	4	3
GNB1	18063	6637	10315	8871	3979	5562	17313	12770	3075	10711	12056	7817	14257	17408	8983	6122	22234	7673	10755	9372	17914	20015	34868	10014	9053	22111	16214	6753	12857	8632	10832	15045	9488	5897	11891	15999	9060	13664	11652	10459	12810	22874	9212	4806	13862	8739	5446	27945	12023
HOXA9	2913	28	677	1180	63	846	44	11	12	11	1389	289	1935	1286	7	55	4793	57	51	38	5	2026	10	122	1348	515	3370	83	42	218	97	91	359	185	9	524	1108	40	745	625	1360	125	38	123	1061	154	211	498	1320
EDN1	260	38	417	163	37	72	4009	327	29	51	49	226	95	403	485	314	78	81	175	45	55	235	1390	189	122	1309	352	313	339	229	20	317	382	20	18	19	127	267	91	20	168	1903	156	183	637	97	232	900	57
MLLT10	641	163	491	622	193	91	1318	693	81	542	601	336	787	1460	348	186	1129	211	657	511	211	1799	959	419	609	1270	744	510	492	234	293	339	280	60	210	402	299	335	495	445	946	1336	265	416	1158	442	736	2054	715
ZCWPW1	257	53	161	92	91	30	236	101	47	12	73	156	141	283	44	52	105	111	145	31	70	237	141	180	90	275	86	139	91	156	33	319	105	44	90	48	147	102	125	94	225	241	103	78	121	33	167	126	89
ADCYAP1R1	40	1018	375	4	1011	20	17	1209	210	41	24	3735	199	551	36	717	259	1383	434	569	688	303	1074	1537	196	244	4	612	409	1694	23	86	1116	163	14	890	22	1511	1086	1582	290	79	4269	142	114	4	473	292	13
FGF20	1	163	0	3	6	0	2	2181	0	2	1	17	61	1508	6	0	1	61	0	0	111	0	1	661	110	22	2	10	34	2	0	0	1	0	0	1	0	1298	0	24	54	0	18	18	0	0	9	2	0
P2RY10	24	9	101	3	1	0	104	4	14	39	50	69	122	46	14	76	26	15	9	69	12	159	14	20	62	74	22	88	15	109	111	51	28	47	7	4	205	56	35	23	3	148	27	5	17	192	2	55	32
ITM2A	329	28	228	209	15	2	239	22	18	41	103	87	673	134	21	282	87	50	41	244	85	406	32	53	78	408	106	1352	19	82	149	42	80	17	13	17	183	106	101	69	34	684	131	92	74	259	120	156	146
NRDC	3436	1529	3264	4465	2402	1112	5153	3001	932	2716	3146	2460	5299	5579	2034	1799	7578	2093	2692	3271	1321	7319	9938	2576	3323	10594	7856	6285	3892	2935	1797	4052	2955	3174	3375	2337	3744	3729	3292	2686	3147	8253	2631	4814	5605	3508	2876	12399	2620
VDAC3	4539	1376	2588	3465	1739	610	3146	3919	1306	5074	2418	2332	4496	7789	1962	1404	21137	2646	3501	2388	3389	5483	12867	2556	2449	6845	7017	3944	2273	4048	1663	4460	2093	2051	5038	2232	3838	3746	2792	2080	4674	4340	2205	1156	6806	2496	2976	8423	2821
PCM1	4471	1225	1480	1119	2427	542	5604	3915	1563	2503	1461	2701	4685	7822	2420	1358	3871	1809	5071	3495	577	8668	16102	3040	3745	6484	4848	3441	4149	4523	643	5590	3288	1712	2149	1941	3049	3545	4561	2430	4905	2900	2830	1441	5809	2603	3996	4582	2990
TNRC6C	350	183	871	407	1115	113	513	394	34	295	430	122	616	866	157	284	610	281	79	349	402	559	1097	381	459	1763	569	686	506	157	549	132	268	91	405	586	428	263	789	558	869	595	234	581	1211	429	614	636	746
CBFA2T2	2121	430	1958	835	963	514	3150	780	164	969	1710	782	1305	1905	1060	514	2350	466	2132	1491	878	3167	2867	973	1812	3125	1299	2363	814	722	715	1660	686	639	980	1873	1936	1126	1110	1508	1323	1200	521	1109	2729	1488	3150	2337	1088
BRINP1	31	0	99	112	3	25	77	8	0	16	140	0	5	5	0	6	15	2	9	2	3	1	3	2	1	767	12	23	0	0	6	8	12	0	2	0	26	10	31	5	24	57	3	10	7	7	175	1	26
ITCH	1884	507	1616	1247	606	379	4494	1321	365	608	1727	810	1836	2657	829	552	2646	375	1690	1498	236	2742	3549	1017	1417	6189	2961	1921	1459	1270	222	1340	665	624	961	609	726	1332	1369	893	1116	2440	1144	1130	5417	919	1380	3283	867
PKD2L2	0	0	2	10	6	1	5	1	0	2	10	5	1	4	1	0	3	0	3	2	1	3	6	4	2	4	5	1	2	2	4	0	2	2	9	0	11	5	8	1	0	1	0	5	1	7	3	4	1
TP53INP2	3149	343	2326	1398	313	755	2262	1327	307	1853	1096	818	1982	2120	444	1502	1967	1107	2863	1106	1426	1885	2136	1152	1178	7351	2336	5244	1047	1305	643	1458	1335	2141	771	2411	831	1597	1352	1870	1317	1275	1646	1049	3443	791	1901	2938	1617
SDF4	11734	1873	4542	14339	3237	1368	9129	5722	1126	4371	5414	5040	8669	7396	4494	2696	15664	5622	3733	7053	5735	12269	10011	5861	6782	7543	6049	6764	5699	4299	8946	7789	4143	5342	5855	11456	4475	5051	4181	11993	5938	11742	6368	2058	7549	7884	2459	15550	5175
MYH7B	70	308	56	41	49	24	87	1555	8	37	134	49	121	12576	27	36	55	789	108	24	12688	122	80	909	86	69	439	39	63	29	38	41	62	24	136	60	183	1651	29	163	28	40	13	81	240	114	66	198	51
BPIFB2	0	21	2	0	32	0	0	4	0	0	8	23	0	182	0	159	0	46	239	14	142	324	8	30	67	2	0	30	205	0	3	72	6	0	0	0	7	6	197	255	27	0	74	6	0	139	1	10	0
TP73	184	145	66	91	254	22	12	11	235	1166	264	382	395	527	491	127	13	836	1801	464	245	1409	387	292	809	101	22	175	268	732	459	326	739	119	10	1483	94	195	1313	1078	3	88	454	7	111	602	902	18	334
TOLLIP	3978	1080	1182	1603	1048	387	1628	1852	317	1334	2668	1247	1877	2278	1273	930	3003	1132	1237	1393	5007	2552	3478	1225	1354	3606	1616	1921	1358	1160	2301	2455	1400	1637	969	1928	1875	1694	1549	2046	1667	2049	1854	1353	1965	1445	2600	6992	1978
UBE2D4	848	165	676	632	765	484	527	360	147	568	678	489	557	691	281	396	623	371	452	478	381	1133	931	524	513	1525	1162	729	472	612	396	908	417	457	841	504	842	524	603	582	672	376	470	501	1432	618	488	1533	820
CLUL1	580	6	512	37	106	31	306	98	54	16	17	53	672	203	8	80	240	80	402	184	67	318	320	253	116	258	29	237	135	146	21	185	6	29	174	424	12	34	181	169	71	26	161	135	153	68	110	16	355
RUNX1T1	24	7	68	25	31	3	165	26	27	36	70	43	63	62	17	171	76	64	25	123	88	50	25	103	20	686	44	146	32	63	115	28	70	27	7	27	207	75	122	35	35	81	72	93	29	137	157	35	60
CDH17	8	1	23	517	8	106	17	3	13	0	4	6	12	11	13	4	3	13	8	5	1	20	46	7	9	18	9	230	3	3	3	22	6	3	3	3	14	5	46	1	7	44	4	8	3	51	11	19	9
THOC1	1057	192	1000	531	956	269	1193	516	141	783	377	644	1368	1625	442	393	1078	211	734	602	121	1922	1728	727	992	1913	2394	1119	698	763	182	1565	333	227	1218	365	1112	545	632	413	962	1145	364	1502	3532	988	451	2309	358
FKBP7	529	88	619	171	174	38	675	348	50	86	78	136	327	788	69	221	585	113	134	127	120	481	395	593	232	1223	314	550	179	299	108	188	132	137	180	72	319	362	248	141	776	861	146	224	299	180	224	523	326
OSBPL6	36	52	49	71	19	119	131	1136	8	218	32	8	64	2799	7	12	153	218	114	27	393	116	27	483	69	233	153	253	43	10	6	17	13	293	42	224	91	687	265	10	52	23	7	37	104	36	64	66	1376
SLC1A3	1733	300	181	107	14	73	116	391	56	837	32	281	312	185	101	36	1586	626	26	92	64	132	6462	320	107	1475	284	106	830	390	39	64	1245	172	2533	15	262	355	322	159	34	865	711	154	481	160	269	722	1767
XRCC5	18311	3669	14644	7276	3561	2627	17663	11046	2878	8842	10037	5816	13479	18285	5992	4537	21454	3897	8108	8278	2432	19128	31485	8758	9594	27326	20631	10500	10258	10645	2380	14006	6832	7959	8369	5116	4389	10491	9365	6139	20457	22869	7990	10323	19997	7111	10527	25966	13620
LXN	692	92	503	330	671	17	546	408	116	328	447	276	575	2315	100	245	654	315	38	309	94	699	101	732	1119	1673	924	337	226	479	131	290	237	9	114	134	254	333	727	334	241	685	360	306	1110	235	159	1551	704
SP140	69	27	55	10	11	0	109	17	15	47	30	77	355	81	8	73	29	40	16	78	12	156	34	34	31	163	18	90	12	108	148	93	41	53	9	10	182	43	25	50	7	292	47	23	50	257	31	177	27
MKNK1	1138	322	539	507	606	120	877	580	169	661	1436	721	846	1061	449	478	734	467	504	625	554	1177	827	343	642	2304	1494	1009	793	431	717	949	499	595	635	751	951	580	726	656	748	1630	480	1091	945	1088	575	2332	510
TNS1	3995	498	2712	1532	2125	455	2746	1967	240	773	3903	759	2708	2986	1162	3774	4556	757	1489	875	2607	1277	1807	1175	920	7363	627	4164	1293	873	1225	810	4035	526	1669	1553	2065	1879	5164	676	1731	3343	2319	1995	2092	1238	5005	7123	8191
REXO1	1347	675	560	1014	469	273	1011	1271	145	1167	1339	695	1117	1221	850	608	514	865	852	899	2823	1362	1897	601	1011	1936	860	479	870	626	2117	736	1030	46	587	2089	1040	898	915	1101	1791	1004	715	459	915	991	1601	1578	903
SAR1A	5558	1051	3377	2548	1360	1076	4463	3385	634	2516	2697	1857	3653	6434	1876	1441	3581	1385	3228	2468	718	8590	8341	3501	3010	9229	5671	2748	3046	2852	838	3900	2192	4582	4087	1816	2879	2504	2716	1974	4851	7295	2519	2928	5703	2662	1566	8878	2779
CDC14A	127	70	257	109	71	41	221	251	63	138	182	181	666	473	127	104	358	134	450	170	60	965	282	497	278	823	508	656	349	334	67	138	114	34	115	237	257	319	421	204	120	237	130	189	405	204	293	574	202
RAPGEF3	2817	363	317	536	762	553	1607	984	184	383	4400	884	100	1407	269	289	375	237	160	259	590	639	608	181	660	2245	1542	245	528	281	446	1638	1145	294	809	197	207	424	195	659	2368	4473	523	1131	945	1283	557	2064	510
CEACAM1	1715	1404	370	202	739	56	1112	215	119	2522	102	932	870	2627	479	551	91	500	1077	306	648	860	1456	343	1558	828	3559	1259	1902	1119	1384	603	444	209	80	486	326	1107	1432	1752	207	446	1793	255	430	768	452	1269	209
SENP1	541	297	569	374	285	119	717	656	104	634	693	270	605	1135	490	233	976	130	706	510	122	1247	1557	415	704	1616	859	439	612	393	132	548	252	130	505	421	593	516	612	325	1305	2070	315	511	1641	366	694	1775	475
DUSP13	2	0	0	6	2	0	7	2	3	3	6	0	0	5	2	0	1	9	5	0	1	0	1	2	0	4	1	0	0	3	7	0	2	1	1	1	3	1	3	8	9	1	4	0	1	1	0	0	0
CIC	5678	1767	4777	3807	976	945	9180	3439	383	3628	4673	1458	3950	4117	2710	1545	3165	1648	5105	3341	2231	4655	8293	2207	3825	8575	1780	2105	3143	1127	2701	2524	2905	1085	3697	5385	2761	2714	4684	3920	4626	5099	2006	3484	7655	2284	14070	2756	5395
LIPE	315	91	317	260	30	67	190	66	25	315	129	109	480	84	103	98	36	161	179	208	292	111	488	163	238	92	141	324	162	73	337	165	204	54	415	583	149	105	159	361	249	108	107	193	171	146	349	30	135
FDFT1	6398	1767	965	1586	1793	1430	5230	3987	1544	5430	2957	2702	5138	5613	2669	2540	4624	2555	5443	6393	2540	7442	33680	3089	5585	4189	5792	4833	6823	4358	2643	6095	2443	8861	7882	4438	2208	6250	5737	3800	15854	3454	3129	2369	4057	3752	2376	6316	7613
PAFAH1B3	1788	991	2522	1633	2262	1768	2473	2345	418	3469	852	1679	2071	1936	1405	1453	2053	2016	1444	1845	1342	2723	2234	1623	1659	3154	3822	1761	1452	1491	4011	3779	1698	4219	3962	4430	3062	1611	1335	2017	4453	1915	1092	1129	3644	3051	3670	1362	1961
OPHN1	229	56	163	304	108	29	652	150	61	300	695	128	199	613	125	160	368	41	372	298	35	1062	949	86	272	398	454	302	466	148	76	101	125	33	93	176	129	171	554	165	183	556	154	131	551	191	163	403	319
AFM	0	0	5	0	0	0	2	0	1	0	1	0	0	1	0	0	0	0	0	0	0	0	0	0	0	1	0	0	0	0	0	2	0	0	0	0	0	0	1	0	0	0	0	0	5	0	0	3	0
KIF22	3042	705	1900	2145	757	811	1423	1340	431	2769	1518	1078	1536	1330	1419	961	3456	808	1114	1501	512	2241	5065	1044	1326	1794	2610	813	1660	1362	1239	2757	509	1731	1991	1712	2010	1513	905	1075	3369	3581	569	2125	4888	1961	2160	2435	950
SCGN	6	0	0	48	5	0	0	0	1	0	0	0	0	2	1	0	0	0	2	0	22	7	0	1	0	0	0	0	0	0	0	0	0	0	0	0	90	1	0	1	0	0	0	0	0	0	35	1	0
CARMIL1	1868	509	1315	546	225	114	2115	1303	305	883	545	507	779	2996	976	348	867	430	1035	1017	268	1130	2520	457	689	2190	2881	771	569	978	295	865	384	102	1041	449	416	1526	922	789	965	1625	850	3836	1482	615	681	4735	663
PGM1	4181	723	840	702	179	327	4126	1175	286	1550	922	888	1070	3190	2521	498	4736	659	975	2242	1135	3809	4101	1364	1502	3422	2308	4060	2457	529	913	2979	1104	3066	1267	5427	448	1304	2329	1543	681	3851	2150	1875	3717	1353	1233	5865	3221
DDX1	5313	1669	3192	2813	1084	1022	5913	3567	756	2969	2801	1869	5024	6181	1474	1427	5961	1363	2174	2465	823	6427	7416	2966	3008	7280	7175	3638	3481	2577	1288	3035	2382	1899	2159	1756	1245	3095	2731	1872	6780	5663	2216	2444	8177	2398	3053	7685	3401
DNM2	5167	2198	6377	6329	2121	1558	12037	4262	990	3747	4342	3637	4745	6042	4170	2493	2935	3210	3675	4259	5284	6760	9546	3132	4037	14844	4608	3799	3856	3906	5916	6269	3274	2076	2962	5345	4399	4164	3939	4985	5309	13493	4788	3895	4717	4972	5055	8791	3093
EPB41L2	983	616	2322	1270	1303	312	2249	1427	602	2317	586	1390	5980	2899	1031	1460	2058	1161	3388	7668	1004	2239	3958	3057	2517	3654	1922	3275	2007	3237	1445	1652	782	833	2214	5769	1330	4281	2119	3389	1475	5896	1909	1813	2718	950	770	2728	1085
RIMS1	0	0	2	14	2	0	47	1	0	4	6	1	4	1	0	4	16	9	1	1	1	5	0	2	1	11	1	4	2	0	4	0	0	0	4	0	3	1	4	3	0	206	1	5	2	3	98	0	0
MOXD1	7213	257	809	1333	21	108	2330	29040	78	132	58	321	3867	11578	104	1535	1318	502	247	663	1000	385	2329	2052	930	5482	920	2861	494	454	441	228	456	3012	48	630	1384	1025	1013	130	16109	1431	337	411	157	806	44	168	1094
STX7	2123	379	2038	2739	560	243	3877	1996	361	797	2886	1076	3322	3535	909	745	1911	618	932	1059	329	2379	1858	1326	1159	4739	2987	1894	972	1303	329	1945	1024	514	1095	469	1528	1046	1202	707	3302	2614	1057	1023	2052	989	1066	4293	611
RABL2B	947	278	288	363	313	44	843	483	570	583	523	761	900	1815	395	257	462	929	1127	573	315	1227	1360	720	537	1083	707	310	550	1121	327	1133	563	224	549	350	883	649	1365	490	1125	534	496	267	923	481	911	479	417
KEAP1	5073	2095	4203	1805	1229	884	3473	2944	673	2124	2533	1429	4462	3481	1658	1147	2468	1703	1595	2438	4845	5248	6486	1786	2244	5232	4039	2191	2554	1811	4761	4183	2004	2882	2607	4459	1867	2154	2215	3570	3897	17073	2051	2515	4206	2881	3135	10602	2876
DDX43	5	35	398	2	0	31	4	0	40	4	1	0	4	0	0	36	7	0	71	0	11	2	32	2	0	4	3	259	81	3	4	1	0	63	2	2	124	0	104	0	0	5	2	0	6	5	3	6	0
PTPRH	159	39	14	62	6	3	635	20	143	95	131	219	32	184	425	51	10	147	137	41	37	3	31	11	7	55	1180	22	51	163	41	67	107	47	7	205	7	66	158	126	37	211	335	22	9	34	23	60	17
DCT	1	1	5	14	8	1	15	1	0	1	4	1	1	12	0	0	5	1	1	0	3	4	2	13	1	11	5	1	6	1	0	0	2	0	5	0	3	14	4	0	2	1	25	5	3	2	14	5	2
SLC35C2	4658	1038	2029	1638	2360	1020	3385	2323	382	1150	3482	1858	2226	3244	1112	1205	2307	1406	2358	1412	1265	2998	3220	1736	1786	4666	2962	953	1787	1710	1824	3621	2229	1426	2476	871	2723	1853	2007	2215	2646	5167	2263	1613	4106	2254	3956	4129	2067
CRYBG3	188	36	85	103	9	15	547	76	10	157	259	52	84	244	96	105	175	26	197	189	23	167	54	45	89	615	27	160	50	26	17	27	104	3	74	63	62	275	155	85	95	245	180	109	124	41	141	566	300
EPHA6	0	21	10	15	0	32	84	12	4	88	53	10	1	18	1	0	163	1	2	6	0	22	6	0	9	45	13	22	0	43	8	20	0	0	123	2	12	8	3	0	25	115	3	4	16	12	7	60	50
SCTR	7	50	4	210	61	0	179	18	1	0	2	15	113	266	63	6	20	5	18	89	22	10	8	8	36	229	0	23	16	16	2	303	2	1	1	93	1	16	6	17	2030	231	72	21	4	35	18	82	5
RFX3	966	263	532	141	236	97	567	982	556	577	1244	1438	1045	2031	479	279	1800	593	1530	874	238	3930	1817	824	932	2137	1130	960	713	2086	260	944	685	102	569	522	786	727	1938	862	1017	749	554	1016	2143	422	1085	997	574
RIF1	1427	334	1483	891	680	208	3637	1178	219	826	1590	624	1584	2389	699	574	2054	234	1136	1099	116	2260	4368	878	1188	3324	1821	1291	1701	1009	179	1044	587	312	1304	616	989	1054	1252	543	2595	3121	578	1209	3472	695	2106	5067	1343
RAB21	3569	403	2334	1502	863	255	2627	1192	421	1199	2162	1161	2661	2959	1260	822	3884	412	1444	966	228	2348	4379	1462	1469	4859	3866	1949	1714	1635	267	1698	1000	432	1285	785	1881	1507	1188	733	2757	3344	1186	1514	3776	1367	1648	4384	1572
SLC4A4	7	9	59	1945	116	36	316	15	2	15	51	574	85	1508	349	37	44	87	71	53	38	63	137	55	141	508	13	53	8	694	4	1684	31	2	13	54	17	42	20	138	319	173	1908	95	5	75	18	1095	55
SMARCA2	3085	401	1929	283	791	188	1390	2133	220	1162	1595	1101	1910	7643	819	994	3016	934	345	1923	954	3817	2602	1847	453	9549	1815	5692	1767	736	826	1873	1210	110	501	1982	1188	2359	2337	1098	2496	1199	1991	2117	3985	1242	1524	7066	1836
RDH8	0	0	0	0	0	1	1	0	0	2	16	0	0	0	0	0	1	0	2	2	0	1	0	2	0	0	0	2	0	0	0	0	5	5	0	0	17	1	0	1	0	1	0	0	4	1	0	1	0
SESN1	800	182	867	641	477	91	694	369	103	270	515	457	1015	1303	257	260	506	250	675	889	136	2579	1336	621	683	822	923	1189	457	762	195	977	460	219	304	201	496	639	710	396	837	308	374	355	763	566	561	845	446
MID2	383	37	333	671	122	35	395	491	76	25	404	161	436	712	84	124	385	116	226	203	152	388	101	243	312	822	75	272	215	156	58	164	234	91	105	110	144	326	259	179	414	309	262	208	361	65	368	342	201
PIH1D3	3	7	31	1	0	0	2	1	84	16	6	199	4	114	9	7	1	156	4	9	4	166	5	96	19	65	0	7	0	229	2	43	50	40	0	12	56	26	105	35	2	3	39	8	4	19	51	1	0
COL5A3	429	97	260	134	70	55	583	51	47	243	165	101	157	531	91	296	421	325	278	141	166	255	391	109	113	573	210	256	249	70	341	140	373	150	361	93	321	281	224	99	179	440	145	228	1117	352	195	461	432
SRCAP	75	109	125	188	33	42	69	113	27	112	228	87	88	124	137	60	101	67	249	207	160	135	324	109	179	146	137	71	219	94	145	107	82	97	151	261	91	140	272	214	76	126	126	113	238	130	271	104	205
PUM3	1813	464	426	327	466	289	1601	1015	258	706	913	527	1292	2304	731	395	2878	448	564	731	381	1679	3174	855	918	2406	1525	1693	978	817	281	1116	1057	610	1716	623	563	1000	807	520	1363	2316	477	908	4246	776	459	6017	860
CPB2	35	7	15	6	6	3	21	15	8	2	7	11	1	23	9	2	0	8	1	0	5	2	13	16	8	35	9	5	13	13	5	4	1	4	13	5	18	22	14	3	0	13	18	16	12	2	2	3	0
CHRNA3	19	135	9	31	6	0	49	287	14	41	7	12	22	1322	5	28	4	38	8	8	1275	4	61	23	2	59	11	63	3	33	5	9	11	0	11	96	7	973	56	0	19	10	16	21	36	6	403	17	14
KCNN2	31	28	36	14	14	21	22	19	1	27	228	21	117	36	5	27	8	12	18	26	31	214	64	24	110	26	43	24	42	43	58	10	20	2	46	47	8	24	38	72	3	8	18	44	45	102	12	17	70
CNOT4	1162	256	672	696	411	195	897	686	159	429	790	467	949	1368	408	320	778	248	583	634	162	1215	1452	603	892	2197	1218	790	667	750	184	790	378	277	685	517	750	680	682	451	843	999	525	435	1035	501	799	2024	608
PSEN1	3934	915	2757	2257	1329	595	3528	2436	726	1499	3376	2315	3070	3477	1556	1237	5904	1221	3066	2351	834	4321	4633	2393	2493	7175	4136	1906	2465	2531	1235	3124	2484	1289	1280	1964	1699	2400	2811	1754	1925	6851	2492	1839	4661	1849	2105	5381	1697
CPOX	450	153	264	260	374	82	1183	451	175	756	528	380	894	1437	247	224	383	169	422	493	112	1117	363	316	332	1351	1320	600	531	579	187	657	272	250	491	224	582	266	322	291	414	1238	183	341	1488	368	445	1465	353
CLDND1	1593	270	898	991	599	292	2595	882	241	1178	2028	695	1971	2147	423	607	1613	351	1349	806	241	2327	1904	1027	1270	3679	1974	1457	1010	942	301	1300	914	256	1641	475	1476	1015	906	447	1859	3417	509	982	2107	1044	928	2381	975
MOK	586	214	348	389	380	34	377	280	355	1069	690	851	405	1478	349	169	285	778	1178	382	345	1042	387	570	391	2275	1688	165	247	924	394	1050	508	365	362	283	864	405	621	621	549	537	473	303	729	348	576	1728	155
HSP90AA1	59288	7754	21624	18807	16160	4822	52168	20960	14203	32942	15623	23866	67235	54121	20370	13565	102194	14431	41367	29513	8019	68670	167170	20581	20454	92001	40764	27573	37484	40954	11488	39228	26498	53803	21624	76986	37218	30606	34734	16468	40585	88097	19567	31413	85929	22271	49093	206588	28312
RBL1	331	103	376	284	324	65	584	314	55	301	180	125	451	444	173	154	411	43	319	332	27	596	705	126	345	562	622	391	206	199	101	308	86	365	317	264	305	183	216	159	534	497	84	254	1410	364	380	530	161
DLGAP4	5814	1269	4116	2560	3060	2570	3034	3033	576	2207	3707	2296	2600	3664	2064	1707	3386	1819	5223	2268	1449	4287	5630	2231	2804	7164	3062	3517	2776	2584	1263	4040	2117	4466	3296	2222	3721	3679	2757	2100	4161	2746	2432	3162	4948	1992	6854	3276	3966
IGSF9B	38	8	51	158	5	8	47	9	3	32	6	13	27	7	7	61	28	4	8	11	354	50	5	11	2	63	4	119	13	0	115	2	188	18	8	11	31	15	51	8	252	24	21	99	232	51	664	787	120
CFHR2	0	0	0	0	0	0	0	0	0	0	0	0	0	50	0	0	0	0	0	0	1	0	0	0	0	0	0	0	0	0	0	0	0	0	0	0	0	0	0	0	0	0	0	0	0	0	0	1	0
NDC80	581	93	808	727	330	268	1187	298	85	850	816	228	455	459	296	345	1191	66	179	546	24	987	1623	224	498	1710	1721	874	468	404	76	913	85	327	1207	242	530	245	181	171	814	1796	88	568	3934	604	353	2758	101
AP4E1	400	121	303	264	119	45	353	247	90	287	491	192	655	649	196	144	414	130	285	459	95	661	728	207	360	615	471	306	329	307	112	299	253	90	174	224	295	320	363	165	222	463	208	229	626	243	249	804	247
RSBN1	1117	194	842	297	428	158	1000	737	186	447	1211	397	823	1468	415	321	1159	125	659	611	80	1585	2002	487	726	1672	1080	816	794	634	109	572	338	132	819	321	694	634	717	366	495	864	377	582	1298	419	810	1861	437
MAGI3	442	180	539	246	164	76	946	599	81	558	690	298	563	1018	303	168	673	173	85	527	114	1381	1380	420	503	1051	901	309	509	361	149	356	156	67	357	386	496	639	553	409	353	690	595	415	664	394	661	1650	418
CXCL2	289	77	20	17	63	15	804	18	298	144	20	1369	6	935	1338	80	13	297	266	476	61	281	336	81	139	287	168	55	1156	623	76	2567	1477	52	11	211	31	256	227	1	9	290	323	24	12	4	8	1930	22
AFP	12	0	1	328	0	1	1	0	0	1	1	0	2	0	0	1	3	0	1	1	0	0	1	2	0	90	0	6	1	3	1	1	0	15	3	0	1	6	0	1	0	4	1	0	2	0	0	7	0
COL4A4	18	1	188	822	13	6	5220	39	10	13	32	15	41	85	2	59	614	5	16	12	7	44	63	18	18	128	26	235	11	38	12	13	23	1	34	16	89	33	33	9	74	112	34	34	198	33	108	888	329
TCF7	1297	1351	655	276	43	167	1863	10603	474	894	540	728	786	8214	422	443	82	1732	1733	336	1609	1475	1359	1058	864	1600	821	582	562	1237	726	457	533	471	566	1055	1511	4778	1772	676	492	1043	294	362	646	724	1425	818	2580
OSTM1	1269	178	469	578	308	50	1192	499	168	419	559	403	1659	1331	214	383	813	145	493	426	122	956	812	511	510	1535	1192	1070	462	590	114	570	576	272	237	215	731	612	417	385	537	965	387	288	1182	495	515	1569	463
CDH7	0	0	0	1	1	0	0	0	0	1	2	1	0	0	2	3	11	0	2	1	0	2	0	0	0	5	0	2	0	1	0	0	0	10	2	0	11	0	1	0	0	2	1	2	2	2	0	0	3
IMPG2	11	3	7	6	1	0	60	11	7	19	1169	25	20	43	11	35	18	12	22	22	6	49	8	14	17	141	22	12	10	21	6	20	13	18	53	3	17	18	12	4	27	48	18	50	125	35	27	11	8
PCNP	5013	599	2953	2207	892	395	6207	2159	670	4029	2798	1684	4845	6472	1652	1155	4869	474	2788	1828	115	5348	7759	2644	2310	8926	6407	4087	2132	3550	189	3026	1900	779	2555	660	2098	2051	1925	995	3053	7070	1545	2918	5989	1786	2397	7519	2420
EXD2	1955	414	1375	754	418	162	2066	1203	246	861	1060	518	1414	2109	536	336	1887	424	1521	1079	423	2411	2480	865	1250	2460	2001	701	1018	950	458	1254	675	166	650	669	795	1025	1258	715	767	2063	785	1070	1549	618	1042	1999	999
ARG2	69	193	172	34	35	8	408	588	21	139	51	35	548	531	68	58	223	326	318	67	183	344	741	365	283	317	237	278	255	87	66	24	724	60	98	1100	67	696	299	159	109	143	88	97	657	27	29	662	122
MEF2C	333	93	433	177	144	22	389	174	59	96	91	200	339	612	112	567	336	97	139	138	150	269	240	219	167	2750	208	448	231	311	143	162	215	83	46	32	495	262	449	72	142	371	313	227	393	322	97	544	426
PTPRC	360	138	360	97	20	11	832	229	89	267	232	670	1754	964	182	476	336	156	135	914	147	1780	218	421	467	1494	116	695	124	459	584	390	270	43	38	48	901	600	319	239	46	2501	311	108	265	1625	78	933	284
CACNA1S	1	84	1	3	6	3	0	16	1	1	3	0	0	1409	2	3	1	103	10	0	798	0	2	7	2	1	0	2	1	1	1	0	2	0	2	1	0	438	0	0	1	0	3	4	2	6	2	4	2
PKP1	64	1057	54	29	2	22	74	14	6	77	54	27	0	73	34	209	24	9	46	5	39	23	1532	2	3	21	1205	49	129	1	6	4	27	0	44	45	76	2903	27	3	124	172	647	24	65	1	4590	2310	317
UBA5	1805	360	539	1081	524	109	1268	651	208	1124	1519	775	1346	2362	409	440	1472	360	1274	902	164	2503	2710	948	926	2233	2543	1215	1165	989	287	1197	568	535	765	454	911	763	899	693	1062	2342	668	1276	2395	1278	792	4032	1050
STK17B	344	137	813	331	184	68	1699	205	93	354	618	461	773	877	253	427	633	131	266	672	66	1147	496	254	407	1901	820	589	300	537	194	395	329	65	343	106	725	609	386	289	359	2514	1176	457	614	742	583	1073	407
CDC14B	607	359	711	236	115	92	597	1089	82	295	615	164	918	2068	342	152	590	233	221	332	173	249	1137	897	600	1088	1006	363	308	255	92	205	353	72	316	400	247	845	461	292	690	916	296	226	928	53	223	1339	401
ZNF510	448	145	410	227	207	52	306	373	79	283	343	200	429	723	133	163	540	107	381	326	88	983	921	309	387	612	480	223	467	247	100	278	211	39	224	242	459	296	372	216	347	436	237	185	522	309	261	932	254
LRP2	64	2	8	159	12	2	125	6	11	7	46	659	12	14	2	16	37	0	63	58	4	10	11	3	1	699	0	50	4	5	6	9	1	72	11	12	288	10	387	48	268	37	14	142	18	11	2608	2472	75
ZNF506	75	175	152	144	89	140	1271	60	23	60	430	103	1383	208	311	118	93	36	120	73	38	123	1313	83	98	967	160	209	44	150	68	123	103	190	92	26	223	632	111	416	569	474	737	1508	1498	185	352	1725	98
JMJD4	444	188	375	243	412	125	179	230	84	202	246	282	631	514	212	233	273	218	390	467	245	483	495	316	436	370	436	446	193	267	338	399	465	650	163	312	402	285	370	446	733	407	279	208	361	347	317	322	452
DUSP12	632	201	301	286	434	50	501	316	66	236	375	215	734	952	197	139	854	142	424	446	146	1087	873	278	552	886	779	710	215	234	255	525	333	249	449	405	361	303	489	412	1525	1262	150	248	1798	225	211	1373	562
AACS	3764	767	942	710	570	211	1498	1536	427	683	654	1248	1580	2145	2654	499	3118	1258	2065	2405	2247	2559	2253	1271	954	1639	1867	2169	1387	750	1880	2023	705	885	893	2089	571	1307	1875	1933	1391	1688	1503	984	1882	971	905	5795	2014
KIAA0141	2556	949	1351	694	642	435	2638	2238	370	1214	2361	1311	2613	3834	1205	796	2942	1392	1863	1504	1289	2469	2750	1861	1249	3572	3234	1047	1321	1308	1584	2257	1195	605	1225	1453	743	1849	2334	1588	2216	2629	1399	1742	1433	1424	1482	2253	1991
SLC13A1	0	0	0	1	1	0	0	0	0	0	0	0	0	0	0	0	0	0	0	1	0	0	0	0	0	0	0	1	0	0	0	0	0	0	0	0	0	0	0	0	0	0	1	0	0	0	0	0	0
CADPS2	911	365	243	401	449	83	427	849	189	192	717	774	556	2263	443	349	809	463	339	715	362	2589	206	953	813	945	1554	752	574	734	619	983	969	211	153	731	223	960	763	974	1490	868	1004	275	1942	529	230	2737	806
PCDHB4	24	14	75	42	35	10	221	22	4	49	12	84	48	56	27	90	79	35	48	27	49	67	90	95	15	297	23	117	15	28	27	62	42	2	10	9	73	69	51	53	525	99	19	283	47	39	65	53	77
PCDHA6	1	1	3	1	0	0	16	0	0	2	16	5	8	2	4	17	9	34	1	78	41	2	0	4	2	185	1	182	1	2	19	3	7	0	10	74	0	2	1	8	5	7	5	9	33	1	1	2	7
PCDHGA2	10	6	14	14	1	3	25	31	0	15	5	7	7	9	6	29	16	9	14	5	39	4	15	12	15	134	7	15	7	10	17	3	31	3	8	1	35	6	24	7	28	83	16	16	21	4	5	42	43
HSPB11	1392	111	847	655	325	183	1559	434	269	876	1106	544	1011	1237	339	348	1142	260	439	473	58	1244	801	453	683	1968	1948	1273	381	925	85	1411	312	615	699	226	912	340	496	388	670	1174	354	657	973	682	496	2703	465
PHLPP1	576	285	429	325	341	182	826	911	106	279	464	305	991	1039	384	253	585	407	821	793	1094	1339	4724	779	1022	1212	1378	1594	1116	435	927	444	593	584	614	1739	326	881	919	1432	1163	1189	442	579	944	644	618	507	503
ATP8B1	3446	480	744	365	503	249	1343	1496	642	1644	1451	1636	642	3043	1771	328	1257	438	1270	1751	684	2280	9474	687	1028	1593	11949	858	1467	1665	1005	1441	959	171	736	1914	846	1264	1573	1439	1523	3861	1933	1108	937	1261	1024	1831	654
IL12RB2	22	1	118	13	13	3	1070	22	4	23	15	19	26	38	43	10	24	0	9	33	6	52	114	10	13	70	26	32	8	19	38	25	14	2	161	5	109	17	10	5	5	1415	78	77	105	72	43	102	11
SMARCD3	3224	178	337	1583	453	1154	574	213	124	534	510	218	2757	362	411	323	1757	466	774	353	307	299	425	964	747	941	114	1860	128	182	218	933	2088	385	560	1444	743	280	1142	839	1233	554	186	455	893	287	602	467	5385
WDR70	1285	351	1254	410	352	173	1216	851	193	364	956	258	911	1357	434	378	1806	368	624	659	230	1525	1911	743	781	2136	1566	626	693	752	384	1162	571	947	3061	489	508	818	808	432	1079	1634	453	788	1323	509	631	2842	763
FYB	174	78	220	163	22	7	381	132	32	143	118	353	844	492	47	210	184	42	75	462	43	651	95	229	227	728	62	332	48	281	124	328	70	57	34	7	371	252	188	100	15	1055	211	76	137	570	37	458	145
MPP4	9	0	0	4	4	3	3	6	1	1	2	2	2	9	0	1	4	0	2	3	1	3	0	3	0	22	0	1	0	0	0	0	1	4	2	1	11	8	0	1	0	1	3	0	1	8	2	5	3
STRADB	411	70	414	826	250	56	857	190	44	156	224	295	959	665	131	137	312	74	231	391	43	1227	686	233	355	985	1416	360	189	253	66	497	210	202	143	133	407	215	261	239	529	369	169	233	768	561	279	1355	312
BZW1	4146	766	2751	2143	521	301	5079	2143	411	1402	1414	1075	2597	4280	1088	762	4842	482	1446	1398	197	3530	8675	1495	1415	8018	5472	2623	1836	1685	271	2838	858	709	979	545	741	2517	1345	828	4536	7000	1490	1428	5542	994	1913	4997	1918
PGR	70	4477	4483	40	2246	6	543	5572	1524	1312	862	2873	18527	9622	952	5256	721	6085	10568	13671	1514	52197	2900	10223	11981	1937	5932	4528	8559	8308	4955	2051	1263	1085	27	5938	297	9005	22528	4887	77	284	3623	1541	4310	2592	40	437	152
C1QTNF3	92	13	230	293	372	22	114	144	27	36	172	204	83	309	42	258	152	82	163	50	28	292	72	145	155	1243	298	447	36	119	37	186	55	75	228	40	154	97	129	85	415	140	162	220	94	71	64	334	142
ME2	1740	526	1170	1422	606	215	1870	966	338	847	1832	808	3154	2834	759	572	2157	484	1383	1998	269	3277	3110	1072	1473	3395	2682	2087	1477	1290	351	1346	960	322	1384	646	1108	1132	1206	1017	1535	2366	763	1148	2801	1225	899	1917	1227
C5orf22	1160	325	919	645	249	172	1255	649	191	617	1823	372	1059	1340	329	282	1325	187	975	608	73	1707	1339	523	1122	1818	1400	936	970	942	174	825	674	133	2304	379	786	751	870	449	753	1352	443	495	1913	426	493	3329	463
CCNT2	1258	324	1488	835	1000	235	2929	1045	234	994	1350	1324	1615	2435	648	538	1512	239	1096	1003	260	2565	2692	1157	1243	3767	2124	967	1036	986	360	1301	623	139	770	726	1182	971	1033	702	1490	1674	673	1232	3068	1170	2068	3326	879
FAM135A	462	226	739	529	63	47	4540	462	161	394	457	643	339	1288	658	361	779	128	585	469	73	270	924	422	701	2291	1085	806	1006	594	66	442	359	81	308	220	275	494	508	78	579	1038	420	441	1254	251	346	1155	204
COL19A1	1	0	51	20	0	0	5	1	1	0	4	11	1	7	8	1	4	0	1	0	0	1	0	0	1	279	1	6	3	3	0	4	1	0	0	0	18	4	0	1	1	2	2	33	5	6	12	4	0
EPB41L3	236	93	77	2258	65	5	1206	203	52	287	117	447	488	585	83	322	510	79	130	272	225	422	143	350	143	1242	91	531	99	286	214	251	287	99	49	99	240	304	319	153	104	912	532	85	249	267	288	255	228
COBLL1	41	102	55	3616	354	61	1108	153	22	621	532	167	145	1426	52	249	1776	179	408	564	352	1509	2201	803	99	1065	804	580	263	214	52	149	338	149	254	77	275	349	626	314	1119	1553	406	138	564	685	660	1849	622
DLG3	3587	863	2173	1023	981	687	1877	1937	707	2859	1957	2055	2501	3271	1441	1197	3781	1380	1361	1959	1374	2528	1802	1842	1119	7064	5283	1738	2789	2510	2034	3691	1629	4418	980	2193	2793	2269	926	2041	6678	3081	2056	1522	3519	2715	1763	8528	1708
KCNK2	1	0	25	8	3	3	1645	1	1	1	85	0	12	4	0	11	72	1	6	1	1	12	3	3	0	98	3	41	0	0	1	0	3	0	162	3	7	0	252	0	234	45	2	7	5	1	0	4	157
SERTAD4	351	189	75	79	735	70	50	260	58	66	180	244	119	817	12	226	829	82	556	19	55	314	921	113	455	362	55	351	472	302	11	61	106	12	13	155	327	214	1555	100	4364	511	434	72	16	23	367	23	868
TRAF5	882	124	567	473	3813	91	936	566	132	224	325	711	1998	2213	445	783	1005	325	1616	540	507	2703	2113	680	2614	1510	2457	641	933	423	438	637	565	77	605	815	698	664	1329	1215	1393	782	335	343	1019	694	442	3174	598
MRPL22	1452	426	898	714	484	453	1025	730	383	855	899	876	1529	1346	607	601	1877	736	576	865	505	1500	1488	895	798	2414	2691	1657	698	1423	571	1869	721	2076	677	1561	1006	842	655	715	1296	848	679	1714	2041	1000	596	3496	618
GEMIN5	1458	382	904	525	313	218	1450	700	123	357	841	361	1009	1323	454	289	1742	169	750	1039	180	1704	3487	480	664	1775	1341	1589	859	453	305	652	406	268	724	632	475	772	797	605	1184	1218	430	1159	1974	503	814	2796	826
OPRK1	33	1	50	7	11	77	258	175	24	102	6	18	4	46	149	19	266	4	8	8	3	120	210	10	22	2487	1	2	4	5	2	6	105	1	33	21	58	29	6	34	69	0	9	7	229	1	289	17	80
NFE2L1	13761	3574	4981	8333	1767	662	13074	8676	1631	3207	18360	4193	9038	9755	4064	3360	13282	4418	6372	6103	5384	13446	18256	6536	6027	27413	5585	6384	8157	4781	6243	5642	6212	2738	6439	12882	3602	7480	6626	8914	7892	22428	6653	5077	12623	5831	5469	10142	5618
SEMA5B	53	107	66	227	218	79	122	240	5	46	42	7	26	716	12	49	42	50	76	19	399	186	582	257	228	107	45	134	714	12	54	20	24	16	260	22	231	192	157	68	46	91	22	53	53	387	660	356	1925
GSK3B	2831	534	1363	1902	752	521	2419	2303	335	2009	2544	833	2264	3492	233	832	2911	514	3331	1229	509	4058	4482	1186	1952	5065	3217	1818	2019	1174	437	1432	1083	551	1357	897	1701	1847	1950	1057	2752	3583	1047	1661	4936	1093	3884	3687	2162
ITGB5	7010	2390	3214	913	4976	558	4977	7892	1274	3284	12166	1990	4958	6270	1416	2344	7220	2623	4478	6160	5506	11312	8011	2862	3670	10925	6536	5535	3199	3083	6028	3786	4282	1762	6162	8744	1733	4688	5265	7884	5454	13531	3640	4621	18497	3104	2661	20272	9269
ERC1	1671	878	2899	1317	786	599	2199	1898	417	867	1491	814	1488	2358	2095	889	2241	775	3181	2318	1082	3652	5311	915	1938	2510	2415	843	1854	867	1567	1414	1166	790	1728	1538	1059	1663	2324	2105	1897	2316	1075	987	3132	1178	2748	2153	1920
XPO1	6766	1540	5289	4305	3016	1096	10181	3880	963	4064	6682	3287	7024	8601	2998	1818	8932	875	4500	3662	529	12539	13217	3924	4617	13253	10001	5089	5930	3712	680	5387	2296	2137	5510	1916	5032	3670	3881	2173	6574	9538	2171	4495	18993	3978	5550	12164	3517
RNF13	1236	381	991	493	389	79	1664	1227	185	841	1786	609	1433	1990	371	460	1528	314	924	1180	172	2051	1417	919	1064	2399	2534	1805	692	1086	343	872	776	84	1467	324	652	1014	1090	520	1320	3373	757	1518	1861	1090	1488	2804	817
TRPM3	9	9	11	57	21	3	10	20	4	1	0	2	9	102	1	6	9	19	13	2	29	10	8	19	5	24	11	17	7	4	3	3	11	6	1	4	23	34	6	0	1	7	6	38	4	9	26	12	4
PALB2	532	159	421	262	205	70	292	413	80	394	152	208	449	750	220	154	369	97	309	325	95	689	1005	274	451	490	627	241	383	283	117	342	216	89	292	297	321	364	395	247	452	624	240	242	1138	268	373	586	346
DOPEY1	599	179	805	265	387	43	1072	584	109	220	551	365	522	1176	371	185	540	139	885	497	117	1345	1089	392	772	2057	467	393	576	261	130	223	224	14	216	252	283	428	676	412	882	539	316	654	802	367	333	1277	289
LYRM2	1952	430	1339	828	399	154	1655	871	351	1065	661	758	1953	2219	528	483	1381	567	1304	951	221	2165	2154	908	875	3154	2663	1360	744	1158	347	1589	952	830	645	401	833	895	1060	565	1645	1688	838	731	2040	843	774	2745	750
BCKDHB	757	165	698	502	128	44	762	477	90	340	669	280	885	1250	189	196	550	175	658	523	92	899	1630	603	514	1296	965	635	793	409	168	255	247	76	605	247	171	447	483	363	1043	977	273	445	1449	308	353	1184	525
KAT6A	1725	937	1306	1037	1257	414	10967	2023	277	1512	1263	892	1462	2548	1130	696	4490	531	2189	1448	1482	2687	7155	1035	1343	4616	1386	1139	1794	834	1091	1224	1042	529	1527	1921	1751	1579	1837	1259	2608	1742	1155	772	2360	1260	2353	3116	1802
ZCCHC6	1121	312	672	486	666	144	1437	815	300	477	782	684	1203	2239	415	390	1301	271	869	850	134	1648	1909	627	1265	1562	2300	565	1026	897	167	1022	787	267	381	513	684	1033	1089	571	678	2051	759	678	1071	627	473	1231	1051
ULK2	586	248	458	603	654	63	1331	768	202	547	632	445	1693	1450	316	293	823	357	821	601	602	2016	1672	725	582	1714	875	481	441	508	280	517	440	154	414	592	464	652	840	597	1284	440	371	296	1142	387	106	789	570
GRHL2	3467	1132	1609	253	3043	469	1733	2201	558	2857	1026	1959	2627	4516	1245	660	3426	689	6549	3074	1044	9442	10580	1408	2953	4928	2713	1646	2594	2093	1597	2742	1473	524	1188	2849	1872	2035	5160	2936	3916	3207	1774	3606	2528	2206	3379	2715	3080
TNPO1	5097	1151	2787	1463	1470	534	4979	3103	682	1653	2539	1407	5234	6233	1509	1227	5893	717	2792	3326	609	6022	9255	1916	2709	9669	4831	2465	3524	2421	543	2532	1904	1028	1478	1446	3014	2933	3018	1759	2716	4903	1853	1860	6101	2122	4593	5898	3117
PLOD1	21922	4693	9554	3189	3912	4830	16209	14188	1553	7709	2707	5292	14145	16826	11502	4601	30098	7538	9547	8035	11267	18864	31034	10110	10650	13097	13586	7760	16243	6242	13214	15696	6142	36740	8763	21044	6428	9896	8526	10022	4965	13022	6959	6371	20246	8886	6480	23299	11201
P2RX5	129	3	5	8	46	16	28	5	3	43	11	39	32	9	4	25	6	4	8	16	6	50	17	5	10	45	5	15	5	10	77	20	12	1	1	25	123	4	7	6	4	29	9	7	2	72	46	25	96
ITGAE	962	303	403	209	350	75	361	362	154	569	435	380	965	737	303	338	553	288	319	549	185	836	1055	412	495	1193	1118	817	368	311	600	885	342	566	314	304	877	486	389	347	976	1076	319	319	400	969	106	997	343
DIS3	2166	378	1220	821	578	176	2095	904	247	700	891	718	1828	2407	528	483	1470	237	979	1109	189	2332	3145	918	1071	3401	2886	908	1230	993	175	1193	790	456	679	615	881	1139	1172	624	1780	2132	653	1108	1756	826	777	2193	902
PIBF1	743	165	621	348	272	95	994	538	211	225	518	398	1069	1767	268	210	505	281	284	411	64	1552	1066	687	575	2121	1031	345	426	784	69	679	554	52	339	132	528	611	578	272	890	997	302	599	1052	420	248	1105	284
TDRD3	744	227	599	667	598	141	964	596	212	399	827	551	1375	1601	286	394	1171	356	482	642	112	1890	2099	742	830	1280	3194	602	528	798	204	925	383	597	354	331	813	608	504	456	1017	922	423	619	738	636	240	600	488
NUFIP1	578	117	461	251	139	98	590	337	66	281	404	185	506	604	154	165	451	95	232	171	81	557	585	277	306	710	866	328	307	312	79	438	212	107	301	189	234	322	265	124	599	409	186	301	539	302	271	839	214
PDS5B	943	269	937	727	316	104	1668	896	162	597	969	438	1266	1853	460	419	1654	178	646	1027	163	2004	3220	678	663	2834	810	756	1119	716	257	767	392	150	477	520	1324	767	914	233	1165	1543	575	844	1212	577	893	2443	898
OXCT1	1705	292	864	186	132	83	372	465	98	2102	588	112	1488	899	153	235	2844	111	682	485	140	1644	4445	419	1240	960	3136	709	1359	118	163	493	547	418	1662	674	405	904	821	416	460	428	110	248	1152	444	240	3052	2102
RRAGB	748	114	902	199	84	45	611	692	87	339	307	224	826	741	182	153	383	148	299	171	141	790	517	377	342	1334	459	417	233	303	148	433	283	97	219	241	162	461	351	260	614	795	199	464	1013	167	471	730	299
EPYC	77	1	0	1	0	3	185	2	0	33	0	0	0	2	1	11	39	2	5	2	6	6	2	1	0	79	101	20	0	0	1	3	4	27	0	2	20	8	0	0	85	85	0	0	3	0	24	38	2
CYLD	1445	313	782	310	417	53	827	738	162	523	1010	743	2705	1847	503	724	1034	368	628	1064	432	1868	1785	997	955	2122	930	1056	861	910	502	1129	643	548	373	696	1014	891	931	825	720	2812	1016	801	1435	1069	255	1130	1022
SLC27A5	246	175	150	46	122	65	128	289	61	74	105	258	552	491	189	138	220	390	128	207	600	25	394	450	131	118	554	286	58	157	825	270	301	2000	218	1076	157	251	270	244	104	819	104	59	181	385	106	185	459
ZNF324	620	187	324	75	137	71	332	351	73	289	173	271	352	528	211	141	339	219	327	307	272	617	1039	287	249	835	329	266	219	256	358	464	273	524	316	573	328	268	305	355	395	747	254	218	453	202	428	374	299
ZNF671	362	121	25	25	105	19	118	20	23	136	16	201	493	223	63	80	22	41	136	18	88	258	142	141	28	150	84	26	283	83	65	283	172	142	41	13	288	177	192	21	41	196	214	108	42	102	62	296	80
ZNF416	300	68	273	59	43	28	158	137	37	99	83	115	231	206	53	60	218	46	146	220	48	401	473	127	216	417	255	228	129	125	110	236	137	159	153	113	99	122	140	123	146	331	155	149	317	76	212	238	151
ZNF586	365	131	203	97	275	50	426	160	68	304	288	308	1377	658	206	186	183	76	188	524	112	809	610	221	510	251	517	504	151	375	146	486	215	525	742	240	428	264	524	362	284	4148	282	388	536	448	158	526	353
ZNF446	214	133	250	72	175	43	98	257	93	185	225	212	240	317	136	117	149	254	389	244	218	448	421	303	285	343	172	97	280	243	288	214	327	189	252	298	298	227	377	339	286	337	186	192	257	253	299	137	244
ZNF264	949	464	1908	606	1133	180	1128	1109	404	781	929	1023	1225	1611	679	724	690	804	1746	1162	411	2539	1845	796	1478	2596	940	1401	1298	1101	521	927	1074	173	1571	764	1487	1119	1835	907	710	1202	1333	1166	1567	1421	2065	1096	866
RPS5	24719	19412	25131	5712	9239	3827	11652	23585	4862	10606	5794	18313	36887	35023	24677	10005	41281	23066	12360	21380	37534	41932	30127	22834	10773	23205	25707	17222	29738	13490	38554	29624	26623	108174	30069	43581	8789	22653	22762	22357	36257	49299	14551	12517	24444	16066	20491	18968	29782
FAT1	5294	3397	3022	3806	1060	359	3782	5427	54	1321	79	1484	22323	6410	1916	863	1916	1984	3004	2546	2996	1395	542	3338	3220	8824	1185	3106	572	1703	1740	2300	2603	133	293	4708	1061	3741	4112	5435	3780	2780	3892	5127	728	962	2034	2875	5850
YTHDC1	5446	974	2843	2160	1245	558	3353	1954	623	1269	2867	1941	4088	4816	1379	967	3530	950	2087	2092	1469	5152	5847	2241	2560	6849	4262	2196	2463	2316	1178	2677	1249	600	1773	2407	1944	2061	2278	1638	2926	5023	1538	2380	5200	2222	1721	3656	2067
CHMP2B	1748	339	688	851	323	182	2196	919	387	1122	726	716	1557	2530	471	564	1872	266	1340	888	112	2598	3233	877	1225	3962	2473	931	1011	1505	159	1344	598	427	647	770	626	1174	1193	603	1342	5605	897	757	3215	641	1468	2074	1443
SMAP2	2864	349	927	590	644	280	842	695	393	740	682	1179	1405	1989	708	538	1723	1229	1173	920	1318	1125	1808	752	1349	2350	1377	1356	986	1177	1002	1500	1815	883	956	1157	1208	1050	1294	1140	778	2375	1383	1341	1043	1152	982	1738	1692
PPIE	2393	788	1208	1157	871	478	1832	1288	422	1115	1696	1259	2273	2198	966	793	2612	1222	879	979	1871	3230	2948	1311	1109	2678	3263	2749	1135	1313	2160	2659	1429	3091	2141	2063	1190	1170	1252	1240	1861	3432	1003	1862	3396	1462	1249	2477	1176
ZMPSTE24	5540	616	1905	2018	761	356	3512	1586	573	1095	2334	1146	1881	4563	717	913	3513	469	1599	1680	237	2912	4287	1798	1762	6054	4058	4853	1677	2090	246	2397	1683	1517	1331	603	2113	2095	1974	1014	1787	6712	1305	3431	4377	1392	1723	1867	1371
STARD7	7332	1781	6011	3389	1287	1037	6726	3604	845	2261	3474	2325	5442	6735	2500	1572	10296	1608	3415	3617	1339	6404	10694	3207	2885	11515	5727	5466	3101	2508	2311	5099	2261	6002	5131	3689	3031	3376	3877	2555	7261	10127	2968	3212	12349	2840	6574	13978	6763
NOA1	1356	746	946	604	160	146	815	1571	332	422	677	675	1576	2001	757	404	1045	806	1112	1241	492	2984	2425	1109	1279	1460	1329	1010	929	996	519	1119	735	351	582	839	339	1163	1614	1074	1177	1522	803	937	1127	741	333	919	1381
REST	1923	450	2031	1211	514	241	2088	1793	463	1321	2671	799	1923	3179	812	591	2097	309	1895	1060	210	3088	4286	1149	1573	4165	2561	1393	1703	1451	289	1252	744	150	985	626	1007	1655	1243	841	1585	2814	1050	1504	3069	781	1063	2001	1027
HAL	16	14	135	3	60	44	144	62	20	4	30	56	14	99	33	14	136	8	8	15	2	126	13	6	58	57	39	10	108	11	3	88	118	3	8	2	32	10	3	29	6	13	25	9	14	19	7	298	3
SSH1	1574	688	1375	757	484	451	2468	1629	209	852	2862	657	1921	2352	1113	664	2522	596	1488	1308	693	1841	3232	1023	899	4134	1031	1610	1171	733	732	949	927	260	847	1125	1022	1596	1342	955	1251	1478	1112	964	2057	873	1388	1901	1629
GSTP1	20468	14644	24257	70224	7091	25217	31937	26421	12869	14146	40026	36147	25907	17998	30228	16179	25858	20294	13391	23007	23890	13661	32800	17340	12752	58518	38785	17945	20017	31511	21323	60110	23977	40098	58404	29795	12751	25461	11954	23866	33501	56242	32310	29464	63219	21808	18535	179366	11791
APLP2	59672	10310	24257	12870	7312	6036	23461	20300	4116	13722	13511	10314	25923	27605	13942	7524	15607	8489	9966	22087	18128	16883	25158	15527	17715	54388	29275	22674	12044	11548	7505	15521	12880	12839	7113	16093	9388	15419	10585	22841	23385	24423	20337	15863	50588	15587	7228	22483	12725
FAM234B	504	83	333	260	98	40	259	240	50	142	252	103	451	543	288	173	2193	62	1143	143	104	592	2064	66	295	494	476	394	480	235	96	204	148	260	352	260	223	238	356	140	536	252	166	126	831	152	143	1245	602
SLCO1A2	1	2	0	10	10	13	2	0	12	9	71	0	9	4	0	6	0	2	6	0	1	0	38	1	1	1	1	0	12	3	14	1	0	0	89	0	2	0	19	0	0	30	3	8	124	3	229	20	0
WBP11	6298	1158	3848	2819	482	499	3783	2509	726	2344	3573	1184	3421	4138	2260	955	4782	1115	2914	2113	1024	4292	6242	1680	2213	7158	4478	1493	2102	2446	1392	2531	1674	918	4099	1289	1778	2455	2479	1524	4950	4580	1562	1627	7065	1558	3136	7101	2269
EIF3I	12753	4219	5557	9749	3820	3472	11246	6102	2187	5240	6037	7114	9003	12020	5366	4474	11839	6076	4997	6318	6207	12461	13214	6602	5742	13403	20460	5736	7064	7580	6195	12027	9061	14906	6566	7921	6499	7076	5965	5857	6523	10880	6339	3383	11758	7697	4155	7418	6769
NKAIN1	31	7	80	42	3	330	89	24	5	59	6	10	38	15	9	10	45	21	23	8	23	15	1049	36	0	54	23	13	8	22	2	23	12	19	53	39	46	53	9	1	108	44	9	32	3735	1	231	44	90
COL16A1	1614	89	883	1967	156	320	1131	300	70	983	1535	329	1205	745	283	734	2697	808	562	80	750	471	366	399	175	1510	1282	1020	194	179	1290	1517	522	2070	196	419	845	452	1263	537	390	851	176	627	619	280	1841	2929	3514
TXLNA	6171	1526	2617	4038	1534	980	5641	3082	636	3189	3400	2657	4156	5509	1825	1739	3818	1874	2518	3169	1707	4520	7700	2715	2701	7079	2911	2220	2686	1967	1700	4613	2874	3952	1572	2774	3091	2972	3033	2908	2517	5022	2769	1402	3761	2308	4264	5494	3194
APOB	0	1	28	7	0	0	20	1	0	0	0	1	2	0	0	2	3	0	0	0	2	2	1	2	4	10	0	33	17	4	5	0	6	2	0	0	23	8	1	0	1	4	14	8	12	1	6	0	4
NCOA1	1880	362	1996	1054	667	334	2397	1722	232	631	2322	768	1412	2521	771	666	2352	510	1604	1728	773	2382	2309	1320	1662	3659	1719	1764	1377	794	859	1304	827	637	590	995	1359	1470	1667	1318	1984	1936	1139	1095	2978	1019	2853	2796	2496
AGBL5	2508	679	1752	2095	600	814	2589	1700	382	1903	2697	741	1929	1529	624	489	2082	1041	1408	1009	645	2221	2704	1441	1332	2158	2765	852	1172	1050	1097	1497	1032	1056	930	1752	920	960	1569	1550	2462	1796	837	1223	3685	1062	1663	2337	1707
EFR3B	721	20	255	430	67	415	165	215	40	280	243	91	136	239	70	91	324	92	417	389	192	1255	729	79	205	404	31	185	76	112	128	118	95	45	96	155	341	210	131	203	1209	44	74	152	350	303	670	180	381
KIF3C	1190	174	1308	389	22	158	1408	939	98	284	856	85	820	441	166	219	486	122	497	299	257	759	1631	324	465	1144	854	1398	317	146	174	302	225	158	511	1420	281	551	365	217	1871	1295	161	572	2236	97	1119	990	845
RAB10	7956	1360	5698	3607	1341	1089	8441	4030	1171	3904	3879	2710	7443	9043	2305	2065	8049	1341	3629	3148	813	8342	12943	3325	4010	11398	10226	5409	5738	4510	1060	4077	3168	1366	2635	2156	2942	4801	3778	2672	6620	8394	3749	2920	10471	2878	5462	9691	5229
GCKR	0	0	6	3	3	3	44	1	0	5	6	2	9	3	4	4	3	1	6	2	3	0	3	8	1	9	2	5	1	0	1	1	6	1	1	14	4	5	5	0	2	9	5	2	4	3	0	2	6
HADHA	10225	2925	5747	3362	2052	1920	8866	5589	1266	2998	4078	3717	7586	11747	4568	2659	10405	3834	4783	8953	2622	15741	12567	6301	5493	10133	8766	6117	4977	3618	4464	7629	3786	8634	2194	3735	2342	6321	8169	5269	7711	11686	4802	4456	10448	4301	4001	9405	9504
MAPRE3	1154	286	349	528	397	87	342	271	463	273	1553	767	1317	764	403	153	540	1627	1587	471	991	2090	585	862	845	1580	218	447	489	1058	237	565	1523	390	273	792	171	636	1806	1116	855	403	570	254	696	629	914	489	1120
CAD	2395	1331	2643	1969	590	742	7710	1991	253	1382	1574	1021	1753	3303	1528	710	3815	917	1736	2051	2643	3613	7387	1430	1689	3303	1691	1749	2574	731	3081	1784	1288	1109	2208	2632	2092	1575	2368	2565	2915	3937	1085	1866	6609	1691	4541	5597	5376
CD59	13256	1967	3570	1965	1887	524	4145	4716	1503	3679	4370	7914	7558	8880	2850	3278	7128	4475	5183	3202	2599	7184	6368	7406	3983	16516	9324	6311	4969	8243	1687	10489	5626	11867	5507	2652	4328	6282	11008	5031	5282	20057	12024	2666	5994	2595	1724	14512	9443
CD82	6103	867	894	497	1138	139	907	346	800	2278	2117	1939	524	2466	1385	732	3809	1382	1301	1735	710	2902	1873	220	1417	2339	746	658	475	1774	2779	3595	2394	5250	712	1277	1024	1114	1909	2327	346	3693	4759	528	791	2332	2135	5925	4870
BCORL1	947	355	1288	914	346	345	2019	606	79	410	673	344	558	608	813	250	634	296	810	422	413	497	1760	307	771	2040	680	577	626	327	256	799	609	462	700	1648	361	565	573	624	2522	1418	517	714	1372	124	823	1722	688
ATRX	2030	656	1535	1128	1246	470	3404	2533	353	983	1861	1073	2731	5326	871	885	3333	365	2172	1775	194	5061	6855	1881	2572	6461	2775	2071	3207	1518	144	1232	941	851	824	726	1471	2231	2457	1060	1774	3076	1028	1820	3988	1316	1420	4553	1871
AK6	700	109	531	279	281	70	680	288	170	473	351	326	553	915	198	219	583	145	187	239	52	706	814	485	301	1493	1289	498	292	644	96	650	237	186	184	208	635	358	238	173	491	904	228	340	655	376	252	1145	230
FCN1	57	4	46	13	21	2	33	4	2	35	6	204	64	65	227	39	35	33	13	41	27	90	21	23	61	137	2	52	21	2	38	269	20	58	17	38	16	24	13	17	51	191	13	10	98	215	16	155	38
MYNN	657	149	573	296	249	52	589	380	90	512	723	294	1004	786	178	171	967	116	444	370	87	898	849	435	490	1105	1043	646	439	480	127	498	263	1024	909	371	386	298	423	420	531	1495	223	880	5371	231	525	2764	478
MECOM	6289	1778	5656	3388	2251	1625	15066	5014	1950	4004	3342	3706	12119	9546	3936	2324	20349	2450	7670	5865	1306	7421	6701	6478	6179	30626	5831	9186	4702	6860	1790	4609	3126	2324	7809	4168	3355	6436	8030	5899	5243	5809	4377	8744	11369	2344	5633	5908	5839
SCAMP1	2183	364	2284	609	1095	255	2097	1845	440	894	2190	942	2869	3724	664	730	1815	383	1362	1508	182	4601	4564	1795	1512	3555	3030	1443	1620	2230	198	1349	751	349	729	523	715	1402	1531	824	1509	2488	1089	1276	2193	1153	1170	2443	1151
PREP	3351	808	1903	1255	544	480	2155	1671	398	1089	1106	841	3003	2724	878	760	3004	943	1569	867	1447	2254	5859	1523	1230	4344	3143	2095	2157	1046	1611	1667	987	511	1358	1404	1370	1797	1485	1533	2624	2020	1227	1345	5426	864	1333	4172	1406
HACE1	399	106	355	181	162	49	666	207	60	228	350	173	488	683	87	118	390	58	430	260	77	646	394	229	289	687	349	390	252	200	70	107	153	31	288	135	196	177	343	182	465	246	82	169	809	227	199	633	231
SEH1L	1645	365	1337	875	664	317	1841	1109	223	823	664	710	1749	2236	664	454	1920	327	1111	1049	230	2193	4118	772	1301	2421	2661	1894	1069	901	303	1106	805	474	1960	657	763	835	993	742	1527	2323	627	1274	3097	832	697	3388	969
WDR47	407	122	647	234	102	33	656	265	168	445	622	231	363	668	278	151	669	188	578	469	131	802	626	275	205	1248	332	541	356	373	114	225	266	69	429	398	333	480	516	311	223	355	353	385	2973	182	342	312	253
WDFY1	1545	334	1874	1382	487	222	1830	1102	307	985	1220	697	4363	2171	593	862	2261	251	946	1363	77	1582	2708	1050	1888	3192	2341	1552	1343	1617	186	928	557	557	503	382	932	1113	958	549	1592	1896	878	928	2778	658	1500	4027	1113
OVGP1	117	15	30	21	606	12	63	36	583	8	121	105776	676	1126	231	2917	92	493	41854	1139	2020	201	1299	1138	90	142	93	70	68	3135	88	238	25	2757	135	204	352	944	134	59	48	167	6052	101	26	204	40	742	42
SLC25A24	2546	354	1414	348	149	108	2989	1517	350	369	1314	794	1952	2358	723	330	2018	209	1307	921	72	2793	2757	1040	1056	3621	2153	1564	1417	1382	153	719	506	231	941	362	223	1027	1506	748	820	1975	809	827	1053	427	591	1479	422
MAP3K4	1272	410	1090	486	593	176	1795	1032	194	697	1112	635	1381	1558	558	452	1463	597	1216	895	780	1946	1963	847	925	2144	1624	1409	936	585	1149	893	716	1333	780	1769	786	988	1048	1361	1595	1319	660	773	1919	843	1001	1950	1028
PILRA	290	44	159	207	99	64	104	103	30	157	113	162	199	212	196	64	108	219	97	228	62	156	107	156	141	317	25	169	46	312	86	480	105	216	344	61	449	110	102	212	123	679	117	115	108	232	62	221	222
IGSF9	3456	1269	2038	356	1925	1409	973	3001	305	1989	1896	635	482	2461	1102	302	3866	249	5175	2980	297	8758	4691	442	2854	3153	2997	998	2215	1019	401	2325	2876	1982	4038	1699	2371	1193	3665	1340	10200	4346	611	1519	5094	1286	3927	3566	3938
ABCB1	104	60	208	116	16	10	425	143	50	42	52	169	3539	300	21	285	83	80	111	67	157	149	70	161	78	1504	65	326	52	253	159	81	219	51	17	43	148	91	94	195	82	200	556	165	192	203	16	47	371
ZNF213	1026	614	420	1061	1481	623	494	1172	161	660	676	1284	1171	1753	778	1021	938	1123	1407	1800	4159	2283	1626	950	1742	1093	1080	494	1388	906	5208	1210	2121	1128	928	3472	1060	1275	1582	1928	1283	783	1428	1139	1258	974	1357	862	1708
AKR1B1	2816	639	1746	3579	37	1177	3735	1212	287	1698	1628	896	6386	1187	1300	960	3731	699	4095	416	1158	683	10512	1257	720	2213	2425	5190	1654	1017	770	4508	1178	3516	4749	2554	2713	1037	950	264	8272	3118	605	1439	7490	2016	2019	728	2535
CPNE3	2910	779	2323	3294	1339	348	4961	2393	558	1815	2083	1293	4292	4650	1104	1157	3265	688	2778	2882	574	4667	10907	1585	2180	9826	4896	3338	2378	1668	810	1705	1543	423	2359	1115	1586	2109	2234	1414	3566	2672	2206	2694	3469	1574	1865	3937	2592
RRN3	2811	498	1286	966	618	283	1261	1043	312	1223	740	730	2821	2680	596	484	3009	304	953	970	187	2395	4623	952	987	2208	3540	1083	1440	1149	261	1372	1060	390	1696	673	1323	1174	1028	637	1855	2346	721	1400	3017	1005	1476	1942	1111
CTTN	12089	3901	4479	6094	9438	2149	10198	5731	2592	8720	6097	7019	9030	10770	5297	3719	5866	6043	5212	6053	4351	10410	14208	5976	5276	15849	10513	8433	6325	6437	8891	9903	9041	6247	4833	9099	3890	7173	7275	6898	6530	11268	7524	3299	5906	6422	5652	15473	7952
WNT11	13	435	649	111	1	196	221	1195	85	27	524	88	3623	364	56	36	137	121	93	46	1676	62	1407	879	327	257	256	284	236	112	88	276	15	35	307	1200	1316	2054	275	687	1135	582	103	112	1072	44	4301	27	447
MTIF2	1390	425	1178	797	482	199	2403	862	301	797	1258	612	1377	2325	616	460	2109	431	728	915	173	2033	2162	792	752	2476	2474	1282	815	1106	367	1152	609	1365	1181	328	728	831	837	514	1350	2086	693	616	4335	810	726	2810	1109
DDHD2	1278	315	561	867	773	262	2881	1371	262	2453	751	523	2158	2196	508	471	1079	391	1787	1178	160	3334	5427	1135	1225	2253	1587	1938	1578	1092	277	1302	584	307	447	509	697	1091	1445	908	1220	1039	774	673	2925	823	1565	722	1354
TTC39A	1592	292	455	2192	193	134	1745	771	248	464	601	1086	422	1177	431	118	117	402	533	303	436	545	1002	328	239	891	2189	1245	201	596	520	1344	677	217	83	499	494	475	114	544	793	878	1044	630	372	375	3327	6733	585
EPS15	2492	421	2042	1593	820	220	3521	1246	302	943	2355	926	2477	2954	955	780	2218	348	1401	1626	183	2837	3254	943	1652	4285	3875	2613	1161	1375	299	1466	993	440	949	535	1111	1280	1630	682	1182	2967	1115	1529	2196	1005	939	5967	1070
ORC1	420	163	285	262	84	42	543	233	58	376	131	81	199	245	303	113	395	62	105	433	50	374	1209	57	198	443	470	313	331	124	223	267	44	292	587	387	153	146	111	154	412	621	72	257	557	252	215	1725	105
MGST2	3496	518	1375	1360	1372	474	1559	1663	724	1109	2072	2796	3084	4770	1200	1520	1241	1358	1549	1792	253	2809	2192	1997	1897	4651	9401	3042	1528	3767	386	5848	1691	2624	657	748	1109	1819	1579	1213	2027	2844	2444	1074	1776	3169	317	2644	1109
CHERP	1699	962	2242	2212	293	412	1762	1272	155	1446	2060	588	1230	1116	876	519	731	623	1488	1693	943	2091	3902	820	1572	1987	681	1330	1792	653	1218	545	1253	66	1463	1943	1198	1040	1406	1465	1264	2209	908	1026	1940	1090	2720	2308	1477
ATG16L1	1724	417	826	507	421	242	1809	770	156	548	1155	516	927	1359	450	315	1383	325	900	747	346	1780	1884	453	654	2094	1405	988	629	486	656	1087	1166	416	501	756	741	638	863	874	1420	2128	616	545	1546	660	1360	2221	926
USP40	2597	766	1326	687	1390	268	3302	1567	378	982	1773	1480	1769	2603	1159	829	1359	1215	1346	1332	1593	2466	3466	1336	1399	4343	2605	863	1822	1258	1247	2377	1345	855	415	850	852	1479	1588	1427	3117	2608	1286	1466	2816	1643	2326	2560	1761
POMGNT1	7449	1097	2104	1596	1723	793	5658	3543	290	1428	3547	1429	3171	4042	1243	1142	2135	1470	2485	1338	1773	4244	4747	3284	2061	4840	4919	3079	2267	1721	2318	2937	2831	3810	2151	2197	2411	2466	2312	2930	2629	6264	1612	2872	5008	2429	2262	2214	2427
RAD54L	254	130	183	200	62	80	641	133	79	419	254	93	152	393	260	77	510	55	139	260	15	299	1204	50	211	408	229	601	364	117	133	264	106	53	489	306	238	190	110	135	226	721	34	405	656	257	253	739	93
MAST2	2360	1179	1274	1385	2120	951	3802	1767	264	3747	1560	1201	2405	2918	1085	1350	1904	947	1076	1774	2136	2814	3977	1383	1404	3603	3341	2528	2292	757	2263	2075	1207	532	1649	2655	2471	1742	1271	1524	2664	2482	819	2217	2687	2628	1611	5049	1438
DNAJA1	14163	2304	4109	3157	1269	1126	11208	3436	2782	3450	3301	4886	15871	9678	3324	2114	13313	3459	4358	5888	2198	9220	19984	5017	3859	25731	7200	15024	5445	9106	2225	10663	4497	4610	5780	7963	3783	4790	4661	3328	10322	19968	4422	5090	48213	4235	8330	37787	2934
B4GALT1	15820	15899	2947	3237	74827	1539	24548	10405	4308	2710	5323	19524	101735	22219	5081	6555	10172	25480	28636	61153	9484	29015	12338	23763	30408	10356	13155	70973	58292	21692	14333	16144	6038	16483	4133	23468	6242	32403	49221	64573	7095	11202	19558	5335	19924	25042	7372	27046	10050
CHMP5	3535	560	1128	809	282	185	2826	1151	776	1376	1560	1092	3220	3261	835	699	2703	1022	1036	986	559	2899	3983	1557	1039	6898	5380	3232	1348	3104	724	1872	2060	535	1528	1031	1021	1396	1234	1023	2347	5435	1124	969	9855	1088	1175	9015	1038
NFX1	2291	662	748	482	962	304	1709	1139	208	832	661	697	1436	2075	761	543	1909	555	1352	1445	635	3001	3548	1111	1387	3919	2617	1586	1327	851	988	1200	1110	637	1346	1240	1300	1111	1562	1361	1457	1896	895	1008	5689	1289	1118	5652	1266
AQP6	70	49	25	3	10	2	0	67	4	33	32	91	6	122	210	0	3	44	12	54	32	88	5	106	84	62	126	5	12	47	69	39	27	57	50	46	412	102	8	64	4	17	78	14	55	155	40	421	21
DIMT1	440	182	375	127	48	47	535	346	87	182	308	147	498	665	127	128	600	162	457	521	81	775	1384	256	390	741	380	311	467	272	146	131	248	17	162	165	174	336	586	408	584	708	326	261	461	188	310	354	445
IPO11	745	273	569	211	257	71	998	564	173	357	488	373	505	994	395	263	866	145	657	621	83	1339	1596	318	485	1343	415	448	471	496	152	710	337	371	179	298	523	584	730	344	2379	1184	453	390	1039	367	567	1000	537
FOLH1	525	149	1412	273	544	69	253	848	131	244	713	578	576	1523	276	134	1674	203	790	1115	85	4557	407	921	663	2501	1029	2025	214	824	222	1237	189	3383	204	622	350	895	500	1170	385	453	452	100	417	619	55	2596	173
EIF2AK1	7276	2738	4456	4737	4457	2968	8276	5400	1685	4477	6686	4644	7449	8819	3569	2745	7634	3870	4745	5638	2258	11963	13218	5207	6552	15181	10314	4150	5522	6607	3288	9864	4944	3952	4495	4257	4017	6510	5517	4366	10422	11214	5026	3217	15875	4712	5748	15032	7893
NME8	6	3	6	1	6	0	5	13	7	3	7	108	9	34	23	9	10	7	4	4	4	0	0	45	20	78	0	21	29	14	18	85	4	7	2	6	8	59	8	12	4	17	20	10	4	10	3	126	3
EPDR1	99	246	679	529	67	29	682	168	25	325	549	222	2321	1743	423	610	480	451	248	1215	350	615	65	1253	617	1003	192	1121	359	575	856	200	463	101	832	1112	234	1011	887	1194	327	592	740	490	930	85	157	1838	206
SNX10	358	32	128	753	78	30	908	140	14	115	79	125	401	552	32	172	445	27	61	140	17	407	383	75	223	705	1069	231	74	134	30	230	66	81	35	7	307	83	113	44	131	1099	78	50	588	479	89	1153	358
SEPHS1	3631	1099	4638	1897	1439	622	2841	2498	670	1880	2306	1486	2971	5096	1997	1073	6247	1784	2553	1831	1331	4822	6291	3497	2041	4616	3558	2605	2094	2397	1649	3647	1205	2867	1799	2901	1713	2166	1819	1613	6022	5397	1363	2005	6218	1913	2840	7455	1326
MRPL28	3870	1136	1349	2022	958	1619	1357	2045	448	1643	3865	2496	3007	2384	1698	1764	3494	2579	1191	1125	2068	3379	3444	2227	1686	4016	4637	1529	1767	2806	3112	6672	4858	18955	1521	3204	2560	2005	1426	2117	4340	4074	2175	2096	5617	1936	1690	2795	1972
HBQ1	3	1	10	24	0	2	0	7	1	52	1	2	1	2	1	2	12	13	1	0	1	0	7	1	1	0	53	0	0	0	1	1	5	0	45	1	28	6	0	1	36	6	0	0	26	3	2	2	0
ITPKC	1950	495	1684	1604	635	302	5221	1076	309	673	1087	1097	1170	1251	833	530	893	720	660	793	539	1341	1787	627	698	2861	2185	811	875	1111	945	1725	963	800	1043	1241	840	895	795	928	2029	3798	1148	1265	1363	1015	2944	936	1120
CEACAM6	11	300	65	23	0	713	422	8	112	236	11	586	297	210	44	115	19	73	250	271	18	1	135	11	13	5	345	1940	68	992	25	782	67	105	25	191	487	816	2	305	33	353	2263	21	70	6	495	21698	205
FAT2	3086	1091	440	307	208	157	195	976	59	803	788	81	13	227	553	138	666	70	88	9	70	191	434	10	131	4656	287	6	90	60	79	149	47	1171	797	8	399	1111	486	590	57	2657	2105	79	9	65	1764	190	1175
RBM22	2220	545	1553	955	654	311	2428	1464	290	1026	1739	986	1927	2623	827	616	3091	444	1224	1277	336	2586	3761	965	1159	4103	3042	928	1568	1162	471	2340	831	1908	1191	850	1473	1071	1248	796	2190	2635	1060	1447	2579	993	1623	2310	1374
TMED2	16081	2372	8036	9813	1729	1304	13264	6660	2054	4705	3782	6669	18738	16813	6936	2882	14557	2599	14612	10230	819	16580	17654	9764	10823	15285	15797	12784	12065	10203	1366	12359	4956	7865	6654	5084	5397	9264	9293	6258	11029	16142	8763	7709	21065	8399	5824	13612	5720
ERO1B	716	6	142	194	27	2	614	98	10	105	497	173	92	113	14	88	100	11	170	55	10	59	38	110	31	330	61	1768	29	67	39	58	49	98	24	68	351	95	68	77	1361	192	220	41	233	78	156	84	306
ZFAND6	3973	460	2272	1366	636	285	1910	1259	557	1355	2024	898	2504	3830	878	767	1677	541	1233	1248	216	3716	3130	1192	1620	6252	5605	1519	1029	1870	323	2266	981	572	1873	483	1727	1377	1665	937	2173	3253	1199	2171	2399	1113	1714	6777	1143
HSD17B2	18	54	1	20	13	14	24	86	7	13	2	15	0	75	59	23	16	20	83	5	31	231	294	21	92	35	76	23	58	56	30	20	274	130	7	15	3	72	6	183	12	28	87	10	80	301	3	11	10
TXLNG	1123	218	341	725	279	165	933	532	131	630	489	361	1357	1241	408	258	1172	188	571	701	95	1345	3399	497	859	1517	1541	848	916	415	154	483	529	113	749	277	498	448	678	501	1036	1146	417	748	1480	654	523	2088	715
PPEF1	9	3	0	3	14	0	4	2	0	0	7	1	1	5	7	1	6	0	6	5	3	15	5	1	6	7	2	10	9	0	0	5	0	6	5	1	8	8	7	1	1	6	0	1	7	17	4	17	6
LAT2	316	170	116	95	64	33	189	86	68	158	117	458	590	258	231	156	187	159	56	198	84	183	206	186	135	348	134	159	57	291	259	789	175	287	39	57	415	180	227	171	135	771	276	55	91	516	122	326	140
HUWE1	12602	5725	9873	5044	1210	1475	14923	8306	1567	5090	7522	4176	8622	11633	6764	2846	13033	3596	7096	8416	7069	11930	22571	5107	6102	20402	7490	7628	12043	4414	6648	6099	3829	5566	3691	11615	3217	10254	9629	7883	11038	8448	6670	7411	13601	4807	7826	19093	8563
ZW10	1261	306	482	356	80	74	777	594	157	519	607	236	708	1045	324	176	760	177	421	579	89	1147	1389	320	561	1460	916	800	647	464	136	631	254	407	682	344	327	500	558	332	754	799	321	476	1513	411	169	884	441
ALG9	231	79	203	127	50	31	229	292	45	121	183	132	500	370	126	100	183	67	226	224	23	459	485	177	217	319	368	356	256	156	65	268	115	136	154	118	229	220	198	119	247	126	130	193	482	128	122	267	188
MYBPC2	137	12	16	252	19	5	34	16	7	37	8	115	471	168	109	154	207	766	21	19	156	25	31	66	108	222	2	131	22	51	84	13	66	8	11	274	29	67	17	45	24	9	88	17	11	98	8	6	57
NOX4	69	35	56	97	9	18	378	101	62	24	154	72	53	165	124	64	272	50	71	91	31	74	95	137	58	862	86	205	44	139	33	414	99	326	22	7	79	125	156	24	152	129	99	312	191	99	32	346	256
ACOX3	968	453	354	359	584	302	270	1056	101	249	509	363	860	793	364	235	231	406	1044	210	654	1905	1832	749	969	895	1786	940	838	427	667	720	556	1832	296	542	394	805	877	507	669	451	401	172	347	579	387	413	774
MTMR2	2362	505	1549	1079	178	254	1474	1487	442	1060	2686	905	1356	2440	734	580	1544	466	1210	962	264	2805	2725	993	1092	3333	2739	1532	910	1551	410	1191	792	641	694	775	1085	1313	1164	657	978	1638	991	1219	2541	738	828	2490	983
PPP1R15A	4108	744	2754	600	451	611	7123	1606	769	1495	2457	1633	7435	2966	2480	976	1819	2878	1243	950	2014	1841	6670	1446	1397	10367	5172	1742	7215	2709	1016	2924	2630	1082	4153	5719	2148	1423	1138	1350	2541	3297	1360	1164	2480	1551	2164	1591	1469
HSD17B14	385	27	85	209	64	185	168	226	20	79	1773	76	189	86	49	118	978	67	161	113	464	120	45	312	143	533	318	219	51	117	148	112	91	149	78	547	630	123	509	509	174	468	92	207	513	119	290	163	434
TRIP6	6838	1797	3890	1205	609	1062	3648	2322	623	1556	2967	1509	3826	3759	2244	1076	3144	1165	1941	1628	2014	3438	213	1675	2475	7739	4516	1954	1281	2547	4067	6160	2840	1343	2531	4513	1116	1941	2557	3569	376	4051	2706	1346	4971	574	4256	9419	4823
ACHE	33	0	46	76	21	18	382	4	2	41	61	28	24	20	9	27	21	18	25	12	37	25	62	14	15	70	30	111	6	15	93	19	9	8	9	650	84	7	15	14	972	43	46	31	22	66	65	31	20
FTL	69370	17095	61596	93482	10091	9619	40903	38928	9299	34462	33766	37991	73146	58783	20257	17383	70959	21133	19474	45689	10546	43320	42429	30905	32884	91476	50565	72333	21429	35007	20000	109220	41864	148564	52953	25202	43926	37102	27230	46221	41128	125747	29791	24867	47211	45033	53347	70523	41669
SRRT	8800	2306	4170	3600	2326	1975	6761	3264	996	5017	3670	2974	6021	6430	3273	2059	5242	2797	3920	3619	3279	11721	11979	3660	3636	8944	5956	4348	3872	3168	3415	7517	2382	5288	5205	7283	4887	3418	3564	3697	7650	5987	2423	2698	9137	5570	3973	12210	3674
BAX	4250	1218	1469	501	383	176	1545	1851	528	1869	646	1488	1373	3235	1702	807	1757	2785	1412	1550	1562	2196	3743	2392	1966	2925	4671	1441	1588	1937	1365	5832	2349	4123	1396	2558	1291	1988	1391	1772	4940	3071	1325	787	2119	1639	925	1818	2024
NLK	1011	354	938	871	369	88	1974	1121	144	380	376	469	862	1950	285	321	1774	283	732	507	646	1378	1514	938	787	2131	1275	452	966	761	237	927	422	604	353	472	852	834	870	441	1519	2132	455	820	2457	721	1237	2631	567
PIGS	4869	1203	1753	1182	439	153	4489	2578	397	811	5542	821	1921	3151	1768	490	4789	969	2562	3224	1789	4313	3255	1004	2625	3507	1663	1211	2585	736	3084	1752	998	2026	932	4515	604	1895	2933	3605	4765	4989	1815	1445	4634	1013	2545	15140	2534
ADAMTS2	504	95	232	452	45	151	2100	265	62	413	195	101	415	719	132	478	699	587	193	271	1299	432	989	288	209	1772	329	659	198	179	1789	218	1356	150	125	233	601	1423	539	336	258	789	286	380	419	844	376	331	1127
TMPRSS11E	0	49	2	1	1	1	0	3	0	5	0	0	2	22	0	71	4	5	6	0	15	6	47	1	1	2	31	5	18	0	3	1	3	0	1	0	10	129	1	1	0	4	121	2	0	3	1	0	35
ATXN7L3	4474	1443	2840	1671	1613	1140	5945	3092	639	2438	2152	2285	2708	4408	2163	1374	2475	1649	3601	2439	1634	4325	6284	2162	2278	4359	4595	1947	2052	2111	1927	3419	2353	398	2336	2365	2745	2794	2996	2277	8154	3500	1808	2933	5202	2386	5913	4796	3200
PGS1	1657	365	753	699	288	168	2342	809	205	631	785	642	935	1149	564	384	998	630	799	469	739	1218	2053	836	596	1996	887	753	744	627	902	787	623	495	483	1024	1013	922	695	801	1569	2369	476	942	2201	970	1659	1499	716
PSMC5	6985	2349	2652	4763	1983	624	4514	3731	1292	3752	2177	3653	6352	5245	2293	1935	7085	3848	2193	2425	3845	6071	7277	3963	2704	9504	10848	3491	3031	4296	3860	9636	4139	11874	3751	4540	4058	3675	2524	2890	7654	9931	3117	2971	8569	4387	2901	8633	3066
UIMC1	1356	318	589	1029	311	155	1284	790	236	459	1059	537	995	1411	458	342	2173	390	404	594	176	1335	1957	553	669	1690	1421	753	652	653	274	1132	354	270	494	487	701	726	494	480	897	1099	451	583	1181	565	410	1059	563
CETP	33	25	66	21	27	4	102	95	19	27	19	103	246	94	5	49	27	46	35	139	72	11	55	21	41	185	17	64	45	43	119	64	38	79	34	21	36	54	30	134	8	42	47	1139	84	34	24	67	32
MMP2	59535	23652	8017	1489	434	2978	11550	30902	677	4201	1165	1340	13621	19342	2319	6778	11544	7915	750	1136	24806	1707	5670	51743	6513	46946	6390	11260	15444	3336	4354	2818	9048	1552	697	2071	11238	21636	7840	3526	4534	11597	4142	5834	988	3934	909	2506	21536
MT3	33	53	22	250	1	44	0	624	19	384	5	72	40	809	90	41	184	97	16	13	2491	7	107	92	18	7	116	30	299	27	8	90	13	1082	24	3247	38	250	22	35	2	9	14	4	705	7	106	12	22
LPCAT2	1373	969	698	266	350	64	483	1874	110	295	408	610	1839	3116	305	549	820	355	459	894	300	2983	741	1842	2903	1994	1808	730	3075	675	402	503	544	177	290	483	707	1316	1384	1342	95	972	841	732	945	3487	106	718	511
GNAO1	545	7	123	53	45	19	106	19	5	87	10	21	248	20	7	136	48	71	17	17	123	414	18	33	104	110	14	225	57	28	202	25	167	4	25	46	95	20	113	43	13	58	41	112	134	107	1147	37	117
OGFOD1	2435	538	823	940	708	317	1012	1180	263	878	412	769	1761	2402	459	569	1741	660	738	1096	512	2029	3305	1162	1285	1806	2190	1086	1032	1130	566	1391	1032	748	676	1032	977	1514	1147	825	1100	1680	679	928	1925	846	555	1753	1048
SH3BP2	6098	1147	2001	2287	1603	2361	3390	1977	356	1675	14455	1956	2967	3837	1378	1404	1744	1193	1509	1704	1355	3103	4513	1520	1850	6162	3657	1021	1852	1236	2250	3582	1829	1581	1571	1949	4140	1885	1187	1727	2198	3000	1533	1700	2699	2433	7223	13727	3931
NOP14	1634	707	733	629	310	225	861	1231	253	622	1079	719	1113	1275	855	331	1082	484	917	1357	283	1650	3636	866	980	1672	825	700	1377	644	485	1111	786	533	1167	833	610	1158	1162	696	1120	818	838	807	1131	853	549	3361	1186
ADD1	10283	2660	4989	3835	2247	1682	6090	7410	1187	3889	10276	3773	6029	8604	3387	3414	5155	3362	6089	5544	4196	11456	11834	5018	5769	19484	6321	4180	5857	3824	5515	5661	4611	1614	3445	5008	4286	5624	6921	3004	8322	6135	5474	4113	6781	4654	7728	21003	8053
L2HGDH	456	103	393	352	126	56	651	274	57	235	249	123	426	661	236	91	1611	65	478	420	54	661	1289	152	345	904	450	430	374	149	110	224	159	118	333	246	283	211	359	276	254	278	122	349	1068	259	185	1007	393
TXNDC16	393	126	1323	305	200	78	1522	510	315	598	738	285	1335	756	294	167	1432	111	936	806	71	2015	2600	390	820	1070	1454	1732	400	903	80	486	265	120	438	410	360	352	640	575	463	538	170	867	1147	472	255	1289	349
C14orf166	6478	1508	4068	2938	2441	1281	7073	3490	1337	3404	2603	3678	7955	8321	2064	2008	16287	2694	3716	3413	1056	8547	7293	4562	3606	9230	11805	5011	2983	5418	1108	8614	2717	8653	2057	2142	3356	3992	3581	2336	4393	4188	3007	2616	7586	2977	1917	10916	3121
NID2	137	114	75	146	4	27	403	66	12	125	53	31	76	284	51	84	218	88	132	126	624	169	241	145	136	518	56	233	271	12	618	7	141	10	99	71	39	284	249	67	112	423	58	69	364	310	147	182	513
GMCL1	994	257	1265	475	420	171	1169	962	178	449	836	489	1236	2138	361	270	1322	246	808	677	203	2203	1811	635	801	1705	1407	1093	629	663	255	629	552	188	752	519	668	740	783	539	1432	1391	413	634	2229	575	744	2298	846
SF3B2	15561	3251	6654	5127	2757	1868	7468	6113	2431	5904	4259	4073	11937	8871	4409	3132	7161	4281	5662	7517	2705	14829	20787	5816	6387	15573	11008	7598	6981	6871	3972	10438	5976	8893	7443	7410	5413	5908	7093	5714	7325	11142	4995	6360	16531	6543	6522	18147	6881
KLHL42	1134	380	927	722	303	89	1061	866	125	652	777	393	1150	1379	394	423	1170	191	946	703	634	992	3023	575	811	1838	1621	636	1069	486	361	652	497	280	618	616	692	744	552	384	1052	765	330	352	1469	728	567	1745	733
GNAS	45906	22165	72618	70512	60602	46111	60082	50648	10248	35500	17360	54407	86203	79736	21561	33813	74592	43590	52462	42595	77414	130632	72496	91118	50157	142705	77789	114542	51139	48058	55064	56281	27191	27212	42357	78424	73709	57245	41524	46058	129599	61238	37949	76500	112226	54102	165480	46488	33817
DNM1L	3245	644	2367	2276	1177	714	4202	1777	565	1849	3401	1526	3282	4214	1839	1099	3663	611	2073	2426	386	3979	5788	1836	2266	6284	4898	1905	2005	2005	638	2555	1572	1224	2246	1151	1758	1919	1758	1159	4394	3482	1201	1238	6641	1800	1455	4332	1479
PTHLH	58	73	27	32	14	7	1911	74	8	86	38	69	95	122	6	184	63	93	63	22	28	71	334	161	51	260	218	130	93	82	77	74	124	33	10	20	74	180	84	40	139	147	106	16	59	130	33	25	87
PHACTR3	4	0	18	39	1	11	410	2	1	0	3	1	9	2	0	4	1	6	5	0	5	0	1	4	1	4	0	40	4	3	2	0	9	0	35	3	14	9	2	0	777	38	6	11	7	2	347	33	1
ERGIC2	2310	352	1589	768	440	156	1633	1223	308	847	648	765	1575	2084	723	470	2850	272	894	894	149	2147	2150	794	1451	2479	2793	1038	1027	1455	186	1200	709	258	585	415	656	920	884	505	1355	2482	919	616	2681	838	575	2697	689
TFAP2C	663	248	391	155	358	150	456	280	98	1301	264	398	873	596	530	287	1278	178	746	453	112	573	767	169	408	1282	592	700	520	552	118	399	350	512	13	451	856	395	453	178	402	1077	321	475	1875	178	1775	187	516
AURKA	971	213	651	1199	323	252	2328	326	128	1071	712	227	604	457	495	285	1266	116	403	641	39	918	2410	149	398	1673	1504	1920	491	358	218	736	153	657	1224	393	571	288	197	265	1040	2306	144	499	4004	650	1683	1551	194
CASS4	50	10	45	8	3	3	24	18	2	15	16	50	25	49	9	19	19	9	6	35	15	34	12	17	15	105	3	33	2	23	24	26	12	7	57	3	119	35	20	5	4	101	19	17	11	59	17	22	22
PIR	690	313	119	199	58	37	537	173	161	454	799	370	2318	335	210	206	1105	395	282	390	77	1587	1819	351	1306	1731	4351	297	619	644	213	294	410	841	693	257	270	440	333	2079	282	355	294	180	478	641	66	2274	290
AAMDC	165	62	291	252	177	66	87	222	37	205	191	148	159	213	65	124	1111	192	96	90	122	230	260	204	133	443	222	297	86	163	175	164	165	409	276	125	242	192	117	167	179	285	106	114	312	267	130	328	143
RFX2	524	136	449	165	114	38	506	92	498	1119	244	1122	147	555	329	222	525	1306	1571	280	478	1310	393	432	248	1159	319	292	75	1129	354	737	785	287	137	245	436	585	1753	539	388	222	748	144	192	262	832	146	153
METTL2A	1279	358	697	1081	598	135	1065	506	216	620	265	567	850	868	401	394	1179	346	632	684	180	1443	1635	581	665	1256	1301	976	602	658	322	1316	747	1056	1011	518	611	659	760	465	1129	1680	545	539	1415	741	613	1455	626
SULT2B1	159	296	95	58	216	164	33	130	34	485	92	350	7	63	231	192	84	44	182	42	184	498	349	6	75	25	1722	109	52	359	753	528	332	357	2	133	212	755	170	97	6	224	853	568	17	409	323	8	256
ALG6	1185	70	655	186	322	82	1433	415	132	323	794	491	1014	1128	298	274	676	107	405	499	48	1192	976	392	619	1555	1387	1261	627	620	102	796	326	349	479	192	689	451	528	379	574	885	407	797	1351	544	269	3704	228
CNOT3	2373	1059	2010	1037	566	520	1496	2113	399	2325	2366	1283	2223	2690	1670	991	2008	1868	1789	2145	3263	2531	4984	2041	2058	4313	1688	2158	2420	1245	3054	2017	1353	538	2907	4980	1830	1985	2260	2533	2182	3016	1430	2012	4615	2050	2047	2190	2021
GP6	6	5	1	8	36	7	17	1	13	10	15	27	1	26	9	3	5	12	7	5	6	24	2	2	4	123	8	11	1	60	11	8	18	0	14	9	64	2	16	7	4	48	13	42	22	19	17	10	2
PTPN4	1003	340	1222	428	820	102	977	1151	162	478	905	420	887	1662	368	272	1346	167	808	740	206	5096	1447	769	886	1892	773	692	808	766	162	455	904	221	480	291	542	840	1106	532	733	1121	547	655	1759	728	857	1770	699
DDX18	3419	611	2079	1575	666	372	4398	1402	442	1606	1733	859	2872	3722	1034	769	3387	437	1511	1412	241	3567	6406	1141	1841	4650	3240	2724	1804	1589	368	1702	1740	688	1962	708	1224	1479	1744	794	3571	5822	1110	1493	5500	1096	2355	6226	2103
KHSRP	10836	3341	10072	3341	2344	1338	11603	5477	795	6971	3911	2947	8453	9567	4334	2932	15485	2982	6398	6152	2540	12397	19248	4131	6470	14782	8580	2898	6665	3929	3480	6749	1948	2354	4350	6500	6644	4390	5464	5343	10778	5438	3094	4427	6472	5736	6612	19016	5395
GNA11	4001	961	1279	679	469	214	1567	1551	290	1349	1379	1121	1683	2477	1330	773	1974	1333	1963	1757	1561	2810	4429	1140	1397	3201	1533	879	1347	1328	1706	2882	1344	1829	812	2252	1124	1447	1632	1627	2996	1781	1570	603	1276	1336	2341	2194	1967
ASAP3	869	499	2315	911	386	365	1402	887	80	581	398	117	954	413	383	364	1180	147	1216	473	463	1726	1139	472	1244	1354	290	541	456	257	612	665	688	100	484	831	593	390	1859	488	423	950	476	583	1004	240	1308	1693	2163
EDEM2	3257	655	1361	575	407	286	3052	1282	306	434	1158	1399	2510	2117	683	492	1715	1225	1485	1390	1498	2521	1679	1859	1260	2139	1865	2589	1460	1315	1350	2579	966	2820	797	2362	554	1406	1310	1919	1590	1876	1327	689	3336	1658	1060	3124	989
DNMT3B	340	163	486	1058	407	381	1339	314	118	375	306	125	572	519	413	308	1098	117	703	427	108	735	2701	172	569	1417	2045	700	463	303	181	774	75	107	506	319	422	314	172	241	575	567	107	391	2130	576	288	1332	327
REM1	13	2	36	21	15	7	58	14	19	24	45	15	16	17	6	67	143	22	22	10	105	19	8	15	5	80	16	152	6	15	22	18	19	67	17	6	278	27	44	12	44	39	22	45	16	28	36	15	34
TPX2	2626	690	2764	2624	737	1385	4894	1394	428	3045	1902	825	1412	1471	2073	933	5024	425	1668	2577	183	4293	9115	613	1922	4816	4199	4270	2354	1428	794	2778	457	1914	3730	1698	1315	1298	801	1131	3940	7316	410	1474	14861	2104	11448	10743	694
PDRG1	2482	573	932	478	250	443	1347	556	289	918	1098	723	949	898	553	318	2339	711	1111	508	466	971	1692	664	443	1972	1084	1454	480	826	617	1607	494	2991	1128	652	708	624	533	530	1171	2057	618	681	2502	713	4511	2192	606
EPB41L1	2185	471	2885	2513	456	677	5257	599	482	1555	1829	832	982	2761	741	517	2329	359	1138	2737	533	1585	836	215	1117	3150	3643	3368	602	947	984	1360	1364	258	1517	1837	892	1179	1049	1120	1467	2655	1837	3050	4357	2078	4390	1206	2849
SLC15A1	305	8	92	231	43	14	3573	65	68	124	113	436	170	77	40	92	94	239	409	228	152	183	143	108	64	267	273	396	164	274	8	282	335	218	140	720	121	185	118	534	212	349	244	71	82	3	38	616	178
DOCK9	2125	633	930	234	609	238	2328	1527	347	600	1102	883	1899	2784	820	669	1677	520	1354	1432	999	1448	2838	633	919	3363	2488	883	1837	795	640	543	904	155	529	1033	626	1502	1482	1252	2293	3211	1510	978	1099	635	736	3067	2143
ANKRD10	7355	1035	2118	2414	10060	690	5401	2077	500	2015	4367	2856	3312	7541	1251	1455	2521	1007	2444	3034	1346	6002	6461	2849	3088	10148	6117	1757	2814	2063	1441	5085	1036	1376	1283	2216	3184	2199	2221	2066	4649	6566	1322	2900	1764	3311	1156	5037	1588
TGDS	734	88	387	286	88	41	678	343	77	258	506	256	540	803	171	73	511	114	228	266	41	652	740	338	347	813	688	156	304	415	61	547	150	41	344	183	254	288	311	162	730	877	165	184	414	239	248	838	220
DOCK3	39	5	82	31	21	44	439	8	10	67	186	16	44	67	11	8	328	3	18	21	13	57	30	21	10	609	80	44	17	10	13	27	15	18	187	14	93	29	19	20	10	186	17	286	1138	29	444	20	27
C3orf18	231	33	144	156	155	29	180	99	15	191	54	50	649	181	53	88	129	80	382	77	198	363	136	146	176	257	139	242	123	56	92	161	237	149	284	387	327	85	247	297	141	198	51	161	1335	136	326	96	454
COQ9	3206	1019	917	2925	1062	893	2226	1398	680	1549	1030	1357	3370	2600	1361	930	2543	1485	1236	1654	1893	3778	4223	1687	1607	2661	3253	1325	1905	1743	2933	2737	2162	578	1388	2360	923	1717	1974	2559	1831	2002	1530	1979	3827	1876	912	1695	1722
TMEM40	102	74	15	58	5	3	3	4	64	210	68	110	6	39	17	48	13	98	34	2	12	2	107	8	2	6	112	3	2	83	0	14	7	13	1	8	12	211	15	14	31	29	296	12	43	0	129	7	14
KIF9	574	221	186	248	61	119	564	386	388	1640	264	651	453	834	331	154	196	931	662	315	227	856	891	572	348	929	878	270	308	1080	263	1250	815	838	407	365	275	412	550	493	771	345	483	111	519	376	293	416	244
ARHGAP28	462	9	295	124	53	18	396	62	11	102	2	16	40	97	13	31	345	11	35	34	9	289	81	46	23	328	259	94	26	27	10	17	27	13	157	7	92	47	36	14	82	24	21	595	487	109	75	22	253
CRLS1	39	61	74	119	17	15	44	47	6	38	72	25	33	87	31	16	43	72	57	48	19	42	122	61	84	79	39	20	56	36	21	14	29	27	60	85	89	41	49	112	59	63	30	18	68	18	69	63	37
DEFB127	0	0	0	0	1	0	0	0	0	0	1	0	0	0	0	1	0	0	0	0	0	0	0	0	0	0	0	0	0	0	0	0	0	0	0	0	0	0	0	0	0	0	0	0	0	0	0	0	0
PPP1R13B	2262	1094	2894	1319	1120	1021	2509	1404	473	1290	2463	1826	1501	2064	1573	720	3381	982	3428	2637	1543	3766	1816	1048	1510	4242	1578	1223	1155	1677	3041	2575	705	1624	1265	3714	867	1518	2325	2189	1327	2155	1666	2265	3422	2774	2751	5108	1340
ATRN	3782	995	3026	1995	791	406	2544	2933	355	817	2165	981	2208	3986	1527	746	3727	841	3051	2833	2022	3732	4966	1988	2133	4847	3074	1621	2189	1249	1383	1739	1314	1240	6062	2322	1695	2108	2532	2668	2396	3005	1850	2767	6298	1966	3332	3078	2021
SMOX	2314	662	917	684	268	440	1180	878	160	146	626	483	1136	958	690	286	422	823	527	355	1033	593	1820	971	312	1643	1199	458	487	331	607	957	666	672	1010	1393	907	1060	322	580	1525	928	620	532	1138	672	3314	1465	801
SIGLEC1	524	339	216	145	36	16	286	118	39	153	144	148	543	156	70	185	195	93	177	532	107	248	270	22	130	1241	29	355	38	272	298	207	93	1055	120	73	139	126	130	267	14	1321	48	149	351	483	217	1380	763
FKBP1A	14333	1765	7245	5232	2732	1704	6246	4314	1695	4156	5912	5409	9950	11428	3975	3425	14486	4270	7495	4084	1929	11344	14636	4963	4792	14145	15144	4529	4249	6684	2310	10791	4771	21829	27553	4281	5093	4901	6088	3531	10001	10403	4710	6397	11105	3200	5181	15118	7331
NSFL1C	4983	1263	2470	1736	1501	1288	2827	2091	790	2283	3316	2208	6497	3949	1800	1643	4880	2437	3124	2424	1539	4552	8149	2990	2036	7060	3639	1789	1990	2688	1976	3488	1881	5657	7146	3638	1992	2042	2564	2582	4330	3414	2113	2434	5052	2347	2352	6888	2496
SLC4A11	700	82	228	105	737	247	631	120	114	847	2088	552	518	756	325	301	41	164	1843	315	230	1778	686	41	83	141	1042	377	134	266	906	1464	762	214	1488	1110	594	332	275	303	71	2292	1487	195	1041	264	1275	1687	354
C20orf194	453	118	912	970	435	51	923	513	81	230	227	500	384	1301	380	331	1101	188	1056	559	161	1025	560	464	515	1328	866	290	144	355	210	766	276	128	927	222	308	358	615	435	310	657	348	510	818	1018	856	1586	225
ZNF343	345	159	342	164	161	65	394	261	67	227	481	214	509	621	188	135	521	176	339	252	133	613	920	260	283	575	451	209	290	232	212	394	381	388	1763	370	287	251	272	272	436	522	214	381	1339	297	440	677	293
EBF4	158	56	1575	586	893	573	797	122	67	487	504	108	2268	103	74	397	253	265	371	118	294	142	293	271	250	930	111	277	45	176	532	274	292	124	715	2991	826	227	307	422	1830	232	142	1007	393	160	3149	482	486
CPXM1	866	453	8193	808	106	344	3613	505	295	527	852	630	879	566	331	1408	1138	3955	332	338	3573	470	497	2849	284	15583	828	2958	275	1071	5731	922	1451	884	883	3730	2178	1673	728	1002	734	2893	656	2071	321	2168	664	462	1070
MAVS	4371	2037	3473	3251	2838	1247	5612	3384	700	2695	7885	3441	3862	6690	1785	1330	3098	1371	3363	2159	1481	3458	6500	2066	2698	4695	3374	1245	2301	1999	1435	4023	1729	3955	8277	1555	3427	3121	3288	2387	3646	3228	2844	2276	4249	2712	5062	6497	4466
LZTS3	2332	520	2118	1060	2055	531	1666	1248	388	1982	6130	1436	3464	5024	2076	577	2817	1169	5450	1524	1336	4477	1337	1023	1985	5077	2895	1329	408	1789	2037	3943	3338	1283	8650	2512	1727	1458	3628	2527	1963	3613	2242	2900	2733	1776	5019	9755	3974
F11	0	1	0	2	5	0	0	0	0	0	0	0	1	1	2	7	0	0	2	2	12	2	0	3	1	5	2	0	0	0	1	0	0	1	0	0	1	3	0	3	0	0	0	0	0	20	1	1	0
XRN2	4102	1258	3086	1500	460	343	5870	3812	630	1148	2693	1166	3620	5094	1685	956	4936	1021	3374	2427	396	4645	8108	2053	2348	7502	2996	4249	2754	1618	816	2129	1961	935	1741	1444	742	3102	2746	1622	3625	4415	1490	1736	9813	1035	2436	5856	2734
KIZ	1298	1268	750	327	256	76	1244	2390	187	179	682	347	6811	4270	328	370	705	1529	935	433	1391	916	538	7368	1853	1594	515	1537	4708	917	801	484	567	3256	515	1433	360	1553	2389	1306	275	718	435	495	1494	3697	848	873	1423
DYNLL1	11612	2042	4811	3443	1721	2439	7727	5168	3356	5198	9705	7201	6681	10558	4849	2734	11443	6678	6300	4324	3158	11826	12927	6538	4519	16806	12800	7839	3541	9245	4002	13650	5533	7849	3840	5765	4373	6064	5309	5139	12924	11306	5975	3462	14217	5434	6067	15825	4402
TESC	157	1059	50	67	2957	15	132	1783	18	47	18	321	380	3676	234	99	74	2018	85	785	2367	55	282	1595	263	390	30	1524	371	227	74	108	347	239	35	574	50	1944	164	174	12502	62	653	175	151	283	174	2539	261
SNX5	2899	902	3047	2839	1100	1011	3557	2571	723	1488	1823	1707	3589	5263	1605	1120	5474	841	2427	2130	456	4810	4774	1652	2715	6457	5714	3398	2167	2513	668	3793	1216	1276	1988	1308	2178	1680	1600	1342	2719	4466	1455	2407	6486	1962	2228	6976	1777
RPL6	32170	6381	27574	17210	11235	11140	19902	17034	4624	8660	20314	23175	57442	64620	21517	9632	96617	12602	22241	9706	3761	53474	43735	33067	13268	39308	71222	15838	16869	21077	5696	51894	15455	31688	17752	9060	12103	20669	18353	10515	50620	30066	13820	16688	22156	16488	8910	46177	17897
SIRPG	66	7	76	6	1	1	49	5	11	37	53	35	219	40	6	149	29	37	12	100	67	224	9	15	85	65	31	51	10	37	460	52	13	12	5	1	192	41	14	29	2	126	11	8	3	325	8	60	22
MAPKAPK5	1643	498	868	855	371	307	1652	1161	284	838	1645	675	1626	1568	935	355	1598	422	1498	825	306	1797	3080	1019	921	2097	1903	1092	904	820	396	1429	546	514	855	746	794	909	1032	683	2215	2164	625	968	2755	898	921	2313	914
P2RX7	19	22	14	12	20	2	20	27	4	29	14	10	52	31	14	35	23	9	31	59	29	57	16	9	14	98	1	46	9	4	45	3	31	23	12	7	39	23	89	20	1	90	30	15	26	66	26	35	18
ESF1	793	111	460	334	142	132	941	359	110	368	454	198	690	1103	208	163	884	62	488	264	42	865	1007	324	367	1358	1168	639	439	427	62	303	211	123	309	171	488	331	271	173	481	843	206	294	1400	258	501	1885	259
RBBP9	2414	418	1955	475	533	79	1523	1299	206	512	270	380	1142	2703	367	407	1314	292	1512	1123	229	2476	2944	1079	1147	2154	1393	1736	1314	796	241	793	477	454	715	481	521	1043	1158	783	1046	1378	790	1109	1700	751	1052	1771	1038
ANAPC5	4876	1739	3434	2557	1326	581	4496	3525	1111	2916	5715	2961	5088	5357	3526	1506	6344	2617	5691	3681	2010	8920	7512	3490	4204	6679	6840	5032	3494	2898	3458	4350	2490	3303	3993	3201	2191	3587	3709	3574	5991	5319	2503	3636	8753	3984	2514	11010	2896
SLC23A2	971	450	767	354	272	94	1132	830	71	239	1747	429	1020	1939	374	308	1000	290	686	362	723	431	661	1046	298	1336	472	562	266	208	377	292	258	221	860	461	762	1090	601	431	729	1016	442	747	767	289	1240	1775	1398
SLC8B1	934	478	1399	1133	663	330	3683	555	288	1004	3033	1466	1292	2030	1625	603	565	454	1755	1652	539	1925	1271	311	934	1920	1599	1267	558	965	1483	2413	882	1524	688	2415	833	647	1165	1557	834	1952	1724	1460	3538	829	2044	4491	959
TMEM230	4175	872	4674	3772	1527	529	4358	2202	832	2540	2345	2762	5460	6091	1434	1513	3407	1557	3108	2258	690	6059	4484	3538	3152	6450	6558	2227	2152	4502	850	3619	2609	1077	10669	1032	3884	3133	3017	2026	3598	4396	2432	3617	6377	3121	3064	5684	2272
DZANK1	410	84	238	131	128	26	381	134	126	191	212	278	174	412	124	67	143	195	577	163	106	764	403	225	187	535	282	188	140	263	108	223	130	69	188	124	176	153	380	180	270	176	110	148	447	157	428	308	94
KDM2B	1383	688	1212	669	571	332	1242	1679	261	1311	606	807	1965	1599	1355	575	1747	587	1659	1323	940	2155	3570	954	1240	2066	1814	1238	1229	989	1293	1363	604	392	1349	2265	1032	1145	1223	1314	1607	1187	647	1037	2790	988	1409	2339	1164
CFAP61	19	52	64	11	17	6	32	10	146	101	36	187	8	122	73	10	14	310	465	23	67	214	43	159	34	286	1	41	10	307	25	136	143	52	29	55	61	120	448	109	39	11	149	11	53	40	217	20	13
LHX5	8	3	1	7	1	0	4	0	0	26	2	0	1	2	1	1	0	2	1	7	0	1	4	2	0	1	17	0	5	1	1	8	0	0	2	59	0	2	1	0	2	1	6	4	0	1	2	1	0
TASP1	393	130	358	176	104	21	499	246	112	272	377	223	404	606	211	100	515	156	376	182	111	457	499	287	217	800	519	456	318	273	116	331	205	96	164	193	233	245	261	189	483	505	183	167	407	243	353	1267	272
OAS1	6269	820	2049	979	53	130	2369	157	695	167	941	255	979	666	556	595	325	297	225	533	211	216	4995	116	576	11309	180	1255	1472	4795	358	913	438	794	555	478	710	304	234	541	85	2949	665	1534	8941	287	4049	20541	90
GCN1	6470	1630	3153	2372	1673	709	8656	3245	772	3151	4909	2510	3976	5565	3995	1235	5349	1272	6035	4143	2650	7379	14124	2106	3527	6218	4213	3536	4754	1801	2861	4134	3658	4791	2556	3448	2292	3485	5031	4489	6237	7501	2387	3289	6756	2743	3759	10984	5256
RPLP0	68272	43791	46585	39997	12835	20237	56671	71715	19576	25759	60314	59672	132376	152125	106627	25190	100115	74729	56902	61271	103072	123693	69834	63098	34589	74810	100673	50062	70541	48066	107639	127586	46420	132117	56988	104731	14942	67337	74607	53617	89494	61726	47649	40622	50908	31753	41961	101941	68143
PXN	2548	677	1323	853	694	482	1594	915	280	1221	3465	1013	1185	1212	1696	785	1459	518	1437	809	631	985	3171	777	858	3238	2383	825	1084	953	766	1202	804	622	835	862	1255	1016	944	1035	2261	1663	1135	1596	2247	892	2587	2234	1200
SIRT4	67	7	59	53	31	6	43	45	6	26	14	35	36	68	30	18	107	15	47	46	29	125	85	30	21	150	20	60	14	40	20	90	30	19	53	63	22	29	51	28	124	117	26	75	144	20	31	115	33
RPH3A	2	0	6	47	8	0	0	0	0	3	2	1	5	1	1	0	4	1	7	6	0	1	2	3	1	7	0	9	5	5	0	0	1	0	3	5	6	1	5	1	1	0	6	2	1	6	60	11	3
KIF16B	344	231	485	402	399	64	1107	348	102	308	533	256	773	1248	210	189	533	169	442	570	265	1311	671	224	420	763	528	1109	289	305	362	227	391	39	134	376	365	394	529	524	407	471	454	283	1020	405	386	957	475
TRMT6	1550	236	920	423	161	110	1718	666	123	532	654	342	857	1189	274	240	1440	205	666	466	120	1068	1684	447	581	1725	1130	503	571	578	151	599	503	455	1171	384	512	538	517	291	993	739	336	432	2336	342	925	1848	484
CHGB	44	6	50	99	6	3	501	64	3	36	2	2	8	57	13	4	12	16	5	2	93	7	4	636	1	19	4	15	29	2	4	0	5	42	12	36	24	65	7	4	16	4	3	59	58	10	3994	6	3
PEBP1	21844	6000	17389	5189	7617	5180	12979	8602	4967	10936	15576	11053	17763	22460	11674	6524	32000	11472	13998	12175	12934	26904	26624	12594	10339	26174	33996	18956	9888	17565	11905	26317	7288	15310	11711	11610	8621	12759	10391	14023	17568	15645	9506	11516	27030	14691	5058	23860	10559
TBX5	0	1	1	15	1	0	0	0	3	123	0	0	2	0	0	1	0	0	3	1	0	0	0	1	0	1	0	4	1	1	47	0	1	0	1	0	2	0	0	0	0	0	0	2	0	200	0	1	1
BRAP	1677	397	899	681	441	448	1114	665	249	475	1656	555	1140	1326	646	486	1535	504	900	654	564	1324	1897	637	780	1940	1644	1055	753	702	432	1083	620	1119	957	786	1041	842	760	544	1534	1209	567	687	2423	656	935	2247	649
ERP29	11489	4461	2797	4643	2346	1057	10344	10162	1731	5786	2569	5309	10075	11188	5661	2151	16988	6664	3795	5268	6805	9751	8496	7707	6090	14066	10991	4711	6857	6819	4735	15186	5526	19703	3347	8013	3143	5253	4246	8238	19699	10109	6446	2118	14090	6128	3607	27115	3597
NOS1	21	38	37	11	13	15	331	16	9	27	17	1	2	38	18	22	11	21	110	11	27	0	109	17	0	31	1	23	7	4	2	1	109	2	20	11	41	528	25	3	4	30	4	62	1283	19	84	1	5
FUS	11418	6957	10878	10120	3618	2318	9316	7657	2818	6670	6599	7045	18771	14163	7466	4206	19026	7881	6154	10851	11075	16881	20363	9218	9636	17203	12326	3484	7937	9495	11386	13583	5123	5325	8030	15473	5522	8000	6262	9267	14485	15183	5043	7204	21681	13232	10042	15570	7278
IGBP1	2083	1141	1472	875	664	450	1652	2257	665	814	1485	1716	4017	3335	1239	848	3653	1540	804	1365	1431	3598	1706	2232	1227	2571	3813	1192	1534	2011	1329	2729	1326	2106	875	1828	1314	2018	1633	1271	2682	2351	1514	1121	1834	1334	966	3158	1284
FXYD5	1634	304	926	932	199	699	2757	482	224	726	1604	1319	1231	1178	389	1444	920	926	283	900	981	763	466	745	448	1885	1747	1732	204	1069	1899	1393	920	1751	369	4092	1390	971	703	501	6785	2318	1302	684	367	1295	677	1048	2166
ZNF302	508	156	963	564	343	138	1631	260	122	523	418	288	1050	875	85	234	493	76	166	595	76	466	1473	292	39	2050	63	860	259	212	101	602	59	17	487	199	732	298	344	22	404	1617	248	912	1466	335	1567	2203	199
GRAMD1A	4283	1807	4036	2098	2331	3099	9549	4720	502	2096	4710	3074	4463	8537	2891	1763	3145	2981	3634	2847	2146	6222	6160	3275	3263	7411	4278	2686	3147	2600	2242	5112	3254	1156	2889	3012	2514	2728	3425	3578	5012	4503	2318	2534	3680	2685	3996	15981	3915
FXYD3	7	17	12	18	4	6	60	1	14	26	66	77	5	91	7	6	6	23	7	54	2	9	14	1	19	5	59	64	10	56	22	43	32	2	5	7	33	2	10	77	5	8	75	9	11	25	134	5	13
HEPH	284	625	300	143	54	184	1166	314	62	504	65	115	574	404	812	645	3503	243	228	94	570	180	359	351	81	2543	557	864	186	333	361	192	591	194	310	101	317	700	1254	126	355	806	250	464	493	261	53	303	710
CDIP1	2144	191	498	927	396	175	544	365	69	843	912	274	2332	300	288	489	654	213	544	346	741	730	2345	426	655	824	193	609	276	183	427	998	1559	333	624	2368	412	334	420	1017	301	913	317	441	2057	242	828	271	1110
CMTM1	18	24	15	36	12	5	39	28	2	56	19	9	19	39	17	7	11	10	26	21	20	28	38	29	30	34	5	5	38	8	22	2	8	0	25	43	17	26	29	18	15	48	15	17	23	31	14	14	17
KCNH4	1	1	4	2	18	1	8	1	5	5	5	4	0	15	2	19	4	5	11	5	5	7	6	13	5	6	1	21	6	2	1	43	12	0	5	13	14	4	6	2	3	11	5	6	0	26	3	9	1
GANAB	20353	9325	9914	9533	1829	3653	16740	19816	2727	13666	7575	7377	22103	23454	10502	5422	41764	10005	15791	15540	10748	24000	46135	14177	16592	36165	20682	16009	22060	10418	11680	17942	11814	11393	17715	21472	5900	16422	17786	17213	13619	29985	10667	18357	28833	12468	13819	35378	15283
GMIP	1244	729	1233	446	427	205	1066	901	182	894	465	726	1454	1390	366	676	513	732	803	1533	520	1743	1604	567	1541	1821	1495	742	1000	744	1154	1576	747	1112	687	850	805	1065	1102	1574	693	837	714	487	1013	1096	622	2599	658
RBM41	277	67	140	125	197	34	604	216	46	264	292	165	317	697	127	87	284	58	188	214	23	614	441	240	289	863	363	199	257	174	30	162	120	57	197	50	154	209	210	125	251	576	157	253	741	282	113	737	146
BIRC5	2390	586	1384	2297	664	306	2727	914	303	1763	782	758	927	799	1470	670	6345	312	699	1350	222	1997	5259	546	1143	3076	4150	2254	1405	1023	827	3480	175	12867	3588	1106	1577	852	539	598	4150	6861	304	797	7374	1665	2250	6048	749
LAG3	402	113	118	97	82	75	131	38	12	290	149	87	792	72	58	541	399	37	100	392	113	405	245	82	184	1023	134	212	28	141	780	139	87	564	98	14	1066	218	109	85	150	859	44	17	264	595	56	472	103
MLF2	12325	3352	8988	8217	4029	8013	8010	6466	1825	8527	14561	5597	9925	10077	7671	3878	15785	4804	10173	6692	4170	11323	17826	6121	6737	10433	19292	5696	7727	7529	6811	15374	7265	22595	15532	8650	9150	6745	6335	6401	16006	17431	5780	3910	19416	6612	6891	16945	7284
OTUB2	316	99	124	67	42	30	241	226	77	68	115	211	224	239	63	60	140	246	647	192	346	402	345	296	165	451	221	97	286	170	232	176	103	43	91	195	27	464	333	245	80	283	366	179	73	50	142	162	116
DDX24	14262	1916	4061	1741	1155	1156	4826	3756	1201	3155	5228	2573	5553	6089	2777	1965	14927	3124	4812	3848	2257	7357	11794	4940	3769	14939	4991	3147	4332	3823	2420	4846	3426	5499	2821	4343	2575	4018	4943	3788	3524	8069	3728	2684	2390	2753	3222	10509	4206
ZBTB25	385	113	354	446	288	80	608	304	114	477	561	384	658	1223	308	219	937	173	536	284	125	861	820	376	484	542	726	415	495	423	129	518	296	154	317	193	671	395	635	249	250	560	238	335	707	444	376	930	364
NECAP1	1098	211	669	439	347	63	614	493	111	596	973	421	1258	1272	557	217	1387	210	796	639	170	1299	1236	445	769	1125	1644	547	561	549	261	632	545	262	745	371	472	566	637	558	1026	807	556	243	973	554	501	2164	499
ARHGAP4	586	256	1269	2462	240	392	2589	356	138	494	1636	1001	1409	663	263	875	439	714	621	602	635	1032	443	480	490	1080	1781	498	149	563	1347	1375	2099	1395	2820	289	1309	527	442	1426	5773	2800	536	525	6714	1361	1397	741	517
ANKRD24	65	12	12	238	156	0	4	22	3	11	7	37	40	47	34	25	43	27	41	30	52	98	78	17	42	28	155	16	27	14	41	32	86	27	14	30	126	16	41	103	8	55	18	27	40	151	100	31	72
DHX32	1519	577	794	628	512	211	1339	1740	318	764	1097	919	1529	3134	788	382	594	1010	1286	599	751	2627	2312	1523	1126	2530	1797	596	977	855	701	1497	764	478	720	1071	744	1344	922	954	2642	3484	907	710	1439	631	615	1868	856
RCOR1	1814	517	1539	1403	523	368	2504	1401	308	1136	1865	783	1730	2185	1162	554	5022	432	1861	949	419	2657	4759	921	1390	4279	3310	811	1767	1062	797	874	760	540	942	1367	735	1163	1487	1119	1056	2499	906	1103	2658	1047	3398	2422	1340
GPATCH2L	792	358	719	514	248	157	1437	920	155	657	1177	404	1085	1717	539	333	2029	253	873	535	370	1336	2402	545	766	2381	862	551	1217	470	320	547	542	290	570	538	779	784	855	393	731	1977	367	750	1332	456	807	1780	630
LTBP4	897	609	7241	2197	1202	220	2564	2456	306	1769	2221	1040	5574	732	951	3644	1129	4489	756	3873	14732	916	587	2903	6489	5146	1812	2230	714	779	19144	3833	3109	186	4519	13454	1800	2241	3102	1482	1645	4393	2150	2485	396	2440	2012	1638	2478
BLVRB	1857	523	874	1617	340	61	2152	645	219	1498	697	736	1941	1113	914	403	1776	677	330	1880	3877	1739	975	359	747	1644	2361	837	759	661	4266	1479	1248	1099	1046	3638	449	551	826	2569	1430	2294	1303	576	2004	1920	1063	1487	1006
SLC9A1	2694	1039	1171	1187	558	694	3058	1389	451	1869	1352	1187	1719	2368	2205	992	1852	1150	2322	2028	1629	2283	5688	935	1439	3632	3096	1268	2433	1471	1721	3840	1964	1500	687	3575	1247	1637	2053	2338	2411	1959	2410	896	2403	1958	865	2399	2111
SPTLC1	3414	741	2343	1817	473	253	2557	1922	466	1294	2529	1138	2516	3650	1007	742	2782	448	1276	1464	337	3350	4258	1489	1820	3449	3854	1440	1943	1690	502	1723	1426	666	1762	891	1636	1768	1888	1129	2469	4788	1399	1029	2445	1134	1603	4684	1502
PAPOLA	6742	1503	5997	4715	2977	1110	12565	4336	1561	5695	5400	3456	10606	11632	3155	2450	19628	1763	8407	5780	601	11580	10973	4239	6441	16529	9688	4878	5566	6193	1238	6386	3867	2101	3037	4169	3904	4597	5873	5501	4843	10424	3730	8672	22329	3607	6313	14764	3931
CCNK	273	113	200	187	33	11	324	184	53	227	273	69	244	288	128	64	352	65	282	280	30	274	433	127	282	517	118	148	262	108	27	15	114	0	148	131	75	234	244	157	98	225	123	182	109	141	265	407	148
PCBP4	1629	545	976	535	714	632	2668	1523	236	4053	816	729	1753	1801	1772	524	4599	1100	4342	775	1574	1631	4127	1594	1023	2417	3169	2094	853	1103	1205	2670	1620	4484	2840	3077	1336	1694	1464	977	2376	1104	828	815	2673	807	1219	1581	2902
RGS1	1200	228	1492	615	99	17	879	459	186	842	783	328	1732	940	432	244	1564	556	66	853	113	1651	257	1036	1263	4396	286	1316	199	1578	58	969	263	204	256	57	1739	794	1359	314	168	4352	265	284	283	1108	106	1581	649
YPEL3	1268	484	1805	759	835	890	1080	1594	200	1298	3198	1522	2429	1822	466	1137	792	2033	854	585	3339	1379	631	1669	1067	1877	2683	1854	617	1480	1927	3008	1724	1048	1512	1752	2287	1234	1196	1278	2533	2852	1578	1248	2043	1191	1788	822	1084
MRPS33	3113	390	733	628	200	192	1119	854	384	824	619	933	675	1971	698	472	2100	761	488	627	308	1570	2323	1145	335	2708	2877	853	799	1344	317	1114	565	999	965	288	780	946	653	120	2357	1919	777	357	1777	1214	572	2995	1206
NDUFB2	2274	615	1546	1512	607	352	1725	1079	491	1756	1432	1370	2309	1903	1117	1038	3166	908	1124	1360	551	2078	2305	1357	1369	4036	4336	2137	1072	1646	1173	2985	2004	4007	2677	1465	1285	1242	1221	1511	4130	1968	1753	476	2512	1748	1433	5730	1990
NUDC	9532	2364	3961	1816	1306	1585	6758	3066	2682	6531	2398	6046	6466	6568	3671	2433	6653	6495	3703	3294	3358	9408	10736	5097	2906	9918	7506	3017	3211	9667	3052	11848	5001	16444	3275	10714	4329	3656	4129	4110	6886	5463	4242	1881	9876	4606	3155	7275	3481
MAEA	4453	1518	2624	2195	1067	775	2209	2403	439	2162	4914	1662	3111	3611	1783	1146	2559	2053	1978	2501	3481	5632	6009	2345	1774	7092	2773	1591	2588	1781	5235	3468	1949	793	3098	4100	2115	2544	2603	3007	3363	2810	2114	2024	4152	2149	3394	4216	2274
ICAM1	1247	662	257	334	39	46	2412	516	142	500	295	894	1872	1227	1390	407	306	806	593	1264	642	371	427	435	1891	1159	81	1539	807	567	696	834	1278	76	239	2582	125	796	1502	1703	539	30822	799	161	369	649	137	2085	910
STRN4	5325	2426	4628	4981	3936	3859	4483	3976	640	5075	3863	3170	4811	4775	2826	2569	3544	2687	3779	3326	4655	5612	8271	3455	3734	8198	5860	3442	3819	3584	4981	4785	2981	2076	5421	4969	7277	4175	3893	4000	5231	4488	3322	3460	6942	3314	7873	4895	4352
IRAK3	62	13	120	78	11	0	172	55	14	17	14	534	61	473	328	90	30	78	69	38	20	51	46	53	47	151	68	82	28	156	6	576	45	54	85	75	29	45	86	122	31	244	923	51	52	67	49	370	52
LYZ	260	271	432	28	42	56	301	124	81	350	124	479	2046	489	182	211	292	309	181	2109	269	3752	242	135	357	1040	37	747	330	254	1248	149	208	76	106	184	279	388	719	354	200	8892	221	90	163	1783	62	697	828
SI	0	0	0	1	0	1	0	0	0	0	0	0	0	0	0	0	0	0	1	0	0	0	0	0	0	0	0	1	0	1	0	0	0	0	0	0	0	0	0	0	0	0	4	0	0	3	0	0	0
MUL1	2343	622	1141	745	268	254	1957	1069	221	434	847	641	1035	1173	724	484	1701	524	1100	928	609	2115	2552	889	812	2263	1163	790	985	750	806	1630	1173	905	1360	1127	765	1049	1296	968	957	1346	1148	503	1697	736	879	1296	1224
TFAP4	600	337	400	284	242	316	511	650	93	613	1668	410	1328	1242	391	218	1199	340	562	567	259	1020	1619	446	651	517	980	312	439	423	366	785	484	317	1201	809	462	404	528	510	1091	1428	291	539	1308	404	898	1657	784
PDCD7	1179	363	1114	811	439	243	721	489	187	579	908	374	1488	1347	415	424	571	383	527	813	248	1373	2463	693	986	1904	1282	991	657	739	307	854	458	497	778	733	1042	557	700	520	685	1082	380	654	1724	571	678	1711	695
SPG21	6639	1004	7377	2948	1211	990	3133	2853	1058	2712	4345	2256	5511	6410	1897	1398	5646	1664	3056	3251	1461	5843	6543	3115	3324	7147	6695	5276	2118	3529	1542	5463	2232	3145	2691	2384	2192	2684	3068	2675	4262	6129	1882	2809	5290	2279	3391	8942	3842
FETUB	0	0	0	0	1	0	1	0	3	2	1	1	0	23	0	3	0	2	5	2	4	11	6	0	0	0	34	0	3	0	3	1	2	0	2	0	0	7	1	2	1	0	1	1	1	0	0	8	0
DNAJB11	2331	534	1549	1019	449	377	2082	1094	356	1445	1816	1344	1698	2316	630	605	4246	525	1740	1202	235	1841	2403	1884	1559	3122	2653	2640	1094	1943	286	1871	510	4578	2161	1449	1360	1427	949	910	2713	4887	858	2072	5878	1127	1856	4882	1267
P3H2	160	161	458	2001	16	98	964	601	42	134	154	230	123	418	148	142	415	190	82	52	112	120	643	94	98	1365	351	179	148	283	212	130	401	82	344	72	199	427	288	51	316	4891	176	231	3105	132	730	312	1731
THPO	6	2	5	62	9	0	32	1	0	6	185	4	2	7	76	12	14	3	3	1	2	6	3	5	0	39	8	18	1	3	11	2	18	8	3	5	7	11	25	5	45	15	3	54	63	6	11	5	9
CHRD	173	44	266	464	228	18	1028	129	42	109	4552	95	241	114	142	389	373	128	28	58	518	216	66	254	57	892	146	553	47	128	336	121	482	74	12	120	650	244	755	165	571	214	248	1694	550	290	417	86	605
FLT3LG	8	2	2	6	4	1	0	1	1	1	6	6	7	6	1	6	2	2	7	1	3	5	2	2	6	3	2	1	2	3	10	4	4	5	2	5	18	4	9	0	1	3	4	1	3	19	5	1	5
RAB11FIP3	3857	976	1313	2309	1766	751	1400	1733	195	1640	1844	1147	3610	2943	697	888	3330	1116	3244	2631	1853	5099	6587	1200	1460	2374	1924	979	1445	1209	4416	2127	912	1953	643	3215	2425	1490	2070	2424	2902	2110	1075	1043	3093	2257	2236	1850	2583
GNPTG	1739	918	1346	1368	2233	611	1524	1899	291	1356	908	1702	3202	2662	875	1059	1743	1695	1186	1095	2633	3560	1645	2415	1985	2674	2832	1278	1566	1641	2123	2539	1982	2363	1290	2124	1461	1639	1427	2559	2430	3275	1555	1943	3101	2199	1363	1593	1426
ZNF268	1184	392	773	834	578	283	1025	962	191	472	299	542	590	1375	649	481	1366	309	1277	676	159	1537	2115	642	814	1492	1396	1042	1004	811	161	1001	779	319	309	408	872	665	763	388	1025	1081	761	1127	2053	546	553	1522	539
GOLGA3	4863	1674	2803	1894	1835	683	4622	2039	683	2385	1898	2233	3226	4111	2252	1303	3397	1373	4625	3473	2562	6207	5077	1951	3431	4097	2970	3187	2784	1726	2767	3692	3804	2319	2371	3207	2531	2758	3956	3550	2360	3685	2502	2329	4530	2746	2818	6811	3554
PABPC4	4164	2868	4248	4816	1886	2732	6811	5294	1163	2655	4602	3733	10135	11074	3898	2522	6493	2576	3886	4884	2125	6926	12082	3481	3443	9503	12957	8305	4049	4152	2446	7771	4079	3530	5527	2675	2860	4719	4297	4111	5563	9790	4108	9947	8699	2700	5447	4227	5005
CD209	28	11	13	8	8	5	59	35	6	67	7	61	54	42	7	42	42	16	42	33	16	157	23	18	64	107	12	17	9	8	13	17	42	9	13	9	14	118	51	11	14	249	6	7	34	140	13	36	41
CERS4	6877	19	2929	360	1918	725	2963	2242	228	1972	881	543	1865	833	388	597	8822	959	4773	2030	992	5919	4549	220	832	5476	1493	1434	1499	116	403	3593	992	10163	52	1325	2736	984	1872	1159	4749	1438	461	2015	1983	1923	2578	2035	2448
MCOLN1	1130	370	1350	233	156	101	804	622	100	593	555	382	693	664	303	225	733	383	478	513	1443	724	570	413	499	1179	425	619	362	335	996	553	812	279	390	586	579	600	529	664	844	546	481	520	1302	422	453	763	634
USP48	2682	499	1635	1240	483	485	3199	1369	433	1287	836	971	2684	2602	875	617	3534	600	1347	1357	324	4141	4146	1289	1465	3877	3275	1220	1865	1571	644	2049	898	737	1669	1203	1051	1339	1522	1390	1339	2697	1057	1205	3801	1889	693	2246	1152
EFNB1	5531	1469	6045	3286	528	1430	3572	2895	181	937	1519	660	1717	1839	1180	1039	2232	1311	860	409	1079	1007	4602	966	1346	6145	3817	921	1368	717	1182	971	581	673	1554	1536	1083	1665	827	1035	1267	4965	918	2863	3222	1288	7447	4179	2292
PDPR	788	231	521	616	903	93	1750	1383	155	857	799	602	1438	1649	271	493	959	381	940	379	538	651	2196	729	1217	1610	1933	607	858	665	794	1457	597	431	677	548	1316	1163	1759	868	459	870	811	626	2688	541	844	1224	1004
AARS	10248	3256	2498	1672	1528	1057	6854	3073	1451	4608	1887	3028	7034	5753	4422	1871	15733	2554	3929	4348	3097	9864	10728	4064	4347	7962	5768	4413	4938	3880	2367	4935	5381	3527	4645	3433	2334	3418	4513	4585	8476	15139	3506	4433	27098	5067	3186	11567	5671
GLG1	16340	4624	5289	2615	1986	1148	7347	9977	1439	4315	3893	3479	10464	11115	4805	3630	16696	4573	5393	4809	7997	13332	21952	7047	6499	11648	7855	4181	9548	4721	7696	7423	4840	4971	3409	4153	4694	6441	6903	9688	8739	14688	5738	8465	10978	5361	3118	14307	7971
KIF4A	1018	252	427	858	244	219	1666	431	285	1095	610	358	458	587	517	305	1771	406	380	923	89	1857	3361	257	617	1938	1676	917	841	640	380	721	129	638	879	636	808	474	330	431	1713	2400	122	433	3212	817	708	3417	139
TNRC6A	1919	457	1529	1112	1646	286	1457	1282	269	1077	818	1429	1555	2275	919	753	1578	378	2031	1398	548	3095	2720	900	1338	3030	2032	903	1393	943	756	1634	931	578	726	862	1663	1117	1347	1101	1456	1855	889	1689	4225	1496	1863	1973	1042
PLEKHG2	2157	896	2666	2513	295	515	7851	2606	467	2172	613	1611	1627	1705	1414	1198	1262	1172	3143	2389	867	2247	6686	1641	2072	6046	1952	1472	2122	1494	1594	2917	1357	879	1779	3958	1478	2774	1801	1280	3722	3909	1397	3176	2636	1124	4075	1311	1436
DLL3	23	0	32	136	1	10	69	3	0	59	28	1	291	10	5	1	0	1	35	5	7	4	61	7	84	12	6	188	1	4	3	14	9	1	51	111	35	4	1	53	19	27	2	14	145	2	170	8	21
NAT14	1854	533	1545	1071	754	490	538	1477	558	1656	786	1053	2445	1286	701	703	2329	1848	971	533	451	1288	1915	1271	1258	2138	1222	574	824	1574	845	3594	2377	8414	2014	2151	1812	849	893	977	2705	1967	670	647	1640	556	1252	1139	1742
PITPNM2	601	96	241	813	322	54	1069	301	34	220	102	240	807	525	512	459	213	395	1202	659	1146	541	544	371	216	758	297	252	191	155	466	300	587	159	585	748	495	346	300	628	547	512	319	219	414	228	429	1026	402
EXOC1	957	410	961	403	320	100	1060	927	210	547	1351	714	1099	1779	484	391	755	352	698	742	134	1422	1571	708	664	1962	2282	990	767	786	284	911	867	180	555	247	506	949	927	530	927	1448	680	595	1390	768	277	985	553
RBM27	1188	164	854	739	376	221	1116	662	198	531	1116	509	1286	1408	384	266	1747	180	659	349	65	1164	1556	682	710	1825	2107	533	669	1049	76	901	337	208	614	189	682	635	707	219	901	1865	465	693	1592	405	808	1196	528
POU4F3	16	0	6	10	1	1	5	2	1	0	1	6	3	5	0	2	7	0	1	0	6	5	11	1	0	21	1	1	1	5	2	3	3	3	3	4	4	6	1	1	3	13	4	8	0	7	13	2	3
OSBPL8	906	312	1524	731	311	151	1865	1971	174	629	971	526	1645	2825	670	636	1833	174	1395	849	121	2151	2850	965	932	3128	2199	1443	1194	827	131	576	620	134	495	301	1258	1172	994	416	1409	1844	772	617	2284	566	734	2489	981
DTX2	1324	444	560	321	730	298	1029	805	196	656	472	1031	804	953	475	478	553	774	772	872	904	1486	664	397	563	1217	1041	654	462	1023	1298	1876	748	890	379	657	821	780	1100	1152	1077	1121	1677	257	802	770	804	2605	641
NLRC4	64	19	38	26	16	11	55	25	5	33	19	78	58	71	20	23	54	8	20	57	29	62	21	31	25	118	65	36	16	40	9	92	25	36	15	6	35	28	32	13	31	160	45	17	54	60	36	92	26
PUS7	838	240	521	566	298	174	1220	399	93	344	673	332	984	1252	426	173	1310	174	611	424	88	1288	2386	498	686	1262	1246	935	909	465	135	701	222	75	1176	336	425	594	534	288	901	933	272	236	741	497	538	2756	991
LAMB4	13	23	7	22	9	5	59	13	17	25	3	27	7	28	10	13	8	71	47	21	6	61	13	18	18	51	29	49	12	46	46	6	43	3	4	17	24	23	53	24	14	11	33	14	17	16	4	33	13
NRCAM	3703	109	6856	1503	438	358	1158	1103	237	1197	205	481	713	1141	679	1441	1298	249	88	1611	189	1339	4582	1490	3724	5898	6147	1399	929	1021	31	1082	243	231	651	2421	190	1697	57	1596	386	1043	393	7547	1093	178	376	3304	1048
LAMB1	10552	3184	2149	24189	2843	2626	33021	18367	903	3563	399	2246	9576	15205	997	3045	6270	3700	1286	3496	7186	9246	7789	9159	4393	17609	8004	4563	7217	4089	4336	2578	2886	485	594	7803	2323	8248	3614	3430	20854	6189	2791	1646	4365	8869	1580	14661	4797
SLC26A4	36	6	33	9	14	2	9	13	6	1	6	391	9	36	3	14	8	14	8	2	4	15	7	12	10	52	5	9	13	218	4	18	9	5	2	1	58	16	49	6	4	18	474	9	18	8	7	7	65
SLC26A3	3	0	1	4	0	17	2	0	2	3	0	0	1	0	0	1	0	2	842	0	1	7	7	2	1	7	0	48	0	4	1	3	3	2	0	0	22	2	9	0	0	3	2	6	0	2	3	0	0
DLD	2577	587	1727	1704	351	265	4233	1525	470	986	1974	952	3194	3757	1322	682	5585	554	1446	1940	386	4243	5999	1203	1780	5452	3845	2883	2187	1716	850	2168	1483	744	1443	1052	714	1642	1842	1320	3082	2393	1535	858	4042	952	1239	4240	2422
WDR7	662	284	608	225	202	78	511	420	124	398	647	314	686	752	285	237	610	267	549	448	318	798	873	379	497	1081	558	547	758	464	296	515	411	191	378	275	399	511	716	439	469	791	391	480	440	419	508	633	501
TXNL1	3853	1034	2965	2046	1110	774	2470	2630	648	2584	2819	2334	5221	5083	1348	1410	5848	1219	1593	2188	478	5569	5608	2643	2597	7874	7418	2737	1971	3462	683	4008	1983	1718	3206	1198	2173	2518	1826	1475	3054	4612	1993	3042	4072	2860	1438	3633	2034
IL5RA	6	27	53	7	4	0	13	8	230	15	8	330	4	153	72	8	30	364	607	23	55	575	8	187	49	316	3	36	3	542	43	182	162	82	2	43	45	127	645	122	0	2	131	7	3	36	406	6	2
[truncated: 18,051 more rows]
[truncated: 505 more columns]

## Sheet: Sup_Table_metadata_file
	barcode	patient	sample	shortLetterCode	definition	sample_submitter_id	sample_type_id	tumor_descriptor	sample_id	sample_type	composition	days_to_collection	state	initial_weight	preservation_method	pathology_report_uuid	submitter_id	oct_embedded	specimen_type	is_ffpe	tissue_type	figo_stage	synchronous_malignancy	days_to_diagnosis	treatments	last_known_disease_status	tissue_or_organ_of_origin	days_to_last_follow_up	age_at_diagnosis	primary_diagnosis	prior_malignancy	year_of_diagnosis	prior_treatment	morphology	classification_of_tumor	diagnosis_id	icd_10_code	site_of_resection_or_biopsy	tumor_grade	progression_or_recurrence	alcohol_history	exposure_id	race	gender.x	ethnicity.x	vital_status.x	age_at_index	days_to_birth.x	year_of_birth
[truncated: 554 more rows]
[truncated: 106 more columns]
